# Supplementary material for: Single‐cell transcriptomes reveal heterogeneity of high‐grade serous ovarian carcinoma
Source: Clin Transl Med. 2021 Aug 4;11(8):e500. doi: 10.1002/ctm2.500 (PMC8335963; doi:10.1002/ctm2.500)
Supplement: Supplementary file 2 — Table S1 [file CTM2-11-e500-s005.xlsx]

## Sheet: Supplementary Table S1 _ cell_s
sampleid	Mean_nUMI_beforeQC	Mean_nGene_beforeQC	Mean_mito.percent_beforeQC	Total_cells_beforeQC	Mean_nUMI_afterQC	Mean_nGene_afterQC	Mean_mito.percent_afterQC	Total_cells_afterQC
OV2	4181.06	881.527	0.594949	5530	4737.92	1377.74	0.327815	1726
OV2M	5110.61	1357.83	0.353434	7546	3928.68	1310.04	0.215459	4600
OV3	4011.28	1416.58	0.215583	4204	3487.61	1319.95	0.205559	3653
OV3M	91278.4	2195.01	0.267766	4377	100249	2451.96	0.209018	3592
