# Supplementary material for: Single‐cell transcriptomes reveal heterogeneity of high‐grade serous ovarian carcinoma
Source: Clin Transl Med. 2021 Aug 4;11(8):e500. doi: 10.1002/ctm2.500 (PMC8335963; doi:10.1002/ctm2.500)
Supplement: Supplementary file 3 — Table S2 [file CTM2-11-e500-s001.xlsx]

## Sheet: Supplementary Table S2 _ all_DE
gene	p_val	avg_logFC	pct.1	pct.2	p_val_adj	cluster	gene_diff	ensemble_id	Dbxref_GeneID	gene_type	gene_description	GO_id	GO_term	pathway	pathway_description
A2M	5.4e-200	1.64651	0.637	0.146	2.86e-195	6	4.363	ENSG00000175899	2	protein_coding	alpha-2-macroglobulin [Source:HGNC Symbol;Acc:HGNC:7]	GO:0005615,GO:0005576,GO:0010951,GO:0004866,GO:0005515,GO:0004867,GO:0030414,GO:0010466,GO:0005829,GO:0070062,GO:0051056,GO:0072562,GO:0062023,GO:0005102,GO:0002020,GO:0019966,GO:0019899,GO:0002576,GO:0031093,GO:0019838,GO:0022617,GO:0007597,GO:0019959,GO:0043120,GO:0048306,GO:0001869,GO:0048863	extracellular space|extracellular region|negative regulation of endopeptidase activity|endopeptidase inhibitor activity|protein binding|serine-type endopeptidase inhibitor activity|peptidase inhibitor activity|negative regulation of peptidase activity|cytosol|extracellular exosome|regulation of small GTPase mediated signal transduction|blood microparticle|collagen-containing extracellular matrix|…	path:hsa04610	Complement and coagulation cascades
A2M	2.09e-186	1.72564	0.644	0.149	1.11e-181	7	4.322	ENSG00000175899	2	protein_coding	alpha-2-macroglobulin [Source:HGNC Symbol;Acc:HGNC:7]	GO:0005615,GO:0005576,GO:0010951,GO:0004866,GO:0005515,GO:0004867,GO:0030414,GO:0010466,GO:0005829,GO:0070062,GO:0051056,GO:0072562,GO:0062023,GO:0005102,GO:0002020,GO:0019966,GO:0019899,GO:0002576,GO:0031093,GO:0019838,GO:0022617,GO:0007597,GO:0019959,GO:0043120,GO:0048306,GO:0001869,GO:0048863	extracellular space|extracellular region|negative regulation of endopeptidase activity|endopeptidase inhibitor activity|protein binding|serine-type endopeptidase inhibitor activity|peptidase inhibitor activity|negative regulation of peptidase activity|cytosol|extracellular exosome|regulation of small GTPase mediated signal transduction|blood microparticle|collagen-containing extracellular matrix|…	path:hsa04610	Complement and coagulation cascades
AAMP	4.39e-175	0.135117	0.399	0.185	2.33e-170	1	2.157	ENSG00000127837	14	protein_coding	angio associated migratory cell protein [Source:HGNC Symbol;Acc:HGNC:18]	GO:0005737,GO:0016020,GO:0005829,GO:0045171,GO:0005886,GO:0015630,GO:0005515,GO:0007275,GO:0030154,GO:0009986,GO:0001525,GO:0008201,GO:0010595,GO:0014909	cytoplasm|membrane|cytosol|intercellular bridge|plasma membrane|microtubule cytoskeleton|protein binding|multicellular organism development|cell differentiation|cell surface|angiogenesis|heparin binding|positive regulation of endothelial cell migration|smooth muscle cell migration
AAMP	2.17e-13	0.180881	0.408	0.235	1.15e-08	9	1.736	ENSG00000127837	14	protein_coding	angio associated migratory cell protein [Source:HGNC Symbol;Acc:HGNC:18]	GO:0005737,GO:0016020,GO:0005829,GO:0045171,GO:0005886,GO:0015630,GO:0005515,GO:0007275,GO:0030154,GO:0009986,GO:0001525,GO:0008201,GO:0010595,GO:0014909	cytoplasm|membrane|cytosol|intercellular bridge|plasma membrane|microtubule cytoskeleton|protein binding|multicellular organism development|cell differentiation|cell surface|angiogenesis|heparin binding|positive regulation of endothelial cell migration|smooth muscle cell migration
AAMP	9.29e-226	0.062206	0.098	0.271	4.92e-221	3	0.362	ENSG00000127837	14	protein_coding	angio associated migratory cell protein [Source:HGNC Symbol;Acc:HGNC:18]	GO:0005737,GO:0016020,GO:0005829,GO:0045171,GO:0005886,GO:0015630,GO:0005515,GO:0007275,GO:0030154,GO:0009986,GO:0001525,GO:0008201,GO:0010595,GO:0014909	cytoplasm|membrane|cytosol|intercellular bridge|plasma membrane|microtubule cytoskeleton|protein binding|multicellular organism development|cell differentiation|cell surface|angiogenesis|heparin binding|positive regulation of endothelial cell migration|smooth muscle cell migration
AARS	1.82e-43	0.650414	0.404	0.095	9.66e-39	9	4.253	ENSG00000090861	16	protein_coding	alanyl-tRNA synthetase [Source:HGNC Symbol;Acc:HGNC:20]	GO:0003676,GO:0003723,GO:0005737,GO:0016020,GO:0006412,GO:0046872,GO:0000166,GO:0005524,GO:0005829,GO:0008270,GO:0016874,GO:0004812,GO:0000049,GO:0106074,GO:0005739,GO:0043039,GO:0070062,GO:0004813,GO:0006419,GO:0002161,GO:0006418,GO:0016597,GO:0002196,GO:0045182,GO:0006400,GO:0008033,GO:0021680,GO:0043524,GO:0050885,GO:0050905,GO:0070143,GO:0140018	nucleic acid binding|RNA binding|cytoplasm|membrane|translation|metal ion binding|nucleotide binding|ATP binding|cytosol|zinc ion binding|ligase activity|aminoacyl-tRNA ligase activity|tRNA binding|aminoacyl-tRNA metabolism involved in translational fidelity|mitochondrion|tRNA aminoacylation|extracellular exosome|alanine-tRNA ligase activity|alanyl-tRNA aminoacylation|aminoacyl-tRNA editing activ…	path:hsa00970	Aminoacyl-tRNA biosynthesis
ABCA1	3.74e-242	0.958228	0.403	0.113	1.98e-237	5	3.566	ENSG00000165029	19	protein_coding	ATP binding cassette subfamily A member 1 [Source:HGNC Symbol;Acc:HGNC:29]	GO:0042632,GO:0071404,GO:0048471,GO:0016020,GO:0016021,GO:0055085,GO:0000166,GO:0005524,GO:0006629,GO:0008202,GO:0005886,GO:0005515,GO:0016887,GO:0042626,GO:0008203,GO:0140326,GO:0005768,GO:0043231,GO:0005789,GO:0005319,GO:0031210,GO:0051117,GO:0005102,GO:0032489,GO:0034616,GO:0033344,GO:0019216,GO:0005887,GO:0045121,GO:0015485,GO:0006869,GO:0034380,GO:0043691,GO:0005548,GO:0008035,GO:0019905,GO:…	cholesterol homeostasis|cellular response to low-density lipoprotein particle stimulus|perinuclear region of cytoplasm|membrane|integral component of membrane|transmembrane transport|nucleotide binding|ATP binding|lipid metabolic process|steroid metabolic process|plasma membrane|protein binding|ATPase activity|ATPase-coupled transmembrane transporter activity|cholesterol metabolic process|ATPase-…	path:hsa02010,path:hsa04975,path:hsa04979	ABC transporters|Fat digestion and absorption|Cholesterol metabolism
ABCA1	4.25e-37	0.502066	0.457	0.139	2.25e-32	9	3.288	ENSG00000165029	19	protein_coding	ATP binding cassette subfamily A member 1 [Source:HGNC Symbol;Acc:HGNC:29]	GO:0042632,GO:0071404,GO:0048471,GO:0016020,GO:0016021,GO:0055085,GO:0000166,GO:0005524,GO:0006629,GO:0008202,GO:0005886,GO:0005515,GO:0016887,GO:0042626,GO:0008203,GO:0140326,GO:0005768,GO:0043231,GO:0005789,GO:0005319,GO:0031210,GO:0051117,GO:0005102,GO:0032489,GO:0034616,GO:0033344,GO:0019216,GO:0005887,GO:0045121,GO:0015485,GO:0006869,GO:0034380,GO:0043691,GO:0005548,GO:0008035,GO:0019905,GO:…	cholesterol homeostasis|cellular response to low-density lipoprotein particle stimulus|perinuclear region of cytoplasm|membrane|integral component of membrane|transmembrane transport|nucleotide binding|ATP binding|lipid metabolic process|steroid metabolic process|plasma membrane|protein binding|ATPase activity|ATPase-coupled transmembrane transporter activity|cholesterol metabolic process|ATPase-…	path:hsa02010,path:hsa04975,path:hsa04979	ABC transporters|Fat digestion and absorption|Cholesterol metabolism
ABCA1	4.26e-62	0.0124901	0.254	0.13	2.26e-57	4	1.954	ENSG00000165029	19	protein_coding	ATP binding cassette subfamily A member 1 [Source:HGNC Symbol;Acc:HGNC:29]	GO:0042632,GO:0071404,GO:0048471,GO:0016020,GO:0016021,GO:0055085,GO:0000166,GO:0005524,GO:0006629,GO:0008202,GO:0005886,GO:0005515,GO:0016887,GO:0042626,GO:0008203,GO:0140326,GO:0005768,GO:0043231,GO:0005789,GO:0005319,GO:0031210,GO:0051117,GO:0005102,GO:0032489,GO:0034616,GO:0033344,GO:0019216,GO:0005887,GO:0045121,GO:0015485,GO:0006869,GO:0034380,GO:0043691,GO:0005548,GO:0008035,GO:0019905,GO:…	cholesterol homeostasis|cellular response to low-density lipoprotein particle stimulus|perinuclear region of cytoplasm|membrane|integral component of membrane|transmembrane transport|nucleotide binding|ATP binding|lipid metabolic process|steroid metabolic process|plasma membrane|protein binding|ATPase activity|ATPase-coupled transmembrane transporter activity|cholesterol metabolic process|ATPase-…	path:hsa02010,path:hsa04975,path:hsa04979	ABC transporters|Fat digestion and absorption|Cholesterol metabolism
ABCA8	0	1.5919	0.594	0.247	0	5	2.405	ENSG00000141338	10351	protein_coding	ATP binding cassette subfamily A member 8 [Source:HGNC Symbol;Acc:HGNC:38]	GO:0016020,GO:0016021,GO:0055085,GO:0000166,GO:0005524,GO:0005886,GO:0016887,GO:0042626,GO:0043231,GO:0005319,GO:0006869	membrane|integral component of membrane|transmembrane transport|nucleotide binding|ATP binding|plasma membrane|ATPase activity|ATPase-coupled transmembrane transporter activity|intracellular membrane-bounded organelle|lipid transporter activity|lipid transport	path:hsa02010	ABC transporters
ABCA8	4.22e-151	0.0111619	0.32	0.276	2.24e-146	2	1.159	ENSG00000141338	10351	protein_coding	ATP binding cassette subfamily A member 8 [Source:HGNC Symbol;Acc:HGNC:38]	GO:0016020,GO:0016021,GO:0055085,GO:0000166,GO:0005524,GO:0005886,GO:0016887,GO:0042626,GO:0043231,GO:0005319,GO:0006869	membrane|integral component of membrane|transmembrane transport|nucleotide binding|ATP binding|plasma membrane|ATPase activity|ATPase-coupled transmembrane transporter activity|intracellular membrane-bounded organelle|lipid transporter activity|lipid transport	path:hsa02010	ABC transporters
ABCC9	4.98e-96	0.792019	0.27	0.027	2.64e-91	6	10	ENSG00000069431	10060	protein_coding	ATP binding cassette subfamily C member 9 [Source:HGNC Symbol;Acc:HGNC:60]	GO:0016020,GO:0016021,GO:0055085,GO:0000166,GO:0005524,GO:0006813,GO:0016887,GO:0042626,GO:0008281,GO:0005886,GO:0044325,GO:1903779,GO:0005267,GO:0015459,GO:0051607,GO:1990573,GO:0008282,GO:0030017	membrane|integral component of membrane|transmembrane transport|nucleotide binding|ATP binding|potassium ion transport|ATPase activity|ATPase-coupled transmembrane transporter activity|sulfonylurea receptor activity|plasma membrane|ion channel binding|regulation of cardiac conduction|potassium channel activity|potassium channel regulator activity|defense response to virus|potassium ion import acr…	path:hsa02010	ABC transporters
ABCF1	5.85e-197	0.149145	0.392	0.169	3.1e-192	1	2.32	ENSG00000204574	23	protein_coding	ATP binding cassette subfamily F member 1 [Source:HGNC Symbol;Acc:HGNC:70]	GO:0003723,GO:0005634,GO:0005737,GO:0016020,GO:0000166,GO:0005524,GO:0005829,GO:0016887,GO:0005654,GO:0005515,GO:0005840,GO:0055085,GO:0006954,GO:0008135,GO:0006412,GO:0005635	RNA binding|nucleus|cytoplasm|membrane|nucleotide binding|ATP binding|cytosol|ATPase activity|nucleoplasm|protein binding|ribosome|transmembrane transport|inflammatory response|translation factor activity, RNA binding|translation|nuclear envelope
ABCG1	3.68e-223	0.020253	0.837	0.584	1.95e-218	1	1.433	ENSG00000160179	9619	protein_coding	ATP binding cassette subfamily G member 1 [Source:HGNC Symbol;Acc:HGNC:73]	GO:0042632,GO:1902004,GO:0016020,GO:0016021,GO:0055085,GO:0000166,GO:0005524,GO:0005783,GO:0005789,GO:0005794,GO:0005739,GO:0042803,GO:0005886,GO:0000139,GO:0016887,GO:0006869,GO:0005515,GO:0042626,GO:0046982,GO:0009897,GO:1901998,GO:0033344,GO:0010033,GO:0046983,GO:0019534,GO:0015485,GO:0008203,GO:0005543,GO:0034375,GO:0043691,GO:0120020,GO:0010745,GO:0010887,GO:0032367,GO:0033700,GO:0055091,GO:…	cholesterol homeostasis|positive regulation of amyloid-beta formation|membrane|integral component of membrane|transmembrane transport|nucleotide binding|ATP binding|endoplasmic reticulum|endoplasmic reticulum membrane|Golgi apparatus|mitochondrion|protein homodimerization activity|plasma membrane|Golgi membrane|ATPase activity|lipid transport|protein binding|ATPase-coupled transmembrane transport…	path:hsa02010	ABC transporters
ABCG1	1.51e-22	0.406463	0.88	0.643	7.98e-18	9	1.369	ENSG00000160179	9619	protein_coding	ATP binding cassette subfamily G member 1 [Source:HGNC Symbol;Acc:HGNC:73]	GO:0042632,GO:1902004,GO:0016020,GO:0016021,GO:0055085,GO:0000166,GO:0005524,GO:0005783,GO:0005789,GO:0005794,GO:0005739,GO:0042803,GO:0005886,GO:0000139,GO:0016887,GO:0006869,GO:0005515,GO:0042626,GO:0046982,GO:0009897,GO:1901998,GO:0033344,GO:0010033,GO:0046983,GO:0019534,GO:0015485,GO:0008203,GO:0005543,GO:0034375,GO:0043691,GO:0120020,GO:0010745,GO:0010887,GO:0032367,GO:0033700,GO:0055091,GO:…	cholesterol homeostasis|positive regulation of amyloid-beta formation|membrane|integral component of membrane|transmembrane transport|nucleotide binding|ATP binding|endoplasmic reticulum|endoplasmic reticulum membrane|Golgi apparatus|mitochondrion|protein homodimerization activity|plasma membrane|Golgi membrane|ATPase activity|lipid transport|protein binding|ATPase-coupled transmembrane transport…	path:hsa02010	ABC transporters
ABCG1	2.1e-16	0.235045	0.692	0.642	1.12e-11	5	1.078	ENSG00000160179	9619	protein_coding	ATP binding cassette subfamily G member 1 [Source:HGNC Symbol;Acc:HGNC:73]	GO:0042632,GO:1902004,GO:0016020,GO:0016021,GO:0055085,GO:0000166,GO:0005524,GO:0005783,GO:0005789,GO:0005794,GO:0005739,GO:0042803,GO:0005886,GO:0000139,GO:0016887,GO:0006869,GO:0005515,GO:0042626,GO:0046982,GO:0009897,GO:1901998,GO:0033344,GO:0010033,GO:0046983,GO:0019534,GO:0015485,GO:0008203,GO:0005543,GO:0034375,GO:0043691,GO:0120020,GO:0010745,GO:0010887,GO:0032367,GO:0033700,GO:0055091,GO:…	cholesterol homeostasis|positive regulation of amyloid-beta formation|membrane|integral component of membrane|transmembrane transport|nucleotide binding|ATP binding|endoplasmic reticulum|endoplasmic reticulum membrane|Golgi apparatus|mitochondrion|protein homodimerization activity|plasma membrane|Golgi membrane|ATPase activity|lipid transport|protein binding|ATPase-coupled transmembrane transport…	path:hsa02010	ABC transporters
ABCG1	5.28e-151	0.0879376	0.618	0.656	2.8e-146	2	0.942	ENSG00000160179	9619	protein_coding	ATP binding cassette subfamily G member 1 [Source:HGNC Symbol;Acc:HGNC:73]	GO:0042632,GO:1902004,GO:0016020,GO:0016021,GO:0055085,GO:0000166,GO:0005524,GO:0005783,GO:0005789,GO:0005794,GO:0005739,GO:0042803,GO:0005886,GO:0000139,GO:0016887,GO:0006869,GO:0005515,GO:0042626,GO:0046982,GO:0009897,GO:1901998,GO:0033344,GO:0010033,GO:0046983,GO:0019534,GO:0015485,GO:0008203,GO:0005543,GO:0034375,GO:0043691,GO:0120020,GO:0010745,GO:0010887,GO:0032367,GO:0033700,GO:0055091,GO:…	cholesterol homeostasis|positive regulation of amyloid-beta formation|membrane|integral component of membrane|transmembrane transport|nucleotide binding|ATP binding|endoplasmic reticulum|endoplasmic reticulum membrane|Golgi apparatus|mitochondrion|protein homodimerization activity|plasma membrane|Golgi membrane|ATPase activity|lipid transport|protein binding|ATPase-coupled transmembrane transport…	path:hsa02010	ABC transporters
ABCG1	3.89e-05	0.105071	0.608	0.649	1	7	0.937	ENSG00000160179	9619	protein_coding	ATP binding cassette subfamily G member 1 [Source:HGNC Symbol;Acc:HGNC:73]	GO:0042632,GO:1902004,GO:0016020,GO:0016021,GO:0055085,GO:0000166,GO:0005524,GO:0005783,GO:0005789,GO:0005794,GO:0005739,GO:0042803,GO:0005886,GO:0000139,GO:0016887,GO:0006869,GO:0005515,GO:0042626,GO:0046982,GO:0009897,GO:1901998,GO:0033344,GO:0010033,GO:0046983,GO:0019534,GO:0015485,GO:0008203,GO:0005543,GO:0034375,GO:0043691,GO:0120020,GO:0010745,GO:0010887,GO:0032367,GO:0033700,GO:0055091,GO:…	cholesterol homeostasis|positive regulation of amyloid-beta formation|membrane|integral component of membrane|transmembrane transport|nucleotide binding|ATP binding|endoplasmic reticulum|endoplasmic reticulum membrane|Golgi apparatus|mitochondrion|protein homodimerization activity|plasma membrane|Golgi membrane|ATPase activity|lipid transport|protein binding|ATPase-coupled transmembrane transport…	path:hsa02010	ABC transporters
ABCG1	6.46e-41	0.0588599	0.351	0.654	3.43e-36	8	0.537	ENSG00000160179	9619	protein_coding	ATP binding cassette subfamily G member 1 [Source:HGNC Symbol;Acc:HGNC:73]	GO:0042632,GO:1902004,GO:0016020,GO:0016021,GO:0055085,GO:0000166,GO:0005524,GO:0005783,GO:0005789,GO:0005794,GO:0005739,GO:0042803,GO:0005886,GO:0000139,GO:0016887,GO:0006869,GO:0005515,GO:0042626,GO:0046982,GO:0009897,GO:1901998,GO:0033344,GO:0010033,GO:0046983,GO:0019534,GO:0015485,GO:0008203,GO:0005543,GO:0034375,GO:0043691,GO:0120020,GO:0010745,GO:0010887,GO:0032367,GO:0033700,GO:0055091,GO:…	cholesterol homeostasis|positive regulation of amyloid-beta formation|membrane|integral component of membrane|transmembrane transport|nucleotide binding|ATP binding|endoplasmic reticulum|endoplasmic reticulum membrane|Golgi apparatus|mitochondrion|protein homodimerization activity|plasma membrane|Golgi membrane|ATPase activity|lipid transport|protein binding|ATPase-coupled transmembrane transport…	path:hsa02010	ABC transporters
ABHD11	0	0.589618	0.392	0.026	0	1	15.077	ENSG00000106077	83451	protein_coding	abhydrolase domain containing 11 [Source:HGNC Symbol;Acc:HGNC:16407]	GO:0016787,GO:0005739,GO:0003674,GO:0008150,GO:0005575	hydrolase activity|mitochondrion|molecular_function|biological_process|cellular_component
ABHD12	1.2e-156	0.222106	0.292	0.102	6.37e-152	1	2.863	ENSG00000100997	26090	protein_coding	abhydrolase domain containing 12 [Source:HGNC Symbol;Acc:HGNC:15868]	GO:0016020,GO:0016021,GO:0005783,GO:0005789,GO:0016787,GO:0006629,GO:0005886,GO:0004622,GO:0009395,GO:0047372,GO:0052651,GO:0004620,GO:0006660,GO:0046464,GO:0008474,GO:0002084,GO:0007628,GO:0010996,GO:0046475,GO:0050727,GO:0005737,GO:0032281,GO:0032839	membrane|integral component of membrane|endoplasmic reticulum|endoplasmic reticulum membrane|hydrolase activity|lipid metabolic process|plasma membrane|lysophospholipase activity|phospholipid catabolic process|acylglycerol lipase activity|monoacylglycerol catabolic process|phospholipase activity|phosphatidylserine catabolic process|acylglycerol catabolic process|palmitoyl-(protein) hydrolase acti…
ABHD2	5.47e-79	0.131712	0.26	0.102	2.9e-74	4	2.549	ENSG00000140526	11057	protein_coding	abhydrolase domain containing 2 [Source:HGNC Symbol;Acc:HGNC:18717]	GO:0016020,GO:0016021,GO:0031514,GO:0016787,GO:0006629,GO:0016042,GO:0005886,GO:0042995,GO:0007340,GO:0009611,GO:0030336,GO:0001669,GO:0052689,GO:0005929,GO:0036126,GO:0048240,GO:0047372,GO:0097524,GO:0016298,GO:0003707,GO:0008126,GO:0033878,GO:0042562,GO:0032570,GO:0043401,GO:0044255,GO:0046464	membrane|integral component of membrane|motile cilium|hydrolase activity|lipid metabolic process|lipid catabolic process|plasma membrane|cell projection|acrosome reaction|response to wounding|negative regulation of cell migration|acrosomal vesicle|carboxylic ester hydrolase activity|cilium|sperm flagellum|sperm capacitation|acylglycerol lipase activity|sperm plasma membrane|lipase activity|steroi…
ABI2	4.52e-73	0.0531352	0.257	0.117	2.4e-68	4	2.197	ENSG00000138443	10152	protein_coding	abl interactor 2 [Source:HGNC Symbol;Acc:HGNC:24011]	GO:0008154,GO:0005515,GO:0005634,GO:0005737,GO:0005856,GO:0042995,GO:0030054,GO:0007399,GO:0030027,GO:0030175,GO:0016477,GO:0007010,GO:0005912,GO:0043197,GO:0016032,GO:0017124,GO:0003677,GO:0005829,GO:0070064,GO:0008093,GO:0031625,GO:0019900,GO:0061001,GO:0048365,GO:2000601,GO:0032433,GO:0018108,GO:0070309,GO:0016601,GO:0031209	actin polymerization or depolymerization|protein binding|nucleus|cytoplasm|cytoskeleton|cell projection|cell junction|nervous system development|lamellipodium|filopodium|cell migration|cytoskeleton organization|adherens junction|dendritic spine|viral process|SH3 domain binding|DNA binding|cytosol|proline-rich region binding|cytoskeletal adaptor activity|ubiquitin protein ligase binding|kinase bin…	path:hsa04810	Regulation of actin cytoskeleton
ABI3BP	1.77e-64	0.946485	0.558	0.122	9.36e-60	9	4.574	ENSG00000154175	25890	protein_coding	ABI family member 3 binding protein [Source:HGNC Symbol;Acc:HGNC:17265]	GO:0005515,GO:0005615,GO:0005576,GO:0062023,GO:0005201,GO:0005518,GO:0005539,GO:0008201,GO:0010811,GO:0030198,GO:0005614,GO:0031012	protein binding|extracellular space|extracellular region|collagen-containing extracellular matrix|extracellular matrix structural constituent|collagen binding|glycosaminoglycan binding|heparin binding|positive regulation of cell-substrate adhesion|extracellular matrix organization|interstitial matrix|extracellular matrix
ABI3BP	1.69e-278	0.603472	0.308	0.081	8.98e-274	2	3.802	ENSG00000154175	25890	protein_coding	ABI family member 3 binding protein [Source:HGNC Symbol;Acc:HGNC:17265]	GO:0005515,GO:0005615,GO:0005576,GO:0062023,GO:0005201,GO:0005518,GO:0005539,GO:0008201,GO:0010811,GO:0030198,GO:0005614,GO:0031012	protein binding|extracellular space|extracellular region|collagen-containing extracellular matrix|extracellular matrix structural constituent|collagen binding|glycosaminoglycan binding|heparin binding|positive regulation of cell-substrate adhesion|extracellular matrix organization|interstitial matrix|extracellular matrix
ABI3BP	3.26e-91	0.221959	0.29	0.109	1.73e-86	4	2.661	ENSG00000154175	25890	protein_coding	ABI family member 3 binding protein [Source:HGNC Symbol;Acc:HGNC:17265]	GO:0005515,GO:0005615,GO:0005576,GO:0062023,GO:0005201,GO:0005518,GO:0005539,GO:0008201,GO:0010811,GO:0030198,GO:0005614,GO:0031012	protein binding|extracellular space|extracellular region|collagen-containing extracellular matrix|extracellular matrix structural constituent|collagen binding|glycosaminoglycan binding|heparin binding|positive regulation of cell-substrate adhesion|extracellular matrix organization|interstitial matrix|extracellular matrix
ABL1	4.84e-37	0.471571	0.506	0.166	2.56e-32	9	3.048	ENSG00000097007	25	protein_coding	ABL proto-oncogene 1, non-receptor tyrosine kinase [Source:HGNC Symbol;Acc:HGNC:76]	GO:0010595,GO:0005634,GO:1900272,GO:0043025,GO:0071901,GO:0005737,GO:0016020,GO:0046872,GO:0000166,GO:0004672,GO:0005524,GO:0016301,GO:0016740,GO:0006468,GO:0016310,GO:0005654,GO:0003677,GO:0007155,GO:0004713,GO:0005739,GO:0005856,GO:0005515,GO:0006281,GO:0006974,GO:0016604,GO:0004715,GO:0006915,GO:0000287,GO:0048471,GO:0030145,GO:0006914,GO:0004515,GO:0038096,GO:0005829,GO:0006897,GO:0001934,GO:…	positive regulation of endothelial cell migration|nucleus|negative regulation of long-term synaptic potentiation|neuronal cell body|negative regulation of protein serine/threonine kinase activity|cytoplasm|membrane|metal ion binding|nucleotide binding|protein kinase activity|ATP binding|kinase activity|transferase activity|protein phosphorylation|phosphorylation|nucleoplasm|DNA binding|cell adhes…	path:hsa04012,path:hsa04014,path:hsa04110,path:hsa04360,path:hsa04722,path:hsa05130,path:hsa05131,path:hsa05200,path:hsa05206,path:hsa05220,path:hsa05416	ErbB signaling pathway|Ras signaling pathway|Cell cycle|Axon guidance|Neurotrophin signaling pathway|Pathogenic Escherichia coli infection|Shigellosis|Pathways in cancer|MicroRNAs in cancer|Chronic myeloid leukemia|Viral myocarditis
ABL1	2.17e-116	0.184979	0.374	0.146	1.15e-111	4	2.562	ENSG00000097007	25	protein_coding	ABL proto-oncogene 1, non-receptor tyrosine kinase [Source:HGNC Symbol;Acc:HGNC:76]	GO:0010595,GO:0005634,GO:1900272,GO:0043025,GO:0071901,GO:0005737,GO:0016020,GO:0046872,GO:0000166,GO:0004672,GO:0005524,GO:0016301,GO:0016740,GO:0006468,GO:0016310,GO:0005654,GO:0003677,GO:0007155,GO:0004713,GO:0005739,GO:0005856,GO:0005515,GO:0006281,GO:0006974,GO:0016604,GO:0004715,GO:0006915,GO:0000287,GO:0048471,GO:0030145,GO:0006914,GO:0004515,GO:0038096,GO:0005829,GO:0006897,GO:0001934,GO:…	positive regulation of endothelial cell migration|nucleus|negative regulation of long-term synaptic potentiation|neuronal cell body|negative regulation of protein serine/threonine kinase activity|cytoplasm|membrane|metal ion binding|nucleotide binding|protein kinase activity|ATP binding|kinase activity|transferase activity|protein phosphorylation|phosphorylation|nucleoplasm|DNA binding|cell adhes…	path:hsa04012,path:hsa04014,path:hsa04110,path:hsa04360,path:hsa04722,path:hsa05130,path:hsa05131,path:hsa05200,path:hsa05206,path:hsa05220,path:hsa05416	ErbB signaling pathway|Ras signaling pathway|Cell cycle|Axon guidance|Neurotrophin signaling pathway|Pathogenic Escherichia coli infection|Shigellosis|Pathways in cancer|MicroRNAs in cancer|Chronic myeloid leukemia|Viral myocarditis
ABL2	1.61e-185	0.624206	0.555	0.2	8.51e-181	4	2.775	ENSG00000143322	27	protein_coding	ABL proto-oncogene 2, non-receptor tyrosine kinase [Source:HGNC Symbol;Acc:HGNC:77]	GO:0005737,GO:0046872,GO:0000166,GO:0004672,GO:0005524,GO:0016301,GO:0016740,GO:0006468,GO:0016310,GO:0007155,GO:0004713,GO:0005856,GO:0005515,GO:0004715,GO:0000287,GO:0030145,GO:0005829,GO:0051015,GO:0003785,GO:0030155,GO:0007165,GO:0006464,GO:0001784,GO:0010506,GO:0015629,GO:2000249,GO:2000145,GO:0007204,GO:0018108,GO:0030100,GO:0051353,GO:0010976,GO:0071300,GO:0035024,GO:0035640,GO:0010863	cytoplasm|metal ion binding|nucleotide binding|protein kinase activity|ATP binding|kinase activity|transferase activity|protein phosphorylation|phosphorylation|cell adhesion|protein tyrosine kinase activity|cytoskeleton|protein binding|non-membrane spanning protein tyrosine kinase activity|magnesium ion binding|manganese ion binding|cytosol|actin filament binding|actin monomer binding|regulation …	path:hsa04012,path:hsa04014,path:hsa05416	ErbB signaling pathway|Ras signaling pathway|Viral myocarditis
ABL2	1.07e-24	0.303813	0.517	0.237	5.69e-20	9	2.181	ENSG00000143322	27	protein_coding	ABL proto-oncogene 2, non-receptor tyrosine kinase [Source:HGNC Symbol;Acc:HGNC:77]	GO:0005737,GO:0046872,GO:0000166,GO:0004672,GO:0005524,GO:0016301,GO:0016740,GO:0006468,GO:0016310,GO:0007155,GO:0004713,GO:0005856,GO:0005515,GO:0004715,GO:0000287,GO:0030145,GO:0005829,GO:0051015,GO:0003785,GO:0030155,GO:0007165,GO:0006464,GO:0001784,GO:0010506,GO:0015629,GO:2000249,GO:2000145,GO:0007204,GO:0018108,GO:0030100,GO:0051353,GO:0010976,GO:0071300,GO:0035024,GO:0035640,GO:0010863	cytoplasm|metal ion binding|nucleotide binding|protein kinase activity|ATP binding|kinase activity|transferase activity|protein phosphorylation|phosphorylation|cell adhesion|protein tyrosine kinase activity|cytoskeleton|protein binding|non-membrane spanning protein tyrosine kinase activity|magnesium ion binding|manganese ion binding|cytosol|actin filament binding|actin monomer binding|regulation …	path:hsa04012,path:hsa04014,path:hsa05416	ErbB signaling pathway|Ras signaling pathway|Viral myocarditis
ABL2	3.71e-115	0.771756	0.423	0.22	1.97e-110	5	1.923	ENSG00000143322	27	protein_coding	ABL proto-oncogene 2, non-receptor tyrosine kinase [Source:HGNC Symbol;Acc:HGNC:77]	GO:0005737,GO:0046872,GO:0000166,GO:0004672,GO:0005524,GO:0016301,GO:0016740,GO:0006468,GO:0016310,GO:0007155,GO:0004713,GO:0005856,GO:0005515,GO:0004715,GO:0000287,GO:0030145,GO:0005829,GO:0051015,GO:0003785,GO:0030155,GO:0007165,GO:0006464,GO:0001784,GO:0010506,GO:0015629,GO:2000249,GO:2000145,GO:0007204,GO:0018108,GO:0030100,GO:0051353,GO:0010976,GO:0071300,GO:0035024,GO:0035640,GO:0010863	cytoplasm|metal ion binding|nucleotide binding|protein kinase activity|ATP binding|kinase activity|transferase activity|protein phosphorylation|phosphorylation|cell adhesion|protein tyrosine kinase activity|cytoskeleton|protein binding|non-membrane spanning protein tyrosine kinase activity|magnesium ion binding|manganese ion binding|cytosol|actin filament binding|actin monomer binding|regulation …	path:hsa04012,path:hsa04014,path:hsa05416	ErbB signaling pathway|Ras signaling pathway|Viral myocarditis
ABL2	1.28e-12	0.354117	0.349	0.239	6.76e-08	7	1.46	ENSG00000143322	27	protein_coding	ABL proto-oncogene 2, non-receptor tyrosine kinase [Source:HGNC Symbol;Acc:HGNC:77]	GO:0005737,GO:0046872,GO:0000166,GO:0004672,GO:0005524,GO:0016301,GO:0016740,GO:0006468,GO:0016310,GO:0007155,GO:0004713,GO:0005856,GO:0005515,GO:0004715,GO:0000287,GO:0030145,GO:0005829,GO:0051015,GO:0003785,GO:0030155,GO:0007165,GO:0006464,GO:0001784,GO:0010506,GO:0015629,GO:2000249,GO:2000145,GO:0007204,GO:0018108,GO:0030100,GO:0051353,GO:0010976,GO:0071300,GO:0035024,GO:0035640,GO:0010863	cytoplasm|metal ion binding|nucleotide binding|protein kinase activity|ATP binding|kinase activity|transferase activity|protein phosphorylation|phosphorylation|cell adhesion|protein tyrosine kinase activity|cytoskeleton|protein binding|non-membrane spanning protein tyrosine kinase activity|magnesium ion binding|manganese ion binding|cytosol|actin filament binding|actin monomer binding|regulation …	path:hsa04012,path:hsa04014,path:hsa05416	ErbB signaling pathway|Ras signaling pathway|Viral myocarditis
ABL2	2.13e-05	0.26583	0.274	0.241	1	6	1.137	ENSG00000143322	27	protein_coding	ABL proto-oncogene 2, non-receptor tyrosine kinase [Source:HGNC Symbol;Acc:HGNC:77]	GO:0005737,GO:0046872,GO:0000166,GO:0004672,GO:0005524,GO:0016301,GO:0016740,GO:0006468,GO:0016310,GO:0007155,GO:0004713,GO:0005856,GO:0005515,GO:0004715,GO:0000287,GO:0030145,GO:0005829,GO:0051015,GO:0003785,GO:0030155,GO:0007165,GO:0006464,GO:0001784,GO:0010506,GO:0015629,GO:2000249,GO:2000145,GO:0007204,GO:0018108,GO:0030100,GO:0051353,GO:0010976,GO:0071300,GO:0035024,GO:0035640,GO:0010863	cytoplasm|metal ion binding|nucleotide binding|protein kinase activity|ATP binding|kinase activity|transferase activity|protein phosphorylation|phosphorylation|cell adhesion|protein tyrosine kinase activity|cytoskeleton|protein binding|non-membrane spanning protein tyrosine kinase activity|magnesium ion binding|manganese ion binding|cytosol|actin filament binding|actin monomer binding|regulation …	path:hsa04012,path:hsa04014,path:hsa05416	ErbB signaling pathway|Ras signaling pathway|Viral myocarditis
ABLIM1	0	0.966722	0.491	0.13	0	2	3.777	ENSG00000099204	3983	protein_coding	actin binding LIM protein 1 [Source:HGNC Symbol;Acc:HGNC:78]	GO:0005737,GO:0046872,GO:0003779,GO:0005856,GO:0005515,GO:0007010,GO:0051015,GO:0060271,GO:0015629,GO:0007601,GO:0001725,GO:0009887,GO:0030032,GO:0030027	cytoplasm|metal ion binding|actin binding|cytoskeleton|protein binding|cytoskeleton organization|actin filament binding|cilium assembly|actin cytoskeleton|visual perception|stress fiber|animal organ morphogenesis|lamellipodium assembly|lamellipodium	path:hsa04360	Axon guidance
ABLIM1	0.000723279	0.0517632	0.266	0.207	1	7	1.285	ENSG00000099204	3983	protein_coding	actin binding LIM protein 1 [Source:HGNC Symbol;Acc:HGNC:78]	GO:0005737,GO:0046872,GO:0003779,GO:0005856,GO:0005515,GO:0007010,GO:0051015,GO:0060271,GO:0015629,GO:0007601,GO:0001725,GO:0009887,GO:0030032,GO:0030027	cytoplasm|metal ion binding|actin binding|cytoskeleton|protein binding|cytoskeleton organization|actin filament binding|cilium assembly|actin cytoskeleton|visual perception|stress fiber|animal organ morphogenesis|lamellipodium assembly|lamellipodium	path:hsa04360	Axon guidance
AC004453.1	0	0.786301	0.518	0.277	0	2	1.87	--	--	--	--	--	--	--	--
AC005840.1	0	0.736492	0.414	0.205	0	2	2.02	--	--	--	--	--	--	--	--
AC005912.1	1.83e-196	0.38397	0.314	0.182	9.67e-192	2	1.725	--	--	--	--	--	--	--	--
AC007098.1	4.3e-274	0.139684	0.662	0.347	2.28e-269	1	1.908	--	--	--	--	--	--	--	--
AC007098.1	4.8e-14	0.0268593	0.581	0.423	2.54e-09	9	1.374	--	--	--	--	--	--	--	--
AC007098.1	0.000442164	0.128725	0.416	0.427	1	7	0.974	--	--	--	--	--	--	--	--
AC007098.1	4.41e-10	0.0874332	0.393	0.431	2.33e-05	5	0.912	--	--	--	--	--	--	--	--
AC007098.1	9.97e-136	0.0413381	0.355	0.447	5.28e-131	2	0.794	--	--	--	--	--	--	--	--
AC007906.2	0	0.686129	0.35	0.03	0	1	11.667	ENSG00000277639	--	protein_coding	novel protein
AC007969.1	1.15e-31	0.460939	0.933	0.687	6.12e-27	9	1.358	--	--	--	--	--	--	--	--
AC007969.1	1.75e-171	0.345653	0.784	0.667	9.25e-167	2	1.175	--	--	--	--	--	--	--	--
AC007969.1	3.66e-301	0.0870467	0.46	0.746	1.94e-296	3	0.617	--	--	--	--	--	--	--	--
AC008026.1	1.75e-179	0.378305	0.284	0.206	9.25e-175	2	1.379	--	--	--	--	--	--	--	--
AC008026.1	2.94e-152	0.0534779	0.1	0.251	1.56e-147	3	0.398	--	--	--	--	--	--	--	--
AC008038.1	0	0.645252	0.513	0.288	7.76e-305	2	1.781	--	--	--	--	--	--	--	--
AC008038.1	5.18e-214	0.0305742	0.16	0.379	2.75e-209	3	0.422	--	--	--	--	--	--	--	--
AC010343.1	0	0.796618	0.455	0.223	0	2	2.04	--	--	--	--	--	--	--	--
AC016739.1	0	0.670054	0.626	0.459	0	2	1.364	--	--	--	--	--	--	--	--
AC016739.1	1.91e-11	0.00519464	0.629	0.492	1.01e-06	9	1.278	--	--	--	--	--	--	--	--
AC016739.1	2.73e-258	0.0862354	0.273	0.547	1.45e-253	3	0.499	--	--	--	--	--	--	--	--
AC020916.1	1.61e-84	0.115794	0.523	0.303	8.54e-80	4	1.726	ENSG00000267519	--	lncRNA	novel transcript
AC020916.1	7.55e-119	0.159812	0.479	0.279	4e-114	1	1.717	ENSG00000267519	--	lncRNA	novel transcript
AC020916.1	9.53e-12	0.239178	0.389	0.322	5.05e-07	5	1.208	ENSG00000267519	--	lncRNA	novel transcript
AC020916.1	7.23e-21	0.252043	0.201	0.332	3.83e-16	8	0.605	ENSG00000267519	--	lncRNA	novel transcript
AC020916.1	1.37e-154	0.0833846	0.2	0.36	7.23e-150	3	0.556	ENSG00000267519	--	lncRNA	novel transcript
AC023157.1	2.02e-266	0.0287117	0.418	0.122	1.07e-261	4	3.426	--	--	--	--	--	--	--	--
AC023157.1	1.29e-17	0.259959	0.3	0.152	6.83e-13	6	1.974	--	--	--	--	--	--	--	--
AC023906.1	0	0.751078	0.454	0.22	0	2	2.064	--	--	--	--	--	--	--	--
AC024293.1	1.83e-290	0.582677	0.69	0.511	9.69e-286	2	1.35	--	--	--	--	--	--	--	--
AC024293.1	3.82e-238	0.136019	0.362	0.594	2.02e-233	3	0.609	--	--	--	--	--	--	--	--
AC034236.1	2.41e-11	0.0641488	0.262	0.153	1.28e-06	9	1.712	--	--	--	--	--	--	--	--
AC069213.3	6.96e-23	0.341597	0.678	0.398	3.69e-18	9	1.704	--	--	--	--	--	--	--	--
AC069213.3	1.96e-144	0.306762	0.438	0.394	1.04e-139	2	1.112	--	--	--	--	--	--	--	--
AC073861.1	0	0.621527	0.487	0.314	0	2	1.551	--	--	--	--	--	--	--	--
AC073861.1	1.08e-07	0.0230667	0.453	0.35	0.0057458	9	1.294	--	--	--	--	--	--	--	--
AC073861.1	0.00448975	0.0384879	0.304	0.353	1	7	0.861	--	--	--	--	--	--	--	--
AC079140.2	3.88e-20	0.210526	0.434	0.225	2.05e-15	9	1.929	--	--	--	--	--	--	--	--
AC079140.2	3.41e-187	0.0105227	0.091	0.261	1.8e-182	3	0.349	--	--	--	--	--	--	--	--
AC090114.1	4.07e-13	0.0214673	0.318	0.214	2.16e-08	9	1.486	--	--	--	--	--	--	--	--
AC097534.2	2.12e-53	0.446076	0.285	0.026	1.12e-48	9	10.962	ENSG00000272870	105377540	lncRNA	novel transcript, antisense to SAP30
AC105399.1	8.99e-16	0.160746	0.3	0.141	4.76e-11	9	2.128	--	--	--	--	--	--	--	--
AC113935.1	5.7e-247	0.505394	0.294	0.143	3.02e-242	2	2.056	--	--	--	--	--	--	--	--
AC113935.1	6.68e-13	0.046518	0.288	0.174	3.54e-08	9	1.655	--	--	--	--	--	--	--	--
AC116533.1	2.49e-25	0.289709	0.88	0.59	1.32e-20	9	1.492	--	--	--	--	--	--	--	--
AC116533.1	9.98e-132	0.302755	0.658	0.579	5.29e-127	2	1.136	--	--	--	--	--	--	--	--
AC116533.1	0.00323243	0.0226209	0.58	0.597	1	7	0.972	--	--	--	--	--	--	--	--
AC131235.1	0	0.589076	0.302	0.137	0	2	2.204	--	--	--	--	--	--	--	--
AC144530.1	4.14e-39	0.342965	0.682	0.325	2.19e-34	9	2.098	--	--	--	--	--	--	--	--
AC144530.1	6.06e-286	0.563817	0.479	0.291	3.21e-281	2	1.646	--	--	--	--	--	--	--	--
AC144530.1	5.32e-185	0.0286398	0.171	0.37	2.82e-180	3	0.462	--	--	--	--	--	--	--	--
AC243919.1	4.87e-39	0.287708	0.73	0.383	2.58e-34	9	1.906	--	--	--	--	--	--	--	--
AC243919.1	1.54e-189	0.422288	0.512	0.355	8.18e-185	2	1.442	--	--	--	--	--	--	--	--
AC243919.1	3.12e-228	0.179172	0.24	0.424	1.65e-223	3	0.566	--	--	--	--	--	--	--	--
AC243919.1	2.01e-24	0.136348	0.208	0.393	1.06e-19	8	0.529	--	--	--	--	--	--	--	--
ACADVL	1.12e-62	0.611333	0.805	0.314	5.93e-58	9	2.564	ENSG00000072778	37	protein_coding	acyl-CoA dehydrogenase very long chain [Source:HGNC Symbol;Acc:HGNC:92]	GO:0045717,GO:0016020,GO:0005634,GO:0005730,GO:0005829,GO:0016491,GO:0050660,GO:0055114,GO:0016627,GO:0005739,GO:0005743,GO:0006629,GO:0006631,GO:0003995,GO:0005759,GO:0000062,GO:0030855,GO:0042645,GO:0036498,GO:0001659,GO:0006635,GO:0033539,GO:0031966,GO:0004466,GO:0046322,GO:0090181,GO:0017099,GO:0009062,GO:0009409,GO:0015980	negative regulation of fatty acid biosynthetic process|membrane|nucleus|nucleolus|cytosol|oxidoreductase activity|flavin adenine dinucleotide binding|oxidation-reduction process|oxidoreductase activity, acting on the CH-CH group of donors|mitochondrion|mitochondrial inner membrane|lipid metabolic process|fatty acid metabolic process|acyl-CoA dehydrogenase activity|mitochondrial matrix|fatty-acyl-…	path:hsa00071	Fatty acid degradation
ACADVL	2.49e-142	0.181165	0.582	0.288	1.32e-137	4	2.021	ENSG00000072778	37	protein_coding	acyl-CoA dehydrogenase very long chain [Source:HGNC Symbol;Acc:HGNC:92]	GO:0045717,GO:0016020,GO:0005634,GO:0005730,GO:0005829,GO:0016491,GO:0050660,GO:0055114,GO:0016627,GO:0005739,GO:0005743,GO:0006629,GO:0006631,GO:0003995,GO:0005759,GO:0000062,GO:0030855,GO:0042645,GO:0036498,GO:0001659,GO:0006635,GO:0033539,GO:0031966,GO:0004466,GO:0046322,GO:0090181,GO:0017099,GO:0009062,GO:0009409,GO:0015980	negative regulation of fatty acid biosynthetic process|membrane|nucleus|nucleolus|cytosol|oxidoreductase activity|flavin adenine dinucleotide binding|oxidation-reduction process|oxidoreductase activity, acting on the CH-CH group of donors|mitochondrion|mitochondrial inner membrane|lipid metabolic process|fatty acid metabolic process|acyl-CoA dehydrogenase activity|mitochondrial matrix|fatty-acyl-…	path:hsa00071	Fatty acid degradation
ACADVL	1.06e-33	0.346874	0.438	0.309	5.64e-29	5	1.417	ENSG00000072778	37	protein_coding	acyl-CoA dehydrogenase very long chain [Source:HGNC Symbol;Acc:HGNC:92]	GO:0045717,GO:0016020,GO:0005634,GO:0005730,GO:0005829,GO:0016491,GO:0050660,GO:0055114,GO:0016627,GO:0005739,GO:0005743,GO:0006629,GO:0006631,GO:0003995,GO:0005759,GO:0000062,GO:0030855,GO:0042645,GO:0036498,GO:0001659,GO:0006635,GO:0033539,GO:0031966,GO:0004466,GO:0046322,GO:0090181,GO:0017099,GO:0009062,GO:0009409,GO:0015980	negative regulation of fatty acid biosynthetic process|membrane|nucleus|nucleolus|cytosol|oxidoreductase activity|flavin adenine dinucleotide binding|oxidation-reduction process|oxidoreductase activity, acting on the CH-CH group of donors|mitochondrion|mitochondrial inner membrane|lipid metabolic process|fatty acid metabolic process|acyl-CoA dehydrogenase activity|mitochondrial matrix|fatty-acyl-…	path:hsa00071	Fatty acid degradation
ACADVL	0.000749327	0.13189	0.371	0.322	1	6	1.152	ENSG00000072778	37	protein_coding	acyl-CoA dehydrogenase very long chain [Source:HGNC Symbol;Acc:HGNC:92]	GO:0045717,GO:0016020,GO:0005634,GO:0005730,GO:0005829,GO:0016491,GO:0050660,GO:0055114,GO:0016627,GO:0005739,GO:0005743,GO:0006629,GO:0006631,GO:0003995,GO:0005759,GO:0000062,GO:0030855,GO:0042645,GO:0036498,GO:0001659,GO:0006635,GO:0033539,GO:0031966,GO:0004466,GO:0046322,GO:0090181,GO:0017099,GO:0009062,GO:0009409,GO:0015980	negative regulation of fatty acid biosynthetic process|membrane|nucleus|nucleolus|cytosol|oxidoreductase activity|flavin adenine dinucleotide binding|oxidation-reduction process|oxidoreductase activity, acting on the CH-CH group of donors|mitochondrion|mitochondrial inner membrane|lipid metabolic process|fatty acid metabolic process|acyl-CoA dehydrogenase activity|mitochondrial matrix|fatty-acyl-…	path:hsa00071	Fatty acid degradation
ACADVL	0.000288537	0.252417	0.356	0.323	1	7	1.102	ENSG00000072778	37	protein_coding	acyl-CoA dehydrogenase very long chain [Source:HGNC Symbol;Acc:HGNC:92]	GO:0045717,GO:0016020,GO:0005634,GO:0005730,GO:0005829,GO:0016491,GO:0050660,GO:0055114,GO:0016627,GO:0005739,GO:0005743,GO:0006629,GO:0006631,GO:0003995,GO:0005759,GO:0000062,GO:0030855,GO:0042645,GO:0036498,GO:0001659,GO:0006635,GO:0033539,GO:0031966,GO:0004466,GO:0046322,GO:0090181,GO:0017099,GO:0009062,GO:0009409,GO:0015980	negative regulation of fatty acid biosynthetic process|membrane|nucleus|nucleolus|cytosol|oxidoreductase activity|flavin adenine dinucleotide binding|oxidation-reduction process|oxidoreductase activity, acting on the CH-CH group of donors|mitochondrion|mitochondrial inner membrane|lipid metabolic process|fatty acid metabolic process|acyl-CoA dehydrogenase activity|mitochondrial matrix|fatty-acyl-…	path:hsa00071	Fatty acid degradation
ACADVL	1.09e-24	0.239111	0.177	0.327	5.79e-20	8	0.541	ENSG00000072778	37	protein_coding	acyl-CoA dehydrogenase very long chain [Source:HGNC Symbol;Acc:HGNC:92]	GO:0045717,GO:0016020,GO:0005634,GO:0005730,GO:0005829,GO:0016491,GO:0050660,GO:0055114,GO:0016627,GO:0005739,GO:0005743,GO:0006629,GO:0006631,GO:0003995,GO:0005759,GO:0000062,GO:0030855,GO:0042645,GO:0036498,GO:0001659,GO:0006635,GO:0033539,GO:0031966,GO:0004466,GO:0046322,GO:0090181,GO:0017099,GO:0009062,GO:0009409,GO:0015980	negative regulation of fatty acid biosynthetic process|membrane|nucleus|nucleolus|cytosol|oxidoreductase activity|flavin adenine dinucleotide binding|oxidation-reduction process|oxidoreductase activity, acting on the CH-CH group of donors|mitochondrion|mitochondrial inner membrane|lipid metabolic process|fatty acid metabolic process|acyl-CoA dehydrogenase activity|mitochondrial matrix|fatty-acyl-…	path:hsa00071	Fatty acid degradation
ACBD3	3.28e-85	0.0491731	0.311	0.147	1.74e-80	4	2.116	ENSG00000182827	64746	protein_coding	acyl-CoA binding domain containing 3 [Source:HGNC Symbol;Acc:HGNC:15453]	GO:0016020,GO:0005794,GO:0005739,GO:0006629,GO:0006694,GO:0005515,GO:0000139,GO:0000062,GO:0034237	membrane|Golgi apparatus|mitochondrion|lipid metabolic process|steroid biosynthetic process|protein binding|Golgi membrane|fatty-acyl-CoA binding|protein kinase A regulatory subunit binding
ACBD3	2.98e-11	0.185493	0.326	0.164	1.58e-06	9	1.988	ENSG00000182827	64746	protein_coding	acyl-CoA binding domain containing 3 [Source:HGNC Symbol;Acc:HGNC:15453]	GO:0016020,GO:0005794,GO:0005739,GO:0006629,GO:0006694,GO:0005515,GO:0000139,GO:0000062,GO:0034237	membrane|Golgi apparatus|mitochondrion|lipid metabolic process|steroid biosynthetic process|protein binding|Golgi membrane|fatty-acyl-CoA binding|protein kinase A regulatory subunit binding
ACIN1	2.72e-188	0.0209228	0.423	0.222	1.44e-183	1	1.905	ENSG00000100813	22985	protein_coding	apoptotic chromatin condensation inducer 1 [Source:HGNC Symbol;Acc:HGNC:17066]	GO:0003676,GO:0005829,GO:0005654,GO:0005886,GO:0003723,GO:0006397,GO:0008380,GO:0005634,GO:0016607,GO:0005515,GO:0006915,GO:0030218,GO:0016887,GO:0019899,GO:0061574,GO:0030263,GO:0045657,GO:0005730	nucleic acid binding|cytosol|nucleoplasm|plasma membrane|RNA binding|mRNA processing|RNA splicing|nucleus|nuclear speck|protein binding|apoptotic process|erythrocyte differentiation|ATPase activity|enzyme binding|ASAP complex|apoptotic chromosome condensation|positive regulation of monocyte differentiation|nucleolus	path:hsa03013,path:hsa03015,path:hsa03040	RNA transport|mRNA surveillance pathway|Spliceosome
ACIN1	9.87e-05	0.0322515	0.352	0.271	1	9	1.299	ENSG00000100813	22985	protein_coding	apoptotic chromatin condensation inducer 1 [Source:HGNC Symbol;Acc:HGNC:17066]	GO:0003676,GO:0005829,GO:0005654,GO:0005886,GO:0003723,GO:0006397,GO:0008380,GO:0005634,GO:0016607,GO:0005515,GO:0006915,GO:0030218,GO:0016887,GO:0019899,GO:0061574,GO:0030263,GO:0045657,GO:0005730	nucleic acid binding|cytosol|nucleoplasm|plasma membrane|RNA binding|mRNA processing|RNA splicing|nucleus|nuclear speck|protein binding|apoptotic process|erythrocyte differentiation|ATPase activity|enzyme binding|ASAP complex|apoptotic chromosome condensation|positive regulation of monocyte differentiation|nucleolus	path:hsa03013,path:hsa03015,path:hsa03040	RNA transport|mRNA surveillance pathway|Spliceosome
ACIN1	1.95e-37	0.449687	0.16	0.275	1.03e-32	8	0.582	ENSG00000100813	22985	protein_coding	apoptotic chromatin condensation inducer 1 [Source:HGNC Symbol;Acc:HGNC:17066]	GO:0003676,GO:0005829,GO:0005654,GO:0005886,GO:0003723,GO:0006397,GO:0008380,GO:0005634,GO:0016607,GO:0005515,GO:0006915,GO:0030218,GO:0016887,GO:0019899,GO:0061574,GO:0030263,GO:0045657,GO:0005730	nucleic acid binding|cytosol|nucleoplasm|plasma membrane|RNA binding|mRNA processing|RNA splicing|nucleus|nuclear speck|protein binding|apoptotic process|erythrocyte differentiation|ATPase activity|enzyme binding|ASAP complex|apoptotic chromosome condensation|positive regulation of monocyte differentiation|nucleolus	path:hsa03013,path:hsa03015,path:hsa03040	RNA transport|mRNA surveillance pathway|Spliceosome
ACIN1	9.13e-214	0.127744	0.141	0.303	4.84e-209	3	0.465	ENSG00000100813	22985	protein_coding	apoptotic chromatin condensation inducer 1 [Source:HGNC Symbol;Acc:HGNC:17066]	GO:0003676,GO:0005829,GO:0005654,GO:0005886,GO:0003723,GO:0006397,GO:0008380,GO:0005634,GO:0016607,GO:0005515,GO:0006915,GO:0030218,GO:0016887,GO:0019899,GO:0061574,GO:0030263,GO:0045657,GO:0005730	nucleic acid binding|cytosol|nucleoplasm|plasma membrane|RNA binding|mRNA processing|RNA splicing|nucleus|nuclear speck|protein binding|apoptotic process|erythrocyte differentiation|ATPase activity|enzyme binding|ASAP complex|apoptotic chromosome condensation|positive regulation of monocyte differentiation|nucleolus	path:hsa03013,path:hsa03015,path:hsa03040	RNA transport|mRNA surveillance pathway|Spliceosome
ACKR1	0	2.5204	0.504	0.021	0	7	24	ENSG00000213088	2532	protein_coding	atypical chemokine receptor 1 (Duffy blood group) [Source:HGNC Symbol;Acc:HGNC:4035]	GO:0016020,GO:0016021,GO:0007165,GO:0004930,GO:0007186,GO:0006954,GO:0005886,GO:0005768,GO:0005769,GO:0006952,GO:0019956,GO:0055037,GO:0038023,GO:0019957,GO:0004888,GO:0070098,GO:0032642	membrane|integral component of membrane|signal transduction|G protein-coupled receptor activity|G protein-coupled receptor signaling pathway|inflammatory response|plasma membrane|endosome|early endosome|defense response|chemokine binding|recycling endosome|signaling receptor activity|C-C chemokine binding|transmembrane signaling receptor activity|chemokine-mediated signaling pathway|regulation of…	path:hsa05144	Malaria
ACLY	1.44e-23	0.35463	0.378	0.129	7.65e-19	9	2.93	ENSG00000131473	47	protein_coding	ATP citrate lyase [Source:HGNC Symbol;Acc:HGNC:115]	GO:0005737,GO:0016020,GO:0046872,GO:0000166,GO:0005524,GO:0016740,GO:0005829,GO:0005654,GO:0003824,GO:0016829,GO:0005886,GO:0006629,GO:0003878,GO:0046912,GO:0048037,GO:0006085,GO:0006101,GO:0005576,GO:0005515,GO:0070062,GO:0043312,GO:1904813,GO:0035578,GO:0031325,GO:0046949,GO:0006633,GO:0006695,GO:0015936,GO:0008610,GO:0006107	cytoplasm|membrane|metal ion binding|nucleotide binding|ATP binding|transferase activity|cytosol|nucleoplasm|catalytic activity|lyase activity|plasma membrane|lipid metabolic process|ATP citrate synthase activity|transferase activity, transferring acyl groups, acyl groups converted into alkyl on transfer|cofactor binding|acetyl-CoA biosynthetic process|citrate metabolic process|extracellular regi…	path:hsa00020	Citrate cycle (TCA cycle)
ACLY	1.07e-88	0.0912779	0.279	0.114	5.69e-84	4	2.447	ENSG00000131473	47	protein_coding	ATP citrate lyase [Source:HGNC Symbol;Acc:HGNC:115]	GO:0005737,GO:0016020,GO:0046872,GO:0000166,GO:0005524,GO:0016740,GO:0005829,GO:0005654,GO:0003824,GO:0016829,GO:0005886,GO:0006629,GO:0003878,GO:0046912,GO:0048037,GO:0006085,GO:0006101,GO:0005576,GO:0005515,GO:0070062,GO:0043312,GO:1904813,GO:0035578,GO:0031325,GO:0046949,GO:0006633,GO:0006695,GO:0015936,GO:0008610,GO:0006107	cytoplasm|membrane|metal ion binding|nucleotide binding|ATP binding|transferase activity|cytosol|nucleoplasm|catalytic activity|lyase activity|plasma membrane|lipid metabolic process|ATP citrate synthase activity|transferase activity, transferring acyl groups, acyl groups converted into alkyl on transfer|cofactor binding|acetyl-CoA biosynthetic process|citrate metabolic process|extracellular regi…	path:hsa00020	Citrate cycle (TCA cycle)
ACO2	7.85e-126	0.0923064	0.285	0.132	4.16e-121	1	2.159	ENSG00000100412	50	protein_coding	aconitase 2 [Source:HGNC Symbol;Acc:HGNC:118]	GO:0046872,GO:0006099,GO:0016829,GO:0005739,GO:0051536,GO:0051539,GO:0005829,GO:0005759,GO:0006091,GO:0005506,GO:0003994,GO:0051538,GO:0001889,GO:0006101,GO:0006102,GO:0035900	metal ion binding|tricarboxylic acid cycle|lyase activity|mitochondrion|iron-sulfur cluster binding|4 iron, 4 sulfur cluster binding|cytosol|mitochondrial matrix|generation of precursor metabolites and energy|iron ion binding|aconitate hydratase activity|3 iron, 4 sulfur cluster binding|liver development|citrate metabolic process|isocitrate metabolic process|response to isolation stress	path:hsa00020,path:hsa00630	Citrate cycle (TCA cycle)|Glyoxylate and dicarboxylate metabolism
ACO2	1.59e-18	0.102368	0.337	0.167	8.4e-14	9	2.018	ENSG00000100412	50	protein_coding	aconitase 2 [Source:HGNC Symbol;Acc:HGNC:118]	GO:0046872,GO:0006099,GO:0016829,GO:0005739,GO:0051536,GO:0051539,GO:0005829,GO:0005759,GO:0006091,GO:0005506,GO:0003994,GO:0051538,GO:0001889,GO:0006101,GO:0006102,GO:0035900	metal ion binding|tricarboxylic acid cycle|lyase activity|mitochondrion|iron-sulfur cluster binding|4 iron, 4 sulfur cluster binding|cytosol|mitochondrial matrix|generation of precursor metabolites and energy|iron ion binding|aconitate hydratase activity|3 iron, 4 sulfur cluster binding|liver development|citrate metabolic process|isocitrate metabolic process|response to isolation stress	path:hsa00020,path:hsa00630	Citrate cycle (TCA cycle)|Glyoxylate and dicarboxylate metabolism
ACP1	1.87101462217922e-314	0.61682	0.488	0.16	9.91413228000324e-310	1	3.05	ENSG00000143727	52	protein_coding	acid phosphatase 1 [Source:HGNC Symbol;Acc:HGNC:122]	GO:0005737,GO:0016787,GO:0004721,GO:0006470,GO:0004725,GO:0035335,GO:0003993,GO:0005515,GO:0070062,GO:0009898,GO:0004726,GO:0016020,GO:0016021	cytoplasm|hydrolase activity|phosphoprotein phosphatase activity|protein dephosphorylation|protein tyrosine phosphatase activity|peptidyl-tyrosine dephosphorylation|acid phosphatase activity|protein binding|extracellular exosome|cytoplasmic side of plasma membrane|non-membrane spanning protein tyrosine phosphatase activity|membrane|integral component of membrane	path:hsa00730,path:hsa00740,path:hsa04520	Thiamine metabolism|Riboflavin metabolism|Adherens junction
ACSL3	1.97e-141	0.0117629	0.301	0.156	1.05e-136	1	1.929	ENSG00000123983	2181	protein_coding	acyl-CoA synthetase long chain family member 3 [Source:HGNC Symbol;Acc:HGNC:3570]	GO:0016020,GO:0016021,GO:0000166,GO:0005524,GO:0005783,GO:0005789,GO:0031090,GO:0043231,GO:0003824,GO:0005794,GO:0005739,GO:0006629,GO:0006631,GO:0016874,GO:0048471,GO:0005741,GO:0004467,GO:0047676,GO:0001676,GO:0006633,GO:0007420,GO:0007584,GO:0014070,GO:0005777,GO:0005778,GO:0019901,GO:0035338,GO:0019904,GO:0005811,GO:0044539,GO:0003996,GO:0102391,GO:0034379,GO:0042998,GO:0051047,GO:2001247	membrane|integral component of membrane|nucleotide binding|ATP binding|endoplasmic reticulum|endoplasmic reticulum membrane|organelle membrane|intracellular membrane-bounded organelle|catalytic activity|Golgi apparatus|mitochondrion|lipid metabolic process|fatty acid metabolic process|ligase activity|perinuclear region of cytoplasm|mitochondrial outer membrane|long-chain fatty acid-CoA ligase act…	path:hsa00061,path:hsa00071,path:hsa03320,path:hsa04146,path:hsa04216,path:hsa04714,path:hsa04920	Fatty acid biosynthesis|Fatty acid degradation|PPAR signaling pathway|Peroxisome|Ferroptosis|Thermogenesis|Adipocytokine signaling pathway
ACSL3	1.54e-38	0.33927	0.274	0.182	8.16e-34	5	1.505	ENSG00000123983	2181	protein_coding	acyl-CoA synthetase long chain family member 3 [Source:HGNC Symbol;Acc:HGNC:3570]	GO:0016020,GO:0016021,GO:0000166,GO:0005524,GO:0005783,GO:0005789,GO:0031090,GO:0043231,GO:0003824,GO:0005794,GO:0005739,GO:0006629,GO:0006631,GO:0016874,GO:0048471,GO:0005741,GO:0004467,GO:0047676,GO:0001676,GO:0006633,GO:0007420,GO:0007584,GO:0014070,GO:0005777,GO:0005778,GO:0019901,GO:0035338,GO:0019904,GO:0005811,GO:0044539,GO:0003996,GO:0102391,GO:0034379,GO:0042998,GO:0051047,GO:2001247	membrane|integral component of membrane|nucleotide binding|ATP binding|endoplasmic reticulum|endoplasmic reticulum membrane|organelle membrane|intracellular membrane-bounded organelle|catalytic activity|Golgi apparatus|mitochondrion|lipid metabolic process|fatty acid metabolic process|ligase activity|perinuclear region of cytoplasm|mitochondrial outer membrane|long-chain fatty acid-CoA ligase act…	path:hsa00061,path:hsa00071,path:hsa03320,path:hsa04146,path:hsa04216,path:hsa04714,path:hsa04920	Fatty acid biosynthesis|Fatty acid degradation|PPAR signaling pathway|Peroxisome|Ferroptosis|Thermogenesis|Adipocytokine signaling pathway
ACSL4	6.33e-27	0.322193	0.386	0.133	3.36e-22	9	2.902	ENSG00000068366	2182	protein_coding	acyl-CoA synthetase long chain family member 4 [Source:HGNC Symbol;Acc:HGNC:3571]	GO:0005737,GO:0016020,GO:0016021,GO:0000166,GO:0005524,GO:0005783,GO:0005789,GO:0031090,GO:0043231,GO:0003824,GO:0005739,GO:0006629,GO:0006631,GO:0005886,GO:0016874,GO:0005741,GO:0005777,GO:0005778,GO:0070062,GO:0035338,GO:0005811,GO:0003996,GO:0004467,GO:0031957,GO:0047676,GO:0102391,GO:0001676,GO:0032024,GO:0044233,GO:0007584,GO:0015908,GO:0019432,GO:0060136,GO:0060996,GO:0070672,GO:0031966,GO:…	cytoplasm|membrane|integral component of membrane|nucleotide binding|ATP binding|endoplasmic reticulum|endoplasmic reticulum membrane|organelle membrane|intracellular membrane-bounded organelle|catalytic activity|mitochondrion|lipid metabolic process|fatty acid metabolic process|plasma membrane|ligase activity|mitochondrial outer membrane|peroxisome|peroxisomal membrane|extracellular exosome|long…	path:hsa00061,path:hsa00071,path:hsa03320,path:hsa04146,path:hsa04216,path:hsa04714,path:hsa04920	Fatty acid biosynthesis|Fatty acid degradation|PPAR signaling pathway|Peroxisome|Ferroptosis|Thermogenesis|Adipocytokine signaling pathway
ACSL4	1.42e-104	0.0995935	0.295	0.116	7.54e-100	4	2.543	ENSG00000068366	2182	protein_coding	acyl-CoA synthetase long chain family member 4 [Source:HGNC Symbol;Acc:HGNC:3571]	GO:0005737,GO:0016020,GO:0016021,GO:0000166,GO:0005524,GO:0005783,GO:0005789,GO:0031090,GO:0043231,GO:0003824,GO:0005739,GO:0006629,GO:0006631,GO:0005886,GO:0016874,GO:0005741,GO:0005777,GO:0005778,GO:0070062,GO:0035338,GO:0005811,GO:0003996,GO:0004467,GO:0031957,GO:0047676,GO:0102391,GO:0001676,GO:0032024,GO:0044233,GO:0007584,GO:0015908,GO:0019432,GO:0060136,GO:0060996,GO:0070672,GO:0031966,GO:…	cytoplasm|membrane|integral component of membrane|nucleotide binding|ATP binding|endoplasmic reticulum|endoplasmic reticulum membrane|organelle membrane|intracellular membrane-bounded organelle|catalytic activity|mitochondrion|lipid metabolic process|fatty acid metabolic process|plasma membrane|ligase activity|mitochondrial outer membrane|peroxisome|peroxisomal membrane|extracellular exosome|long…	path:hsa00061,path:hsa00071,path:hsa03320,path:hsa04146,path:hsa04216,path:hsa04714,path:hsa04920	Fatty acid biosynthesis|Fatty acid degradation|PPAR signaling pathway|Peroxisome|Ferroptosis|Thermogenesis|Adipocytokine signaling pathway
ACTA2	0	1.70178	0.836	0.295	0	4	2.834	ENSG00000107796	59	protein_coding	actin alpha 2, smooth muscle [Source:HGNC Symbol;Acc:HGNC:130]	GO:0005737,GO:0000166,GO:0005524,GO:0005615,GO:0005856,GO:0005829,GO:0070062,GO:0009615,GO:0015629,GO:0032991,GO:0010628,GO:0019901,GO:0008217,GO:0014829,GO:0090131,GO:0030027,GO:0030175,GO:0030485,GO:0044297,GO:0006936,GO:0045893,GO:0072144	cytoplasm|nucleotide binding|ATP binding|extracellular space|cytoskeleton|cytosol|extracellular exosome|response to virus|actin cytoskeleton|protein-containing complex|positive regulation of gene expression|protein kinase binding|regulation of blood pressure|vascular smooth muscle contraction|mesenchyme migration|lamellipodium|filopodium|smooth muscle contractile fiber|cell body|muscle contractio…	path:hsa04270,path:hsa04371,path:hsa04926	Vascular smooth muscle contraction|Apelin signaling pathway|Relaxin signaling pathway
ACTA2	7.12e-241	1.96044	0.847	0.342	3.77e-236	6	2.477	ENSG00000107796	59	protein_coding	actin alpha 2, smooth muscle [Source:HGNC Symbol;Acc:HGNC:130]	GO:0005737,GO:0000166,GO:0005524,GO:0005615,GO:0005856,GO:0005829,GO:0070062,GO:0009615,GO:0015629,GO:0032991,GO:0010628,GO:0019901,GO:0008217,GO:0014829,GO:0090131,GO:0030027,GO:0030175,GO:0030485,GO:0044297,GO:0006936,GO:0045893,GO:0072144	cytoplasm|nucleotide binding|ATP binding|extracellular space|cytoskeleton|cytosol|extracellular exosome|response to virus|actin cytoskeleton|protein-containing complex|positive regulation of gene expression|protein kinase binding|regulation of blood pressure|vascular smooth muscle contraction|mesenchyme migration|lamellipodium|filopodium|smooth muscle contractile fiber|cell body|muscle contractio…	path:hsa04270,path:hsa04371,path:hsa04926	Vascular smooth muscle contraction|Apelin signaling pathway|Relaxin signaling pathway
ACTB	2.74e-134	0.437431	0.994	0.959	1.45e-129	4	1.036	ENSG00000075624	60	protein_coding	actin beta [Source:HGNC Symbol;Acc:HGNC:132]	GO:0005737,GO:0005634,GO:0016020,GO:0000166,GO:0005524,GO:0005886,GO:0000790,GO:0005615,GO:0005856,GO:0005515,GO:0005925,GO:0038096,GO:0042802,GO:0005200,GO:0045202,GO:0005654,GO:0005829,GO:0070062,GO:0001895,GO:0072562,GO:0016579,GO:0005884,GO:0032991,GO:0019901,GO:1990904,GO:0021762,GO:0030424,GO:0045815,GO:0070527,GO:0061024,GO:0031982,GO:0000980,GO:0048013,GO:0048488,GO:0048156,GO:0000978,GO:…	cytoplasm|nucleus|membrane|nucleotide binding|ATP binding|plasma membrane|nuclear chromatin|extracellular space|cytoskeleton|protein binding|focal adhesion|Fc-gamma receptor signaling pathway involved in phagocytosis|identical protein binding|structural constituent of cytoskeleton|synapse|nucleoplasm|cytosol|extracellular exosome|retina homeostasis|blood microparticle|protein deubiquitination|act…	path:hsa04015,path:hsa04145,path:hsa04210,path:hsa04390,path:hsa04510,path:hsa04520,path:hsa04530,path:hsa04611,path:hsa04670,path:hsa04714,path:hsa04810,path:hsa04919,path:hsa04921,path:hsa04971,path:hsa05100,path:hsa05110,path:hsa05130,path:hsa05131,path:hsa05132,path:hsa05164,path:hsa05205,path:hsa05225,path:hsa05410,path:hsa05412,path:hsa05414,path:hsa05416,path:hsa05418	Rap1 signaling pathway|Phagosome|Apoptosis|Hippo signaling pathway|Focal adhesion|Adherens junction|Tight junction|Platelet activation|Leukocyte transendothelial migration|Thermogenesis|Regulation of actin cytoskeleton|Thyroid hormone signaling pathway|Oxytocin signaling pathway|Gastric acid secretion|Bacterial invasion of epithelial cells|Vibrio cholerae infection|Pathogenic Escherichia coli inf…
ACTB	0.00946109	0.0404834	0.993	0.962	1	9	1.032	ENSG00000075624	60	protein_coding	actin beta [Source:HGNC Symbol;Acc:HGNC:132]	GO:0005737,GO:0005634,GO:0016020,GO:0000166,GO:0005524,GO:0005886,GO:0000790,GO:0005615,GO:0005856,GO:0005515,GO:0005925,GO:0038096,GO:0042802,GO:0005200,GO:0045202,GO:0005654,GO:0005829,GO:0070062,GO:0001895,GO:0072562,GO:0016579,GO:0005884,GO:0032991,GO:0019901,GO:1990904,GO:0021762,GO:0030424,GO:0045815,GO:0070527,GO:0061024,GO:0031982,GO:0000980,GO:0048013,GO:0048488,GO:0048156,GO:0000978,GO:…	cytoplasm|nucleus|membrane|nucleotide binding|ATP binding|plasma membrane|nuclear chromatin|extracellular space|cytoskeleton|protein binding|focal adhesion|Fc-gamma receptor signaling pathway involved in phagocytosis|identical protein binding|structural constituent of cytoskeleton|synapse|nucleoplasm|cytosol|extracellular exosome|retina homeostasis|blood microparticle|protein deubiquitination|act…	path:hsa04015,path:hsa04145,path:hsa04210,path:hsa04390,path:hsa04510,path:hsa04520,path:hsa04530,path:hsa04611,path:hsa04670,path:hsa04714,path:hsa04810,path:hsa04919,path:hsa04921,path:hsa04971,path:hsa05100,path:hsa05110,path:hsa05130,path:hsa05131,path:hsa05132,path:hsa05164,path:hsa05205,path:hsa05225,path:hsa05410,path:hsa05412,path:hsa05414,path:hsa05416,path:hsa05418	Rap1 signaling pathway|Phagosome|Apoptosis|Hippo signaling pathway|Focal adhesion|Adherens junction|Tight junction|Platelet activation|Leukocyte transendothelial migration|Thermogenesis|Regulation of actin cytoskeleton|Thyroid hormone signaling pathway|Oxytocin signaling pathway|Gastric acid secretion|Bacterial invasion of epithelial cells|Vibrio cholerae infection|Pathogenic Escherichia coli inf…
ACTB	2.29e-08	0.176241	0.964	0.963	0.00121384	6	1.001	ENSG00000075624	60	protein_coding	actin beta [Source:HGNC Symbol;Acc:HGNC:132]	GO:0005737,GO:0005634,GO:0016020,GO:0000166,GO:0005524,GO:0005886,GO:0000790,GO:0005615,GO:0005856,GO:0005515,GO:0005925,GO:0038096,GO:0042802,GO:0005200,GO:0045202,GO:0005654,GO:0005829,GO:0070062,GO:0001895,GO:0072562,GO:0016579,GO:0005884,GO:0032991,GO:0019901,GO:1990904,GO:0021762,GO:0030424,GO:0045815,GO:0070527,GO:0061024,GO:0031982,GO:0000980,GO:0048013,GO:0048488,GO:0048156,GO:0000978,GO:…	cytoplasm|nucleus|membrane|nucleotide binding|ATP binding|plasma membrane|nuclear chromatin|extracellular space|cytoskeleton|protein binding|focal adhesion|Fc-gamma receptor signaling pathway involved in phagocytosis|identical protein binding|structural constituent of cytoskeleton|synapse|nucleoplasm|cytosol|extracellular exosome|retina homeostasis|blood microparticle|protein deubiquitination|act…	path:hsa04015,path:hsa04145,path:hsa04210,path:hsa04390,path:hsa04510,path:hsa04520,path:hsa04530,path:hsa04611,path:hsa04670,path:hsa04714,path:hsa04810,path:hsa04919,path:hsa04921,path:hsa04971,path:hsa05100,path:hsa05110,path:hsa05130,path:hsa05131,path:hsa05132,path:hsa05164,path:hsa05205,path:hsa05225,path:hsa05410,path:hsa05412,path:hsa05414,path:hsa05416,path:hsa05418	Rap1 signaling pathway|Phagosome|Apoptosis|Hippo signaling pathway|Focal adhesion|Adherens junction|Tight junction|Platelet activation|Leukocyte transendothelial migration|Thermogenesis|Regulation of actin cytoskeleton|Thyroid hormone signaling pathway|Oxytocin signaling pathway|Gastric acid secretion|Bacterial invasion of epithelial cells|Vibrio cholerae infection|Pathogenic Escherichia coli inf…
ACTB	2.43e-23	0.210703	0.956	0.964	1.29e-18	5	0.992	ENSG00000075624	60	protein_coding	actin beta [Source:HGNC Symbol;Acc:HGNC:132]	GO:0005737,GO:0005634,GO:0016020,GO:0000166,GO:0005524,GO:0005886,GO:0000790,GO:0005615,GO:0005856,GO:0005515,GO:0005925,GO:0038096,GO:0042802,GO:0005200,GO:0045202,GO:0005654,GO:0005829,GO:0070062,GO:0001895,GO:0072562,GO:0016579,GO:0005884,GO:0032991,GO:0019901,GO:1990904,GO:0021762,GO:0030424,GO:0045815,GO:0070527,GO:0061024,GO:0031982,GO:0000980,GO:0048013,GO:0048488,GO:0048156,GO:0000978,GO:…	cytoplasm|nucleus|membrane|nucleotide binding|ATP binding|plasma membrane|nuclear chromatin|extracellular space|cytoskeleton|protein binding|focal adhesion|Fc-gamma receptor signaling pathway involved in phagocytosis|identical protein binding|structural constituent of cytoskeleton|synapse|nucleoplasm|cytosol|extracellular exosome|retina homeostasis|blood microparticle|protein deubiquitination|act…	path:hsa04015,path:hsa04145,path:hsa04210,path:hsa04390,path:hsa04510,path:hsa04520,path:hsa04530,path:hsa04611,path:hsa04670,path:hsa04714,path:hsa04810,path:hsa04919,path:hsa04921,path:hsa04971,path:hsa05100,path:hsa05110,path:hsa05130,path:hsa05131,path:hsa05132,path:hsa05164,path:hsa05205,path:hsa05225,path:hsa05410,path:hsa05412,path:hsa05414,path:hsa05416,path:hsa05418	Rap1 signaling pathway|Phagosome|Apoptosis|Hippo signaling pathway|Focal adhesion|Adherens junction|Tight junction|Platelet activation|Leukocyte transendothelial migration|Thermogenesis|Regulation of actin cytoskeleton|Thyroid hormone signaling pathway|Oxytocin signaling pathway|Gastric acid secretion|Bacterial invasion of epithelial cells|Vibrio cholerae infection|Pathogenic Escherichia coli inf…
ACTB	3.44e-52	0.171411	0.929	0.971	1.82e-47	3	0.957	ENSG00000075624	60	protein_coding	actin beta [Source:HGNC Symbol;Acc:HGNC:132]	GO:0005737,GO:0005634,GO:0016020,GO:0000166,GO:0005524,GO:0005886,GO:0000790,GO:0005615,GO:0005856,GO:0005515,GO:0005925,GO:0038096,GO:0042802,GO:0005200,GO:0045202,GO:0005654,GO:0005829,GO:0070062,GO:0001895,GO:0072562,GO:0016579,GO:0005884,GO:0032991,GO:0019901,GO:1990904,GO:0021762,GO:0030424,GO:0045815,GO:0070527,GO:0061024,GO:0031982,GO:0000980,GO:0048013,GO:0048488,GO:0048156,GO:0000978,GO:…	cytoplasm|nucleus|membrane|nucleotide binding|ATP binding|plasma membrane|nuclear chromatin|extracellular space|cytoskeleton|protein binding|focal adhesion|Fc-gamma receptor signaling pathway involved in phagocytosis|identical protein binding|structural constituent of cytoskeleton|synapse|nucleoplasm|cytosol|extracellular exosome|retina homeostasis|blood microparticle|protein deubiquitination|act…	path:hsa04015,path:hsa04145,path:hsa04210,path:hsa04390,path:hsa04510,path:hsa04520,path:hsa04530,path:hsa04611,path:hsa04670,path:hsa04714,path:hsa04810,path:hsa04919,path:hsa04921,path:hsa04971,path:hsa05100,path:hsa05110,path:hsa05130,path:hsa05131,path:hsa05132,path:hsa05164,path:hsa05205,path:hsa05225,path:hsa05410,path:hsa05412,path:hsa05414,path:hsa05416,path:hsa05418	Rap1 signaling pathway|Phagosome|Apoptosis|Hippo signaling pathway|Focal adhesion|Adherens junction|Tight junction|Platelet activation|Leukocyte transendothelial migration|Thermogenesis|Regulation of actin cytoskeleton|Thyroid hormone signaling pathway|Oxytocin signaling pathway|Gastric acid secretion|Bacterial invasion of epithelial cells|Vibrio cholerae infection|Pathogenic Escherichia coli inf…
ACTG1	1.39e-213	0.252525	0.98	0.867	7.36e-209	2	1.13	ENSG00000184009	71	protein_coding	actin gamma 1 [Source:HGNC Symbol;Acc:HGNC:144]	GO:0005634,GO:0005737,GO:0016020,GO:0000166,GO:0005524,GO:0005886,GO:0005615,GO:0005856,GO:0005515,GO:0038096,GO:0042802,GO:0005200,GO:0005829,GO:0070062,GO:0001895,GO:0072562,GO:0005884,GO:0070527,GO:0061024,GO:0048013,GO:0048488,GO:0031625,GO:0034329,GO:0005522,GO:0098973,GO:0097433,GO:0098974,GO:0005925,GO:0045214,GO:0071346,GO:0015629,GO:0030016,GO:0031941,GO:0044305,GO:0045335,GO:0098685	nucleus|cytoplasm|membrane|nucleotide binding|ATP binding|plasma membrane|extracellular space|cytoskeleton|protein binding|Fc-gamma receptor signaling pathway involved in phagocytosis|identical protein binding|structural constituent of cytoskeleton|cytosol|extracellular exosome|retina homeostasis|blood microparticle|actin filament|platelet aggregation|membrane organization|ephrin receptor signali…	path:hsa04015,path:hsa04145,path:hsa04210,path:hsa04390,path:hsa04510,path:hsa04520,path:hsa04530,path:hsa04611,path:hsa04670,path:hsa04714,path:hsa04810,path:hsa04919,path:hsa04921,path:hsa05100,path:hsa05110,path:hsa05130,path:hsa05131,path:hsa05132,path:hsa05164,path:hsa05205,path:hsa05225,path:hsa05410,path:hsa05412,path:hsa05414,path:hsa05416,path:hsa05418	Rap1 signaling pathway|Phagosome|Apoptosis|Hippo signaling pathway|Focal adhesion|Adherens junction|Tight junction|Platelet activation|Leukocyte transendothelial migration|Thermogenesis|Regulation of actin cytoskeleton|Thyroid hormone signaling pathway|Oxytocin signaling pathway|Bacterial invasion of epithelial cells|Vibrio cholerae infection|Pathogenic Escherichia coli infection|Shigellosis|Salm…
ACTG1	4.81e-59	0.222676	0.978	0.88	2.55e-54	4	1.111	ENSG00000184009	71	protein_coding	actin gamma 1 [Source:HGNC Symbol;Acc:HGNC:144]	GO:0005634,GO:0005737,GO:0016020,GO:0000166,GO:0005524,GO:0005886,GO:0005615,GO:0005856,GO:0005515,GO:0038096,GO:0042802,GO:0005200,GO:0005829,GO:0070062,GO:0001895,GO:0072562,GO:0005884,GO:0070527,GO:0061024,GO:0048013,GO:0048488,GO:0031625,GO:0034329,GO:0005522,GO:0098973,GO:0097433,GO:0098974,GO:0005925,GO:0045214,GO:0071346,GO:0015629,GO:0030016,GO:0031941,GO:0044305,GO:0045335,GO:0098685	nucleus|cytoplasm|membrane|nucleotide binding|ATP binding|plasma membrane|extracellular space|cytoskeleton|protein binding|Fc-gamma receptor signaling pathway involved in phagocytosis|identical protein binding|structural constituent of cytoskeleton|cytosol|extracellular exosome|retina homeostasis|blood microparticle|actin filament|platelet aggregation|membrane organization|ephrin receptor signali…	path:hsa04015,path:hsa04145,path:hsa04210,path:hsa04390,path:hsa04510,path:hsa04520,path:hsa04530,path:hsa04611,path:hsa04670,path:hsa04714,path:hsa04810,path:hsa04919,path:hsa04921,path:hsa05100,path:hsa05110,path:hsa05130,path:hsa05131,path:hsa05132,path:hsa05164,path:hsa05205,path:hsa05225,path:hsa05410,path:hsa05412,path:hsa05414,path:hsa05416,path:hsa05418	Rap1 signaling pathway|Phagosome|Apoptosis|Hippo signaling pathway|Focal adhesion|Adherens junction|Tight junction|Platelet activation|Leukocyte transendothelial migration|Thermogenesis|Regulation of actin cytoskeleton|Thyroid hormone signaling pathway|Oxytocin signaling pathway|Bacterial invasion of epithelial cells|Vibrio cholerae infection|Pathogenic Escherichia coli infection|Shigellosis|Salm…
ACTG1	1.46e-54	0.590145	0.989	0.89	7.75e-50	9	1.111	ENSG00000184009	71	protein_coding	actin gamma 1 [Source:HGNC Symbol;Acc:HGNC:144]	GO:0005634,GO:0005737,GO:0016020,GO:0000166,GO:0005524,GO:0005886,GO:0005615,GO:0005856,GO:0005515,GO:0038096,GO:0042802,GO:0005200,GO:0005829,GO:0070062,GO:0001895,GO:0072562,GO:0005884,GO:0070527,GO:0061024,GO:0048013,GO:0048488,GO:0031625,GO:0034329,GO:0005522,GO:0098973,GO:0097433,GO:0098974,GO:0005925,GO:0045214,GO:0071346,GO:0015629,GO:0030016,GO:0031941,GO:0044305,GO:0045335,GO:0098685	nucleus|cytoplasm|membrane|nucleotide binding|ATP binding|plasma membrane|extracellular space|cytoskeleton|protein binding|Fc-gamma receptor signaling pathway involved in phagocytosis|identical protein binding|structural constituent of cytoskeleton|cytosol|extracellular exosome|retina homeostasis|blood microparticle|actin filament|platelet aggregation|membrane organization|ephrin receptor signali…	path:hsa04015,path:hsa04145,path:hsa04210,path:hsa04390,path:hsa04510,path:hsa04520,path:hsa04530,path:hsa04611,path:hsa04670,path:hsa04714,path:hsa04810,path:hsa04919,path:hsa04921,path:hsa05100,path:hsa05110,path:hsa05130,path:hsa05131,path:hsa05132,path:hsa05164,path:hsa05205,path:hsa05225,path:hsa05410,path:hsa05412,path:hsa05414,path:hsa05416,path:hsa05418	Rap1 signaling pathway|Phagosome|Apoptosis|Hippo signaling pathway|Focal adhesion|Adherens junction|Tight junction|Platelet activation|Leukocyte transendothelial migration|Thermogenesis|Regulation of actin cytoskeleton|Thyroid hormone signaling pathway|Oxytocin signaling pathway|Bacterial invasion of epithelial cells|Vibrio cholerae infection|Pathogenic Escherichia coli infection|Shigellosis|Salm…
ACTG1	5.72e-76	0.235924	0.958	0.869	3.03e-71	1	1.102	ENSG00000184009	71	protein_coding	actin gamma 1 [Source:HGNC Symbol;Acc:HGNC:144]	GO:0005634,GO:0005737,GO:0016020,GO:0000166,GO:0005524,GO:0005886,GO:0005615,GO:0005856,GO:0005515,GO:0038096,GO:0042802,GO:0005200,GO:0005829,GO:0070062,GO:0001895,GO:0072562,GO:0005884,GO:0070527,GO:0061024,GO:0048013,GO:0048488,GO:0031625,GO:0034329,GO:0005522,GO:0098973,GO:0097433,GO:0098974,GO:0005925,GO:0045214,GO:0071346,GO:0015629,GO:0030016,GO:0031941,GO:0044305,GO:0045335,GO:0098685	nucleus|cytoplasm|membrane|nucleotide binding|ATP binding|plasma membrane|extracellular space|cytoskeleton|protein binding|Fc-gamma receptor signaling pathway involved in phagocytosis|identical protein binding|structural constituent of cytoskeleton|cytosol|extracellular exosome|retina homeostasis|blood microparticle|actin filament|platelet aggregation|membrane organization|ephrin receptor signali…	path:hsa04015,path:hsa04145,path:hsa04210,path:hsa04390,path:hsa04510,path:hsa04520,path:hsa04530,path:hsa04611,path:hsa04670,path:hsa04714,path:hsa04810,path:hsa04919,path:hsa04921,path:hsa05100,path:hsa05110,path:hsa05130,path:hsa05131,path:hsa05132,path:hsa05164,path:hsa05205,path:hsa05225,path:hsa05410,path:hsa05412,path:hsa05414,path:hsa05416,path:hsa05418	Rap1 signaling pathway|Phagosome|Apoptosis|Hippo signaling pathway|Focal adhesion|Adherens junction|Tight junction|Platelet activation|Leukocyte transendothelial migration|Thermogenesis|Regulation of actin cytoskeleton|Thyroid hormone signaling pathway|Oxytocin signaling pathway|Bacterial invasion of epithelial cells|Vibrio cholerae infection|Pathogenic Escherichia coli infection|Shigellosis|Salm…
ACTN1	8.79e-249	0.752277	0.729	0.309	4.66e-244	4	2.359	ENSG00000072110	87	protein_coding	actinin alpha 1 [Source:HGNC Symbol;Acc:HGNC:163]	GO:0005737,GO:0016020,GO:0046872,GO:0005509,GO:0003779,GO:0051015,GO:1903508,GO:0005615,GO:0042803,GO:0005886,GO:0005856,GO:0042995,GO:0005515,GO:0030054,GO:0051017,GO:0051764,GO:0030374,GO:0005925,GO:0005576,GO:0005829,GO:0070062,GO:0007015,GO:0001725,GO:0044325,GO:0042981,GO:0030018,GO:0001726,GO:0002576,GO:0048041,GO:0005178,GO:0031093,GO:0005911,GO:0005884,GO:0098978,GO:0017166,GO:0003725,GO:…	cytoplasm|membrane|metal ion binding|calcium ion binding|actin binding|actin filament binding|positive regulation of nucleic acid-templated transcription|extracellular space|protein homodimerization activity|plasma membrane|cytoskeleton|cell projection|protein binding|cell junction|actin filament bundle assembly|actin crosslink formation|nuclear receptor transcription coactivator activity|focal a…	path:hsa04510,path:hsa04520,path:hsa04530,path:hsa04670,path:hsa04810,path:hsa05146,path:hsa05203,path:hsa05322	Focal adhesion|Adherens junction|Tight junction|Leukocyte transendothelial migration|Regulation of actin cytoskeleton|Amoebiasis|Viral carcinogenesis|Systemic lupus erythematosus
ACTN1	1.28e-51	0.73884	0.79	0.351	6.78e-47	9	2.251	ENSG00000072110	87	protein_coding	actinin alpha 1 [Source:HGNC Symbol;Acc:HGNC:163]	GO:0005737,GO:0016020,GO:0046872,GO:0005509,GO:0003779,GO:0051015,GO:1903508,GO:0005615,GO:0042803,GO:0005886,GO:0005856,GO:0042995,GO:0005515,GO:0030054,GO:0051017,GO:0051764,GO:0030374,GO:0005925,GO:0005576,GO:0005829,GO:0070062,GO:0007015,GO:0001725,GO:0044325,GO:0042981,GO:0030018,GO:0001726,GO:0002576,GO:0048041,GO:0005178,GO:0031093,GO:0005911,GO:0005884,GO:0098978,GO:0017166,GO:0003725,GO:…	cytoplasm|membrane|metal ion binding|calcium ion binding|actin binding|actin filament binding|positive regulation of nucleic acid-templated transcription|extracellular space|protein homodimerization activity|plasma membrane|cytoskeleton|cell projection|protein binding|cell junction|actin filament bundle assembly|actin crosslink formation|nuclear receptor transcription coactivator activity|focal a…	path:hsa04510,path:hsa04520,path:hsa04530,path:hsa04670,path:hsa04810,path:hsa05146,path:hsa05203,path:hsa05322	Focal adhesion|Adherens junction|Tight junction|Leukocyte transendothelial migration|Regulation of actin cytoskeleton|Amoebiasis|Viral carcinogenesis|Systemic lupus erythematosus
ACTN1	1.67e-45	0.681203	0.556	0.352	8.86e-41	6	1.58	ENSG00000072110	87	protein_coding	actinin alpha 1 [Source:HGNC Symbol;Acc:HGNC:163]	GO:0005737,GO:0016020,GO:0046872,GO:0005509,GO:0003779,GO:0051015,GO:1903508,GO:0005615,GO:0042803,GO:0005886,GO:0005856,GO:0042995,GO:0005515,GO:0030054,GO:0051017,GO:0051764,GO:0030374,GO:0005925,GO:0005576,GO:0005829,GO:0070062,GO:0007015,GO:0001725,GO:0044325,GO:0042981,GO:0030018,GO:0001726,GO:0002576,GO:0048041,GO:0005178,GO:0031093,GO:0005911,GO:0005884,GO:0098978,GO:0017166,GO:0003725,GO:…	cytoplasm|membrane|metal ion binding|calcium ion binding|actin binding|actin filament binding|positive regulation of nucleic acid-templated transcription|extracellular space|protein homodimerization activity|plasma membrane|cytoskeleton|cell projection|protein binding|cell junction|actin filament bundle assembly|actin crosslink formation|nuclear receptor transcription coactivator activity|focal a…	path:hsa04510,path:hsa04520,path:hsa04530,path:hsa04670,path:hsa04810,path:hsa05146,path:hsa05203,path:hsa05322	Focal adhesion|Adherens junction|Tight junction|Leukocyte transendothelial migration|Regulation of actin cytoskeleton|Amoebiasis|Viral carcinogenesis|Systemic lupus erythematosus
ACTN1	6.73e-14	0.437967	0.47	0.356	3.56e-09	7	1.32	ENSG00000072110	87	protein_coding	actinin alpha 1 [Source:HGNC Symbol;Acc:HGNC:163]	GO:0005737,GO:0016020,GO:0046872,GO:0005509,GO:0003779,GO:0051015,GO:1903508,GO:0005615,GO:0042803,GO:0005886,GO:0005856,GO:0042995,GO:0005515,GO:0030054,GO:0051017,GO:0051764,GO:0030374,GO:0005925,GO:0005576,GO:0005829,GO:0070062,GO:0007015,GO:0001725,GO:0044325,GO:0042981,GO:0030018,GO:0001726,GO:0002576,GO:0048041,GO:0005178,GO:0031093,GO:0005911,GO:0005884,GO:0098978,GO:0017166,GO:0003725,GO:…	cytoplasm|membrane|metal ion binding|calcium ion binding|actin binding|actin filament binding|positive regulation of nucleic acid-templated transcription|extracellular space|protein homodimerization activity|plasma membrane|cytoskeleton|cell projection|protein binding|cell junction|actin filament bundle assembly|actin crosslink formation|nuclear receptor transcription coactivator activity|focal a…	path:hsa04510,path:hsa04520,path:hsa04530,path:hsa04670,path:hsa04810,path:hsa05146,path:hsa05203,path:hsa05322	Focal adhesion|Adherens junction|Tight junction|Leukocyte transendothelial migration|Regulation of actin cytoskeleton|Amoebiasis|Viral carcinogenesis|Systemic lupus erythematosus
ACTN4	1.47e-115	0.27249	0.649	0.423	7.78e-111	1	1.534	ENSG00000130402	81	protein_coding	actinin alpha 4 [Source:HGNC Symbol;Acc:HGNC:166]	GO:0003723,GO:0005634,GO:0005737,GO:0015031,GO:0046872,GO:0005829,GO:0005509,GO:0003779,GO:1903508,GO:0031490,GO:0005615,GO:0042803,GO:0005856,GO:0005515,GO:0016604,GO:0048471,GO:0030054,GO:0003713,GO:0030374,GO:0005925,GO:0005576,GO:0044877,GO:0047485,GO:0051015,GO:0001666,GO:0042981,GO:0048549,GO:0051017,GO:0051271,GO:0051272,GO:0070830,GO:1902396,GO:0001725,GO:0005903,GO:0005911,GO:0030018,GO:…	RNA binding|nucleus|cytoplasm|protein transport|metal ion binding|cytosol|calcium ion binding|actin binding|positive regulation of nucleic acid-templated transcription|chromatin DNA binding|extracellular space|protein homodimerization activity|cytoskeleton|protein binding|nuclear body|perinuclear region of cytoplasm|cell junction|transcription coactivator activity|nuclear receptor transcription c…	path:hsa04510,path:hsa04520,path:hsa04530,path:hsa04670,path:hsa04810,path:hsa05146,path:hsa05203,path:hsa05322	Focal adhesion|Adherens junction|Tight junction|Leukocyte transendothelial migration|Regulation of actin cytoskeleton|Amoebiasis|Viral carcinogenesis|Systemic lupus erythematosus
ACTN4	2.78e-20	0.465569	0.607	0.475	1.47e-15	6	1.278	ENSG00000130402	81	protein_coding	actinin alpha 4 [Source:HGNC Symbol;Acc:HGNC:166]	GO:0003723,GO:0005634,GO:0005737,GO:0015031,GO:0046872,GO:0005829,GO:0005509,GO:0003779,GO:1903508,GO:0031490,GO:0005615,GO:0042803,GO:0005856,GO:0005515,GO:0016604,GO:0048471,GO:0030054,GO:0003713,GO:0030374,GO:0005925,GO:0005576,GO:0044877,GO:0047485,GO:0051015,GO:0001666,GO:0042981,GO:0048549,GO:0051017,GO:0051271,GO:0051272,GO:0070830,GO:1902396,GO:0001725,GO:0005903,GO:0005911,GO:0030018,GO:…	RNA binding|nucleus|cytoplasm|protein transport|metal ion binding|cytosol|calcium ion binding|actin binding|positive regulation of nucleic acid-templated transcription|chromatin DNA binding|extracellular space|protein homodimerization activity|cytoskeleton|protein binding|nuclear body|perinuclear region of cytoplasm|cell junction|transcription coactivator activity|nuclear receptor transcription c…	path:hsa04510,path:hsa04520,path:hsa04530,path:hsa04670,path:hsa04810,path:hsa05146,path:hsa05203,path:hsa05322	Focal adhesion|Adherens junction|Tight junction|Leukocyte transendothelial migration|Regulation of actin cytoskeleton|Amoebiasis|Viral carcinogenesis|Systemic lupus erythematosus
ACTN4	1.17e-10	0.338501	0.591	0.477	6.22e-06	7	1.239	ENSG00000130402	81	protein_coding	actinin alpha 4 [Source:HGNC Symbol;Acc:HGNC:166]	GO:0003723,GO:0005634,GO:0005737,GO:0015031,GO:0046872,GO:0005829,GO:0005509,GO:0003779,GO:1903508,GO:0031490,GO:0005615,GO:0042803,GO:0005856,GO:0005515,GO:0016604,GO:0048471,GO:0030054,GO:0003713,GO:0030374,GO:0005925,GO:0005576,GO:0044877,GO:0047485,GO:0051015,GO:0001666,GO:0042981,GO:0048549,GO:0051017,GO:0051271,GO:0051272,GO:0070830,GO:1902396,GO:0001725,GO:0005903,GO:0005911,GO:0030018,GO:…	RNA binding|nucleus|cytoplasm|protein transport|metal ion binding|cytosol|calcium ion binding|actin binding|positive regulation of nucleic acid-templated transcription|chromatin DNA binding|extracellular space|protein homodimerization activity|cytoskeleton|protein binding|nuclear body|perinuclear region of cytoplasm|cell junction|transcription coactivator activity|nuclear receptor transcription c…	path:hsa04510,path:hsa04520,path:hsa04530,path:hsa04670,path:hsa04810,path:hsa05146,path:hsa05203,path:hsa05322	Focal adhesion|Adherens junction|Tight junction|Leukocyte transendothelial migration|Regulation of actin cytoskeleton|Amoebiasis|Viral carcinogenesis|Systemic lupus erythematosus
ACTN4	2.09e-228	0.164812	0.323	0.517	1.11e-223	3	0.625	ENSG00000130402	81	protein_coding	actinin alpha 4 [Source:HGNC Symbol;Acc:HGNC:166]	GO:0003723,GO:0005634,GO:0005737,GO:0015031,GO:0046872,GO:0005829,GO:0005509,GO:0003779,GO:1903508,GO:0031490,GO:0005615,GO:0042803,GO:0005856,GO:0005515,GO:0016604,GO:0048471,GO:0030054,GO:0003713,GO:0030374,GO:0005925,GO:0005576,GO:0044877,GO:0047485,GO:0051015,GO:0001666,GO:0042981,GO:0048549,GO:0051017,GO:0051271,GO:0051272,GO:0070830,GO:1902396,GO:0001725,GO:0005903,GO:0005911,GO:0030018,GO:…	RNA binding|nucleus|cytoplasm|protein transport|metal ion binding|cytosol|calcium ion binding|actin binding|positive regulation of nucleic acid-templated transcription|chromatin DNA binding|extracellular space|protein homodimerization activity|cytoskeleton|protein binding|nuclear body|perinuclear region of cytoplasm|cell junction|transcription coactivator activity|nuclear receptor transcription c…	path:hsa04510,path:hsa04520,path:hsa04530,path:hsa04670,path:hsa04810,path:hsa05146,path:hsa05203,path:hsa05322	Focal adhesion|Adherens junction|Tight junction|Leukocyte transendothelial migration|Regulation of actin cytoskeleton|Amoebiasis|Viral carcinogenesis|Systemic lupus erythematosus
ACTR1A	5.54e-95	0.103138	0.278	0.107	2.94e-90	4	2.598	ENSG00000138107	10121	protein_coding	actin related protein 1A [Source:HGNC Symbol;Acc:HGNC:167]	GO:0005737,GO:0000166,GO:0005524,GO:0015630,GO:0005856,GO:0005813,GO:0005815,GO:0005515,GO:0007283,GO:0002177,GO:0005814,GO:0030137,GO:0005829,GO:0070062,GO:0005938,GO:0000086,GO:0010389,GO:0097711,GO:0019886,GO:0006888,GO:0005875,GO:0099738,GO:0016192,GO:0005869,GO:0106006,GO:0000132,GO:0030473	cytoplasm|nucleotide binding|ATP binding|microtubule cytoskeleton|cytoskeleton|centrosome|microtubule organizing center|protein binding|spermatogenesis|manchette|centriole|COPI-coated vesicle|cytosol|extracellular exosome|cell cortex|G2/M transition of mitotic cell cycle|regulation of G2/M transition of mitotic cell cycle|ciliary basal body-plasma membrane docking|antigen processing and presentat…
ACTR1B	1.95e-35	0.364839	0.461	0.149	1.03e-30	9	3.094	ENSG00000115073	10120	protein_coding	actin related protein 1B [Source:HGNC Symbol;Acc:HGNC:168]	GO:0005737,GO:0016020,GO:0000166,GO:0005524,GO:0015630,GO:0005856,GO:0005515,GO:0005813,GO:0005815,GO:0005576,GO:0005829,GO:0070062,GO:0043312,GO:0019886,GO:0034774,GO:1904813,GO:0005869,GO:0106006,GO:0000132,GO:0030473,GO:0099738	cytoplasm|membrane|nucleotide binding|ATP binding|microtubule cytoskeleton|cytoskeleton|protein binding|centrosome|microtubule organizing center|extracellular region|cytosol|extracellular exosome|neutrophil degranulation|antigen processing and presentation of exogenous peptide antigen via MHC class II|secretory granule lumen|ficolin-1-rich granule lumen|dynactin complex|microtubule cortical ancho…
ACTR2	5.12e-89	0.0839433	0.538	0.32	2.71e-84	4	1.681	ENSG00000138071	10097	protein_coding	actin related protein 2 [Source:HGNC Symbol;Acc:HGNC:169]	GO:0005634,GO:0005737,GO:0016020,GO:0000166,GO:0005524,GO:0007015,GO:0003779,GO:0005856,GO:0042995,GO:0034314,GO:0005885,GO:0005925,GO:0038096,GO:0005576,GO:0051015,GO:0045944,GO:0005829,GO:0070062,GO:0030479,GO:0035861,GO:0043312,GO:1904813,GO:0061024,GO:0048013,GO:0035578,GO:0060271,GO:0015629,GO:0005200,GO:1905168,GO:0008092,GO:0007163,GO:0008306,GO:0008356,GO:0016344,GO:0016482,GO:0030036,GO:…	nucleus|cytoplasm|membrane|nucleotide binding|ATP binding|actin filament organization|actin binding|cytoskeleton|cell projection|Arp2/3 complex-mediated actin nucleation|Arp2/3 protein complex|focal adhesion|Fc-gamma receptor signaling pathway involved in phagocytosis|extracellular region|actin filament binding|positive regulation of transcription by RNA polymerase II|cytosol|extracellular exosom…	path:hsa04530	Tight junction
ACTR2	2e-20	0.162371	0.432	0.336	1.06e-15	5	1.286	ENSG00000138071	10097	protein_coding	actin related protein 2 [Source:HGNC Symbol;Acc:HGNC:169]	GO:0005634,GO:0005737,GO:0016020,GO:0000166,GO:0005524,GO:0007015,GO:0003779,GO:0005856,GO:0042995,GO:0034314,GO:0005885,GO:0005925,GO:0038096,GO:0005576,GO:0051015,GO:0045944,GO:0005829,GO:0070062,GO:0030479,GO:0035861,GO:0043312,GO:1904813,GO:0061024,GO:0048013,GO:0035578,GO:0060271,GO:0015629,GO:0005200,GO:1905168,GO:0008092,GO:0007163,GO:0008306,GO:0008356,GO:0016344,GO:0016482,GO:0030036,GO:…	nucleus|cytoplasm|membrane|nucleotide binding|ATP binding|actin filament organization|actin binding|cytoskeleton|cell projection|Arp2/3 complex-mediated actin nucleation|Arp2/3 protein complex|focal adhesion|Fc-gamma receptor signaling pathway involved in phagocytosis|extracellular region|actin filament binding|positive regulation of transcription by RNA polymerase II|cytosol|extracellular exosom…	path:hsa04530	Tight junction
ACTR2	7.8e-307	0.587877	0.311	0.355	4.13e-302	3	0.876	ENSG00000138071	10097	protein_coding	actin related protein 2 [Source:HGNC Symbol;Acc:HGNC:169]	GO:0005634,GO:0005737,GO:0016020,GO:0000166,GO:0005524,GO:0007015,GO:0003779,GO:0005856,GO:0042995,GO:0034314,GO:0005885,GO:0005925,GO:0038096,GO:0005576,GO:0051015,GO:0045944,GO:0005829,GO:0070062,GO:0030479,GO:0035861,GO:0043312,GO:1904813,GO:0061024,GO:0048013,GO:0035578,GO:0060271,GO:0015629,GO:0005200,GO:1905168,GO:0008092,GO:0007163,GO:0008306,GO:0008356,GO:0016344,GO:0016482,GO:0030036,GO:…	nucleus|cytoplasm|membrane|nucleotide binding|ATP binding|actin filament organization|actin binding|cytoskeleton|cell projection|Arp2/3 complex-mediated actin nucleation|Arp2/3 protein complex|focal adhesion|Fc-gamma receptor signaling pathway involved in phagocytosis|extracellular region|actin filament binding|positive regulation of transcription by RNA polymerase II|cytosol|extracellular exosom…	path:hsa04530	Tight junction
ACTR2	2.4e-29	0.183499	0.177	0.35	1.27e-24	8	0.506	ENSG00000138071	10097	protein_coding	actin related protein 2 [Source:HGNC Symbol;Acc:HGNC:169]	GO:0005634,GO:0005737,GO:0016020,GO:0000166,GO:0005524,GO:0007015,GO:0003779,GO:0005856,GO:0042995,GO:0034314,GO:0005885,GO:0005925,GO:0038096,GO:0005576,GO:0051015,GO:0045944,GO:0005829,GO:0070062,GO:0030479,GO:0035861,GO:0043312,GO:1904813,GO:0061024,GO:0048013,GO:0035578,GO:0060271,GO:0015629,GO:0005200,GO:1905168,GO:0008092,GO:0007163,GO:0008306,GO:0008356,GO:0016344,GO:0016482,GO:0030036,GO:…	nucleus|cytoplasm|membrane|nucleotide binding|ATP binding|actin filament organization|actin binding|cytoskeleton|cell projection|Arp2/3 complex-mediated actin nucleation|Arp2/3 protein complex|focal adhesion|Fc-gamma receptor signaling pathway involved in phagocytosis|extracellular region|actin filament binding|positive regulation of transcription by RNA polymerase II|cytosol|extracellular exosom…	path:hsa04530	Tight junction
ACTR3	3.17e-104	0.115478	0.577	0.333	1.68e-99	4	1.733	ENSG00000115091	10096	protein_coding	actin related protein 3 [Source:HGNC Symbol;Acc:HGNC:170]	GO:0005634,GO:0005737,GO:0016020,GO:0000166,GO:0005524,GO:0007015,GO:0003779,GO:0005856,GO:0042995,GO:0005515,GO:0034314,GO:0005885,GO:0005925,GO:0007163,GO:0008356,GO:0016344,GO:0033206,GO:0051321,GO:0051653,GO:0071346,GO:0005903,GO:0005911,GO:0030027,GO:0038096,GO:0051015,GO:0060271,GO:0045944,GO:0005829,GO:0070062,GO:0030030,GO:0030479,GO:0035861,GO:0061024,GO:0048013,GO:0015629,GO:0005200,GO:…	nucleus|cytoplasm|membrane|nucleotide binding|ATP binding|actin filament organization|actin binding|cytoskeleton|cell projection|protein binding|Arp2/3 complex-mediated actin nucleation|Arp2/3 protein complex|focal adhesion|establishment or maintenance of cell polarity|asymmetric cell division|meiotic chromosome movement towards spindle pole|meiotic cytokinesis|meiotic cell cycle|spindle localiza…	path:hsa04530	Tight junction
ACTR3	3.1e-18	0.164827	0.596	0.358	1.64e-13	9	1.665	ENSG00000115091	10096	protein_coding	actin related protein 3 [Source:HGNC Symbol;Acc:HGNC:170]	GO:0005634,GO:0005737,GO:0016020,GO:0000166,GO:0005524,GO:0007015,GO:0003779,GO:0005856,GO:0042995,GO:0005515,GO:0034314,GO:0005885,GO:0005925,GO:0007163,GO:0008356,GO:0016344,GO:0033206,GO:0051321,GO:0051653,GO:0071346,GO:0005903,GO:0005911,GO:0030027,GO:0038096,GO:0051015,GO:0060271,GO:0045944,GO:0005829,GO:0070062,GO:0030030,GO:0030479,GO:0035861,GO:0061024,GO:0048013,GO:0015629,GO:0005200,GO:…	nucleus|cytoplasm|membrane|nucleotide binding|ATP binding|actin filament organization|actin binding|cytoskeleton|cell projection|protein binding|Arp2/3 complex-mediated actin nucleation|Arp2/3 protein complex|focal adhesion|establishment or maintenance of cell polarity|asymmetric cell division|meiotic chromosome movement towards spindle pole|meiotic cytokinesis|meiotic cell cycle|spindle localiza…	path:hsa04530	Tight junction
ACTR3	3.11e-24	0.203734	0.451	0.351	1.65e-19	5	1.285	ENSG00000115091	10096	protein_coding	actin related protein 3 [Source:HGNC Symbol;Acc:HGNC:170]	GO:0005634,GO:0005737,GO:0016020,GO:0000166,GO:0005524,GO:0007015,GO:0003779,GO:0005856,GO:0042995,GO:0005515,GO:0034314,GO:0005885,GO:0005925,GO:0007163,GO:0008356,GO:0016344,GO:0033206,GO:0051321,GO:0051653,GO:0071346,GO:0005903,GO:0005911,GO:0030027,GO:0038096,GO:0051015,GO:0060271,GO:0045944,GO:0005829,GO:0070062,GO:0030030,GO:0030479,GO:0035861,GO:0061024,GO:0048013,GO:0015629,GO:0005200,GO:…	nucleus|cytoplasm|membrane|nucleotide binding|ATP binding|actin filament organization|actin binding|cytoskeleton|cell projection|protein binding|Arp2/3 complex-mediated actin nucleation|Arp2/3 protein complex|focal adhesion|establishment or maintenance of cell polarity|asymmetric cell division|meiotic chromosome movement towards spindle pole|meiotic cytokinesis|meiotic cell cycle|spindle localiza…	path:hsa04530	Tight junction
ACTR3	3.87e-05	0.161353	0.419	0.36	1	6	1.164	ENSG00000115091	10096	protein_coding	actin related protein 3 [Source:HGNC Symbol;Acc:HGNC:170]	GO:0005634,GO:0005737,GO:0016020,GO:0000166,GO:0005524,GO:0007015,GO:0003779,GO:0005856,GO:0042995,GO:0005515,GO:0034314,GO:0005885,GO:0005925,GO:0007163,GO:0008356,GO:0016344,GO:0033206,GO:0051321,GO:0051653,GO:0071346,GO:0005903,GO:0005911,GO:0030027,GO:0038096,GO:0051015,GO:0060271,GO:0045944,GO:0005829,GO:0070062,GO:0030030,GO:0030479,GO:0035861,GO:0061024,GO:0048013,GO:0015629,GO:0005200,GO:…	nucleus|cytoplasm|membrane|nucleotide binding|ATP binding|actin filament organization|actin binding|cytoskeleton|cell projection|protein binding|Arp2/3 complex-mediated actin nucleation|Arp2/3 protein complex|focal adhesion|establishment or maintenance of cell polarity|asymmetric cell division|meiotic chromosome movement towards spindle pole|meiotic cytokinesis|meiotic cell cycle|spindle localiza…	path:hsa04530	Tight junction
ACTR3	1.35e-291	0.401048	0.269	0.384	7.15e-287	3	0.701	ENSG00000115091	10096	protein_coding	actin related protein 3 [Source:HGNC Symbol;Acc:HGNC:170]	GO:0005634,GO:0005737,GO:0016020,GO:0000166,GO:0005524,GO:0007015,GO:0003779,GO:0005856,GO:0042995,GO:0005515,GO:0034314,GO:0005885,GO:0005925,GO:0007163,GO:0008356,GO:0016344,GO:0033206,GO:0051321,GO:0051653,GO:0071346,GO:0005903,GO:0005911,GO:0030027,GO:0038096,GO:0051015,GO:0060271,GO:0045944,GO:0005829,GO:0070062,GO:0030030,GO:0030479,GO:0035861,GO:0061024,GO:0048013,GO:0015629,GO:0005200,GO:…	nucleus|cytoplasm|membrane|nucleotide binding|ATP binding|actin filament organization|actin binding|cytoskeleton|cell projection|protein binding|Arp2/3 complex-mediated actin nucleation|Arp2/3 protein complex|focal adhesion|establishment or maintenance of cell polarity|asymmetric cell division|meiotic chromosome movement towards spindle pole|meiotic cytokinesis|meiotic cell cycle|spindle localiza…	path:hsa04530	Tight junction
ACVR1B	3.03e-36	0.325577	0.296	0.059	1.61e-31	9	5.017	ENSG00000135503	91	protein_coding	activin A receptor type 1B [Source:HGNC Symbol;Acc:HGNC:172]	GO:0016020,GO:0016021,GO:0046872,GO:0000166,GO:0004672,GO:0004674,GO:0005524,GO:0016301,GO:0016740,GO:0006468,GO:0016310,GO:0005829,GO:0005886,GO:0005515,GO:0004675,GO:0043235,GO:0007178,GO:0007399,GO:0009986,GO:0046332,GO:0071363,GO:0046777,GO:0018107,GO:0031625,GO:0097191,GO:0005887,GO:0032924,GO:0048185,GO:0006355,GO:0000082,GO:0030308,GO:0045648,GO:0038092,GO:0017002,GO:0048179,GO:0019838,GO:…	membrane|integral component of membrane|metal ion binding|nucleotide binding|protein kinase activity|protein serine/threonine kinase activity|ATP binding|kinase activity|transferase activity|protein phosphorylation|phosphorylation|cytosol|plasma membrane|protein binding|transmembrane receptor protein serine/threonine kinase activity|receptor complex|transmembrane receptor protein serine/threonine…	path:hsa04060,path:hsa04350,path:hsa04550	Cytokine-cytokine receptor interaction|TGF-beta signaling pathway|Signaling pathways regulating pluripotency of stem cells
ADA2	5.06e-137	0.539959	0.26	0.054	2.68e-132	5	4.815	ENSG00000093072	51816	protein_coding	adenosine deaminase 2 [Source:HGNC Symbol;Acc:HGNC:1839]	GO:0005615,GO:0046872,GO:0016787,GO:0008270,GO:0008083,GO:0007165,GO:0042803,GO:0019239,GO:0005576,GO:0007275,GO:0004000,GO:0006154,GO:0008201,GO:0044267,GO:0043312,GO:0035578,GO:0043394,GO:0046103,GO:0031685	extracellular space|metal ion binding|hydrolase activity|zinc ion binding|growth factor activity|signal transduction|protein homodimerization activity|deaminase activity|extracellular region|multicellular organism development|adenosine deaminase activity|adenosine catabolic process|heparin binding|cellular protein metabolic process|neutrophil degranulation|azurophil granule lumen|proteoglycan bin…	path:hsa00230	Purine metabolism
ADAM10	1.02e-10	0.0204324	0.442	0.334	5.38e-06	9	1.323	ENSG00000137845	102	protein_coding	ADAM metallopeptidase domain 10 [Source:HGNC Symbol;Acc:HGNC:188]	GO:0008284,GO:0030335,GO:0005634,GO:0005737,GO:0016020,GO:0016021,GO:0046872,GO:0016787,GO:0005794,GO:0042803,GO:0005886,GO:0042995,GO:0005515,GO:0008233,GO:0006508,GO:0000139,GO:0030054,GO:0031410,GO:0004222,GO:0008237,GO:0004175,GO:0019901,GO:0001701,GO:0006468,GO:0006509,GO:0007219,GO:0007283,GO:0008593,GO:0016485,GO:0034205,GO:0043065,GO:0046931,GO:0061001,GO:0090102,GO:0097327,GO:0098696,GO:…	positive regulation of cell population proliferation|positive regulation of cell migration|nucleus|cytoplasm|membrane|integral component of membrane|metal ion binding|hydrolase activity|Golgi apparatus|protein homodimerization activity|plasma membrane|cell projection|protein binding|peptidase activity|proteolysis|Golgi membrane|cell junction|cytoplasmic vesicle|metalloendopeptidase activity|metal…	path:hsa05010,path:hsa05120	Alzheimer disease|Epithelial cell signaling in Helicobacter pylori infection
ADAM10	3.32e-05	0.0955135	0.333	0.336	1	7	0.991	ENSG00000137845	102	protein_coding	ADAM metallopeptidase domain 10 [Source:HGNC Symbol;Acc:HGNC:188]	GO:0008284,GO:0030335,GO:0005634,GO:0005737,GO:0016020,GO:0016021,GO:0046872,GO:0016787,GO:0005794,GO:0042803,GO:0005886,GO:0042995,GO:0005515,GO:0008233,GO:0006508,GO:0000139,GO:0030054,GO:0031410,GO:0004222,GO:0008237,GO:0004175,GO:0019901,GO:0001701,GO:0006468,GO:0006509,GO:0007219,GO:0007283,GO:0008593,GO:0016485,GO:0034205,GO:0043065,GO:0046931,GO:0061001,GO:0090102,GO:0097327,GO:0098696,GO:…	positive regulation of cell population proliferation|positive regulation of cell migration|nucleus|cytoplasm|membrane|integral component of membrane|metal ion binding|hydrolase activity|Golgi apparatus|protein homodimerization activity|plasma membrane|cell projection|protein binding|peptidase activity|proteolysis|Golgi membrane|cell junction|cytoplasmic vesicle|metalloendopeptidase activity|metal…	path:hsa05010,path:hsa05120	Alzheimer disease|Epithelial cell signaling in Helicobacter pylori infection
ADAM10	1.3e-268	0.211378	0.173	0.374	6.87e-264	3	0.463	ENSG00000137845	102	protein_coding	ADAM metallopeptidase domain 10 [Source:HGNC Symbol;Acc:HGNC:188]	GO:0008284,GO:0030335,GO:0005634,GO:0005737,GO:0016020,GO:0016021,GO:0046872,GO:0016787,GO:0005794,GO:0042803,GO:0005886,GO:0042995,GO:0005515,GO:0008233,GO:0006508,GO:0000139,GO:0030054,GO:0031410,GO:0004222,GO:0008237,GO:0004175,GO:0019901,GO:0001701,GO:0006468,GO:0006509,GO:0007219,GO:0007283,GO:0008593,GO:0016485,GO:0034205,GO:0043065,GO:0046931,GO:0061001,GO:0090102,GO:0097327,GO:0098696,GO:…	positive regulation of cell population proliferation|positive regulation of cell migration|nucleus|cytoplasm|membrane|integral component of membrane|metal ion binding|hydrolase activity|Golgi apparatus|protein homodimerization activity|plasma membrane|cell projection|protein binding|peptidase activity|proteolysis|Golgi membrane|cell junction|cytoplasmic vesicle|metalloendopeptidase activity|metal…	path:hsa05010,path:hsa05120	Alzheimer disease|Epithelial cell signaling in Helicobacter pylori infection
ADAM12	0	0.707369	0.407	0.035	0	4	11.629	ENSG00000148848	8038	protein_coding	ADAM metallopeptidase domain 12 [Source:HGNC Symbol;Acc:HGNC:190]	GO:0045766,GO:0016020,GO:0016021,GO:0046872,GO:0005654,GO:0016787,GO:0007155,GO:0005886,GO:0008233,GO:0006508,GO:0005576,GO:0004222,GO:0008237,GO:0017124,GO:0030198,GO:0007520	positive regulation of angiogenesis|membrane|integral component of membrane|metal ion binding|nucleoplasm|hydrolase activity|cell adhesion|plasma membrane|peptidase activity|proteolysis|extracellular region|metalloendopeptidase activity|metallopeptidase activity|SH3 domain binding|extracellular matrix organization|myoblast fusion
ADAM15	4.16e-65	0.690138	0.278	0.056	2.2e-60	7	4.964	ENSG00000143537	8751	protein_coding	ADAM metallopeptidase domain 15 [Source:HGNC Symbol;Acc:HGNC:193]	GO:0016020,GO:0016021,GO:0046872,GO:0031514,GO:0016787,GO:0007155,GO:0042995,GO:0005515,GO:0008233,GO:0006508,GO:0030054,GO:0031410,GO:0004222,GO:0008237,GO:0009986,GO:0007229,GO:0045087,GO:0005886,GO:0005929,GO:0070062,GO:0001669,GO:0012505,GO:0005912,GO:0017124,GO:0001525,GO:0030308,GO:0005178,GO:0030198,GO:0022617,GO:0001953,GO:0030574,GO:0030336,GO:0007160,GO:1900121,GO:0002418,GO:1904628,GO:…	membrane|integral component of membrane|metal ion binding|motile cilium|hydrolase activity|cell adhesion|cell projection|protein binding|peptidase activity|proteolysis|cell junction|cytoplasmic vesicle|metalloendopeptidase activity|metallopeptidase activity|cell surface|integrin-mediated signaling pathway|innate immune response|plasma membrane|cilium|extracellular exosome|acrosomal vesicle|endome…
ADAM17	8.19e-125	0.119277	0.389	0.207	4.34e-120	1	1.879	ENSG00000151694	6868	protein_coding	ADAM metallopeptidase domain 17 [Source:HGNC Symbol;Acc:HGNC:195]	GO:0043536,GO:1905564,GO:0008284,GO:1900087,GO:0030335,GO:0005737,GO:0001934,GO:0030511,GO:0016020,GO:0016021,GO:0046872,GO:0005829,GO:0016787,GO:0005515,GO:0008233,GO:0006508,GO:0004222,GO:0008237,GO:0007219,GO:0005886,GO:0033209,GO:0017124,GO:0009986,GO:0015629,GO:0032496,GO:0032722,GO:0120163,GO:0005112,GO:0010820,GO:0035313,GO:0004175,GO:0006509,GO:0030307,GO:0051088,GO:0005925,GO:0005911,GO:…	positive regulation of blood vessel endothelial cell migration|positive regulation of vascular endothelial cell proliferation|positive regulation of cell population proliferation|positive regulation of G1/S transition of mitotic cell cycle|positive regulation of cell migration|cytoplasm|positive regulation of protein phosphorylation|positive regulation of transforming growth factor beta receptor …	path:hsa04330,path:hsa05010,path:hsa05120	Notch signaling pathway|Alzheimer disease|Epithelial cell signaling in Helicobacter pylori infection
ADAM17	4.13e-09	0.156172	0.28	0.249	0.00021893	5	1.124	ENSG00000151694	6868	protein_coding	ADAM metallopeptidase domain 17 [Source:HGNC Symbol;Acc:HGNC:195]	GO:0043536,GO:1905564,GO:0008284,GO:1900087,GO:0030335,GO:0005737,GO:0001934,GO:0030511,GO:0016020,GO:0016021,GO:0046872,GO:0005829,GO:0016787,GO:0005515,GO:0008233,GO:0006508,GO:0004222,GO:0008237,GO:0007219,GO:0005886,GO:0033209,GO:0017124,GO:0009986,GO:0015629,GO:0032496,GO:0032722,GO:0120163,GO:0005112,GO:0010820,GO:0035313,GO:0004175,GO:0006509,GO:0030307,GO:0051088,GO:0005925,GO:0005911,GO:…	positive regulation of blood vessel endothelial cell migration|positive regulation of vascular endothelial cell proliferation|positive regulation of cell population proliferation|positive regulation of G1/S transition of mitotic cell cycle|positive regulation of cell migration|cytoplasm|positive regulation of protein phosphorylation|positive regulation of transforming growth factor beta receptor …	path:hsa04330,path:hsa05010,path:hsa05120	Notch signaling pathway|Alzheimer disease|Epithelial cell signaling in Helicobacter pylori infection
ADAM17	1.5e-50	0.0530214	0.227	0.26	7.93e-46	2	0.873	ENSG00000151694	6868	protein_coding	ADAM metallopeptidase domain 17 [Source:HGNC Symbol;Acc:HGNC:195]	GO:0043536,GO:1905564,GO:0008284,GO:1900087,GO:0030335,GO:0005737,GO:0001934,GO:0030511,GO:0016020,GO:0016021,GO:0046872,GO:0005829,GO:0016787,GO:0005515,GO:0008233,GO:0006508,GO:0004222,GO:0008237,GO:0007219,GO:0005886,GO:0033209,GO:0017124,GO:0009986,GO:0015629,GO:0032496,GO:0032722,GO:0120163,GO:0005112,GO:0010820,GO:0035313,GO:0004175,GO:0006509,GO:0030307,GO:0051088,GO:0005925,GO:0005911,GO:…	positive regulation of blood vessel endothelial cell migration|positive regulation of vascular endothelial cell proliferation|positive regulation of cell population proliferation|positive regulation of G1/S transition of mitotic cell cycle|positive regulation of cell migration|cytoplasm|positive regulation of protein phosphorylation|positive regulation of transforming growth factor beta receptor …	path:hsa04330,path:hsa05010,path:hsa05120	Notch signaling pathway|Alzheimer disease|Epithelial cell signaling in Helicobacter pylori infection
ADAM19	2.96e-175	0.186941	0.26	0.051	1.57e-170	4	5.098	ENSG00000135074	8728	protein_coding	ADAM metallopeptidase domain 19 [Source:HGNC Symbol;Acc:HGNC:197]	GO:0016021,GO:0017124,GO:0006508,GO:0005794,GO:0004222,GO:0006509,GO:0016020,GO:0005634,GO:0046872,GO:0016787,GO:0008233,GO:0008237,GO:0005886,GO:0005515,GO:0001890,GO:0010628,GO:0062023,GO:0030198,GO:2000049	integral component of membrane|SH3 domain binding|proteolysis|Golgi apparatus|metalloendopeptidase activity|membrane protein ectodomain proteolysis|membrane|nucleus|metal ion binding|hydrolase activity|peptidase activity|metallopeptidase activity|plasma membrane|protein binding|placenta development|positive regulation of gene expression|collagen-containing extracellular matrix|extracellular matri…
ADAM8	4.29e-151	0.589513	0.278	0.053	2.27e-146	5	5.245	ENSG00000151651	101	protein_coding	ADAM metallopeptidase domain 8 [Source:HGNC Symbol;Acc:HGNC:215]	GO:0050714,GO:0051897,GO:0005737,GO:0071456,GO:0002675,GO:0016020,GO:0016021,GO:0046872,GO:0016787,GO:0008233,GO:0006508,GO:0004222,GO:0008237,GO:0005886,GO:0005515,GO:0043312,GO:0035579,GO:0070821,GO:0009986,GO:0051092,GO:0006954,GO:0022617,GO:0001525,GO:0043406,GO:0005509,GO:0101003,GO:0051044,GO:0043524,GO:0005887,GO:0000902,GO:0008270,GO:0033089,GO:0004252,GO:2000309,GO:0050839,GO:0045785,GO:…	positive regulation of protein secretion|positive regulation of protein kinase B signaling|cytoplasm|cellular response to hypoxia|positive regulation of acute inflammatory response|membrane|integral component of membrane|metal ion binding|hydrolase activity|peptidase activity|proteolysis|metalloendopeptidase activity|metallopeptidase activity|plasma membrane|protein binding|neutrophil degranulati…
ADAM9	3.68e-21	0.298384	0.375	0.151	1.95e-16	9	2.483	ENSG00000168615	8754	protein_coding	ADAM metallopeptidase domain 9 [Source:HGNC Symbol;Acc:HGNC:216]	GO:0005615,GO:0050714,GO:0007179,GO:0071222,GO:0016020,GO:0016021,GO:0046872,GO:0016787,GO:0005886,GO:0005515,GO:0008233,GO:0006508,GO:0005576,GO:0004222,GO:0008237,GO:0005925,GO:0070062,GO:0016477,GO:0009986,GO:0033630,GO:0006509,GO:0034612,GO:0042117,GO:0051088,GO:0007229,GO:0017124,GO:0051044,GO:0042542,GO:0031233,GO:0051384,GO:0007160,GO:0051592,GO:0005178,GO:0033627,GO:0005080,GO:0007155,GO:…	extracellular space|positive regulation of protein secretion|transforming growth factor beta receptor signaling pathway|cellular response to lipopolysaccharide|membrane|integral component of membrane|metal ion binding|hydrolase activity|plasma membrane|protein binding|peptidase activity|proteolysis|extracellular region|metalloendopeptidase activity|metallopeptidase activity|focal adhesion|extrace…
ADAM9	3.08e-72	0.101403	0.296	0.136	1.63e-67	4	2.176	ENSG00000168615	8754	protein_coding	ADAM metallopeptidase domain 9 [Source:HGNC Symbol;Acc:HGNC:216]	GO:0005615,GO:0050714,GO:0007179,GO:0071222,GO:0016020,GO:0016021,GO:0046872,GO:0016787,GO:0005886,GO:0005515,GO:0008233,GO:0006508,GO:0005576,GO:0004222,GO:0008237,GO:0005925,GO:0070062,GO:0016477,GO:0009986,GO:0033630,GO:0006509,GO:0034612,GO:0042117,GO:0051088,GO:0007229,GO:0017124,GO:0051044,GO:0042542,GO:0031233,GO:0051384,GO:0007160,GO:0051592,GO:0005178,GO:0033627,GO:0005080,GO:0007155,GO:…	extracellular space|positive regulation of protein secretion|transforming growth factor beta receptor signaling pathway|cellular response to lipopolysaccharide|membrane|integral component of membrane|metal ion binding|hydrolase activity|plasma membrane|protein binding|peptidase activity|proteolysis|extracellular region|metalloendopeptidase activity|metallopeptidase activity|focal adhesion|extrace…
ADAMTS1	0	1.06018	0.714	0.31	0	2	2.303	ENSG00000154734	9510	protein_coding	ADAM metallopeptidase with thrombospondin type 1 motif 1 [Source:HGNC Symbol;Acc:HGNC:217]	GO:1904707,GO:1904754,GO:1900087,GO:0008270,GO:0046872,GO:0016787,GO:0008233,GO:0006508,GO:0005576,GO:0004222,GO:0008237,GO:0031012,GO:0008201,GO:0062023,GO:0008285,GO:0007229,GO:0001542,GO:0001822,GO:0060347,GO:0005604,GO:0031410,GO:0016020,GO:0016021	positive regulation of vascular smooth muscle cell proliferation|positive regulation of vascular associated smooth muscle cell migration|positive regulation of G1/S transition of mitotic cell cycle|zinc ion binding|metal ion binding|hydrolase activity|peptidase activity|proteolysis|extracellular region|metalloendopeptidase activity|metallopeptidase activity|extracellular matrix|heparin binding|co…
ADAMTS1	7.1e-70	1.02473	0.694	0.387	3.76e-65	6	1.793	ENSG00000154734	9510	protein_coding	ADAM metallopeptidase with thrombospondin type 1 motif 1 [Source:HGNC Symbol;Acc:HGNC:217]	GO:1904707,GO:1904754,GO:1900087,GO:0008270,GO:0046872,GO:0016787,GO:0008233,GO:0006508,GO:0005576,GO:0004222,GO:0008237,GO:0031012,GO:0008201,GO:0062023,GO:0008285,GO:0007229,GO:0001542,GO:0001822,GO:0060347,GO:0005604,GO:0031410,GO:0016020,GO:0016021	positive regulation of vascular smooth muscle cell proliferation|positive regulation of vascular associated smooth muscle cell migration|positive regulation of G1/S transition of mitotic cell cycle|zinc ion binding|metal ion binding|hydrolase activity|peptidase activity|proteolysis|extracellular region|metalloendopeptidase activity|metallopeptidase activity|extracellular matrix|heparin binding|co…
ADAMTS1	1e-18	0.24412	0.659	0.393	5.3e-14	9	1.677	ENSG00000154734	9510	protein_coding	ADAM metallopeptidase with thrombospondin type 1 motif 1 [Source:HGNC Symbol;Acc:HGNC:217]	GO:1904707,GO:1904754,GO:1900087,GO:0008270,GO:0046872,GO:0016787,GO:0008233,GO:0006508,GO:0005576,GO:0004222,GO:0008237,GO:0031012,GO:0008201,GO:0062023,GO:0008285,GO:0007229,GO:0001542,GO:0001822,GO:0060347,GO:0005604,GO:0031410,GO:0016020,GO:0016021	positive regulation of vascular smooth muscle cell proliferation|positive regulation of vascular associated smooth muscle cell migration|positive regulation of G1/S transition of mitotic cell cycle|zinc ion binding|metal ion binding|hydrolase activity|peptidase activity|proteolysis|extracellular region|metalloendopeptidase activity|metallopeptidase activity|extracellular matrix|heparin binding|co…
ADAMTS1	1.2e-26	0.695532	0.599	0.392	6.36e-22	7	1.528	ENSG00000154734	9510	protein_coding	ADAM metallopeptidase with thrombospondin type 1 motif 1 [Source:HGNC Symbol;Acc:HGNC:217]	GO:1904707,GO:1904754,GO:1900087,GO:0008270,GO:0046872,GO:0016787,GO:0008233,GO:0006508,GO:0005576,GO:0004222,GO:0008237,GO:0031012,GO:0008201,GO:0062023,GO:0008285,GO:0007229,GO:0001542,GO:0001822,GO:0060347,GO:0005604,GO:0031410,GO:0016020,GO:0016021	positive regulation of vascular smooth muscle cell proliferation|positive regulation of vascular associated smooth muscle cell migration|positive regulation of G1/S transition of mitotic cell cycle|zinc ion binding|metal ion binding|hydrolase activity|peptidase activity|proteolysis|extracellular region|metalloendopeptidase activity|metallopeptidase activity|extracellular matrix|heparin binding|co…
ADAMTS12	1.4e-231	0.357217	0.268	0.025	7.44e-227	4	10.72	ENSG00000151388	81792	protein_coding	ADAM metallopeptidase with thrombospondin type 1 motif 12 [Source:HGNC Symbol;Acc:HGNC:14605]	GO:0071356,GO:0046872,GO:0016787,GO:0005515,GO:0008233,GO:0006508,GO:0005576,GO:0004222,GO:0008237,GO:0071773,GO:0032331,GO:0016477,GO:0050727,GO:0007160,GO:0051603,GO:0071347,GO:0030167,GO:1901509,GO:1902203,GO:1902548,GO:2001113	cellular response to tumor necrosis factor|metal ion binding|hydrolase activity|protein binding|peptidase activity|proteolysis|extracellular region|metalloendopeptidase activity|metallopeptidase activity|cellular response to BMP stimulus|negative regulation of chondrocyte differentiation|cell migration|regulation of inflammatory response|cell-matrix adhesion|proteolysis involved in cellular prote…
ADAMTS2	0	0.717807	0.484	0.043	0	4	11.256	ENSG00000087116	9509	protein_coding	ADAM metallopeptidase with thrombospondin type 1 motif 2 [Source:HGNC Symbol;Acc:HGNC:218]	GO:0008270,GO:0046872,GO:0016787,GO:0008233,GO:0006508,GO:0005576,GO:0004222,GO:0008237,GO:0062023,GO:0030574,GO:0007283,GO:0016485,GO:0030199,GO:0030324,GO:0043588,GO:0031012	zinc ion binding|metal ion binding|hydrolase activity|peptidase activity|proteolysis|extracellular region|metalloendopeptidase activity|metallopeptidase activity|collagen-containing extracellular matrix|collagen catabolic process|spermatogenesis|protein processing|collagen fibril organization|lung development|skin development|extracellular matrix
ADAMTS4	0	1.10569	0.383	0.119	0	2	3.218	ENSG00000158859	9507	protein_coding	ADAM metallopeptidase with thrombospondin type 1 motif 4 [Source:HGNC Symbol;Acc:HGNC:220]	GO:0005615,GO:0016607,GO:0046872,GO:0016787,GO:0008233,GO:0006508,GO:0005576,GO:0004222,GO:0008237,GO:0005515,GO:0062023,GO:0001501,GO:0022617,GO:0002020,GO:0016020,GO:0016021	extracellular space|nuclear speck|metal ion binding|hydrolase activity|peptidase activity|proteolysis|extracellular region|metalloendopeptidase activity|metallopeptidase activity|protein binding|collagen-containing extracellular matrix|skeletal system development|extracellular matrix disassembly|protease binding|membrane|integral component of membrane
ADAMTS4	3.04e-47	0.98425	0.409	0.168	1.61e-42	6	2.435	ENSG00000158859	9507	protein_coding	ADAM metallopeptidase with thrombospondin type 1 motif 4 [Source:HGNC Symbol;Acc:HGNC:220]	GO:0005615,GO:0016607,GO:0046872,GO:0016787,GO:0008233,GO:0006508,GO:0005576,GO:0004222,GO:0008237,GO:0005515,GO:0062023,GO:0001501,GO:0022617,GO:0002020,GO:0016020,GO:0016021	extracellular space|nuclear speck|metal ion binding|hydrolase activity|peptidase activity|proteolysis|extracellular region|metalloendopeptidase activity|metallopeptidase activity|protein binding|collagen-containing extracellular matrix|skeletal system development|extracellular matrix disassembly|protease binding|membrane|integral component of membrane
ADAMTS4	1.81e-15	0.413633	0.325	0.172	9.59e-11	7	1.89	ENSG00000158859	9507	protein_coding	ADAM metallopeptidase with thrombospondin type 1 motif 4 [Source:HGNC Symbol;Acc:HGNC:220]	GO:0005615,GO:0016607,GO:0046872,GO:0016787,GO:0008233,GO:0006508,GO:0005576,GO:0004222,GO:0008237,GO:0005515,GO:0062023,GO:0001501,GO:0022617,GO:0002020,GO:0016020,GO:0016021	extracellular space|nuclear speck|metal ion binding|hydrolase activity|peptidase activity|proteolysis|extracellular region|metalloendopeptidase activity|metallopeptidase activity|protein binding|collagen-containing extracellular matrix|skeletal system development|extracellular matrix disassembly|protease binding|membrane|integral component of membrane
ADAMTS4	1.43e-08	0.144572	0.311	0.174	0.000757084	9	1.787	ENSG00000158859	9507	protein_coding	ADAM metallopeptidase with thrombospondin type 1 motif 4 [Source:HGNC Symbol;Acc:HGNC:220]	GO:0005615,GO:0016607,GO:0046872,GO:0016787,GO:0008233,GO:0006508,GO:0005576,GO:0004222,GO:0008237,GO:0005515,GO:0062023,GO:0001501,GO:0022617,GO:0002020,GO:0016020,GO:0016021	extracellular space|nuclear speck|metal ion binding|hydrolase activity|peptidase activity|proteolysis|extracellular region|metalloendopeptidase activity|metallopeptidase activity|protein binding|collagen-containing extracellular matrix|skeletal system development|extracellular matrix disassembly|protease binding|membrane|integral component of membrane
ADAMTS9	3.21e-118	1.0511	0.382	0.046	1.7e-113	7	8.304	ENSG00000163638	56999	protein_coding	ADAM metallopeptidase with thrombospondin type 1 motif 9 [Source:HGNC Symbol;Acc:HGNC:13202]	GO:1903671,GO:0010596,GO:0015031,GO:0043231,GO:0008270,GO:0046872,GO:0005783,GO:0016787,GO:0008233,GO:0006508,GO:0005576,GO:0004222,GO:0008237,GO:0016192,GO:0031012,GO:0062023,GO:0007275,GO:0006516,GO:0035909,GO:0003179,GO:0030198,GO:0004175,GO:0003229,GO:0009617,GO:0045636,GO:0048070,GO:0090673,GO:0005615,GO:0009986	negative regulation of sprouting angiogenesis|negative regulation of endothelial cell migration|protein transport|intracellular membrane-bounded organelle|zinc ion binding|metal ion binding|endoplasmic reticulum|hydrolase activity|peptidase activity|proteolysis|extracellular region|metalloendopeptidase activity|metallopeptidase activity|vesicle-mediated transport|extracellular matrix|collagen-con…
ADARB1	3.1e-106	0.856468	0.524	0.05	1.64e-101	9	10.48	ENSG00000197381	104	protein_coding	adenosine deaminase RNA specific B1 [Source:HGNC Symbol;Acc:HGNC:226]	GO:0003723,GO:0006396,GO:0006397,GO:0005634,GO:0046872,GO:0005829,GO:0005654,GO:0016787,GO:0005515,GO:0002376,GO:0045087,GO:0005730,GO:0051607,GO:0005737,GO:0004000,GO:0008285,GO:0051726,GO:0030336,GO:0003725,GO:0045070,GO:0044387,GO:0003729,GO:0003726,GO:0008251,GO:0006382,GO:0007274,GO:0021610,GO:0021618,GO:0021965,GO:0035264,GO:0050884,GO:0060384,GO:0060415,GO:0061744,GO:0097049	RNA binding|RNA processing|mRNA processing|nucleus|metal ion binding|cytosol|nucleoplasm|hydrolase activity|protein binding|immune system process|innate immune response|nucleolus|defense response to virus|cytoplasm|adenosine deaminase activity|negative regulation of cell population proliferation|regulation of cell cycle|negative regulation of cell migration|double-stranded RNA binding|positive re…
ADCY3	1.05e-54	0.599219	0.298	0.074	5.59e-50	6	4.027	ENSG00000138031	109	protein_coding	adenylate cyclase 3 [Source:HGNC Symbol;Acc:HGNC:234]	GO:0005737,GO:0016020,GO:0016021,GO:0046872,GO:0000166,GO:0005524,GO:0035556,GO:0016829,GO:0005886,GO:0005794,GO:0042995,GO:0007338,GO:0007608,GO:0050896,GO:0005516,GO:0004016,GO:0016849,GO:0006171,GO:0009190,GO:0005887,GO:0005929,GO:0007186,GO:0007193,GO:0030317,GO:0007165,GO:0007189,GO:0003091,GO:0007190,GO:0034199,GO:0071377,GO:1904322,GO:0007340,GO:0008355	cytoplasm|membrane|integral component of membrane|metal ion binding|nucleotide binding|ATP binding|intracellular signal transduction|lyase activity|plasma membrane|Golgi apparatus|cell projection|single fertilization|sensory perception of smell|response to stimulus|calmodulin binding|adenylate cyclase activity|phosphorus-oxygen lyase activity|cAMP biosynthetic process|cyclic nucleotide biosynthet…	path:hsa00230,path:hsa01522,path:hsa04015,path:hsa04020,path:hsa04022,path:hsa04024,path:hsa04062,path:hsa04072,path:hsa04114,path:hsa04211,path:hsa04213,path:hsa04261,path:hsa04270,path:hsa04371,path:hsa04540,path:hsa04611,path:hsa04713,path:hsa04714,path:hsa04723,path:hsa04724,path:hsa04725,path:hsa04727,path:hsa04740,path:hsa04750,path:hsa04911,path:hsa04912,path:hsa04913,path:hsa04914,path:hs…	Purine metabolism|Endocrine resistance|Rap1 signaling pathway|Calcium signaling pathway|cGMP-PKG signaling pathway|cAMP signaling pathway|Chemokine signaling pathway|Phospholipase D signaling pathway|Oocyte meiosis|Longevity regulating pathway|Longevity regulating pathway - multiple species|Adrenergic signaling in cardiomyocytes|Vascular smooth muscle contraction|Apelin signaling pathway|Gap junc…
ADCY4	6.07e-142	1.01262	0.328	0.013	3.21e-137	7	25.231	ENSG00000129467	196883	protein_coding	adenylate cyclase 4 [Source:HGNC Symbol;Acc:HGNC:235]	GO:0005737,GO:0016020,GO:0016021,GO:0046872,GO:0000166,GO:0005524,GO:0035556,GO:0016829,GO:0005886,GO:0005515,GO:0004016,GO:0016849,GO:0006171,GO:0009190,GO:0005887,GO:0007186,GO:0007193,GO:0007189,GO:0005080,GO:0003091,GO:0007190,GO:0034199,GO:0071377,GO:0007188,GO:0030425	cytoplasm|membrane|integral component of membrane|metal ion binding|nucleotide binding|ATP binding|intracellular signal transduction|lyase activity|plasma membrane|protein binding|adenylate cyclase activity|phosphorus-oxygen lyase activity|cAMP biosynthetic process|cyclic nucleotide biosynthetic process|integral component of plasma membrane|G protein-coupled receptor signaling pathway|adenylate c…	path:hsa00230,path:hsa01522,path:hsa04015,path:hsa04020,path:hsa04022,path:hsa04024,path:hsa04062,path:hsa04072,path:hsa04114,path:hsa04211,path:hsa04213,path:hsa04261,path:hsa04270,path:hsa04371,path:hsa04540,path:hsa04611,path:hsa04713,path:hsa04714,path:hsa04723,path:hsa04724,path:hsa04725,path:hsa04727,path:hsa04742,path:hsa04750,path:hsa04911,path:hsa04912,path:hsa04913,path:hsa04914,path:hs…	Purine metabolism|Endocrine resistance|Rap1 signaling pathway|Calcium signaling pathway|cGMP-PKG signaling pathway|cAMP signaling pathway|Chemokine signaling pathway|Phospholipase D signaling pathway|Oocyte meiosis|Longevity regulating pathway|Longevity regulating pathway - multiple species|Adrenergic signaling in cardiomyocytes|Vascular smooth muscle contraction|Apelin signaling pathway|Gap junc…
ADD1	2.56e-13	0.0251697	0.393	0.255	1.36e-08	9	1.541	ENSG00000087274	118	protein_coding	adducin 1 [Source:HGNC Symbol;Acc:HGNC:243]	GO:0005856,GO:0005634,GO:0030036,GO:0003723,GO:0005737,GO:0016020,GO:0005654,GO:0003779,GO:0005886,GO:0016604,GO:0005925,GO:0005516,GO:0051015,GO:0005829,GO:0045296,GO:0055085,GO:0014069,GO:0051017,GO:0042803,GO:0046982,GO:0005913,GO:0036498,GO:0032092,GO:0008134,GO:0030507,GO:0051016,GO:0071277,GO:1903142,GO:1903393,GO:0008290,GO:0044853,GO:0005200,GO:0000902,GO:0001701,GO:0006884,GO:0020027,GO:…	cytoskeleton|nucleus|actin cytoskeleton organization|RNA binding|cytoplasm|membrane|nucleoplasm|actin binding|plasma membrane|nuclear body|focal adhesion|calmodulin binding|actin filament binding|cytosol|cadherin binding|transmembrane transport|postsynaptic density|actin filament bundle assembly|protein homodimerization activity|protein heterodimerization activity|cell-cell adherens junction|IRE1…
ADD1	5.84e-115	0.277117	0.333	0.237	3.1e-110	2	1.405	ENSG00000087274	118	protein_coding	adducin 1 [Source:HGNC Symbol;Acc:HGNC:243]	GO:0005856,GO:0005634,GO:0030036,GO:0003723,GO:0005737,GO:0016020,GO:0005654,GO:0003779,GO:0005886,GO:0016604,GO:0005925,GO:0005516,GO:0051015,GO:0005829,GO:0045296,GO:0055085,GO:0014069,GO:0051017,GO:0042803,GO:0046982,GO:0005913,GO:0036498,GO:0032092,GO:0008134,GO:0030507,GO:0051016,GO:0071277,GO:1903142,GO:1903393,GO:0008290,GO:0044853,GO:0005200,GO:0000902,GO:0001701,GO:0006884,GO:0020027,GO:…	cytoskeleton|nucleus|actin cytoskeleton organization|RNA binding|cytoplasm|membrane|nucleoplasm|actin binding|plasma membrane|nuclear body|focal adhesion|calmodulin binding|actin filament binding|cytosol|cadherin binding|transmembrane transport|postsynaptic density|actin filament bundle assembly|protein homodimerization activity|protein heterodimerization activity|cell-cell adherens junction|IRE1…
ADD1	1.09e-07	0.239477	0.345	0.255	0.00575197	6	1.353	ENSG00000087274	118	protein_coding	adducin 1 [Source:HGNC Symbol;Acc:HGNC:243]	GO:0005856,GO:0005634,GO:0030036,GO:0003723,GO:0005737,GO:0016020,GO:0005654,GO:0003779,GO:0005886,GO:0016604,GO:0005925,GO:0005516,GO:0051015,GO:0005829,GO:0045296,GO:0055085,GO:0014069,GO:0051017,GO:0042803,GO:0046982,GO:0005913,GO:0036498,GO:0032092,GO:0008134,GO:0030507,GO:0051016,GO:0071277,GO:1903142,GO:1903393,GO:0008290,GO:0044853,GO:0005200,GO:0000902,GO:0001701,GO:0006884,GO:0020027,GO:…	cytoskeleton|nucleus|actin cytoskeleton organization|RNA binding|cytoplasm|membrane|nucleoplasm|actin binding|plasma membrane|nuclear body|focal adhesion|calmodulin binding|actin filament binding|cytosol|cadherin binding|transmembrane transport|postsynaptic density|actin filament bundle assembly|protein homodimerization activity|protein heterodimerization activity|cell-cell adherens junction|IRE1…
ADD1	0.00163477	0.180466	0.283	0.257	1	7	1.101	ENSG00000087274	118	protein_coding	adducin 1 [Source:HGNC Symbol;Acc:HGNC:243]	GO:0005856,GO:0005634,GO:0030036,GO:0003723,GO:0005737,GO:0016020,GO:0005654,GO:0003779,GO:0005886,GO:0016604,GO:0005925,GO:0005516,GO:0051015,GO:0005829,GO:0045296,GO:0055085,GO:0014069,GO:0051017,GO:0042803,GO:0046982,GO:0005913,GO:0036498,GO:0032092,GO:0008134,GO:0030507,GO:0051016,GO:0071277,GO:1903142,GO:1903393,GO:0008290,GO:0044853,GO:0005200,GO:0000902,GO:0001701,GO:0006884,GO:0020027,GO:…	cytoskeleton|nucleus|actin cytoskeleton organization|RNA binding|cytoplasm|membrane|nucleoplasm|actin binding|plasma membrane|nuclear body|focal adhesion|calmodulin binding|actin filament binding|cytosol|cadherin binding|transmembrane transport|postsynaptic density|actin filament bundle assembly|protein homodimerization activity|protein heterodimerization activity|cell-cell adherens junction|IRE1…
ADD1	5.23e-196	0.119415	0.138	0.286	2.77e-191	3	0.483	ENSG00000087274	118	protein_coding	adducin 1 [Source:HGNC Symbol;Acc:HGNC:243]	GO:0005856,GO:0005634,GO:0030036,GO:0003723,GO:0005737,GO:0016020,GO:0005654,GO:0003779,GO:0005886,GO:0016604,GO:0005925,GO:0005516,GO:0051015,GO:0005829,GO:0045296,GO:0055085,GO:0014069,GO:0051017,GO:0042803,GO:0046982,GO:0005913,GO:0036498,GO:0032092,GO:0008134,GO:0030507,GO:0051016,GO:0071277,GO:1903142,GO:1903393,GO:0008290,GO:0044853,GO:0005200,GO:0000902,GO:0001701,GO:0006884,GO:0020027,GO:…	cytoskeleton|nucleus|actin cytoskeleton organization|RNA binding|cytoplasm|membrane|nucleoplasm|actin binding|plasma membrane|nuclear body|focal adhesion|calmodulin binding|actin filament binding|cytosol|cadherin binding|transmembrane transport|postsynaptic density|actin filament bundle assembly|protein homodimerization activity|protein heterodimerization activity|cell-cell adherens junction|IRE1…
ADD1	1.91e-23	0.0333336	0.097	0.262	1.01e-18	8	0.37	ENSG00000087274	118	protein_coding	adducin 1 [Source:HGNC Symbol;Acc:HGNC:243]	GO:0005856,GO:0005634,GO:0030036,GO:0003723,GO:0005737,GO:0016020,GO:0005654,GO:0003779,GO:0005886,GO:0016604,GO:0005925,GO:0005516,GO:0051015,GO:0005829,GO:0045296,GO:0055085,GO:0014069,GO:0051017,GO:0042803,GO:0046982,GO:0005913,GO:0036498,GO:0032092,GO:0008134,GO:0030507,GO:0051016,GO:0071277,GO:1903142,GO:1903393,GO:0008290,GO:0044853,GO:0005200,GO:0000902,GO:0001701,GO:0006884,GO:0020027,GO:…	cytoskeleton|nucleus|actin cytoskeleton organization|RNA binding|cytoplasm|membrane|nucleoplasm|actin binding|plasma membrane|nuclear body|focal adhesion|calmodulin binding|actin filament binding|cytosol|cadherin binding|transmembrane transport|postsynaptic density|actin filament bundle assembly|protein homodimerization activity|protein heterodimerization activity|cell-cell adherens junction|IRE1…
ADD3	3.77e-19	0.210733	0.479	0.249	2e-14	9	1.924	ENSG00000148700	120	protein_coding	adducin 3 [Source:HGNC Symbol;Acc:HGNC:245]	GO:0005737,GO:0016020,GO:0005654,GO:0003779,GO:0005886,GO:0005856,GO:0005516,GO:0051015,GO:0005829,GO:0055085,GO:0014069,GO:0051017,GO:0005200,GO:0030507,GO:0051016,GO:0044853,GO:0007010,GO:0000794,GO:0005903,GO:0005911,GO:0005938	cytoplasm|membrane|nucleoplasm|actin binding|plasma membrane|cytoskeleton|calmodulin binding|actin filament binding|cytosol|transmembrane transport|postsynaptic density|actin filament bundle assembly|structural constituent of cytoskeleton|spectrin binding|barbed-end actin filament capping|plasma membrane raft|cytoskeleton organization|condensed nuclear chromosome|brush border|cell-cell junction|c…
ADD3	4.38e-84	0.248184	0.315	0.237	2.32e-79	2	1.329	ENSG00000148700	120	protein_coding	adducin 3 [Source:HGNC Symbol;Acc:HGNC:245]	GO:0005737,GO:0016020,GO:0005654,GO:0003779,GO:0005886,GO:0005856,GO:0005516,GO:0051015,GO:0005829,GO:0055085,GO:0014069,GO:0051017,GO:0005200,GO:0030507,GO:0051016,GO:0044853,GO:0007010,GO:0000794,GO:0005903,GO:0005911,GO:0005938	cytoplasm|membrane|nucleoplasm|actin binding|plasma membrane|cytoskeleton|calmodulin binding|actin filament binding|cytosol|transmembrane transport|postsynaptic density|actin filament bundle assembly|structural constituent of cytoskeleton|spectrin binding|barbed-end actin filament capping|plasma membrane raft|cytoskeleton organization|condensed nuclear chromosome|brush border|cell-cell junction|c…
ADD3	4.95e-181	0.258719	0.164	0.275	2.62e-176	3	0.596	ENSG00000148700	120	protein_coding	adducin 3 [Source:HGNC Symbol;Acc:HGNC:245]	GO:0005737,GO:0016020,GO:0005654,GO:0003779,GO:0005886,GO:0005856,GO:0005516,GO:0051015,GO:0005829,GO:0055085,GO:0014069,GO:0051017,GO:0005200,GO:0030507,GO:0051016,GO:0044853,GO:0007010,GO:0000794,GO:0005903,GO:0005911,GO:0005938	cytoplasm|membrane|nucleoplasm|actin binding|plasma membrane|cytoskeleton|calmodulin binding|actin filament binding|cytosol|transmembrane transport|postsynaptic density|actin filament bundle assembly|structural constituent of cytoskeleton|spectrin binding|barbed-end actin filament capping|plasma membrane raft|cytoskeleton organization|condensed nuclear chromosome|brush border|cell-cell junction|c…
ADD3	5.93e-26	0.225697	0.139	0.256	3.14e-21	8	0.543	ENSG00000148700	120	protein_coding	adducin 3 [Source:HGNC Symbol;Acc:HGNC:245]	GO:0005737,GO:0016020,GO:0005654,GO:0003779,GO:0005886,GO:0005856,GO:0005516,GO:0051015,GO:0005829,GO:0055085,GO:0014069,GO:0051017,GO:0005200,GO:0030507,GO:0051016,GO:0044853,GO:0007010,GO:0000794,GO:0005903,GO:0005911,GO:0005938	cytoplasm|membrane|nucleoplasm|actin binding|plasma membrane|cytoskeleton|calmodulin binding|actin filament binding|cytosol|transmembrane transport|postsynaptic density|actin filament bundle assembly|structural constituent of cytoskeleton|spectrin binding|barbed-end actin filament capping|plasma membrane raft|cytoskeleton organization|condensed nuclear chromosome|brush border|cell-cell junction|c…
ADGRA2	1.46e-161	0.260858	0.276	0.058	7.73e-157	4	4.759	ENSG00000020181	25960	protein_coding	adhesion G protein-coupled receptor A2 [Source:HGNC Symbol;Acc:HGNC:17849]	GO:0005515,GO:0016020,GO:0016021,GO:0004930,GO:0007186,GO:0005886,GO:0042995,GO:0007165,GO:0004888,GO:0007166,GO:0016055,GO:0002040,GO:0030175,GO:0001525,GO:0090263,GO:0043542,GO:0045765,GO:0007417,GO:0050920,GO:0090210,GO:1990909,GO:0010595,GO:1900747,GO:0009986	protein binding|membrane|integral component of membrane|G protein-coupled receptor activity|G protein-coupled receptor signaling pathway|plasma membrane|cell projection|signal transduction|transmembrane signaling receptor activity|cell surface receptor signaling pathway|Wnt signaling pathway|sprouting angiogenesis|filopodium|angiogenesis|positive regulation of canonical Wnt signaling pathway|endo…
ADGRA2	1.63e-72	0.729446	0.325	0.075	8.63e-68	6	4.333	ENSG00000020181	25960	protein_coding	adhesion G protein-coupled receptor A2 [Source:HGNC Symbol;Acc:HGNC:17849]	GO:0005515,GO:0016020,GO:0016021,GO:0004930,GO:0007186,GO:0005886,GO:0042995,GO:0007165,GO:0004888,GO:0007166,GO:0016055,GO:0002040,GO:0030175,GO:0001525,GO:0090263,GO:0043542,GO:0045765,GO:0007417,GO:0050920,GO:0090210,GO:1990909,GO:0010595,GO:1900747,GO:0009986	protein binding|membrane|integral component of membrane|G protein-coupled receptor activity|G protein-coupled receptor signaling pathway|plasma membrane|cell projection|signal transduction|transmembrane signaling receptor activity|cell surface receptor signaling pathway|Wnt signaling pathway|sprouting angiogenesis|filopodium|angiogenesis|positive regulation of canonical Wnt signaling pathway|endo…
ADGRE2	2e-247	0.691918	0.27	0.02	1.06e-242	5	13.5	ENSG00000127507	30817	protein_coding	adhesion G protein-coupled receptor E2 [Source:HGNC Symbol;Acc:HGNC:3337]	GO:0016020,GO:0016021,GO:0004930,GO:0007186,GO:0005509,GO:0007155,GO:0005886,GO:0042995,GO:0007165,GO:0004888,GO:0007166,GO:0006954,GO:0005887,GO:0016477,GO:0032587,GO:0035374,GO:0007189,GO:0071621,GO:0043304,GO:0031256	membrane|integral component of membrane|G protein-coupled receptor activity|G protein-coupled receptor signaling pathway|calcium ion binding|cell adhesion|plasma membrane|cell projection|signal transduction|transmembrane signaling receptor activity|cell surface receptor signaling pathway|inflammatory response|integral component of plasma membrane|cell migration|ruffle membrane|chondroitin sulfate…
ADGRE5	0	1.54535	0.476	0.125	0	3	3.808	ENSG00000123146	976	protein_coding	adhesion G protein-coupled receptor E5 [Source:HGNC Symbol;Acc:HGNC:1711]	GO:0016020,GO:0016021,GO:0004930,GO:0007186,GO:0005509,GO:0007155,GO:0005615,GO:0005886,GO:0007165,GO:0005576,GO:0004888,GO:0007166,GO:0005925,GO:0005887,GO:0005515,GO:0070062,GO:0043312,GO:0006954,GO:0006955,GO:0007267,GO:0030667,GO:0007189	membrane|integral component of membrane|G protein-coupled receptor activity|G protein-coupled receptor signaling pathway|calcium ion binding|cell adhesion|extracellular space|plasma membrane|signal transduction|extracellular region|transmembrane signaling receptor activity|cell surface receptor signaling pathway|focal adhesion|integral component of plasma membrane|protein binding|extracellular ex…
ADGRF5	1.82e-145	1.07308	0.339	0.022	9.62e-141	6	15.409	ENSG00000069122	221395	protein_coding	adhesion G protein-coupled receptor F5 [Source:HGNC Symbol;Acc:HGNC:19030]	GO:0016020,GO:0016021,GO:0004930,GO:0007186,GO:0005886,GO:0007165,GO:0004888,GO:0007166,GO:0031410,GO:0009986,GO:0003094,GO:0006112,GO:0019216,GO:0042593,GO:0043031,GO:0043129,GO:0045444,GO:0048821,GO:0061626,GO:0071073,GO:0045177	membrane|integral component of membrane|G protein-coupled receptor activity|G protein-coupled receptor signaling pathway|plasma membrane|signal transduction|transmembrane signaling receptor activity|cell surface receptor signaling pathway|cytoplasmic vesicle|cell surface|glomerular filtration|energy reserve metabolic process|regulation of lipid metabolic process|glucose homeostasis|negative regul…
ADGRF5	9.51e-94	0.922903	0.304	0.025	5.04e-89	7	12.16	ENSG00000069122	221395	protein_coding	adhesion G protein-coupled receptor F5 [Source:HGNC Symbol;Acc:HGNC:19030]	GO:0016020,GO:0016021,GO:0004930,GO:0007186,GO:0005886,GO:0007165,GO:0004888,GO:0007166,GO:0031410,GO:0009986,GO:0003094,GO:0006112,GO:0019216,GO:0042593,GO:0043031,GO:0043129,GO:0045444,GO:0048821,GO:0061626,GO:0071073,GO:0045177	membrane|integral component of membrane|G protein-coupled receptor activity|G protein-coupled receptor signaling pathway|plasma membrane|signal transduction|transmembrane signaling receptor activity|cell surface receptor signaling pathway|cytoplasmic vesicle|cell surface|glomerular filtration|energy reserve metabolic process|regulation of lipid metabolic process|glucose homeostasis|negative regul…
ADGRL2	1.78e-118	0.235321	0.254	0.091	9.43e-114	1	2.791	ENSG00000117114	23266	protein_coding	adhesion G protein-coupled receptor L2 [Source:HGNC Symbol;Acc:HGNC:18582]	GO:0016020,GO:0016021,GO:0004930,GO:0007186,GO:0030246,GO:0007165,GO:0004888,GO:0007166,GO:0005887,GO:0043005,GO:0007189,GO:0007420,GO:0016524	membrane|integral component of membrane|G protein-coupled receptor activity|G protein-coupled receptor signaling pathway|carbohydrate binding|signal transduction|transmembrane signaling receptor activity|cell surface receptor signaling pathway|integral component of plasma membrane|neuron projection|adenylate cyclase-activating G protein-coupled receptor signaling pathway|brain development|latroto…
ADGRL4	2.56510797164108e-311	1.38121	0.515	0.005	1.36e-306	7	103	ENSG00000162618	64123	protein_coding	adhesion G protein-coupled receptor L4 [Source:HGNC Symbol;Acc:HGNC:20822]	GO:0016020,GO:0016021,GO:0004930,GO:0007186,GO:0004888,GO:0007166,GO:0005509,GO:0005886,GO:0007165,GO:0031410,GO:0005887,GO:0007189,GO:0046983	membrane|integral component of membrane|G protein-coupled receptor activity|G protein-coupled receptor signaling pathway|transmembrane signaling receptor activity|cell surface receptor signaling pathway|calcium ion binding|plasma membrane|signal transduction|cytoplasmic vesicle|integral component of plasma membrane|adenylate cyclase-activating G protein-coupled receptor signaling pathway|protein …
ADH5	4.91e-145	0.249672	0.394	0.132	2.6e-140	4	2.985	ENSG00000197894	128	protein_coding	alcohol dehydrogenase 5 (class III), chi polypeptide [Source:HGNC Symbol;Acc:HGNC:253]	GO:0005737,GO:0008270,GO:0046872,GO:0016491,GO:0055114,GO:0022900,GO:0005829,GO:0006069,GO:0070062,GO:0051775,GO:0009055,GO:0005504,GO:0004024,GO:0004022,GO:0051903,GO:0010430,GO:0046294,GO:0018467,GO:0042803,GO:0001523,GO:0003016,GO:0018119,GO:0032496,GO:0045777,GO:0051409,GO:0005739	cytoplasm|zinc ion binding|metal ion binding|oxidoreductase activity|oxidation-reduction process|electron transport chain|cytosol|ethanol oxidation|extracellular exosome|response to redox state|electron transfer activity|fatty acid binding|alcohol dehydrogenase activity, zinc-dependent|alcohol dehydrogenase (NAD) activity|S-(hydroxymethyl)glutathione dehydrogenase activity|fatty acid omega-oxidat…	path:hsa00010,path:hsa00071,path:hsa00350,path:hsa00830,path:hsa00980,path:hsa00982,path:hsa05204	Glycolysis / Gluconeogenesis|Fatty acid degradation|Tyrosine metabolism|Retinol metabolism|Metabolism of xenobiotics by cytochrome P450|Drug metabolism - cytochrome P450|Chemical carcinogenesis
ADH5	6.86e-15	0.228871	0.345	0.16	3.63e-10	9	2.156	ENSG00000197894	128	protein_coding	alcohol dehydrogenase 5 (class III), chi polypeptide [Source:HGNC Symbol;Acc:HGNC:253]	GO:0005737,GO:0008270,GO:0046872,GO:0016491,GO:0055114,GO:0022900,GO:0005829,GO:0006069,GO:0070062,GO:0051775,GO:0009055,GO:0005504,GO:0004024,GO:0004022,GO:0051903,GO:0010430,GO:0046294,GO:0018467,GO:0042803,GO:0001523,GO:0003016,GO:0018119,GO:0032496,GO:0045777,GO:0051409,GO:0005739	cytoplasm|zinc ion binding|metal ion binding|oxidoreductase activity|oxidation-reduction process|electron transport chain|cytosol|ethanol oxidation|extracellular exosome|response to redox state|electron transfer activity|fatty acid binding|alcohol dehydrogenase activity, zinc-dependent|alcohol dehydrogenase (NAD) activity|S-(hydroxymethyl)glutathione dehydrogenase activity|fatty acid omega-oxidat…	path:hsa00010,path:hsa00071,path:hsa00350,path:hsa00830,path:hsa00980,path:hsa00982,path:hsa05204	Glycolysis / Gluconeogenesis|Fatty acid degradation|Tyrosine metabolism|Retinol metabolism|Metabolism of xenobiotics by cytochrome P450|Drug metabolism - cytochrome P450|Chemical carcinogenesis
ADI1	3.65e-199	0.423152	0.407	0.151	1.93e-194	1	2.695	ENSG00000182551	55256	protein_coding	acireductone dioxygenase 1 [Source:HGNC Symbol;Acc:HGNC:30576]	GO:0005634,GO:0005737,GO:0016020,GO:0046872,GO:0016491,GO:0055114,GO:0005886,GO:0005515,GO:0008652,GO:0051213,GO:0005506,GO:0019509,GO:0010309,GO:0005829,GO:0009086,GO:0006555	nucleus|cytoplasm|membrane|metal ion binding|oxidoreductase activity|oxidation-reduction process|plasma membrane|protein binding|cellular amino acid biosynthetic process|dioxygenase activity|iron ion binding|L-methionine salvage from methylthioadenosine|acireductone dioxygenase [iron(II)-requiring] activity|cytosol|methionine biosynthetic process|methionine metabolic process	path:hsa00270	Cysteine and methionine metabolism
ADIPOR1	5.6e-17	0.17762	0.363	0.17	2.97e-12	9	2.135	ENSG00000159346	51094	protein_coding	adiponectin receptor 1 [Source:HGNC Symbol;Acc:HGNC:24040]	GO:0010719,GO:1901223,GO:0016020,GO:0016021,GO:0046872,GO:0006629,GO:0019216,GO:0006631,GO:0005886,GO:0038023,GO:0009755,GO:0031226,GO:0120162,GO:0046426,GO:0019901,GO:0042593,GO:0042304,GO:0010906,GO:0019395,GO:0010633,GO:0033211,GO:0055100,GO:0097003,GO:0042802,GO:0046982,GO:0030308,GO:0033210,GO:0046427,GO:0046628	negative regulation of epithelial to mesenchymal transition|negative regulation of NIK/NF-kappaB signaling|membrane|integral component of membrane|metal ion binding|lipid metabolic process|regulation of lipid metabolic process|fatty acid metabolic process|plasma membrane|signaling receptor activity|hormone-mediated signaling pathway|intrinsic component of plasma membrane|positive regulation of co…	path:hsa04152,path:hsa04211,path:hsa04920,path:hsa04932	AMPK signaling pathway|Longevity regulating pathway|Adipocytokine signaling pathway|Non-alcoholic fatty liver disease (NAFLD)
ADIPOR1	1.25e-106	0.0251801	0.267	0.143	6.61e-102	1	1.867	ENSG00000159346	51094	protein_coding	adiponectin receptor 1 [Source:HGNC Symbol;Acc:HGNC:24040]	GO:0010719,GO:1901223,GO:0016020,GO:0016021,GO:0046872,GO:0006629,GO:0019216,GO:0006631,GO:0005886,GO:0038023,GO:0009755,GO:0031226,GO:0120162,GO:0046426,GO:0019901,GO:0042593,GO:0042304,GO:0010906,GO:0019395,GO:0010633,GO:0033211,GO:0055100,GO:0097003,GO:0042802,GO:0046982,GO:0030308,GO:0033210,GO:0046427,GO:0046628	negative regulation of epithelial to mesenchymal transition|negative regulation of NIK/NF-kappaB signaling|membrane|integral component of membrane|metal ion binding|lipid metabolic process|regulation of lipid metabolic process|fatty acid metabolic process|plasma membrane|signaling receptor activity|hormone-mediated signaling pathway|intrinsic component of plasma membrane|positive regulation of co…	path:hsa04152,path:hsa04211,path:hsa04920,path:hsa04932	AMPK signaling pathway|Longevity regulating pathway|Adipocytokine signaling pathway|Non-alcoholic fatty liver disease (NAFLD)
ADIPOR2	1.84e-179	0.1929	0.348	0.138	9.77e-175	1	2.522	ENSG00000006831	79602	protein_coding	adiponectin receptor 2 [Source:HGNC Symbol;Acc:HGNC:24041]	GO:0016020,GO:0016021,GO:0046872,GO:0006629,GO:0006631,GO:0005886,GO:0038023,GO:0009755,GO:0031226,GO:0120162,GO:0042593,GO:0042304,GO:0019395,GO:0061042,GO:0033211,GO:0042802,GO:0046982,GO:0055100,GO:0097003,GO:0007507,GO:0007565,GO:0007584,GO:0030308,GO:0046326	membrane|integral component of membrane|metal ion binding|lipid metabolic process|fatty acid metabolic process|plasma membrane|signaling receptor activity|hormone-mediated signaling pathway|intrinsic component of plasma membrane|positive regulation of cold-induced thermogenesis|glucose homeostasis|regulation of fatty acid biosynthetic process|fatty acid oxidation|vascular wound healing|adiponecti…	path:hsa04152,path:hsa04211,path:hsa04920,path:hsa04932	AMPK signaling pathway|Longevity regulating pathway|Adipocytokine signaling pathway|Non-alcoholic fatty liver disease (NAFLD)
ADIRF	1.13e-226	1.74268	0.569	0.117	5.99e-222	6	4.863	ENSG00000148671	10974	protein_coding	adipogenesis regulatory factor [Source:HGNC Symbol;Acc:HGNC:24043]	GO:0005634,GO:0005829,GO:0005654,GO:0030154,GO:0045944,GO:0070062,GO:0003674,GO:0045600,GO:0071478,GO:0072719,GO:2001023	nucleus|cytosol|nucleoplasm|cell differentiation|positive regulation of transcription by RNA polymerase II|extracellular exosome|molecular_function|positive regulation of fat cell differentiation|cellular response to radiation|cellular response to cisplatin|regulation of response to drug
ADIRF	1.17e-17	0.481887	0.259	0.13	6.19e-13	7	1.992	ENSG00000148671	10974	protein_coding	adipogenesis regulatory factor [Source:HGNC Symbol;Acc:HGNC:24043]	GO:0005634,GO:0005829,GO:0005654,GO:0030154,GO:0045944,GO:0070062,GO:0003674,GO:0045600,GO:0071478,GO:0072719,GO:2001023	nucleus|cytosol|nucleoplasm|cell differentiation|positive regulation of transcription by RNA polymerase II|extracellular exosome|molecular_function|positive regulation of fat cell differentiation|cellular response to radiation|cellular response to cisplatin|regulation of response to drug
ADM	2.85e-84	1.39248	0.813	0.353	1.51e-79	9	2.303	ENSG00000148926	133	protein_coding	adrenomedullin [Source:HGNC Symbol;Acc:HGNC:259]	GO:0005615,GO:0005737,GO:0005576,GO:0005179,GO:0006954,GO:0007186,GO:0007165,GO:0005102,GO:0007189,GO:0031623,GO:0097647,GO:0001570,GO:1990410,GO:0002031,GO:0031700,GO:0003073,GO:0010460,GO:0035809,GO:0045906,GO:2000184,GO:0001666,GO:0001843,GO:0002026,GO:0007204,GO:0007507,GO:0007565,GO:0007568,GO:0008209,GO:0008284,GO:0008285,GO:0009409,GO:0009611,GO:0010033,GO:0019933,GO:0031100,GO:0031102,GO:…	extracellular space|cytoplasm|extracellular region|hormone activity|inflammatory response|G protein-coupled receptor signaling pathway|signal transduction|signaling receptor binding|adenylate cyclase-activating G protein-coupled receptor signaling pathway|receptor internalization|amylin receptor signaling pathway|vasculogenesis|adrenomedullin receptor signaling pathway|G protein-coupled receptor …	path:hsa04270	Vascular smooth muscle contraction
ADM	6.68e-270	1.39826	0.629	0.329	3.54e-265	5	1.912	ENSG00000148926	133	protein_coding	adrenomedullin [Source:HGNC Symbol;Acc:HGNC:259]	GO:0005615,GO:0005737,GO:0005576,GO:0005179,GO:0006954,GO:0007186,GO:0007165,GO:0005102,GO:0007189,GO:0031623,GO:0097647,GO:0001570,GO:1990410,GO:0002031,GO:0031700,GO:0003073,GO:0010460,GO:0035809,GO:0045906,GO:2000184,GO:0001666,GO:0001843,GO:0002026,GO:0007204,GO:0007507,GO:0007565,GO:0007568,GO:0008209,GO:0008284,GO:0008285,GO:0009409,GO:0009611,GO:0010033,GO:0019933,GO:0031100,GO:0031102,GO:…	extracellular space|cytoplasm|extracellular region|hormone activity|inflammatory response|G protein-coupled receptor signaling pathway|signal transduction|signaling receptor binding|adenylate cyclase-activating G protein-coupled receptor signaling pathway|receptor internalization|amylin receptor signaling pathway|vasculogenesis|adrenomedullin receptor signaling pathway|G protein-coupled receptor …	path:hsa04270	Vascular smooth muscle contraction
ADRM1	7.2e-153	0.107526	0.358	0.164	3.81e-148	1	2.183	ENSG00000130706	11047	protein_coding	adhesion regulating molecule 1 [Source:HGNC Symbol;Acc:HGNC:15759]	GO:0005634,GO:0005737,GO:0005829,GO:0005654,GO:0005886,GO:0005515,GO:0000502,GO:0006368,GO:0006511,GO:0016579,GO:0043130,GO:0002020,GO:0043248,GO:0008541,GO:0061133,GO:0070628,GO:0010950	nucleus|cytoplasm|cytosol|nucleoplasm|plasma membrane|protein binding|proteasome complex|transcription elongation from RNA polymerase II promoter|ubiquitin-dependent protein catabolic process|protein deubiquitination|ubiquitin binding|protease binding|proteasome assembly|proteasome regulatory particle, lid subcomplex|endopeptidase activator activity|proteasome binding|positive regulation of endop…	path:hsa03050,path:hsa05169	Proteasome|Epstein-Barr virus infection
ADRM1	1.89e-06	0.0357198	0.288	0.211	0.0999204	9	1.365	ENSG00000130706	11047	protein_coding	adhesion regulating molecule 1 [Source:HGNC Symbol;Acc:HGNC:15759]	GO:0005634,GO:0005737,GO:0005829,GO:0005654,GO:0005886,GO:0005515,GO:0000502,GO:0006368,GO:0006511,GO:0016579,GO:0043130,GO:0002020,GO:0043248,GO:0008541,GO:0061133,GO:0070628,GO:0010950	nucleus|cytoplasm|cytosol|nucleoplasm|plasma membrane|protein binding|proteasome complex|transcription elongation from RNA polymerase II promoter|ubiquitin-dependent protein catabolic process|protein deubiquitination|ubiquitin binding|protease binding|proteasome assembly|proteasome regulatory particle, lid subcomplex|endopeptidase activator activity|proteasome binding|positive regulation of endop…	path:hsa03050,path:hsa05169	Proteasome|Epstein-Barr virus infection
AEBP1	0	1.14872	0.663	0.126	0	4	5.262	ENSG00000106624	165	protein_coding	AE binding protein 1 [Source:HGNC Symbol;Acc:HGNC:303]	GO:0005615,GO:0005634,GO:0005737,GO:0008270,GO:0003677,GO:0006508,GO:0005576,GO:0004181,GO:0005516,GO:0003714,GO:0001227,GO:0000122,GO:0070062,GO:0062023,GO:0005201,GO:0000977,GO:0005518,GO:0006518,GO:0016485,GO:0004180,GO:0006355,GO:1904026	extracellular space|nucleus|cytoplasm|zinc ion binding|DNA binding|proteolysis|extracellular region|metallocarboxypeptidase activity|calmodulin binding|transcription corepressor activity|DNA-binding transcription repressor activity, RNA polymerase II-specific|negative regulation of transcription by RNA polymerase II|extracellular exosome|collagen-containing extracellular matrix|extracellular matr…
AEBP1	3.92e-166	0.261667	0.31	0.157	2.08e-161	2	1.975	ENSG00000106624	165	protein_coding	AE binding protein 1 [Source:HGNC Symbol;Acc:HGNC:303]	GO:0005615,GO:0005634,GO:0005737,GO:0008270,GO:0003677,GO:0006508,GO:0005576,GO:0004181,GO:0005516,GO:0003714,GO:0001227,GO:0000122,GO:0070062,GO:0062023,GO:0005201,GO:0000977,GO:0005518,GO:0006518,GO:0016485,GO:0004180,GO:0006355,GO:1904026	extracellular space|nucleus|cytoplasm|zinc ion binding|DNA binding|proteolysis|extracellular region|metallocarboxypeptidase activity|calmodulin binding|transcription corepressor activity|DNA-binding transcription repressor activity, RNA polymerase II-specific|negative regulation of transcription by RNA polymerase II|extracellular exosome|collagen-containing extracellular matrix|extracellular matr…
AEBP1	8.84e-22	0.45414	0.357	0.184	4.68e-17	6	1.94	ENSG00000106624	165	protein_coding	AE binding protein 1 [Source:HGNC Symbol;Acc:HGNC:303]	GO:0005615,GO:0005634,GO:0005737,GO:0008270,GO:0003677,GO:0006508,GO:0005576,GO:0004181,GO:0005516,GO:0003714,GO:0001227,GO:0000122,GO:0070062,GO:0062023,GO:0005201,GO:0000977,GO:0005518,GO:0006518,GO:0016485,GO:0004180,GO:0006355,GO:1904026	extracellular space|nucleus|cytoplasm|zinc ion binding|DNA binding|proteolysis|extracellular region|metallocarboxypeptidase activity|calmodulin binding|transcription corepressor activity|DNA-binding transcription repressor activity, RNA polymerase II-specific|negative regulation of transcription by RNA polymerase II|extracellular exosome|collagen-containing extracellular matrix|extracellular matr…
AFAP1	5.61e-50	0.451819	0.39	0.075	2.97e-45	9	5.2	ENSG00000196526	60312	protein_coding	actin filament associated protein 1 [Source:HGNC Symbol;Acc:HGNC:24017]	GO:0005737,GO:0005829,GO:0003779,GO:0005925,GO:0015629,GO:0005856,GO:0009966,GO:0051493,GO:0017124,GO:0042169	cytoplasm|cytosol|actin binding|focal adhesion|actin cytoskeleton|cytoskeleton|regulation of signal transduction|regulation of cytoskeleton organization|SH3 domain binding|SH2 domain binding
AFDN	3.35e-18	0.156747	0.292	0.132	1.78e-13	9	2.212	ENSG00000130396	4301	protein_coding	afadin, adherens junction formation factor [Source:HGNC Symbol;Acc:HGNC:7137]	GO:0007165,GO:0005886,GO:0030054,GO:0016607,GO:0005829,GO:0005654,GO:0005515,GO:0030336,GO:0007155,GO:0043547,GO:0045296,GO:0010628,GO:0005912,GO:0032880,GO:0005913,GO:0007267,GO:0005911,GO:0046931,GO:0046930,GO:0070160,GO:0034332,GO:0008022,GO:0051015,GO:0022409,GO:0070830,GO:0050839,GO:0044291,GO:0044331,GO:0017016,GO:0061951,GO:0090557,GO:2000049,GO:0021537,GO:0021987,GO:0034334,GO:0048854,GO:…	signal transduction|plasma membrane|cell junction|nuclear speck|cytosol|nucleoplasm|protein binding|negative regulation of cell migration|cell adhesion|positive regulation of GTPase activity|cadherin binding|positive regulation of gene expression|adherens junction|regulation of protein localization|cell-cell adherens junction|cell-cell signaling|cell-cell junction|pore complex assembly|pore compl…	path:hsa04014,path:hsa04015,path:hsa04024,path:hsa04520,path:hsa04530,path:hsa04670	Ras signaling pathway|Rap1 signaling pathway|cAMP signaling pathway|Adherens junction|Tight junction|Leukocyte transendothelial migration
AFF4	5.37e-18	0.068896	0.491	0.294	2.85e-13	9	1.67	ENSG00000072364	27125	protein_coding	AF4/FMR2 family member 4 [Source:HGNC Symbol;Acc:HGNC:17869]	GO:0005634,GO:0001650,GO:0005515,GO:0006355,GO:0003700,GO:0005654,GO:0003690,GO:0006366,GO:0006368,GO:0008023,GO:0035327,GO:0032783,GO:0007286	nucleus|fibrillar center|protein binding|regulation of transcription, DNA-templated|DNA-binding transcription factor activity|nucleoplasm|double-stranded DNA binding|transcription by RNA polymerase II|transcription elongation from RNA polymerase II promoter|transcription elongation factor complex|transcriptionally active chromatin|ELL-EAF complex|spermatid development
AFF4	4.43e-86	0.00651874	0.459	0.276	2.35e-81	4	1.663	ENSG00000072364	27125	protein_coding	AF4/FMR2 family member 4 [Source:HGNC Symbol;Acc:HGNC:17869]	GO:0005634,GO:0001650,GO:0005515,GO:0006355,GO:0003700,GO:0005654,GO:0003690,GO:0006366,GO:0006368,GO:0008023,GO:0035327,GO:0032783,GO:0007286	nucleus|fibrillar center|protein binding|regulation of transcription, DNA-templated|DNA-binding transcription factor activity|nucleoplasm|double-stranded DNA binding|transcription by RNA polymerase II|transcription elongation from RNA polymerase II promoter|transcription elongation factor complex|transcriptionally active chromatin|ELL-EAF complex|spermatid development
AFF4	2.75e-10	0.18156	0.348	0.292	1.46e-05	5	1.192	ENSG00000072364	27125	protein_coding	AF4/FMR2 family member 4 [Source:HGNC Symbol;Acc:HGNC:17869]	GO:0005634,GO:0001650,GO:0005515,GO:0006355,GO:0003700,GO:0005654,GO:0003690,GO:0006366,GO:0006368,GO:0008023,GO:0035327,GO:0032783,GO:0007286	nucleus|fibrillar center|protein binding|regulation of transcription, DNA-templated|DNA-binding transcription factor activity|nucleoplasm|double-stranded DNA binding|transcription by RNA polymerase II|transcription elongation from RNA polymerase II promoter|transcription elongation factor complex|transcriptionally active chromatin|ELL-EAF complex|spermatid development
AFF4	2.85e-60	0.0469802	0.288	0.301	1.51e-55	2	0.957	ENSG00000072364	27125	protein_coding	AF4/FMR2 family member 4 [Source:HGNC Symbol;Acc:HGNC:17869]	GO:0005634,GO:0001650,GO:0005515,GO:0006355,GO:0003700,GO:0005654,GO:0003690,GO:0006366,GO:0006368,GO:0008023,GO:0035327,GO:0032783,GO:0007286	nucleus|fibrillar center|protein binding|regulation of transcription, DNA-templated|DNA-binding transcription factor activity|nucleoplasm|double-stranded DNA binding|transcription by RNA polymerase II|transcription elongation from RNA polymerase II promoter|transcription elongation factor complex|transcriptionally active chromatin|ELL-EAF complex|spermatid development
AFF4	5.52e-26	0.139189	0.139	0.301	2.93e-21	8	0.462	ENSG00000072364	27125	protein_coding	AF4/FMR2 family member 4 [Source:HGNC Symbol;Acc:HGNC:17869]	GO:0005634,GO:0001650,GO:0005515,GO:0006355,GO:0003700,GO:0005654,GO:0003690,GO:0006366,GO:0006368,GO:0008023,GO:0035327,GO:0032783,GO:0007286	nucleus|fibrillar center|protein binding|regulation of transcription, DNA-templated|DNA-binding transcription factor activity|nucleoplasm|double-stranded DNA binding|transcription by RNA polymerase II|transcription elongation from RNA polymerase II promoter|transcription elongation factor complex|transcriptionally active chromatin|ELL-EAF complex|spermatid development
AFF4	4.99e-211	0.0316897	0.143	0.334	2.64e-206	3	0.428	ENSG00000072364	27125	protein_coding	AF4/FMR2 family member 4 [Source:HGNC Symbol;Acc:HGNC:17869]	GO:0005634,GO:0001650,GO:0005515,GO:0006355,GO:0003700,GO:0005654,GO:0003690,GO:0006366,GO:0006368,GO:0008023,GO:0035327,GO:0032783,GO:0007286	nucleus|fibrillar center|protein binding|regulation of transcription, DNA-templated|DNA-binding transcription factor activity|nucleoplasm|double-stranded DNA binding|transcription by RNA polymerase II|transcription elongation from RNA polymerase II promoter|transcription elongation factor complex|transcriptionally active chromatin|ELL-EAF complex|spermatid development
AGAP3	3.48e-70	0.484263	0.312	0.163	1.84e-65	5	1.914	ENSG00000133612	116988	protein_coding	ArfGAP with GTPase domain, ankyrin repeat and PH domain 3 [Source:HGNC Symbol;Acc:HGNC:16923]	GO:0005634,GO:0005737,GO:0016020,GO:0046872,GO:0000166,GO:0007165,GO:0003924,GO:0005525,GO:0005096,GO:0043547,GO:0071944,GO:0043161,GO:0034614,GO:0031593,GO:0005515	nucleus|cytoplasm|membrane|metal ion binding|nucleotide binding|signal transduction|GTPase activity|GTP binding|GTPase activator activity|positive regulation of GTPase activity|cell periphery|proteasome-mediated ubiquitin-dependent protein catabolic process|cellular response to reactive oxygen species|polyubiquitin modification-dependent protein binding|protein binding	path:hsa04144	Endocytosis
AGFG1	2.96e-49	0.473685	0.543	0.163	1.57e-44	9	3.331	ENSG00000173744	3267	protein_coding	ArfGAP with FG repeats 1 [Source:HGNC Symbol;Acc:HGNC:5175]	GO:0051028,GO:0005634,GO:0043231,GO:0046872,GO:0003677,GO:0005096,GO:0043547,GO:0005515,GO:0007275,GO:0031410,GO:0030154,GO:0007283,GO:0005829,GO:0061024,GO:0005643,GO:0003723,GO:0001675,GO:0006406,GO:0007289,GO:0045109,GO:0042995,GO:0043025	mRNA transport|nucleus|intracellular membrane-bounded organelle|metal ion binding|DNA binding|GTPase activator activity|positive regulation of GTPase activity|protein binding|multicellular organism development|cytoplasmic vesicle|cell differentiation|spermatogenesis|cytosol|membrane organization|nuclear pore|RNA binding|acrosome assembly|mRNA export from nucleus|spermatid nucleus differentiation|…	path:hsa05164	Influenza A
AHCY	1.16e-154	0.200246	0.301	0.111	6.13e-150	1	2.712	ENSG00000101444	191	protein_coding	adenosylhomocysteinase [Source:HGNC Symbol;Acc:HGNC:343]	GO:0005737,GO:0005829,GO:0016787,GO:0004013,GO:0006730,GO:0005515,GO:0042470,GO:0030554,GO:0042802,GO:0051287,GO:0001666,GO:0002439,GO:0007584,GO:0019510,GO:0042745,GO:0005634,GO:0043005,GO:0070062,GO:0033353,GO:0032259,GO:0000096	cytoplasm|cytosol|hydrolase activity|adenosylhomocysteinase activity|one-carbon metabolic process|protein binding|melanosome|adenyl nucleotide binding|identical protein binding|NAD binding|response to hypoxia|chronic inflammatory response to antigenic stimulus|response to nutrient|S-adenosylhomocysteine catabolic process|circadian sleep/wake cycle|nucleus|neuron projection|extracellular exosome|S…	path:hsa00270	Cysteine and methionine metabolism
AHCYL1	3.85e-173	0.246318	0.488	0.238	2.04e-168	1	2.05	ENSG00000168710	10768	protein_coding	adenosylhomocysteinase like 1 [Source:HGNC Symbol;Acc:HGNC:344]	GO:0003723,GO:0005737,GO:0016020,GO:0005783,GO:0043231,GO:0016787,GO:0005829,GO:0004013,GO:0006378,GO:0006611,GO:0006730,GO:0010765,GO:0031440,GO:0032412,GO:0042045,GO:0044070,GO:0016324,GO:0005886,GO:0005515,GO:0042802,GO:0005789,GO:0070062,GO:1903779,GO:0033353,GO:0038166,GO:0051592	RNA binding|cytoplasm|membrane|endoplasmic reticulum|intracellular membrane-bounded organelle|hydrolase activity|cytosol|adenosylhomocysteinase activity|mRNA polyadenylation|protein export from nucleus|one-carbon metabolic process|positive regulation of sodium ion transport|regulation of mRNA 3'-end processing|regulation of ion transmembrane transporter activity|epithelial fluid transport|regulat…	path:hsa00270	Cysteine and methionine metabolism
AHCYL1	3.54e-77	0.206296	0.322	0.295	1.88e-72	2	1.092	ENSG00000168710	10768	protein_coding	adenosylhomocysteinase like 1 [Source:HGNC Symbol;Acc:HGNC:344]	GO:0003723,GO:0005737,GO:0016020,GO:0005783,GO:0043231,GO:0016787,GO:0005829,GO:0004013,GO:0006378,GO:0006611,GO:0006730,GO:0010765,GO:0031440,GO:0032412,GO:0042045,GO:0044070,GO:0016324,GO:0005886,GO:0005515,GO:0042802,GO:0005789,GO:0070062,GO:1903779,GO:0033353,GO:0038166,GO:0051592	RNA binding|cytoplasm|membrane|endoplasmic reticulum|intracellular membrane-bounded organelle|hydrolase activity|cytosol|adenosylhomocysteinase activity|mRNA polyadenylation|protein export from nucleus|one-carbon metabolic process|positive regulation of sodium ion transport|regulation of mRNA 3'-end processing|regulation of ion transmembrane transporter activity|epithelial fluid transport|regulat…	path:hsa00270	Cysteine and methionine metabolism
AHDC1	1.04e-67	0.0862676	0.277	0.129	5.52e-63	4	2.147	ENSG00000126705	27245	protein_coding	AT-hook DNA binding motif containing 1 [Source:HGNC Symbol;Acc:HGNC:25230]	GO:0003677	DNA binding
AHNAK	9.88e-147	0.0282119	0.828	0.617	5.24e-142	1	1.342	ENSG00000124942	79026	protein_coding	AHNAK nucleoprotein [Source:HGNC Symbol;Acc:HGNC:347]	GO:0005515,GO:0003723,GO:0005634,GO:0005737,GO:0016020,GO:0005829,GO:0005765,GO:0005886,GO:0045121,GO:0005925,GO:0045296,GO:0070062,GO:0042383,GO:0043484,GO:0030315,GO:0031982,GO:1901385,GO:0051259,GO:0044548,GO:0015629,GO:0043034,GO:0044291,GO:0097493	protein binding|RNA binding|nucleus|cytoplasm|membrane|cytosol|lysosomal membrane|plasma membrane|membrane raft|focal adhesion|cadherin binding|extracellular exosome|sarcolemma|regulation of RNA splicing|T-tubule|vesicle|regulation of voltage-gated calcium channel activity|protein complex oligomerization|S100 protein binding|actin cytoskeleton|costamere|cell-cell contact zone|structural molecule …
AHNAK	0	0.598448	0.569	0.694	0	3	0.82	ENSG00000124942	79026	protein_coding	AHNAK nucleoprotein [Source:HGNC Symbol;Acc:HGNC:347]	GO:0005515,GO:0003723,GO:0005634,GO:0005737,GO:0016020,GO:0005829,GO:0005765,GO:0005886,GO:0045121,GO:0005925,GO:0045296,GO:0070062,GO:0042383,GO:0043484,GO:0030315,GO:0031982,GO:1901385,GO:0051259,GO:0044548,GO:0015629,GO:0043034,GO:0044291,GO:0097493	protein binding|RNA binding|nucleus|cytoplasm|membrane|cytosol|lysosomal membrane|plasma membrane|membrane raft|focal adhesion|cadherin binding|extracellular exosome|sarcolemma|regulation of RNA splicing|T-tubule|vesicle|regulation of voltage-gated calcium channel activity|protein complex oligomerization|S100 protein binding|actin cytoskeleton|costamere|cell-cell contact zone|structural molecule …
AHNAK	1.35e-37	0.290913	0.458	0.675	7.13e-33	8	0.679	ENSG00000124942	79026	protein_coding	AHNAK nucleoprotein [Source:HGNC Symbol;Acc:HGNC:347]	GO:0005515,GO:0003723,GO:0005634,GO:0005737,GO:0016020,GO:0005829,GO:0005765,GO:0005886,GO:0045121,GO:0005925,GO:0045296,GO:0070062,GO:0042383,GO:0043484,GO:0030315,GO:0031982,GO:1901385,GO:0051259,GO:0044548,GO:0015629,GO:0043034,GO:0044291,GO:0097493	protein binding|RNA binding|nucleus|cytoplasm|membrane|cytosol|lysosomal membrane|plasma membrane|membrane raft|focal adhesion|cadherin binding|extracellular exosome|sarcolemma|regulation of RNA splicing|T-tubule|vesicle|regulation of voltage-gated calcium channel activity|protein complex oligomerization|S100 protein binding|actin cytoskeleton|costamere|cell-cell contact zone|structural molecule …
AHR	5.82e-57	0.445259	0.379	0.219	3.09e-52	5	1.731	ENSG00000106546	196	protein_coding	aryl hydrocarbon receptor [Source:HGNC Symbol;Acc:HGNC:348]	GO:0005634,GO:0046983,GO:0006355,GO:0003677,GO:0003700,GO:0006805,GO:0009410,GO:0034751,GO:0005515,GO:0005737,GO:0005829,GO:0042803,GO:0030522,GO:0007049,GO:0048511,GO:0006915,GO:0032922,GO:0045893,GO:0045944,GO:0000981,GO:0000790,GO:0005654,GO:0006366,GO:0045892,GO:0046982,GO:0032991,GO:0051879,GO:0070888,GO:0019933,GO:0071320,GO:1904613,GO:0004879,GO:0009636,GO:1904322,GO:0008134,GO:0017025,GO:…	nucleus|protein dimerization activity|regulation of transcription, DNA-templated|DNA binding|DNA-binding transcription factor activity|xenobiotic metabolic process|response to xenobiotic stimulus|aryl hydrocarbon receptor complex|protein binding|cytoplasm|cytosol|protein homodimerization activity|intracellular receptor signaling pathway|cell cycle|rhythmic process|apoptotic process|circadian regu…	path:hsa04659,path:hsa04934	Th17 cell differentiation|Cushing syndrome
AHR	0.000248785	0.187475	0.318	0.235	1	7	1.353	ENSG00000106546	196	protein_coding	aryl hydrocarbon receptor [Source:HGNC Symbol;Acc:HGNC:348]	GO:0005634,GO:0046983,GO:0006355,GO:0003677,GO:0003700,GO:0006805,GO:0009410,GO:0034751,GO:0005515,GO:0005737,GO:0005829,GO:0042803,GO:0030522,GO:0007049,GO:0048511,GO:0006915,GO:0032922,GO:0045893,GO:0045944,GO:0000981,GO:0000790,GO:0005654,GO:0006366,GO:0045892,GO:0046982,GO:0032991,GO:0051879,GO:0070888,GO:0019933,GO:0071320,GO:1904613,GO:0004879,GO:0009636,GO:1904322,GO:0008134,GO:0017025,GO:…	nucleus|protein dimerization activity|regulation of transcription, DNA-templated|DNA binding|DNA-binding transcription factor activity|xenobiotic metabolic process|response to xenobiotic stimulus|aryl hydrocarbon receptor complex|protein binding|cytoplasm|cytosol|protein homodimerization activity|intracellular receptor signaling pathway|cell cycle|rhythmic process|apoptotic process|circadian regu…	path:hsa04659,path:hsa04934	Th17 cell differentiation|Cushing syndrome
AHR	5.42e-05	0.103778	0.254	0.237	1	6	1.072	ENSG00000106546	196	protein_coding	aryl hydrocarbon receptor [Source:HGNC Symbol;Acc:HGNC:348]	GO:0005634,GO:0046983,GO:0006355,GO:0003677,GO:0003700,GO:0006805,GO:0009410,GO:0034751,GO:0005515,GO:0005737,GO:0005829,GO:0042803,GO:0030522,GO:0007049,GO:0048511,GO:0006915,GO:0032922,GO:0045893,GO:0045944,GO:0000981,GO:0000790,GO:0005654,GO:0006366,GO:0045892,GO:0046982,GO:0032991,GO:0051879,GO:0070888,GO:0019933,GO:0071320,GO:1904613,GO:0004879,GO:0009636,GO:1904322,GO:0008134,GO:0017025,GO:…	nucleus|protein dimerization activity|regulation of transcription, DNA-templated|DNA binding|DNA-binding transcription factor activity|xenobiotic metabolic process|response to xenobiotic stimulus|aryl hydrocarbon receptor complex|protein binding|cytoplasm|cytosol|protein homodimerization activity|intracellular receptor signaling pathway|cell cycle|rhythmic process|apoptotic process|circadian regu…	path:hsa04659,path:hsa04934	Th17 cell differentiation|Cushing syndrome
AHR	2.18e-177	0.273591	0.162	0.255	1.15e-172	3	0.635	ENSG00000106546	196	protein_coding	aryl hydrocarbon receptor [Source:HGNC Symbol;Acc:HGNC:348]	GO:0005634,GO:0046983,GO:0006355,GO:0003677,GO:0003700,GO:0006805,GO:0009410,GO:0034751,GO:0005515,GO:0005737,GO:0005829,GO:0042803,GO:0030522,GO:0007049,GO:0048511,GO:0006915,GO:0032922,GO:0045893,GO:0045944,GO:0000981,GO:0000790,GO:0005654,GO:0006366,GO:0045892,GO:0046982,GO:0032991,GO:0051879,GO:0070888,GO:0019933,GO:0071320,GO:1904613,GO:0004879,GO:0009636,GO:1904322,GO:0008134,GO:0017025,GO:…	nucleus|protein dimerization activity|regulation of transcription, DNA-templated|DNA binding|DNA-binding transcription factor activity|xenobiotic metabolic process|response to xenobiotic stimulus|aryl hydrocarbon receptor complex|protein binding|cytoplasm|cytosol|protein homodimerization activity|intracellular receptor signaling pathway|cell cycle|rhythmic process|apoptotic process|circadian regu…	path:hsa04659,path:hsa04934	Th17 cell differentiation|Cushing syndrome
AHSA1	3.55e-267	0.234283	0.529	0.228	1.88e-262	1	2.32	ENSG00000100591	10598	protein_coding	activator of HSP90 ATPase activity 1 [Source:HGNC Symbol;Acc:HGNC:1189]	GO:0005829,GO:0032781,GO:0001671,GO:0051879,GO:0005737,GO:0005783,GO:0005515,GO:0051087,GO:0045296,GO:0070062	cytosol|positive regulation of ATPase activity|ATPase activator activity|Hsp90 protein binding|cytoplasm|endoplasmic reticulum|protein binding|chaperone binding|cadherin binding|extracellular exosome
AHSA1	2.06e-06	0.00914034	0.386	0.302	0.108944	9	1.278	ENSG00000100591	10598	protein_coding	activator of HSP90 ATPase activity 1 [Source:HGNC Symbol;Acc:HGNC:1189]	GO:0005829,GO:0032781,GO:0001671,GO:0051879,GO:0005737,GO:0005783,GO:0005515,GO:0051087,GO:0045296,GO:0070062	cytosol|positive regulation of ATPase activity|ATPase activator activity|Hsp90 protein binding|cytoplasm|endoplasmic reticulum|protein binding|chaperone binding|cadherin binding|extracellular exosome
AHSA1	2.91e-271	0.103324	0.135	0.344	1.54e-266	3	0.392	ENSG00000100591	10598	protein_coding	activator of HSP90 ATPase activity 1 [Source:HGNC Symbol;Acc:HGNC:1189]	GO:0005829,GO:0032781,GO:0001671,GO:0051879,GO:0005737,GO:0005783,GO:0005515,GO:0051087,GO:0045296,GO:0070062	cytosol|positive regulation of ATPase activity|ATPase activator activity|Hsp90 protein binding|cytoplasm|endoplasmic reticulum|protein binding|chaperone binding|cadherin binding|extracellular exosome
AHSA2P	1.14e-87	0.0995677	0.267	0.135	6.04e-83	1	1.978	--	--	--	--	--	--	--	--
AHSA2P	1.88e-64	0.0355228	0.291	0.151	9.97e-60	4	1.927	--	--	--	--	--	--	--	--
AIDA	3.39e-39	0.39699	0.461	0.149	1.79e-34	9	3.094	ENSG00000186063	64853	protein_coding	axin interactor, dorsalization associated [Source:HGNC Symbol;Acc:HGNC:25761]	GO:0005515,GO:0007275,GO:0016020,GO:0035091,GO:0005575,GO:0046329,GO:0009953,GO:0043496,GO:0019904,GO:0043254,GO:0043508,GO:0048264,GO:0005737	protein binding|multicellular organism development|membrane|phosphatidylinositol binding|cellular_component|negative regulation of JNK cascade|dorsal/ventral pattern formation|regulation of protein homodimerization activity|protein domain specific binding|regulation of protein complex assembly|negative regulation of JUN kinase activity|determination of ventral identity|cytoplasm
AIDA	4.79e-100	0.0737532	0.312	0.133	2.54e-95	4	2.346	ENSG00000186063	64853	protein_coding	axin interactor, dorsalization associated [Source:HGNC Symbol;Acc:HGNC:25761]	GO:0005515,GO:0007275,GO:0016020,GO:0035091,GO:0005575,GO:0046329,GO:0009953,GO:0043496,GO:0019904,GO:0043254,GO:0043508,GO:0048264,GO:0005737	protein binding|multicellular organism development|membrane|phosphatidylinositol binding|cellular_component|negative regulation of JNK cascade|dorsal/ventral pattern formation|regulation of protein homodimerization activity|protein domain specific binding|regulation of protein complex assembly|negative regulation of JUN kinase activity|determination of ventral identity|cytoplasm
AIF1	0	1.99722	0.705	0.013	0	5	54.231	ENSG00000204472	199	protein_coding	allograft inflammatory factor 1 [Source:HGNC Symbol;Acc:HGNC:352]	GO:0005737,GO:1900087,GO:2000778,GO:0030335,GO:0005634,GO:0016020,GO:0046872,GO:0005509,GO:0003779,GO:0005829,GO:0005886,GO:0005856,GO:0042995,GO:0048471,GO:0006954,GO:0051015,GO:0030027,GO:0003674,GO:0001891,GO:0032587,GO:0042102,GO:0005884,GO:0071346,GO:0051017,GO:0030041,GO:0048661,GO:0090026,GO:0090271,GO:0048662,GO:0090197,GO:0010468,GO:0034599,GO:0008284,GO:0006911,GO:0001726,GO:2000406,GO:…	cytoplasm|positive regulation of G1/S transition of mitotic cell cycle|positive regulation of interleukin-6 secretion|positive regulation of cell migration|nucleus|membrane|metal ion binding|calcium ion binding|actin binding|cytosol|plasma membrane|cytoskeleton|cell projection|perinuclear region of cytoplasm|inflammatory response|actin filament binding|lamellipodium|molecular_function|phagocytic …
AIF1L	0	0.352921	0.267	0.029	0	1	9.207	ENSG00000126878	83543	protein_coding	allograft inflammatory factor 1 like [Source:HGNC Symbol;Acc:HGNC:28904]	GO:0005737,GO:0016020,GO:0046872,GO:0005509,GO:0003779,GO:0051015,GO:0005886,GO:0005856,GO:0042995,GO:0070062,GO:0032587,GO:0005884,GO:0051017,GO:0097178,GO:0015629,GO:0005925,GO:0032991	cytoplasm|membrane|metal ion binding|calcium ion binding|actin binding|actin filament binding|plasma membrane|cytoskeleton|cell projection|extracellular exosome|ruffle membrane|actin filament|actin filament bundle assembly|ruffle assembly|actin cytoskeleton|focal adhesion|protein-containing complex
AIG1	1.1e-69	0.0751379	0.27	0.125	5.85e-65	4	2.16	ENSG00000146416	51390	protein_coding	androgen induced 1 [Source:HGNC Symbol;Acc:HGNC:21607]	GO:0016020,GO:0016021,GO:0016787,GO:0006629,GO:0005886,GO:0005515,GO:0042758	membrane|integral component of membrane|hydrolase activity|lipid metabolic process|plasma membrane|protein binding|long-chain fatty acid catabolic process
AIMP1	2.43e-18	0.177269	0.333	0.146	1.29e-13	9	2.281	ENSG00000164022	9255	protein_coding	aminoacyl tRNA synthetase complex interacting multifunctional protein 1 [Source:HGNC Symbol;Acc:HGNC:10648]	GO:0003723,GO:0005634,GO:0005737,GO:0016020,GO:0006412,GO:0005829,GO:0005783,GO:0005794,GO:0005615,GO:0005515,GO:0005576,GO:0006915,GO:0005125,GO:0006954,GO:0000049,GO:0001525,GO:0009986,GO:0006935,GO:0007165,GO:0009611,GO:0006418,GO:0017101,GO:0051020,GO:0042803,GO:0001937,GO:0050900,GO:0007267,GO:0070094,GO:0048514,GO:0051607	RNA binding|nucleus|cytoplasm|membrane|translation|cytosol|endoplasmic reticulum|Golgi apparatus|extracellular space|protein binding|extracellular region|apoptotic process|cytokine activity|inflammatory response|tRNA binding|angiogenesis|cell surface|chemotaxis|signal transduction|response to wounding|tRNA aminoacylation for protein translation|aminoacyl-tRNA synthetase multienzyme complex|GTPase…
AIMP1	9.17e-66	0.0631869	0.274	0.133	4.86e-61	4	2.06	ENSG00000164022	9255	protein_coding	aminoacyl tRNA synthetase complex interacting multifunctional protein 1 [Source:HGNC Symbol;Acc:HGNC:10648]	GO:0003723,GO:0005634,GO:0005737,GO:0016020,GO:0006412,GO:0005829,GO:0005783,GO:0005794,GO:0005615,GO:0005515,GO:0005576,GO:0006915,GO:0005125,GO:0006954,GO:0000049,GO:0001525,GO:0009986,GO:0006935,GO:0007165,GO:0009611,GO:0006418,GO:0017101,GO:0051020,GO:0042803,GO:0001937,GO:0050900,GO:0007267,GO:0070094,GO:0048514,GO:0051607	RNA binding|nucleus|cytoplasm|membrane|translation|cytosol|endoplasmic reticulum|Golgi apparatus|extracellular space|protein binding|extracellular region|apoptotic process|cytokine activity|inflammatory response|tRNA binding|angiogenesis|cell surface|chemotaxis|signal transduction|response to wounding|tRNA aminoacylation for protein translation|aminoacyl-tRNA synthetase multienzyme complex|GTPase…
AIP	4.4e-21	0.171591	0.27	0.094	2.33e-16	9	2.872	ENSG00000110711	9049	protein_coding	aryl hydrocarbon receptor interacting protein [Source:HGNC Symbol;Acc:HGNC:358]	GO:0016853,GO:0005829,GO:0003755,GO:0000413,GO:0005515,GO:0005737,GO:1903508,GO:0005886,GO:1903506,GO:0005654,GO:0006805,GO:0003712,GO:0017162,GO:0010738,GO:0051344,GO:0016020,GO:0034751,GO:0003713,GO:0008134,GO:0036004,GO:0051082,GO:0006626,GO:0022417,GO:0035722	isomerase activity|cytosol|peptidyl-prolyl cis-trans isomerase activity|protein peptidyl-prolyl isomerization|protein binding|cytoplasm|positive regulation of nucleic acid-templated transcription|plasma membrane|regulation of nucleic acid-templated transcription|nucleoplasm|xenobiotic metabolic process|transcription coregulator activity|aryl hydrocarbon receptor binding|regulation of protein kina…	path:hsa04934	Cushing syndrome
AK2	2.79e-196	0.279188	0.452	0.192	1.48e-191	1	2.354	ENSG00000004455	204	protein_coding	adenylate kinase 2 [Source:HGNC Symbol;Acc:HGNC:362]	GO:0000166,GO:0005524,GO:0016301,GO:0016740,GO:0016310,GO:0005739,GO:0019205,GO:0006139,GO:0004017,GO:0016776,GO:0006172,GO:0046033,GO:0046034,GO:0046940,GO:0005758,GO:0036126,GO:0097226,GO:0070062,GO:0015949	nucleotide binding|ATP binding|kinase activity|transferase activity|phosphorylation|mitochondrion|nucleobase-containing compound kinase activity|nucleobase-containing compound metabolic process|adenylate kinase activity|phosphotransferase activity, phosphate group as acceptor|ADP biosynthetic process|AMP metabolic process|ATP metabolic process|nucleoside monophosphate phosphorylation|mitochondria…	path:hsa00230,path:hsa00730	Purine metabolism|Thiamine metabolism
AK2	4.49e-18	0.387648	0.498	0.253	2.38e-13	9	1.968	ENSG00000004455	204	protein_coding	adenylate kinase 2 [Source:HGNC Symbol;Acc:HGNC:362]	GO:0000166,GO:0005524,GO:0016301,GO:0016740,GO:0016310,GO:0005739,GO:0019205,GO:0006139,GO:0004017,GO:0016776,GO:0006172,GO:0046033,GO:0046034,GO:0046940,GO:0005758,GO:0036126,GO:0097226,GO:0070062,GO:0015949	nucleotide binding|ATP binding|kinase activity|transferase activity|phosphorylation|mitochondrion|nucleobase-containing compound kinase activity|nucleobase-containing compound metabolic process|adenylate kinase activity|phosphotransferase activity, phosphate group as acceptor|ADP biosynthetic process|AMP metabolic process|ATP metabolic process|nucleoside monophosphate phosphorylation|mitochondria…	path:hsa00230,path:hsa00730	Purine metabolism|Thiamine metabolism
AK3	5.87e-89	0.0130404	0.296	0.142	3.11e-84	4	2.085	ENSG00000147853	50808	protein_coding	adenylate kinase 3 [Source:HGNC Symbol;Acc:HGNC:17376]	GO:0000166,GO:0005524,GO:0016301,GO:0016740,GO:0016310,GO:0005739,GO:0005759,GO:0005525,GO:0005515,GO:0019205,GO:0006139,GO:0016776,GO:0006172,GO:0046033,GO:0046940,GO:0046039,GO:0007596,GO:0046899,GO:0046041,GO:0046051,GO:0004017	nucleotide binding|ATP binding|kinase activity|transferase activity|phosphorylation|mitochondrion|mitochondrial matrix|GTP binding|protein binding|nucleobase-containing compound kinase activity|nucleobase-containing compound metabolic process|phosphotransferase activity, phosphate group as acceptor|ADP biosynthetic process|AMP metabolic process|nucleoside monophosphate phosphorylation|GTP metabol…	path:hsa00230	Purine metabolism
AK3	3.67e-10	0.0424448	0.262	0.159	1.94e-05	9	1.648	ENSG00000147853	50808	protein_coding	adenylate kinase 3 [Source:HGNC Symbol;Acc:HGNC:17376]	GO:0000166,GO:0005524,GO:0016301,GO:0016740,GO:0016310,GO:0005739,GO:0005759,GO:0005525,GO:0005515,GO:0019205,GO:0006139,GO:0016776,GO:0006172,GO:0046033,GO:0046940,GO:0046039,GO:0007596,GO:0046899,GO:0046041,GO:0046051,GO:0004017	nucleotide binding|ATP binding|kinase activity|transferase activity|phosphorylation|mitochondrion|mitochondrial matrix|GTP binding|protein binding|nucleobase-containing compound kinase activity|nucleobase-containing compound metabolic process|phosphotransferase activity, phosphate group as acceptor|ADP biosynthetic process|AMP metabolic process|nucleoside monophosphate phosphorylation|GTP metabol…	path:hsa00230	Purine metabolism
AK4	1.43e-129	1.05217	0.629	0.079	7.6e-125	9	7.962	ENSG00000162433	205	protein_coding	adenylate kinase 4 [Source:HGNC Symbol;Acc:HGNC:363]	GO:0005524,GO:0016301,GO:0016740,GO:0016310,GO:0005739,GO:0019205,GO:0006139,GO:0004017,GO:0046940,GO:0000166,GO:0005759,GO:0005525,GO:0004550,GO:0005515,GO:0016776,GO:0006172,GO:0046033,GO:0046034,GO:0046039,GO:0015949,GO:0071456,GO:0006165,GO:0009142,GO:0046899,GO:0050145,GO:0002082,GO:2001169,GO:0001889,GO:0007420,GO:0042493	ATP binding|kinase activity|transferase activity|phosphorylation|mitochondrion|nucleobase-containing compound kinase activity|nucleobase-containing compound metabolic process|adenylate kinase activity|nucleoside monophosphate phosphorylation|nucleotide binding|mitochondrial matrix|GTP binding|nucleoside diphosphate kinase activity|protein binding|phosphotransferase activity, phosphate group as ac…	path:hsa00230,path:hsa00730	Purine metabolism|Thiamine metabolism
AKAP12	0	1.28677	0.589	0.137	0	2	4.299	ENSG00000131016	9590	protein_coding	A-kinase anchoring protein 12 [Source:HGNC Symbol;Acc:HGNC:370]	GO:0005737,GO:0016020,GO:0005829,GO:0006605,GO:0007165,GO:0005886,GO:0007193,GO:0005856,GO:0005515,GO:0051018,GO:0005925,GO:0005516,GO:0005938,GO:0007186,GO:0010738,GO:0008179,GO:0010739,GO:0090036,GO:0032496,GO:0035733,GO:0042535,GO:0043116,GO:0050804,GO:0051602,GO:0051770,GO:0061870,GO:0070374,GO:0071347,GO:0071356,GO:1900143,GO:1904469,GO:0043025,GO:0098685	cytoplasm|membrane|cytosol|protein targeting|signal transduction|plasma membrane|adenylate cyclase-inhibiting G protein-coupled receptor signaling pathway|cytoskeleton|protein binding|protein kinase A binding|focal adhesion|calmodulin binding|cell cortex|G protein-coupled receptor signaling pathway|regulation of protein kinase A signaling|adenylate cyclase binding|positive regulation of protein k…
AKAP12	4.04e-19	0.49882	0.409	0.229	2.14e-14	6	1.786	ENSG00000131016	9590	protein_coding	A-kinase anchoring protein 12 [Source:HGNC Symbol;Acc:HGNC:370]	GO:0005737,GO:0016020,GO:0005829,GO:0006605,GO:0007165,GO:0005886,GO:0007193,GO:0005856,GO:0005515,GO:0051018,GO:0005925,GO:0005516,GO:0005938,GO:0007186,GO:0010738,GO:0008179,GO:0010739,GO:0090036,GO:0032496,GO:0035733,GO:0042535,GO:0043116,GO:0050804,GO:0051602,GO:0051770,GO:0061870,GO:0070374,GO:0071347,GO:0071356,GO:1900143,GO:1904469,GO:0043025,GO:0098685	cytoplasm|membrane|cytosol|protein targeting|signal transduction|plasma membrane|adenylate cyclase-inhibiting G protein-coupled receptor signaling pathway|cytoskeleton|protein binding|protein kinase A binding|focal adhesion|calmodulin binding|cell cortex|G protein-coupled receptor signaling pathway|regulation of protein kinase A signaling|adenylate cyclase binding|positive regulation of protein k…
AKAP13	6.91e-79	0.510023	0.528	0.34	3.66e-74	5	1.553	ENSG00000170776	11214	protein_coding	A-kinase anchoring protein 13 [Source:HGNC Symbol;Acc:HGNC:371]	GO:0006468,GO:0035023,GO:0004691,GO:0005634,GO:0005737,GO:0016020,GO:0046872,GO:0005829,GO:0035556,GO:0005089,GO:0005515,GO:0007186,GO:0060348,GO:0005085,GO:0051056,GO:0007507,GO:0005938,GO:0017048,GO:0043123,GO:0030864,GO:0043065,GO:0060090,GO:0051018,GO:0035025,GO:0055007,GO:0005078,GO:0060297,GO:0071875,GO:0086023,GO:0043406,GO:0051168,GO:0061049,GO:1900169,GO:0005884,GO:0015629,GO:0048471	protein phosphorylation|regulation of Rho protein signal transduction|cAMP-dependent protein kinase activity|nucleus|cytoplasm|membrane|metal ion binding|cytosol|intracellular signal transduction|Rho guanyl-nucleotide exchange factor activity|protein binding|G protein-coupled receptor signaling pathway|bone development|guanyl-nucleotide exchange factor activity|regulation of small GTPase mediated…	path:hsa04928,path:hsa05163	Parathyroid hormone synthesis, secretion and action|Human cytomegalovirus infection
AKAP13	3.38e-07	0.155461	0.404	0.359	0.017931	7	1.125	ENSG00000170776	11214	protein_coding	A-kinase anchoring protein 13 [Source:HGNC Symbol;Acc:HGNC:371]	GO:0006468,GO:0035023,GO:0004691,GO:0005634,GO:0005737,GO:0016020,GO:0046872,GO:0005829,GO:0035556,GO:0005089,GO:0005515,GO:0007186,GO:0060348,GO:0005085,GO:0051056,GO:0007507,GO:0005938,GO:0017048,GO:0043123,GO:0030864,GO:0043065,GO:0060090,GO:0051018,GO:0035025,GO:0055007,GO:0005078,GO:0060297,GO:0071875,GO:0086023,GO:0043406,GO:0051168,GO:0061049,GO:1900169,GO:0005884,GO:0015629,GO:0048471	protein phosphorylation|regulation of Rho protein signal transduction|cAMP-dependent protein kinase activity|nucleus|cytoplasm|membrane|metal ion binding|cytosol|intracellular signal transduction|Rho guanyl-nucleotide exchange factor activity|protein binding|G protein-coupled receptor signaling pathway|bone development|guanyl-nucleotide exchange factor activity|regulation of small GTPase mediated…	path:hsa04928,path:hsa05163	Parathyroid hormone synthesis, secretion and action|Human cytomegalovirus infection
AKAP13	0.00413222	0.0370536	0.403	0.359	1	6	1.123	ENSG00000170776	11214	protein_coding	A-kinase anchoring protein 13 [Source:HGNC Symbol;Acc:HGNC:371]	GO:0006468,GO:0035023,GO:0004691,GO:0005634,GO:0005737,GO:0016020,GO:0046872,GO:0005829,GO:0035556,GO:0005089,GO:0005515,GO:0007186,GO:0060348,GO:0005085,GO:0051056,GO:0007507,GO:0005938,GO:0017048,GO:0043123,GO:0030864,GO:0043065,GO:0060090,GO:0051018,GO:0035025,GO:0055007,GO:0005078,GO:0060297,GO:0071875,GO:0086023,GO:0043406,GO:0051168,GO:0061049,GO:1900169,GO:0005884,GO:0015629,GO:0048471	protein phosphorylation|regulation of Rho protein signal transduction|cAMP-dependent protein kinase activity|nucleus|cytoplasm|membrane|metal ion binding|cytosol|intracellular signal transduction|Rho guanyl-nucleotide exchange factor activity|protein binding|G protein-coupled receptor signaling pathway|bone development|guanyl-nucleotide exchange factor activity|regulation of small GTPase mediated…	path:hsa04928,path:hsa05163	Parathyroid hormone synthesis, secretion and action|Human cytomegalovirus infection
AKAP13	2.55e-244	0.640487	0.351	0.363	1.35e-239	3	0.967	ENSG00000170776	11214	protein_coding	A-kinase anchoring protein 13 [Source:HGNC Symbol;Acc:HGNC:371]	GO:0006468,GO:0035023,GO:0004691,GO:0005634,GO:0005737,GO:0016020,GO:0046872,GO:0005829,GO:0035556,GO:0005089,GO:0005515,GO:0007186,GO:0060348,GO:0005085,GO:0051056,GO:0007507,GO:0005938,GO:0017048,GO:0043123,GO:0030864,GO:0043065,GO:0060090,GO:0051018,GO:0035025,GO:0055007,GO:0005078,GO:0060297,GO:0071875,GO:0086023,GO:0043406,GO:0051168,GO:0061049,GO:1900169,GO:0005884,GO:0015629,GO:0048471	protein phosphorylation|regulation of Rho protein signal transduction|cAMP-dependent protein kinase activity|nucleus|cytoplasm|membrane|metal ion binding|cytosol|intracellular signal transduction|Rho guanyl-nucleotide exchange factor activity|protein binding|G protein-coupled receptor signaling pathway|bone development|guanyl-nucleotide exchange factor activity|regulation of small GTPase mediated…	path:hsa04928,path:hsa05163	Parathyroid hormone synthesis, secretion and action|Human cytomegalovirus infection
AKAP17A	5.6e-11	0.123245	0.281	0.153	2.96e-06	9	1.837	ENSG00000197976	8227	protein_coding	A-kinase anchoring protein 17A [Source:HGNC Symbol;Acc:HGNC:18783]	GO:0003676,GO:0003723,GO:0006397,GO:0008380,GO:0005634,GO:0016607,GO:0005829,GO:0005515,GO:0007165,GO:0005681,GO:0051018,GO:0043484,GO:0042113,GO:0006355	nucleic acid binding|RNA binding|mRNA processing|RNA splicing|nucleus|nuclear speck|cytosol|protein binding|signal transduction|spliceosomal complex|protein kinase A binding|regulation of RNA splicing|B cell activation|regulation of transcription, DNA-templated
AKAP9	8.79e-55	0.0256586	0.31	0.313	4.66e-50	2	0.99	ENSG00000127914	10142	protein_coding	A-kinase anchoring protein 9 [Source:HGNC Symbol;Acc:HGNC:379]	GO:0060307,GO:0005737,GO:0005794,GO:0043231,GO:0005813,GO:0007165,GO:0003677,GO:0005856,GO:0005515,GO:0060090,GO:0005795,GO:0005815,GO:0015459,GO:0005801,GO:0005829,GO:0000086,GO:0010389,GO:0097711,GO:0033138,GO:0044325,GO:0061337,GO:0005102,GO:0007268,GO:0098978,GO:0060306,GO:0008076,GO:0034237,GO:0086091,GO:0071320,GO:0007020,GO:0098962,GO:1901018,GO:0031116,GO:0098909,GO:0051661,GO:1903358,GO:…	regulation of ventricular cardiac muscle cell membrane repolarization|cytoplasm|Golgi apparatus|intracellular membrane-bounded organelle|centrosome|signal transduction|DNA binding|cytoskeleton|protein binding|molecular adaptor activity|Golgi stack|microtubule organizing center|potassium channel regulator activity|cis-Golgi network|cytosol|G2/M transition of mitotic cell cycle|regulation of G2/M t…
AKAP9	1.64e-213	0.336577	0.203	0.338	8.68e-209	3	0.601	ENSG00000127914	10142	protein_coding	A-kinase anchoring protein 9 [Source:HGNC Symbol;Acc:HGNC:379]	GO:0060307,GO:0005737,GO:0005794,GO:0043231,GO:0005813,GO:0007165,GO:0003677,GO:0005856,GO:0005515,GO:0060090,GO:0005795,GO:0005815,GO:0015459,GO:0005801,GO:0005829,GO:0000086,GO:0010389,GO:0097711,GO:0033138,GO:0044325,GO:0061337,GO:0005102,GO:0007268,GO:0098978,GO:0060306,GO:0008076,GO:0034237,GO:0086091,GO:0071320,GO:0007020,GO:0098962,GO:1901018,GO:0031116,GO:0098909,GO:0051661,GO:1903358,GO:…	regulation of ventricular cardiac muscle cell membrane repolarization|cytoplasm|Golgi apparatus|intracellular membrane-bounded organelle|centrosome|signal transduction|DNA binding|cytoskeleton|protein binding|molecular adaptor activity|Golgi stack|microtubule organizing center|potassium channel regulator activity|cis-Golgi network|cytosol|G2/M transition of mitotic cell cycle|regulation of G2/M t…
AKAP9	1.53e-21	0.196152	0.167	0.315	8.09e-17	8	0.53	ENSG00000127914	10142	protein_coding	A-kinase anchoring protein 9 [Source:HGNC Symbol;Acc:HGNC:379]	GO:0060307,GO:0005737,GO:0005794,GO:0043231,GO:0005813,GO:0007165,GO:0003677,GO:0005856,GO:0005515,GO:0060090,GO:0005795,GO:0005815,GO:0015459,GO:0005801,GO:0005829,GO:0000086,GO:0010389,GO:0097711,GO:0033138,GO:0044325,GO:0061337,GO:0005102,GO:0007268,GO:0098978,GO:0060306,GO:0008076,GO:0034237,GO:0086091,GO:0071320,GO:0007020,GO:0098962,GO:1901018,GO:0031116,GO:0098909,GO:0051661,GO:1903358,GO:…	regulation of ventricular cardiac muscle cell membrane repolarization|cytoplasm|Golgi apparatus|intracellular membrane-bounded organelle|centrosome|signal transduction|DNA binding|cytoskeleton|protein binding|molecular adaptor activity|Golgi stack|microtubule organizing center|potassium channel regulator activity|cis-Golgi network|cytosol|G2/M transition of mitotic cell cycle|regulation of G2/M t…
AKIRIN1	1.28e-171	0.0760653	0.439	0.233	6.78e-167	1	1.884	ENSG00000174574	79647	protein_coding	akirin 1 [Source:HGNC Symbol;Acc:HGNC:25744]	GO:0005634,GO:0005654,GO:0031965,GO:0005515,GO:0010592,GO:0010759,GO:0014839,GO:0045663,GO:1902723,GO:1902725	nucleus|nucleoplasm|nuclear membrane|protein binding|positive regulation of lamellipodium assembly|positive regulation of macrophage chemotaxis|myoblast migration involved in skeletal muscle regeneration|positive regulation of myoblast differentiation|negative regulation of skeletal muscle satellite cell proliferation|negative regulation of satellite cell differentiation
AKIRIN1	1.79e-277	0.485439	0.232	0.297	9.51e-273	3	0.781	ENSG00000174574	79647	protein_coding	akirin 1 [Source:HGNC Symbol;Acc:HGNC:25744]	GO:0005634,GO:0005654,GO:0031965,GO:0005515,GO:0010592,GO:0010759,GO:0014839,GO:0045663,GO:1902723,GO:1902725	nucleus|nucleoplasm|nuclear membrane|protein binding|positive regulation of lamellipodium assembly|positive regulation of macrophage chemotaxis|myoblast migration involved in skeletal muscle regeneration|positive regulation of myoblast differentiation|negative regulation of skeletal muscle satellite cell proliferation|negative regulation of satellite cell differentiation
AKIRIN2	2.38e-170	0.0198375	0.405	0.22	1.26e-165	1	1.841	ENSG00000135334	55122	protein_coding	akirin 2 [Source:HGNC Symbol;Acc:HGNC:21407]	GO:0005634,GO:0005654,GO:0005515,GO:0007275,GO:0002376,GO:0045087,GO:0019899,GO:0017053,GO:0000122,GO:0008284,GO:0009792,GO:0010629,GO:0010950,GO:0032496,GO:0032755,GO:0045892,GO:0045944	nucleus|nucleoplasm|protein binding|multicellular organism development|immune system process|innate immune response|enzyme binding|transcriptional repressor complex|negative regulation of transcription by RNA polymerase II|positive regulation of cell population proliferation|embryo development ending in birth or egg hatching|negative regulation of gene expression|positive regulation of endopeptid…
AKIRIN2	5.96e-40	0.297118	0.385	0.252	3.16e-35	5	1.528	ENSG00000135334	55122	protein_coding	akirin 2 [Source:HGNC Symbol;Acc:HGNC:21407]	GO:0005634,GO:0005654,GO:0005515,GO:0007275,GO:0002376,GO:0045087,GO:0019899,GO:0017053,GO:0000122,GO:0008284,GO:0009792,GO:0010629,GO:0010950,GO:0032496,GO:0032755,GO:0045892,GO:0045944	nucleus|nucleoplasm|protein binding|multicellular organism development|immune system process|innate immune response|enzyme binding|transcriptional repressor complex|negative regulation of transcription by RNA polymerase II|positive regulation of cell population proliferation|embryo development ending in birth or egg hatching|negative regulation of gene expression|positive regulation of endopeptid…
AKIRIN2	1.94e-249	0.2835	0.17	0.289	1.03e-244	3	0.588	ENSG00000135334	55122	protein_coding	akirin 2 [Source:HGNC Symbol;Acc:HGNC:21407]	GO:0005634,GO:0005654,GO:0005515,GO:0007275,GO:0002376,GO:0045087,GO:0019899,GO:0017053,GO:0000122,GO:0008284,GO:0009792,GO:0010629,GO:0010950,GO:0032496,GO:0032755,GO:0045892,GO:0045944	nucleus|nucleoplasm|protein binding|multicellular organism development|immune system process|innate immune response|enzyme binding|transcriptional repressor complex|negative regulation of transcription by RNA polymerase II|positive regulation of cell population proliferation|embryo development ending in birth or egg hatching|negative regulation of gene expression|positive regulation of endopeptid…
AKIRIN2	4.29e-24	0.0021524	0.094	0.27	2.27e-19	8	0.348	ENSG00000135334	55122	protein_coding	akirin 2 [Source:HGNC Symbol;Acc:HGNC:21407]	GO:0005634,GO:0005654,GO:0005515,GO:0007275,GO:0002376,GO:0045087,GO:0019899,GO:0017053,GO:0000122,GO:0008284,GO:0009792,GO:0010629,GO:0010950,GO:0032496,GO:0032755,GO:0045892,GO:0045944	nucleus|nucleoplasm|protein binding|multicellular organism development|immune system process|innate immune response|enzyme binding|transcriptional repressor complex|negative regulation of transcription by RNA polymerase II|positive regulation of cell population proliferation|embryo development ending in birth or egg hatching|negative regulation of gene expression|positive regulation of endopeptid…
AKNA	0	1.07841	0.277	0.083	0	3	3.337	ENSG00000106948	80709	protein_coding	AT-hook transcription factor [Source:HGNC Symbol;Acc:HGNC:24108]	GO:0005634,GO:0005737,GO:0016020,GO:0043231,GO:0005813,GO:0005829,GO:0005654,GO:0003677,GO:0001650,GO:0005856,GO:0001228,GO:0005874,GO:0000978,GO:0007399,GO:0000981,GO:0005814,GO:0045944,GO:0001837,GO:0050727,GO:0021849,GO:0060232,GO:0060234	nucleus|cytoplasm|membrane|intracellular membrane-bounded organelle|centrosome|cytosol|nucleoplasm|DNA binding|fibrillar center|cytoskeleton|DNA-binding transcription activator activity, RNA polymerase II-specific|microtubule|RNA polymerase II proximal promoter sequence-specific DNA binding|nervous system development|DNA-binding transcription factor activity, RNA polymerase II-specific|centriole|…
AKR1A1	2.53e-159	0.203965	0.405	0.185	1.34e-154	1	2.189	ENSG00000117448	10327	protein_coding	aldo-keto reductase family 1 member A1 [Source:HGNC Symbol;Acc:HGNC:380]	GO:0005737,GO:0016020,GO:0016491,GO:0055114,GO:0005615,GO:0005829,GO:0005886,GO:0005515,GO:0022900,GO:0070062,GO:0016324,GO:0004032,GO:0008106,GO:0047655,GO:0009055,GO:1901687,GO:0006081,GO:0044597,GO:0044598,GO:0110095,GO:0019640,GO:0004033,GO:0047939,GO:0047941,GO:0006006,GO:0019853,GO:0042840,GO:0046185,GO:0045202	cytoplasm|membrane|oxidoreductase activity|oxidation-reduction process|extracellular space|cytosol|plasma membrane|protein binding|electron transport chain|extracellular exosome|apical plasma membrane|alditol:NADP+ 1-oxidoreductase activity|alcohol dehydrogenase (NADP+) activity|allyl-alcohol dehydrogenase activity|electron transfer activity|glutathione derivative biosynthetic process|cellular al…	path:hsa00010,path:hsa00040,path:hsa00561	Glycolysis / Gluconeogenesis|Pentose and glucuronate interconversions|Glycerolipid metabolism
AKR1A1	3.24e-100	0.168389	0.44	0.213	1.72e-95	4	2.066	ENSG00000117448	10327	protein_coding	aldo-keto reductase family 1 member A1 [Source:HGNC Symbol;Acc:HGNC:380]	GO:0005737,GO:0016020,GO:0016491,GO:0055114,GO:0005615,GO:0005829,GO:0005886,GO:0005515,GO:0022900,GO:0070062,GO:0016324,GO:0004032,GO:0008106,GO:0047655,GO:0009055,GO:1901687,GO:0006081,GO:0044597,GO:0044598,GO:0110095,GO:0019640,GO:0004033,GO:0047939,GO:0047941,GO:0006006,GO:0019853,GO:0042840,GO:0046185,GO:0045202	cytoplasm|membrane|oxidoreductase activity|oxidation-reduction process|extracellular space|cytosol|plasma membrane|protein binding|electron transport chain|extracellular exosome|apical plasma membrane|alditol:NADP+ 1-oxidoreductase activity|alcohol dehydrogenase (NADP+) activity|allyl-alcohol dehydrogenase activity|electron transfer activity|glutathione derivative biosynthetic process|cellular al…	path:hsa00010,path:hsa00040,path:hsa00561	Glycolysis / Gluconeogenesis|Pentose and glucuronate interconversions|Glycerolipid metabolism
AKR1A1	1.13e-16	0.0720667	0.397	0.237	5.98e-12	9	1.675	ENSG00000117448	10327	protein_coding	aldo-keto reductase family 1 member A1 [Source:HGNC Symbol;Acc:HGNC:380]	GO:0005737,GO:0016020,GO:0016491,GO:0055114,GO:0005615,GO:0005829,GO:0005886,GO:0005515,GO:0022900,GO:0070062,GO:0016324,GO:0004032,GO:0008106,GO:0047655,GO:0009055,GO:1901687,GO:0006081,GO:0044597,GO:0044598,GO:0110095,GO:0019640,GO:0004033,GO:0047939,GO:0047941,GO:0006006,GO:0019853,GO:0042840,GO:0046185,GO:0045202	cytoplasm|membrane|oxidoreductase activity|oxidation-reduction process|extracellular space|cytosol|plasma membrane|protein binding|electron transport chain|extracellular exosome|apical plasma membrane|alditol:NADP+ 1-oxidoreductase activity|alcohol dehydrogenase (NADP+) activity|allyl-alcohol dehydrogenase activity|electron transfer activity|glutathione derivative biosynthetic process|cellular al…	path:hsa00010,path:hsa00040,path:hsa00561	Glycolysis / Gluconeogenesis|Pentose and glucuronate interconversions|Glycerolipid metabolism
AKR1A1	2.07e-23	0.245804	0.302	0.232	1.1e-18	5	1.302	ENSG00000117448	10327	protein_coding	aldo-keto reductase family 1 member A1 [Source:HGNC Symbol;Acc:HGNC:380]	GO:0005737,GO:0016020,GO:0016491,GO:0055114,GO:0005615,GO:0005829,GO:0005886,GO:0005515,GO:0022900,GO:0070062,GO:0016324,GO:0004032,GO:0008106,GO:0047655,GO:0009055,GO:1901687,GO:0006081,GO:0044597,GO:0044598,GO:0110095,GO:0019640,GO:0004033,GO:0047939,GO:0047941,GO:0006006,GO:0019853,GO:0042840,GO:0046185,GO:0045202	cytoplasm|membrane|oxidoreductase activity|oxidation-reduction process|extracellular space|cytosol|plasma membrane|protein binding|electron transport chain|extracellular exosome|apical plasma membrane|alditol:NADP+ 1-oxidoreductase activity|alcohol dehydrogenase (NADP+) activity|allyl-alcohol dehydrogenase activity|electron transfer activity|glutathione derivative biosynthetic process|cellular al…	path:hsa00010,path:hsa00040,path:hsa00561	Glycolysis / Gluconeogenesis|Pentose and glucuronate interconversions|Glycerolipid metabolism
AKT1	7.96e-105	0.0651177	0.321	0.176	4.22e-100	1	1.824	ENSG00000142208	207	protein_coding	AKT serine/threonine kinase 1 [Source:HGNC Symbol;Acc:HGNC:391]	GO:0010628,GO:1900087,GO:0046326,GO:1903078,GO:0051091,GO:0001934,GO:0045600,GO:0010507,GO:0032869,GO:0006469,GO:0005634,GO:0005737,GO:0016020,GO:0000166,GO:0004672,GO:0004674,GO:0005524,GO:0016301,GO:0016740,GO:0006468,GO:0016310,GO:0043066,GO:0005829,GO:0042803,GO:0005886,GO:0015630,GO:0005515,GO:0007165,GO:0006915,GO:0005975,GO:0007275,GO:0060416,GO:0030154,GO:0008643,GO:0042802,GO:0005516,GO:…	positive regulation of gene expression|positive regulation of G1/S transition of mitotic cell cycle|positive regulation of glucose import|positive regulation of protein localization to plasma membrane|positive regulation of DNA-binding transcription factor activity|positive regulation of protein phosphorylation|positive regulation of fat cell differentiation|negative regulation of autophagy|cellu…	path:hsa01521,path:hsa01522,path:hsa01524,path:hsa04010,path:hsa04012,path:hsa04014,path:hsa04015,path:hsa04022,path:hsa04024,path:hsa04062,path:hsa04066,path:hsa04068,path:hsa04071,path:hsa04072,path:hsa04140,path:hsa04150,path:hsa04151,path:hsa04152,path:hsa04210,path:hsa04211,path:hsa04213,path:hsa04218,path:hsa04261,path:hsa04370,path:hsa04371,path:hsa04380,path:hsa04510,path:hsa04550,path:hs…	EGFR tyrosine kinase inhibitor resistance|Endocrine resistance|Platinum drug resistance|MAPK signaling pathway|ErbB signaling pathway|Ras signaling pathway|Rap1 signaling pathway|cGMP-PKG signaling pathway|cAMP signaling pathway|Chemokine signaling pathway|HIF-1 signaling pathway|FoxO signaling pathway|Sphingolipid signaling pathway|Phospholipase D signaling pathway|Autophagy - animal|mTOR signal…
AKT1	2.4e-74	0.0181002	0.345	0.194	1.27e-69	4	1.778	ENSG00000142208	207	protein_coding	AKT serine/threonine kinase 1 [Source:HGNC Symbol;Acc:HGNC:391]	GO:0010628,GO:1900087,GO:0046326,GO:1903078,GO:0051091,GO:0001934,GO:0045600,GO:0010507,GO:0032869,GO:0006469,GO:0005634,GO:0005737,GO:0016020,GO:0000166,GO:0004672,GO:0004674,GO:0005524,GO:0016301,GO:0016740,GO:0006468,GO:0016310,GO:0043066,GO:0005829,GO:0042803,GO:0005886,GO:0015630,GO:0005515,GO:0007165,GO:0006915,GO:0005975,GO:0007275,GO:0060416,GO:0030154,GO:0008643,GO:0042802,GO:0005516,GO:…	positive regulation of gene expression|positive regulation of G1/S transition of mitotic cell cycle|positive regulation of glucose import|positive regulation of protein localization to plasma membrane|positive regulation of DNA-binding transcription factor activity|positive regulation of protein phosphorylation|positive regulation of fat cell differentiation|negative regulation of autophagy|cellu…	path:hsa01521,path:hsa01522,path:hsa01524,path:hsa04010,path:hsa04012,path:hsa04014,path:hsa04015,path:hsa04022,path:hsa04024,path:hsa04062,path:hsa04066,path:hsa04068,path:hsa04071,path:hsa04072,path:hsa04140,path:hsa04150,path:hsa04151,path:hsa04152,path:hsa04210,path:hsa04211,path:hsa04213,path:hsa04218,path:hsa04261,path:hsa04370,path:hsa04371,path:hsa04380,path:hsa04510,path:hsa04550,path:hs…	EGFR tyrosine kinase inhibitor resistance|Endocrine resistance|Platinum drug resistance|MAPK signaling pathway|ErbB signaling pathway|Ras signaling pathway|Rap1 signaling pathway|cGMP-PKG signaling pathway|cAMP signaling pathway|Chemokine signaling pathway|HIF-1 signaling pathway|FoxO signaling pathway|Sphingolipid signaling pathway|Phospholipase D signaling pathway|Autophagy - animal|mTOR signal…
AKT1	1.07e-08	0.0746894	0.326	0.21	0.000566931	9	1.552	ENSG00000142208	207	protein_coding	AKT serine/threonine kinase 1 [Source:HGNC Symbol;Acc:HGNC:391]	GO:0010628,GO:1900087,GO:0046326,GO:1903078,GO:0051091,GO:0001934,GO:0045600,GO:0010507,GO:0032869,GO:0006469,GO:0005634,GO:0005737,GO:0016020,GO:0000166,GO:0004672,GO:0004674,GO:0005524,GO:0016301,GO:0016740,GO:0006468,GO:0016310,GO:0043066,GO:0005829,GO:0042803,GO:0005886,GO:0015630,GO:0005515,GO:0007165,GO:0006915,GO:0005975,GO:0007275,GO:0060416,GO:0030154,GO:0008643,GO:0042802,GO:0005516,GO:…	positive regulation of gene expression|positive regulation of G1/S transition of mitotic cell cycle|positive regulation of glucose import|positive regulation of protein localization to plasma membrane|positive regulation of DNA-binding transcription factor activity|positive regulation of protein phosphorylation|positive regulation of fat cell differentiation|negative regulation of autophagy|cellu…	path:hsa01521,path:hsa01522,path:hsa01524,path:hsa04010,path:hsa04012,path:hsa04014,path:hsa04015,path:hsa04022,path:hsa04024,path:hsa04062,path:hsa04066,path:hsa04068,path:hsa04071,path:hsa04072,path:hsa04140,path:hsa04150,path:hsa04151,path:hsa04152,path:hsa04210,path:hsa04211,path:hsa04213,path:hsa04218,path:hsa04261,path:hsa04370,path:hsa04371,path:hsa04380,path:hsa04510,path:hsa04550,path:hs…	EGFR tyrosine kinase inhibitor resistance|Endocrine resistance|Platinum drug resistance|MAPK signaling pathway|ErbB signaling pathway|Ras signaling pathway|Rap1 signaling pathway|cGMP-PKG signaling pathway|cAMP signaling pathway|Chemokine signaling pathway|HIF-1 signaling pathway|FoxO signaling pathway|Sphingolipid signaling pathway|Phospholipase D signaling pathway|Autophagy - animal|mTOR signal…
AKT2	9e-95	0.069318	0.364	0.174	4.77e-90	4	2.092	ENSG00000105221	208	protein_coding	AKT serine/threonine kinase 2 [Source:HGNC Symbol;Acc:HGNC:392]	GO:0046326,GO:0030335,GO:0032869,GO:0005634,GO:0005737,GO:0016020,GO:0043231,GO:0046872,GO:0000166,GO:0004672,GO:0004674,GO:0005524,GO:0016301,GO:0016740,GO:0006468,GO:0016310,GO:0043066,GO:0005829,GO:0005886,GO:0005515,GO:0007165,GO:0006915,GO:0005975,GO:0007275,GO:0008643,GO:0005768,GO:0005769,GO:0035556,GO:0006006,GO:0005654,GO:0045444,GO:0001934,GO:0005938,GO:0032587,GO:0006417,GO:0090314,GO:…	positive regulation of glucose import|positive regulation of cell migration|cellular response to insulin stimulus|nucleus|cytoplasm|membrane|intracellular membrane-bounded organelle|metal ion binding|nucleotide binding|protein kinase activity|protein serine/threonine kinase activity|ATP binding|kinase activity|transferase activity|protein phosphorylation|phosphorylation|negative regulation of apo…	path:hsa01521,path:hsa01522,path:hsa01524,path:hsa04010,path:hsa04012,path:hsa04014,path:hsa04015,path:hsa04022,path:hsa04024,path:hsa04062,path:hsa04066,path:hsa04068,path:hsa04071,path:hsa04072,path:hsa04140,path:hsa04150,path:hsa04151,path:hsa04152,path:hsa04210,path:hsa04211,path:hsa04213,path:hsa04218,path:hsa04261,path:hsa04370,path:hsa04371,path:hsa04380,path:hsa04510,path:hsa04550,path:hs…	EGFR tyrosine kinase inhibitor resistance|Endocrine resistance|Platinum drug resistance|MAPK signaling pathway|ErbB signaling pathway|Ras signaling pathway|Rap1 signaling pathway|cGMP-PKG signaling pathway|cAMP signaling pathway|Chemokine signaling pathway|HIF-1 signaling pathway|FoxO signaling pathway|Sphingolipid signaling pathway|Phospholipase D signaling pathway|Autophagy - animal|mTOR signal…
AKT2	2.64e-22	0.129617	0.386	0.193	1.4e-17	9	2	ENSG00000105221	208	protein_coding	AKT serine/threonine kinase 2 [Source:HGNC Symbol;Acc:HGNC:392]	GO:0046326,GO:0030335,GO:0032869,GO:0005634,GO:0005737,GO:0016020,GO:0043231,GO:0046872,GO:0000166,GO:0004672,GO:0004674,GO:0005524,GO:0016301,GO:0016740,GO:0006468,GO:0016310,GO:0043066,GO:0005829,GO:0005886,GO:0005515,GO:0007165,GO:0006915,GO:0005975,GO:0007275,GO:0008643,GO:0005768,GO:0005769,GO:0035556,GO:0006006,GO:0005654,GO:0045444,GO:0001934,GO:0005938,GO:0032587,GO:0006417,GO:0090314,GO:…	positive regulation of glucose import|positive regulation of cell migration|cellular response to insulin stimulus|nucleus|cytoplasm|membrane|intracellular membrane-bounded organelle|metal ion binding|nucleotide binding|protein kinase activity|protein serine/threonine kinase activity|ATP binding|kinase activity|transferase activity|protein phosphorylation|phosphorylation|negative regulation of apo…	path:hsa01521,path:hsa01522,path:hsa01524,path:hsa04010,path:hsa04012,path:hsa04014,path:hsa04015,path:hsa04022,path:hsa04024,path:hsa04062,path:hsa04066,path:hsa04068,path:hsa04071,path:hsa04072,path:hsa04140,path:hsa04150,path:hsa04151,path:hsa04152,path:hsa04210,path:hsa04211,path:hsa04213,path:hsa04218,path:hsa04261,path:hsa04370,path:hsa04371,path:hsa04380,path:hsa04510,path:hsa04550,path:hs…	EGFR tyrosine kinase inhibitor resistance|Endocrine resistance|Platinum drug resistance|MAPK signaling pathway|ErbB signaling pathway|Ras signaling pathway|Rap1 signaling pathway|cGMP-PKG signaling pathway|cAMP signaling pathway|Chemokine signaling pathway|HIF-1 signaling pathway|FoxO signaling pathway|Sphingolipid signaling pathway|Phospholipase D signaling pathway|Autophagy - animal|mTOR signal…
AL022718.1	1.96e-20	0.266395	0.903	0.706	1.04e-15	9	1.279	--	--	--	--	--	--	--	--
AL022718.1	9.4e-137	0.223674	0.762	0.696	4.98e-132	2	1.095	--	--	--	--	--	--	--	--
AL022718.1	6.57e-308	0.247603	0.524	0.754	3.48e-303	3	0.695	--	--	--	--	--	--	--	--
AL022718.1	7.58e-42	0.0805157	0.42	0.717	4.02e-37	8	0.586	--	--	--	--	--	--	--	--
AL024508.2	1.48e-252	0.252305	0.304	0.068	7.87e-248	1	4.471	ENSG00000272189	--	lncRNA	novel transcript, antisense to MAP7
AL031727.1	5.71e-29	0.334908	0.88	0.614	3.02e-24	9	1.433	--	--	--	--	--	--	--	--
AL031727.1	8.54e-202	0.406244	0.712	0.593	4.52e-197	2	1.201	--	--	--	--	--	--	--	--
AL031727.1	0.00789611	0.00590014	0.577	0.62	1	7	0.931	--	--	--	--	--	--	--	--
AL031727.1	9.67e-269	0.133722	0.413	0.667	5.13e-264	3	0.619	--	--	--	--	--	--	--	--
AL031727.1	8.2e-42	0.129498	0.326	0.625	4.34e-37	8	0.522	--	--	--	--	--	--	--	--
AL035078.1	5.78e-160	0.0340497	0.351	0.165	3.06e-155	1	2.127	ENSG00000254584	--	lncRNA	novel transcript
AL035078.1	3.88e-05	0.0148149	0.258	0.211	1	9	1.223	ENSG00000254584	--	lncRNA	novel transcript
AL049873.1	0	0.692909	0.401	0.217	0	2	1.848	--	--	--	--	--	--	--	--
AL109741.2	0	0.701337	0.411	0.216	0	2	1.903	--	--	--	--	--	--	--	--
AL109741.2	5.57e-135	0.0457481	0.126	0.289	2.95e-130	3	0.436	--	--	--	--	--	--	--	--
AL122020.1	6.5e-21	0.252715	0.479	0.256	3.45e-16	9	1.871	--	--	--	--	--	--	--	--
AL122020.1	2.16e-135	0.224368	0.273	0.257	1.14e-130	2	1.062	--	--	--	--	--	--	--	--
AL133260.1	1.87e-13	0.0878382	0.303	0.168	9.91e-09	9	1.804	--	--	--	--	--	--	--	--
AL136380.1	2.02e-22	0.218181	0.487	0.25	1.07e-17	9	1.948	--	--	--	--	--	--	--	--
AL136380.1	3.75e-98	0.164249	0.258	0.253	1.98e-93	2	1.02	--	--	--	--	--	--	--	--
AL136380.1	0.00291025	0.000973073	0.233	0.257	1	5	0.907	--	--	--	--	--	--	--	--
AL136380.1	8.89e-18	0.0486621	0.118	0.257	4.71e-13	8	0.459	--	--	--	--	--	--	--	--
AL136380.1	1.35e-202	0.100631	0.121	0.286	7.14e-198	3	0.423	--	--	--	--	--	--	--	--
AL161431.1	0	0.575565	0.295	0.028	0	1	10.536	ENSG00000275216	--	lncRNA	novel transcript
AL161909.1	0	0.717639	0.416	0.188	0	2	2.213	--	--	--	--	--	--	--	--
AL355032.1	3.32e-285	0.51813	0.284	0.126	1.76e-280	2	2.254	--	--	--	--	--	--	--	--
AL355309.1	2.85e-30	0.363333	0.753	0.437	1.51e-25	9	1.723	--	--	--	--	--	--	--	--
AL355309.1	2.28e-06	0.0414356	0.448	0.442	0.120705	5	1.014	--	--	--	--	--	--	--	--
AL355309.1	0	0.497908	0.355	0.464	0	3	0.765	--	--	--	--	--	--	--	--
AL355309.1	2.44e-26	0.112447	0.243	0.447	1.3e-21	8	0.544	--	--	--	--	--	--	--	--
AL358472.1	0	0.980622	0.548	0.221	0	2	2.48	--	--	--	--	--	--	--	--
AL365258.2	1.78e-16	0.177134	0.371	0.192	9.45e-12	9	1.932	--	--	--	--	--	--	--	--
AL365357.1	2.45e-11	0.0732752	0.285	0.155	1.3e-06	9	1.839	--	--	--	--	--	--	--	--
AL450405.1	0	0.683194	0.483	0.233	0	2	2.073	--	--	--	--	--	--	--	--
AL590867.2	0	0.700126	0.632	0.41	0	2	1.541	--	--	--	--	--	--	--	--
AL590867.2	4.98e-204	0.219075	0.304	0.494	2.64e-199	3	0.615	--	--	--	--	--	--	--	--
ALCAM	6.23e-92	0.244012	0.288	0.133	3.3e-87	1	2.165	ENSG00000170017	214	protein_coding	activated leukocyte cell adhesion molecule [Source:HGNC Symbol;Acc:HGNC:400]	GO:0016020,GO:0016021,GO:0007155,GO:0005886,GO:0042995,GO:0005515,GO:0005576,GO:0002376,GO:0005925,GO:0030425,GO:0002250,GO:0042101,GO:0042802,GO:0005887,GO:0030424,GO:0070062,GO:0007165,GO:0031226,GO:0005102,GO:0001772,GO:0048846,GO:0031290,GO:0007157,GO:1990138,GO:0007411,GO:0008045,GO:0009897,GO:0043025	membrane|integral component of membrane|cell adhesion|plasma membrane|cell projection|protein binding|extracellular region|immune system process|focal adhesion|dendrite|adaptive immune response|T cell receptor complex|identical protein binding|integral component of plasma membrane|axon|extracellular exosome|signal transduction|intrinsic component of plasma membrane|signaling receptor binding|immu…	path:hsa04514	Cell adhesion molecules (CAMs)
ALDH1A1	0	0.728593	0.332	0.07	0	2	4.743	ENSG00000165092	216	protein_coding	aldehyde dehydrogenase 1 family member A1 [Source:HGNC Symbol;Acc:HGNC:402]	GO:0005737,GO:0000166,GO:0005829,GO:0016491,GO:0055114,GO:0043547,GO:0016620,GO:0005096,GO:0070062,GO:0004029,GO:0120163,GO:0006081,GO:0001758,GO:0001523,GO:0042572,GO:0006069,GO:0005497,GO:0018479,GO:0051287,GO:0061624	cytoplasm|nucleotide binding|cytosol|oxidoreductase activity|oxidation-reduction process|positive regulation of GTPase activity|oxidoreductase activity, acting on the aldehyde or oxo group of donors, NAD or NADP as acceptor|GTPase activator activity|extracellular exosome|aldehyde dehydrogenase (NAD) activity|negative regulation of cold-induced thermogenesis|cellular aldehyde metabolic process|ret…	path:hsa00830	Retinol metabolism
ALDH1A3	5.34e-152	1.72073	0.749	0.122	2.83e-147	9	6.139	ENSG00000184254	220	protein_coding	aldehyde dehydrogenase 1 family member A3 [Source:HGNC Symbol;Acc:HGNC:409]	GO:0005634,GO:0005829,GO:0055114,GO:0016491,GO:0005737,GO:0005886,GO:0042803,GO:0016620,GO:0004029,GO:0004030,GO:0070324,GO:0070403,GO:0002072,GO:0002138,GO:0007626,GO:0021768,GO:0031076,GO:0042472,GO:0042573,GO:0043065,GO:0043584,GO:0048048,GO:0050885,GO:0060013,GO:0060166,GO:0060324,GO:0070384,GO:0070062,GO:0051289,GO:0001758,GO:0042572,GO:0042574	nucleus|cytosol|oxidation-reduction process|oxidoreductase activity|cytoplasm|plasma membrane|protein homodimerization activity|oxidoreductase activity, acting on the aldehyde or oxo group of donors, NAD or NADP as acceptor|aldehyde dehydrogenase (NAD) activity|aldehyde dehydrogenase [NAD(P)+] activity|thyroid hormone binding|NAD+ binding|optic cup morphogenesis involved in camera-type eye develo…	path:hsa00010,path:hsa00340,path:hsa00350,path:hsa00360,path:hsa00410,path:hsa00980,path:hsa00982,path:hsa05204	Glycolysis / Gluconeogenesis|Histidine metabolism|Tyrosine metabolism|Phenylalanine metabolism|beta-Alanine metabolism|Metabolism of xenobiotics by cytochrome P450|Drug metabolism - cytochrome P450|Chemical carcinogenesis
ALDH1A3	1.48e-302	0.655922	0.473	0.088	7.87e-298	4	5.375	ENSG00000184254	220	protein_coding	aldehyde dehydrogenase 1 family member A3 [Source:HGNC Symbol;Acc:HGNC:409]	GO:0005634,GO:0005829,GO:0055114,GO:0016491,GO:0005737,GO:0005886,GO:0042803,GO:0016620,GO:0004029,GO:0004030,GO:0070324,GO:0070403,GO:0002072,GO:0002138,GO:0007626,GO:0021768,GO:0031076,GO:0042472,GO:0042573,GO:0043065,GO:0043584,GO:0048048,GO:0050885,GO:0060013,GO:0060166,GO:0060324,GO:0070384,GO:0070062,GO:0051289,GO:0001758,GO:0042572,GO:0042574	nucleus|cytosol|oxidation-reduction process|oxidoreductase activity|cytoplasm|plasma membrane|protein homodimerization activity|oxidoreductase activity, acting on the aldehyde or oxo group of donors, NAD or NADP as acceptor|aldehyde dehydrogenase (NAD) activity|aldehyde dehydrogenase [NAD(P)+] activity|thyroid hormone binding|NAD+ binding|optic cup morphogenesis involved in camera-type eye develo…	path:hsa00010,path:hsa00340,path:hsa00350,path:hsa00360,path:hsa00410,path:hsa00980,path:hsa00982,path:hsa05204	Glycolysis / Gluconeogenesis|Histidine metabolism|Tyrosine metabolism|Phenylalanine metabolism|beta-Alanine metabolism|Metabolism of xenobiotics by cytochrome P450|Drug metabolism - cytochrome P450|Chemical carcinogenesis
ALDH2	1.08e-87	0.132513	0.311	0.133	5.71e-83	4	2.338	ENSG00000111275	217	protein_coding	aldehyde dehydrogenase 2 family member [Source:HGNC Symbol;Acc:HGNC:404]	GO:0016491,GO:0055114,GO:0005739,GO:0005759,GO:0016620,GO:0022900,GO:0070062,GO:0004029,GO:0005975,GO:0009055,GO:0006069,GO:0051287,GO:0004030,GO:0043878,GO:0006066,GO:0006068	oxidoreductase activity|oxidation-reduction process|mitochondrion|mitochondrial matrix|oxidoreductase activity, acting on the aldehyde or oxo group of donors, NAD or NADP as acceptor|electron transport chain|extracellular exosome|aldehyde dehydrogenase (NAD) activity|carbohydrate metabolic process|electron transfer activity|ethanol oxidation|NAD binding|aldehyde dehydrogenase [NAD(P)+] activity|g…	path:hsa00010,path:hsa00053,path:hsa00071,path:hsa00280,path:hsa00310,path:hsa00330,path:hsa00340,path:hsa00380,path:hsa00410,path:hsa00561,path:hsa00620	Glycolysis / Gluconeogenesis|Ascorbate and aldarate metabolism|Fatty acid degradation|Valine, leucine and isoleucine degradation|Lysine degradation|Arginine and proline metabolism|Histidine metabolism|Tryptophan metabolism|beta-Alanine metabolism|Glycerolipid metabolism|Pyruvate metabolism
ALDH2	6.06e-53	0.369656	0.285	0.138	3.21e-48	5	2.065	ENSG00000111275	217	protein_coding	aldehyde dehydrogenase 2 family member [Source:HGNC Symbol;Acc:HGNC:404]	GO:0016491,GO:0055114,GO:0005739,GO:0005759,GO:0016620,GO:0022900,GO:0070062,GO:0004029,GO:0005975,GO:0009055,GO:0006069,GO:0051287,GO:0004030,GO:0043878,GO:0006066,GO:0006068	oxidoreductase activity|oxidation-reduction process|mitochondrion|mitochondrial matrix|oxidoreductase activity, acting on the aldehyde or oxo group of donors, NAD or NADP as acceptor|electron transport chain|extracellular exosome|aldehyde dehydrogenase (NAD) activity|carbohydrate metabolic process|electron transfer activity|ethanol oxidation|NAD binding|aldehyde dehydrogenase [NAD(P)+] activity|g…	path:hsa00010,path:hsa00053,path:hsa00071,path:hsa00280,path:hsa00310,path:hsa00330,path:hsa00340,path:hsa00380,path:hsa00410,path:hsa00561,path:hsa00620	Glycolysis / Gluconeogenesis|Ascorbate and aldarate metabolism|Fatty acid degradation|Valine, leucine and isoleucine degradation|Lysine degradation|Arginine and proline metabolism|Histidine metabolism|Tryptophan metabolism|beta-Alanine metabolism|Glycerolipid metabolism|Pyruvate metabolism
ALDH7A1	9.05e-102	0.150846	0.26	0.111	4.79e-97	1	2.342	ENSG00000164904	501	protein_coding	aldehyde dehydrogenase 7 family member A1 [Source:HGNC Symbol;Acc:HGNC:877]	GO:0005829,GO:0016491,GO:0055114,GO:0005739,GO:0016620,GO:0005634,GO:0005737,GO:0005515,GO:0070062,GO:0006554,GO:0005759,GO:0007605,GO:0004029,GO:0043878,GO:0006081,GO:0004043,GO:0008802,GO:0019285,GO:0042426	cytosol|oxidoreductase activity|oxidation-reduction process|mitochondrion|oxidoreductase activity, acting on the aldehyde or oxo group of donors, NAD or NADP as acceptor|nucleus|cytoplasm|protein binding|extracellular exosome|lysine catabolic process|mitochondrial matrix|sensory perception of sound|aldehyde dehydrogenase (NAD) activity|glyceraldehyde-3-phosphate dehydrogenase (NAD+) (non-phosphor…	path:hsa00010,path:hsa00053,path:hsa00071,path:hsa00260,path:hsa00280,path:hsa00310,path:hsa00330,path:hsa00340,path:hsa00380,path:hsa00410,path:hsa00561,path:hsa00620	Glycolysis / Gluconeogenesis|Ascorbate and aldarate metabolism|Fatty acid degradation|Glycine, serine and threonine metabolism|Valine, leucine and isoleucine degradation|Lysine degradation|Arginine and proline metabolism|Histidine metabolism|Tryptophan metabolism|beta-Alanine metabolism|Glycerolipid metabolism|Pyruvate metabolism
ALDH7A1	3.26e-58	0.0260241	0.257	0.134	1.73e-53	4	1.918	ENSG00000164904	501	protein_coding	aldehyde dehydrogenase 7 family member A1 [Source:HGNC Symbol;Acc:HGNC:877]	GO:0005829,GO:0016491,GO:0055114,GO:0005739,GO:0016620,GO:0005634,GO:0005737,GO:0005515,GO:0070062,GO:0006554,GO:0005759,GO:0007605,GO:0004029,GO:0043878,GO:0006081,GO:0004043,GO:0008802,GO:0019285,GO:0042426	cytosol|oxidoreductase activity|oxidation-reduction process|mitochondrion|oxidoreductase activity, acting on the aldehyde or oxo group of donors, NAD or NADP as acceptor|nucleus|cytoplasm|protein binding|extracellular exosome|lysine catabolic process|mitochondrial matrix|sensory perception of sound|aldehyde dehydrogenase (NAD) activity|glyceraldehyde-3-phosphate dehydrogenase (NAD+) (non-phosphor…	path:hsa00010,path:hsa00053,path:hsa00071,path:hsa00260,path:hsa00280,path:hsa00310,path:hsa00330,path:hsa00340,path:hsa00380,path:hsa00410,path:hsa00561,path:hsa00620	Glycolysis / Gluconeogenesis|Ascorbate and aldarate metabolism|Fatty acid degradation|Glycine, serine and threonine metabolism|Valine, leucine and isoleucine degradation|Lysine degradation|Arginine and proline metabolism|Histidine metabolism|Tryptophan metabolism|beta-Alanine metabolism|Glycerolipid metabolism|Pyruvate metabolism
ALDOC	1.5e-66	0.621062	0.416	0.053	7.93e-62	9	7.849	ENSG00000109107	230	protein_coding	aldolase, fructose-bisphosphate C [Source:HGNC Symbol;Acc:HGNC:418]	GO:0003824,GO:0004332,GO:0016829,GO:0006096,GO:0005515,GO:0005576,GO:0005829,GO:0070062,GO:0043312,GO:0034774,GO:1904813,GO:0030855,GO:1904724,GO:0006000,GO:0006094,GO:0030388,GO:0061621,GO:0005856,GO:0008092	catalytic activity|fructose-bisphosphate aldolase activity|lyase activity|glycolytic process|protein binding|extracellular region|cytosol|extracellular exosome|neutrophil degranulation|secretory granule lumen|ficolin-1-rich granule lumen|epithelial cell differentiation|tertiary granule lumen|fructose metabolic process|gluconeogenesis|fructose 1,6-bisphosphate metabolic process|canonical glycolysi…	path:hsa00010,path:hsa00030,path:hsa00051	Glycolysis / Gluconeogenesis|Pentose phosphate pathway|Fructose and mannose metabolism
ALG2	9.34e-31	0.402533	0.408	0.134	4.95e-26	9	3.045	ENSG00000119523	85365	protein_coding	ALG2 alpha-1,3/1,6-mannosyltransferase [Source:HGNC Symbol;Acc:HGNC:23159]	GO:0006486,GO:0004378,GO:0097502,GO:0005634,GO:0005737,GO:0016020,GO:0016021,GO:0016740,GO:0005829,GO:0016757,GO:0015629,GO:0048471,GO:0005515,GO:0005789,GO:0048306,GO:0047485,GO:0046982,GO:0051592,GO:0006488,GO:0006490,GO:0000033,GO:0102704,GO:0033577	protein glycosylation|GDP-Man:Man1GlcNAc2-PP-Dol alpha-1,3-mannosyltransferase activity|mannosylation|nucleus|cytoplasm|membrane|integral component of membrane|transferase activity|cytosol|transferase activity, transferring glycosyl groups|actin cytoskeleton|perinuclear region of cytoplasm|protein binding|endoplasmic reticulum membrane|calcium-dependent protein binding|protein N-terminus binding|…	path:hsa00510	N-Glycan biosynthesis
ALG5	5.9e-23	0.298371	0.281	0.082	3.13e-18	9	3.427	ENSG00000120697	29880	protein_coding	ALG5 dolichyl-phosphate beta-glucosyltransferase [Source:HGNC Symbol;Acc:HGNC:20266]	GO:0016020,GO:0016021,GO:0016740,GO:0005783,GO:0005789,GO:0016757,GO:0006486,GO:0006487,GO:0018279,GO:0004576,GO:0004581,GO:0007368	membrane|integral component of membrane|transferase activity|endoplasmic reticulum|endoplasmic reticulum membrane|transferase activity, transferring glycosyl groups|protein glycosylation|protein N-linked glycosylation|protein N-linked glycosylation via asparagine|oligosaccharyl transferase activity|dolichyl-phosphate beta-glucosyltransferase activity|determination of left/right symmetry	path:hsa00510	N-Glycan biosynthesis
ALKBH5	1.54e-32	0.467773	0.596	0.256	8.15e-28	9	2.328	ENSG00000091542	54890	protein_coding	alkB homolog 5, RNA demethylase [Source:HGNC Symbol;Acc:HGNC:25996]	GO:0003723,GO:0006397,GO:0005634,GO:0016607,GO:0005794,GO:0046872,GO:0005829,GO:0005654,GO:0016491,GO:0055114,GO:0051213,GO:0030154,GO:0006406,GO:0007283,GO:0035515,GO:0035553,GO:0016706,GO:0001666,GO:0006307,GO:1990931,GO:0043488	RNA binding|mRNA processing|nucleus|nuclear speck|Golgi apparatus|metal ion binding|cytosol|nucleoplasm|oxidoreductase activity|oxidation-reduction process|dioxygenase activity|cell differentiation|mRNA export from nucleus|spermatogenesis|oxidative RNA demethylase activity|oxidative single-stranded RNA demethylation|2-oxoglutarate-dependent dioxygenase activity|response to hypoxia|DNA dealkylatio…
ALKBH5	9.46e-219	0.462738	0.213	0.274	5.01e-214	3	0.777	ENSG00000091542	54890	protein_coding	alkB homolog 5, RNA demethylase [Source:HGNC Symbol;Acc:HGNC:25996]	GO:0003723,GO:0006397,GO:0005634,GO:0016607,GO:0005794,GO:0046872,GO:0005829,GO:0005654,GO:0016491,GO:0055114,GO:0051213,GO:0030154,GO:0006406,GO:0007283,GO:0035515,GO:0035553,GO:0016706,GO:0001666,GO:0006307,GO:1990931,GO:0043488	RNA binding|mRNA processing|nucleus|nuclear speck|Golgi apparatus|metal ion binding|cytosol|nucleoplasm|oxidoreductase activity|oxidation-reduction process|dioxygenase activity|cell differentiation|mRNA export from nucleus|spermatogenesis|oxidative RNA demethylase activity|oxidative single-stranded RNA demethylation|2-oxoglutarate-dependent dioxygenase activity|response to hypoxia|DNA dealkylatio…
ALKBH5	9.09e-19	0.0630358	0.118	0.266	4.82e-14	8	0.444	ENSG00000091542	54890	protein_coding	alkB homolog 5, RNA demethylase [Source:HGNC Symbol;Acc:HGNC:25996]	GO:0003723,GO:0006397,GO:0005634,GO:0016607,GO:0005794,GO:0046872,GO:0005829,GO:0005654,GO:0016491,GO:0055114,GO:0051213,GO:0030154,GO:0006406,GO:0007283,GO:0035515,GO:0035553,GO:0016706,GO:0001666,GO:0006307,GO:1990931,GO:0043488	RNA binding|mRNA processing|nucleus|nuclear speck|Golgi apparatus|metal ion binding|cytosol|nucleoplasm|oxidoreductase activity|oxidation-reduction process|dioxygenase activity|cell differentiation|mRNA export from nucleus|spermatogenesis|oxidative RNA demethylase activity|oxidative single-stranded RNA demethylation|2-oxoglutarate-dependent dioxygenase activity|response to hypoxia|DNA dealkylatio…
ALOX5AP	1.04e-305	1.20879	0.414	0.049	5.52e-301	5	8.449	ENSG00000132965	241	protein_coding	arachidonate 5-lipoxygenase activating protein [Source:HGNC Symbol;Acc:HGNC:436]	GO:0005634,GO:0016020,GO:0016021,GO:0005783,GO:0005789,GO:0008047,GO:0043085,GO:0098869,GO:0006691,GO:0005515,GO:0019370,GO:0004364,GO:0005635,GO:0031965,GO:0047485,GO:0004602,GO:0019372,GO:0071277,GO:0050544,GO:2001301,GO:0070207,GO:0004464,GO:0055114,GO:0004051,GO:0019899,GO:0042803,GO:0046982,GO:0002540,GO:0002675,GO:0005829	nucleus|membrane|integral component of membrane|endoplasmic reticulum|endoplasmic reticulum membrane|enzyme activator activity|positive regulation of catalytic activity|cellular oxidant detoxification|leukotriene metabolic process|protein binding|leukotriene biosynthetic process|glutathione transferase activity|nuclear envelope|nuclear membrane|protein N-terminus binding|glutathione peroxidase ac…	path:hsa04664	Fc epsilon RI signaling pathway
ALYREF	9.53e-166	0.140728	0.445	0.224	5.05e-161	1	1.987	ENSG00000183684	10189	protein_coding	Aly/REF export factor [Source:HGNC Symbol;Acc:HGNC:19071]	GO:0003676,GO:0003723,GO:0016607	nucleic acid binding|RNA binding|nuclear speck	path:hsa03013,path:hsa03015,path:hsa03040,path:hsa05168	RNA transport|mRNA surveillance pathway|Spliceosome|Herpes simplex infection
ALYREF	4.75e-19	0.0900842	0.142	0.283	2.52e-14	8	0.502	ENSG00000183684	10189	protein_coding	Aly/REF export factor [Source:HGNC Symbol;Acc:HGNC:19071]	GO:0003676,GO:0003723,GO:0016607	nucleic acid binding|RNA binding|nuclear speck	path:hsa03013,path:hsa03015,path:hsa03040,path:hsa05168	RNA transport|mRNA surveillance pathway|Spliceosome|Herpes simplex infection
ALYREF	7.74e-243	0.118308	0.138	0.313	4.1e-238	3	0.441	ENSG00000183684	10189	protein_coding	Aly/REF export factor [Source:HGNC Symbol;Acc:HGNC:19071]	GO:0003676,GO:0003723,GO:0016607	nucleic acid binding|RNA binding|nuclear speck	path:hsa03013,path:hsa03015,path:hsa03040,path:hsa05168	RNA transport|mRNA surveillance pathway|Spliceosome|Herpes simplex infection
AMD1	8.04e-93	0.161308	0.595	0.541	4.26e-88	2	1.1	ENSG00000123505	262	protein_coding	adenosylmethionine decarboxylase 1 [Source:HGNC Symbol;Acc:HGNC:457]	GO:0004014,GO:0006597,GO:0008295,GO:0016829,GO:0016831,GO:0005829,GO:0006596,GO:0006595,GO:0019810,GO:0006557,GO:0046500	adenosylmethionine decarboxylase activity|spermine biosynthetic process|spermidine biosynthetic process|lyase activity|carboxy-lyase activity|cytosol|polyamine biosynthetic process|polyamine metabolic process|putrescine binding|S-adenosylmethioninamine biosynthetic process|S-adenosylmethionine metabolic process	path:hsa00270,path:hsa00330	Cysteine and methionine metabolism|Arginine and proline metabolism
AMD1	0	0.612457	0.497	0.565	0	3	0.88	ENSG00000123505	262	protein_coding	adenosylmethionine decarboxylase 1 [Source:HGNC Symbol;Acc:HGNC:457]	GO:0004014,GO:0006597,GO:0008295,GO:0016829,GO:0016831,GO:0005829,GO:0006596,GO:0006595,GO:0019810,GO:0006557,GO:0046500	adenosylmethionine decarboxylase activity|spermine biosynthetic process|spermidine biosynthetic process|lyase activity|carboxy-lyase activity|cytosol|polyamine biosynthetic process|polyamine metabolic process|putrescine binding|S-adenosylmethioninamine biosynthetic process|S-adenosylmethionine metabolic process	path:hsa00270,path:hsa00330	Cysteine and methionine metabolism|Arginine and proline metabolism
AMOTL2	0	0.62044	0.513	0.138	0	1	3.717	ENSG00000114019	51421	protein_coding	angiomotin like 2 [Source:HGNC Symbol;Acc:HGNC:17812]	GO:0005515,GO:0016055,GO:0005768,GO:0030334,GO:0005829,GO:0055037,GO:0030036,GO:0031410,GO:0035329,GO:0001525,GO:0005923,GO:0003365,GO:0042802,GO:0016324	protein binding|Wnt signaling pathway|endosome|regulation of cell migration|cytosol|recycling endosome|actin cytoskeleton organization|cytoplasmic vesicle|hippo signaling|angiogenesis|bicellular tight junction|establishment of cell polarity involved in ameboidal cell migration|identical protein binding|apical plasma membrane	path:hsa04530	Tight junction
AMOTL2	2.01e-86	0.0837597	0.395	0.21	1.07e-81	4	1.881	ENSG00000114019	51421	protein_coding	angiomotin like 2 [Source:HGNC Symbol;Acc:HGNC:17812]	GO:0005515,GO:0016055,GO:0005768,GO:0030334,GO:0005829,GO:0055037,GO:0030036,GO:0031410,GO:0035329,GO:0001525,GO:0005923,GO:0003365,GO:0042802,GO:0016324	protein binding|Wnt signaling pathway|endosome|regulation of cell migration|cytosol|recycling endosome|actin cytoskeleton organization|cytoplasmic vesicle|hippo signaling|angiogenesis|bicellular tight junction|establishment of cell polarity involved in ameboidal cell migration|identical protein binding|apical plasma membrane	path:hsa04530	Tight junction
AMPD3	2.98e-36	0.327718	0.27	0.049	1.58e-31	9	5.51	ENSG00000133805	272	protein_coding	adenosine monophosphate deaminase 3 [Source:HGNC Symbol;Acc:HGNC:470]	GO:0003876,GO:0032264,GO:0046872,GO:0016787,GO:0019239,GO:0009168,GO:0005515,GO:0009117,GO:0005576,GO:0005829,GO:0043312,GO:0034774,GO:1904813,GO:0043101,GO:0006188,GO:0046033,GO:0006196,GO:0034101,GO:0046031,GO:0046034,GO:0046039,GO:0097009	AMP deaminase activity|IMP salvage|metal ion binding|hydrolase activity|deaminase activity|purine ribonucleoside monophosphate biosynthetic process|protein binding|nucleotide metabolic process|extracellular region|cytosol|neutrophil degranulation|secretory granule lumen|ficolin-1-rich granule lumen|purine-containing compound salvage|IMP biosynthetic process|AMP metabolic process|AMP catabolic pro…	path:hsa00230	Purine metabolism
AMZ2	1.72e-22	0.116488	0.288	0.114	9.1e-18	9	2.526	ENSG00000196704	51321	protein_coding	archaelysin family metallopeptidase 2 [Source:HGNC Symbol;Acc:HGNC:28041]	GO:0046872,GO:0016787,GO:0008233,GO:0006508,GO:0008237,GO:0005575,GO:0008270	metal ion binding|hydrolase activity|peptidase activity|proteolysis|metallopeptidase activity|cellular_component|zinc ion binding
ANAPC11	9.68e-87	0.180909	0.363	0.161	5.13e-82	4	2.255	ENSG00000141552	51529	protein_coding	anaphase promoting complex subunit 11 [Source:HGNC Symbol;Acc:HGNC:14452]	GO:0005634,GO:0005737,GO:0046872,GO:0005730,GO:0005654,GO:0016567,GO:0051301,GO:0004842,GO:0007049,GO:0005680,GO:0006511,GO:0061630,GO:0005829,GO:0031145,GO:1901990,GO:0070979,GO:0000278,GO:0097602,GO:0034450,GO:0031461,GO:0045842	nucleus|cytoplasm|metal ion binding|nucleolus|nucleoplasm|protein ubiquitination|cell division|ubiquitin-protein transferase activity|cell cycle|anaphase-promoting complex|ubiquitin-dependent protein catabolic process|ubiquitin protein ligase activity|cytosol|anaphase-promoting complex-dependent catabolic process|regulation of mitotic cell cycle phase transition|protein K11-linked ubiquitination|…	path:hsa04110,path:hsa04114,path:hsa04120,path:hsa04914,path:hsa05166	Cell cycle|Oocyte meiosis|Ubiquitin mediated proteolysis|Progesterone-mediated oocyte maturation|Human T-cell leukemia virus 1 infection
ANAPC11	1.26e-91	0.137582	0.296	0.148	6.66e-87	1	2	ENSG00000141552	51529	protein_coding	anaphase promoting complex subunit 11 [Source:HGNC Symbol;Acc:HGNC:14452]	GO:0005634,GO:0005737,GO:0046872,GO:0005730,GO:0005654,GO:0016567,GO:0051301,GO:0004842,GO:0007049,GO:0005680,GO:0006511,GO:0061630,GO:0005829,GO:0031145,GO:1901990,GO:0070979,GO:0000278,GO:0097602,GO:0034450,GO:0031461,GO:0045842	nucleus|cytoplasm|metal ion binding|nucleolus|nucleoplasm|protein ubiquitination|cell division|ubiquitin-protein transferase activity|cell cycle|anaphase-promoting complex|ubiquitin-dependent protein catabolic process|ubiquitin protein ligase activity|cytosol|anaphase-promoting complex-dependent catabolic process|regulation of mitotic cell cycle phase transition|protein K11-linked ubiquitination|…	path:hsa04110,path:hsa04114,path:hsa04120,path:hsa04914,path:hsa05166	Cell cycle|Oocyte meiosis|Ubiquitin mediated proteolysis|Progesterone-mediated oocyte maturation|Human T-cell leukemia virus 1 infection
ANAPC11	6.87e-12	0.134189	0.333	0.182	3.64e-07	9	1.83	ENSG00000141552	51529	protein_coding	anaphase promoting complex subunit 11 [Source:HGNC Symbol;Acc:HGNC:14452]	GO:0005634,GO:0005737,GO:0046872,GO:0005730,GO:0005654,GO:0016567,GO:0051301,GO:0004842,GO:0007049,GO:0005680,GO:0006511,GO:0061630,GO:0005829,GO:0031145,GO:1901990,GO:0070979,GO:0000278,GO:0097602,GO:0034450,GO:0031461,GO:0045842	nucleus|cytoplasm|metal ion binding|nucleolus|nucleoplasm|protein ubiquitination|cell division|ubiquitin-protein transferase activity|cell cycle|anaphase-promoting complex|ubiquitin-dependent protein catabolic process|ubiquitin protein ligase activity|cytosol|anaphase-promoting complex-dependent catabolic process|regulation of mitotic cell cycle phase transition|protein K11-linked ubiquitination|…	path:hsa04110,path:hsa04114,path:hsa04120,path:hsa04914,path:hsa05166	Cell cycle|Oocyte meiosis|Ubiquitin mediated proteolysis|Progesterone-mediated oocyte maturation|Human T-cell leukemia virus 1 infection
ANAPC13	1.6e-90	0.133503	0.266	0.093	8.5e-86	4	2.86	ENSG00000129055	25847	protein_coding	anaphase promoting complex subunit 13 [Source:HGNC Symbol;Acc:HGNC:24540]	GO:0005634,GO:0016567,GO:0051301,GO:0005515,GO:0007049,GO:0005680,GO:0070979	nucleus|protein ubiquitination|cell division|protein binding|cell cycle|anaphase-promoting complex|protein K11-linked ubiquitination	path:hsa04110,path:hsa04114,path:hsa04120,path:hsa04914	Cell cycle|Oocyte meiosis|Ubiquitin mediated proteolysis|Progesterone-mediated oocyte maturation
ANAPC5	2.85e-114	0.13242	0.428	0.195	1.51e-109	4	2.195	ENSG00000089053	51433	protein_coding	anaphase promoting complex subunit 5 [Source:HGNC Symbol;Acc:HGNC:15713]	GO:0005680,GO:0005634,GO:0016567,GO:0051301,GO:0007049,GO:0070979,GO:0061630,GO:0005654,GO:0005829,GO:0031145,GO:1901990,GO:0006511,GO:0019903,GO:0045842,GO:0005515	anaphase-promoting complex|nucleus|protein ubiquitination|cell division|cell cycle|protein K11-linked ubiquitination|ubiquitin protein ligase activity|nucleoplasm|cytosol|anaphase-promoting complex-dependent catabolic process|regulation of mitotic cell cycle phase transition|ubiquitin-dependent protein catabolic process|protein phosphatase binding|positive regulation of mitotic metaphase/anaphase…	path:hsa04110,path:hsa04114,path:hsa04120,path:hsa04657,path:hsa04914,path:hsa05166	Cell cycle|Oocyte meiosis|Ubiquitin mediated proteolysis|IL-17 signaling pathway|Progesterone-mediated oocyte maturation|Human T-cell leukemia virus 1 infection
ANAPC5	5.04e-05	0.0505556	0.315	0.221	1	9	1.425	ENSG00000089053	51433	protein_coding	anaphase promoting complex subunit 5 [Source:HGNC Symbol;Acc:HGNC:15713]	GO:0005680,GO:0005634,GO:0016567,GO:0051301,GO:0007049,GO:0070979,GO:0061630,GO:0005654,GO:0005829,GO:0031145,GO:1901990,GO:0006511,GO:0019903,GO:0045842,GO:0005515	anaphase-promoting complex|nucleus|protein ubiquitination|cell division|cell cycle|protein K11-linked ubiquitination|ubiquitin protein ligase activity|nucleoplasm|cytosol|anaphase-promoting complex-dependent catabolic process|regulation of mitotic cell cycle phase transition|ubiquitin-dependent protein catabolic process|protein phosphatase binding|positive regulation of mitotic metaphase/anaphase…	path:hsa04110,path:hsa04114,path:hsa04120,path:hsa04657,path:hsa04914,path:hsa05166	Cell cycle|Oocyte meiosis|Ubiquitin mediated proteolysis|IL-17 signaling pathway|Progesterone-mediated oocyte maturation|Human T-cell leukemia virus 1 infection
ANAPC5	0.000737238	0.187685	0.259	0.222	1	7	1.167	ENSG00000089053	51433	protein_coding	anaphase promoting complex subunit 5 [Source:HGNC Symbol;Acc:HGNC:15713]	GO:0005680,GO:0005634,GO:0016567,GO:0051301,GO:0007049,GO:0070979,GO:0061630,GO:0005654,GO:0005829,GO:0031145,GO:1901990,GO:0006511,GO:0019903,GO:0045842,GO:0005515	anaphase-promoting complex|nucleus|protein ubiquitination|cell division|cell cycle|protein K11-linked ubiquitination|ubiquitin protein ligase activity|nucleoplasm|cytosol|anaphase-promoting complex-dependent catabolic process|regulation of mitotic cell cycle phase transition|ubiquitin-dependent protein catabolic process|protein phosphatase binding|positive regulation of mitotic metaphase/anaphase…	path:hsa04110,path:hsa04114,path:hsa04120,path:hsa04657,path:hsa04914,path:hsa05166	Cell cycle|Oocyte meiosis|Ubiquitin mediated proteolysis|IL-17 signaling pathway|Progesterone-mediated oocyte maturation|Human T-cell leukemia virus 1 infection
ANG	6.63e-73	0.552688	0.36	0.029	3.51e-68	9	12.414	ENSG00000214274	283	protein_coding	angiogenin [Source:HGNC Symbol;Acc:HGNC:483]	GO:0003676,GO:0005634,GO:0016787,GO:0003779,GO:0003677,GO:0005615,GO:0042803,GO:0090305,GO:0005515,GO:0005576,GO:0004519,GO:0090501,GO:0007275,GO:0004518,GO:0031410,GO:0019843,GO:0030154,GO:0005730,GO:0008201,GO:0001890,GO:0030426,GO:0005604,GO:0016477,GO:0001666,GO:0001525,GO:0017148,GO:0030041,GO:0005102,GO:0005507,GO:0050714,GO:0042592,GO:0004540,GO:0032148,GO:0042277,GO:0001556,GO:0042327,GO:…	nucleic acid binding|nucleus|hydrolase activity|actin binding|DNA binding|extracellular space|protein homodimerization activity|nucleic acid phosphodiester bond hydrolysis|protein binding|extracellular region|endonuclease activity|RNA phosphodiester bond hydrolysis|multicellular organism development|nuclease activity|cytoplasmic vesicle|rRNA binding|cell differentiation|nucleolus|heparin binding|…
ANGPT2	1.93e-146	0.925724	0.319	0.014	1.02e-141	6	22.786	ENSG00000091879	285	protein_coding	angiopoietin 2 [Source:HGNC Symbol;Acc:HGNC:485]	GO:0046872,GO:0005615,GO:0005515,GO:0005576,GO:0007275,GO:0030154,GO:0050900,GO:0030971,GO:0001525,GO:0007165,GO:0005102,GO:0001666,GO:0007281,GO:0009314,GO:0009612,GO:0009749,GO:0010812,GO:0014070,GO:0014823,GO:0016525,GO:0031100,GO:0043537,GO:0045766,GO:0048014,GO:0048514,GO:0050928,GO:0060135,GO:0071363,GO:0072012,GO:0005634,GO:0005886,GO:0042995	metal ion binding|extracellular space|protein binding|extracellular region|multicellular organism development|cell differentiation|leukocyte migration|receptor tyrosine kinase binding|angiogenesis|signal transduction|signaling receptor binding|response to hypoxia|germ cell development|response to radiation|response to mechanical stimulus|response to glucose|negative regulation of cell-substrate a…	path:hsa04010,path:hsa04014,path:hsa04015,path:hsa04066,path:hsa04151,path:hsa05167	MAPK signaling pathway|Ras signaling pathway|Rap1 signaling pathway|HIF-1 signaling pathway|PI3K-Akt signaling pathway|Kaposi sarcoma-associated herpesvirus infection
ANGPT2	1.35e-92	1.02395	0.276	0.018	7.18e-88	7	15.333	ENSG00000091879	285	protein_coding	angiopoietin 2 [Source:HGNC Symbol;Acc:HGNC:485]	GO:0046872,GO:0005615,GO:0005515,GO:0005576,GO:0007275,GO:0030154,GO:0050900,GO:0030971,GO:0001525,GO:0007165,GO:0005102,GO:0001666,GO:0007281,GO:0009314,GO:0009612,GO:0009749,GO:0010812,GO:0014070,GO:0014823,GO:0016525,GO:0031100,GO:0043537,GO:0045766,GO:0048014,GO:0048514,GO:0050928,GO:0060135,GO:0071363,GO:0072012,GO:0005634,GO:0005886,GO:0042995	metal ion binding|extracellular space|protein binding|extracellular region|multicellular organism development|cell differentiation|leukocyte migration|receptor tyrosine kinase binding|angiogenesis|signal transduction|signaling receptor binding|response to hypoxia|germ cell development|response to radiation|response to mechanical stimulus|response to glucose|negative regulation of cell-substrate a…	path:hsa04010,path:hsa04014,path:hsa04015,path:hsa04066,path:hsa04151,path:hsa05167	MAPK signaling pathway|Ras signaling pathway|Rap1 signaling pathway|HIF-1 signaling pathway|PI3K-Akt signaling pathway|Kaposi sarcoma-associated herpesvirus infection
ANGPTL2	1.66e-218	0.412314	0.356	0.065	8.77e-214	4	5.477	ENSG00000136859	23452	protein_coding	angiopoietin like 2 [Source:HGNC Symbol;Acc:HGNC:490]	GO:0005515,GO:0005576,GO:0070062,GO:0062023,GO:0007275,GO:0005615,GO:0005102	protein binding|extracellular region|extracellular exosome|collagen-containing extracellular matrix|multicellular organism development|extracellular space|signaling receptor binding
ANGPTL4	9.08e-206	1.89239	0.772	0.093	4.81e-201	9	8.301	ENSG00000167772	51129	protein_coding	angiopoietin like 4 [Source:HGNC Symbol;Acc:HGNC:16039]	GO:0005615,GO:0043066,GO:0001525,GO:0051005,GO:0070328,GO:0006629,GO:0005515,GO:0005576,GO:0042802,GO:0072562,GO:0001666,GO:0045766,GO:0004857,GO:0019216,GO:0043335,GO:0051260,GO:2000352	extracellular space|negative regulation of apoptotic process|angiogenesis|negative regulation of lipoprotein lipase activity|triglyceride homeostasis|lipid metabolic process|protein binding|extracellular region|identical protein binding|blood microparticle|response to hypoxia|positive regulation of angiogenesis|enzyme inhibitor activity|regulation of lipid metabolic process|protein unfolding|prot…	path:hsa03320,path:hsa04979	PPAR signaling pathway|Cholesterol metabolism
ANKH	5.98e-32	0.306019	0.348	0.098	3.17e-27	9	3.551	ENSG00000154122	56172	protein_coding	ANKH inorganic pyrophosphate transport regulator [Source:HGNC Symbol;Acc:HGNC:15492]	GO:0016020,GO:0016021,GO:0005886,GO:0005887,GO:0015114,GO:0035435,GO:0006817,GO:0001501,GO:0055085,GO:0030500,GO:0007626,GO:0019867,GO:0005315,GO:0030504,GO:0030505	membrane|integral component of membrane|plasma membrane|integral component of plasma membrane|phosphate ion transmembrane transporter activity|phosphate ion transmembrane transport|phosphate ion transport|skeletal system development|transmembrane transport|regulation of bone mineralization|locomotory behavior|outer membrane|inorganic phosphate transmembrane transporter activity|inorganic diphosph…
ANKIB1	7.28e-87	0.0927726	0.28	0.117	3.86e-82	4	2.393	ENSG00000001629	54467	protein_coding	ankyrin repeat and IBR domain containing 1 [Source:HGNC Symbol;Acc:HGNC:22215]	GO:0046872,GO:0016740,GO:0004842,GO:0005515,GO:0016567,GO:0005737,GO:0006511,GO:0000151,GO:0061630,GO:0032436,GO:0000209,GO:0031624	metal ion binding|transferase activity|ubiquitin-protein transferase activity|protein binding|protein ubiquitination|cytoplasm|ubiquitin-dependent protein catabolic process|ubiquitin ligase complex|ubiquitin protein ligase activity|positive regulation of proteasomal ubiquitin-dependent protein catabolic process|protein polyubiquitination|ubiquitin conjugating enzyme binding
ANKLE2	3.41e-76	0.0622429	0.363	0.191	1.81e-71	4	1.901	ENSG00000176915	23141	protein_coding	ankyrin repeat and LEM domain containing 2 [Source:HGNC Symbol;Acc:HGNC:29101]	GO:0016020,GO:0016021,GO:0043066,GO:0005783,GO:0005789,GO:0051301,GO:0005515,GO:0007049,GO:0019888,GO:0043666,GO:0051721,GO:0035307,GO:0007084,GO:0030176,GO:0050790,GO:0007417,GO:0042326	membrane|integral component of membrane|negative regulation of apoptotic process|endoplasmic reticulum|endoplasmic reticulum membrane|cell division|protein binding|cell cycle|protein phosphatase regulator activity|regulation of phosphoprotein phosphatase activity|protein phosphatase 2A binding|positive regulation of protein dephosphorylation|mitotic nuclear envelope reassembly|integral component …
ANKLE2	1.25e-96	0.0766305	0.321	0.176	6.62e-92	1	1.824	ENSG00000176915	23141	protein_coding	ankyrin repeat and LEM domain containing 2 [Source:HGNC Symbol;Acc:HGNC:29101]	GO:0016020,GO:0016021,GO:0043066,GO:0005783,GO:0005789,GO:0051301,GO:0005515,GO:0007049,GO:0019888,GO:0043666,GO:0051721,GO:0035307,GO:0007084,GO:0030176,GO:0050790,GO:0007417,GO:0042326	membrane|integral component of membrane|negative regulation of apoptotic process|endoplasmic reticulum|endoplasmic reticulum membrane|cell division|protein binding|cell cycle|protein phosphatase regulator activity|regulation of phosphoprotein phosphatase activity|protein phosphatase 2A binding|positive regulation of protein dephosphorylation|mitotic nuclear envelope reassembly|integral component …
ANKLE2	8.06e-10	0.151257	0.363	0.209	4.27e-05	9	1.737	ENSG00000176915	23141	protein_coding	ankyrin repeat and LEM domain containing 2 [Source:HGNC Symbol;Acc:HGNC:29101]	GO:0016020,GO:0016021,GO:0043066,GO:0005783,GO:0005789,GO:0051301,GO:0005515,GO:0007049,GO:0019888,GO:0043666,GO:0051721,GO:0035307,GO:0007084,GO:0030176,GO:0050790,GO:0007417,GO:0042326	membrane|integral component of membrane|negative regulation of apoptotic process|endoplasmic reticulum|endoplasmic reticulum membrane|cell division|protein binding|cell cycle|protein phosphatase regulator activity|regulation of phosphoprotein phosphatase activity|protein phosphatase 2A binding|positive regulation of protein dephosphorylation|mitotic nuclear envelope reassembly|integral component …
ANKRD10	3.06e-69	0.0762187	0.354	0.188	1.62e-64	4	1.883	ENSG00000088448	55608	protein_coding	ankyrin repeat domain 10 [Source:HGNC Symbol;Acc:HGNC:20265]	GO:0005515	protein binding
ANKRD10	9.56e-11	0.00677004	0.311	0.206	5.06e-06	9	1.51	ENSG00000088448	55608	protein_coding	ankyrin repeat domain 10 [Source:HGNC Symbol;Acc:HGNC:20265]	GO:0005515	protein binding
ANKRD10	2.2e-16	0.411252	0.306	0.205	1.17e-11	6	1.493	ENSG00000088448	55608	protein_coding	ankyrin repeat domain 10 [Source:HGNC Symbol;Acc:HGNC:20265]	GO:0005515	protein binding
ANKRD10	5.1e-13	0.205078	0.261	0.202	2.7e-08	5	1.292	ENSG00000088448	55608	protein_coding	ankyrin repeat domain 10 [Source:HGNC Symbol;Acc:HGNC:20265]	GO:0005515	protein binding
ANKRD11	1.04e-24	0.116655	0.543	0.287	5.51e-20	9	1.892	ENSG00000167522	29123	protein_coding	ankyrin repeat domain 11 [Source:HGNC Symbol;Acc:HGNC:21316]	GO:0005634,GO:0005829,GO:0005654,GO:0005886,GO:0001701,GO:0001894,GO:0035264,GO:0042475,GO:0048705,GO:0060323,GO:0060325,GO:0060348,GO:0005515	nucleus|cytosol|nucleoplasm|plasma membrane|in utero embryonic development|tissue homeostasis|multicellular organism growth|odontogenesis of dentin-containing tooth|skeletal system morphogenesis|head morphogenesis|face morphogenesis|bone development|protein binding
ANKRD11	7.29e-15	0.207463	0.369	0.282	3.86e-10	5	1.309	ENSG00000167522	29123	protein_coding	ankyrin repeat domain 11 [Source:HGNC Symbol;Acc:HGNC:21316]	GO:0005634,GO:0005829,GO:0005654,GO:0005886,GO:0001701,GO:0001894,GO:0035264,GO:0042475,GO:0048705,GO:0060323,GO:0060325,GO:0060348,GO:0005515	nucleus|cytosol|nucleoplasm|plasma membrane|in utero embryonic development|tissue homeostasis|multicellular organism growth|odontogenesis of dentin-containing tooth|skeletal system morphogenesis|head morphogenesis|face morphogenesis|bone development|protein binding
ANKRD11	7.46e-218	0.393663	0.217	0.309	3.95e-213	3	0.702	ENSG00000167522	29123	protein_coding	ankyrin repeat domain 11 [Source:HGNC Symbol;Acc:HGNC:21316]	GO:0005634,GO:0005829,GO:0005654,GO:0005886,GO:0001701,GO:0001894,GO:0035264,GO:0042475,GO:0048705,GO:0060323,GO:0060325,GO:0060348,GO:0005515	nucleus|cytosol|nucleoplasm|plasma membrane|in utero embryonic development|tissue homeostasis|multicellular organism growth|odontogenesis of dentin-containing tooth|skeletal system morphogenesis|head morphogenesis|face morphogenesis|bone development|protein binding
ANKRD11	1.29e-22	0.359968	0.184	0.294	6.84e-18	8	0.626	ENSG00000167522	29123	protein_coding	ankyrin repeat domain 11 [Source:HGNC Symbol;Acc:HGNC:21316]	GO:0005634,GO:0005829,GO:0005654,GO:0005886,GO:0001701,GO:0001894,GO:0035264,GO:0042475,GO:0048705,GO:0060323,GO:0060325,GO:0060348,GO:0005515	nucleus|cytosol|nucleoplasm|plasma membrane|in utero embryonic development|tissue homeostasis|multicellular organism growth|odontogenesis of dentin-containing tooth|skeletal system morphogenesis|head morphogenesis|face morphogenesis|bone development|protein binding
ANKRD12	4.51e-11	0.00401487	0.355	0.311	2.39e-06	5	1.141	ENSG00000101745	23253	protein_coding	ankyrin repeat domain 12 [Source:HGNC Symbol;Acc:HGNC:29135]	GO:0005634,GO:0005829,GO:0005654,GO:0005515	nucleus|cytosol|nucleoplasm|protein binding
ANKRD12	7.3e-303	0.855877	0.343	0.309	3.87e-298	3	1.11	ENSG00000101745	23253	protein_coding	ankyrin repeat domain 12 [Source:HGNC Symbol;Acc:HGNC:29135]	GO:0005634,GO:0005829,GO:0005654,GO:0005515	nucleus|cytosol|nucleoplasm|protein binding
ANKRD12	2.97e-22	0.495947	0.243	0.317	1.57e-17	8	0.767	ENSG00000101745	23253	protein_coding	ankyrin repeat domain 12 [Source:HGNC Symbol;Acc:HGNC:29135]	GO:0005634,GO:0005829,GO:0005654,GO:0005515	nucleus|cytosol|nucleoplasm|protein binding
ANKRD28	1.57e-93	0.114126	0.321	0.139	8.3e-89	4	2.309	ENSG00000206560	23243	protein_coding	ankyrin repeat domain 28 [Source:HGNC Symbol;Acc:HGNC:29024]	GO:0005634,GO:0005515,GO:0005654,GO:0000139,GO:0005829,GO:0048208	nucleus|protein binding|nucleoplasm|Golgi membrane|cytosol|COPII vesicle coating
ANKRD37	8.59e-247	0.261084	0.428	0.158	4.55e-242	1	2.709	ENSG00000186352	353322	protein_coding	ankyrin repeat domain 37 [Source:HGNC Symbol;Acc:HGNC:29593]	GO:0005634,GO:0005737,GO:0005829,GO:0005739,GO:0005515	nucleus|cytoplasm|cytosol|mitochondrion|protein binding
ANKRD37	3.85e-14	0.410499	0.438	0.222	2.04e-09	9	1.973	ENSG00000186352	353322	protein_coding	ankyrin repeat domain 37 [Source:HGNC Symbol;Acc:HGNC:29593]	GO:0005634,GO:0005737,GO:0005829,GO:0005739,GO:0005515	nucleus|cytoplasm|cytosol|mitochondrion|protein binding
ANO1	6.27e-105	0.739831	0.268	0.025	3.32e-100	6	10.72	ENSG00000131620	55107	protein_coding	anoctamin 1 [Source:HGNC Symbol;Acc:HGNC:21625]	GO:0005737,GO:0016020,GO:0016021,GO:0046872,GO:0046983,GO:0005886,GO:0042803,GO:0006811,GO:0007275,GO:0005254,GO:0006821,GO:0034707,GO:1902476,GO:0005247,GO:0005887,GO:0005515,GO:0070062,GO:0005229,GO:0034220,GO:0016324,GO:0034605,GO:0035774,GO:0007200,GO:0006812,GO:0050965,GO:0005227,GO:0015111,GO:0015705	cytoplasm|membrane|integral component of membrane|metal ion binding|protein dimerization activity|plasma membrane|protein homodimerization activity|ion transport|multicellular organism development|chloride channel activity|chloride transport|chloride channel complex|chloride transmembrane transport|voltage-gated chloride channel activity|integral component of plasma membrane|protein binding|extra…
ANO6	2.08e-15	0.158893	0.266	0.112	1.1e-10	9	2.375	ENSG00000177119	196527	protein_coding	anoctamin 6 [Source:HGNC Symbol;Acc:HGNC:25240]	GO:1903766,GO:0016020,GO:0016021,GO:0046872,GO:0005829,GO:0046983,GO:0005886,GO:0005244,GO:0006811,GO:0034765,GO:0006869,GO:0007596,GO:0005254,GO:0006821,GO:0034707,GO:0009986,GO:0070588,GO:1902476,GO:0005247,GO:0005515,GO:0061588,GO:0070062,GO:0005229,GO:0034220,GO:0043065,GO:0043312,GO:0035579,GO:0070821,GO:0030501,GO:0035725,GO:0046931,GO:0017121,GO:0090026,GO:2000353,GO:0006812,GO:0032060,GO:…	positive regulation of potassium ion export across plasma membrane|membrane|integral component of membrane|metal ion binding|cytosol|protein dimerization activity|plasma membrane|voltage-gated ion channel activity|ion transport|regulation of ion transmembrane transport|lipid transport|blood coagulation|chloride channel activity|chloride transport|chloride channel complex|cell surface|calcium ion …
ANP32A	1.74e-163	0.244469	0.425	0.194	9.21e-159	1	2.191	ENSG00000140350	8125	protein_coding	acidic nuclear phosphoprotein 32 family member A [Source:HGNC Symbol;Acc:HGNC:13233]	GO:0003723,GO:0005634,GO:0005737,GO:0005783,GO:0005515,GO:0048471,GO:0042393,GO:0005654,GO:0043488,GO:0035556,GO:0006913	RNA binding|nucleus|cytoplasm|endoplasmic reticulum|protein binding|perinuclear region of cytoplasm|histone binding|nucleoplasm|regulation of mRNA stability|intracellular signal transduction|nucleocytoplasmic transport
ANP32A	3.14e-209	0.0141553	0.106	0.287	1.66e-204	3	0.369	ENSG00000140350	8125	protein_coding	acidic nuclear phosphoprotein 32 family member A [Source:HGNC Symbol;Acc:HGNC:13233]	GO:0003723,GO:0005634,GO:0005737,GO:0005783,GO:0005515,GO:0048471,GO:0042393,GO:0005654,GO:0043488,GO:0035556,GO:0006913	RNA binding|nucleus|cytoplasm|endoplasmic reticulum|protein binding|perinuclear region of cytoplasm|histone binding|nucleoplasm|regulation of mRNA stability|intracellular signal transduction|nucleocytoplasmic transport
ANP32A	1.9e-27	0.0711336	0.087	0.256	1.01e-22	8	0.34	ENSG00000140350	8125	protein_coding	acidic nuclear phosphoprotein 32 family member A [Source:HGNC Symbol;Acc:HGNC:13233]	GO:0003723,GO:0005634,GO:0005737,GO:0005783,GO:0005515,GO:0048471,GO:0042393,GO:0005654,GO:0043488,GO:0035556,GO:0006913	RNA binding|nucleus|cytoplasm|endoplasmic reticulum|protein binding|perinuclear region of cytoplasm|histone binding|nucleoplasm|regulation of mRNA stability|intracellular signal transduction|nucleocytoplasmic transport
ANP32B	2.23e-16	0.103833	0.727	0.495	1.18e-11	9	1.469	ENSG00000136938	10541	protein_coding	acidic nuclear phosphoprotein 32 family member B [Source:HGNC Symbol;Acc:HGNC:16677]	GO:0005634,GO:0005737,GO:0006334,GO:0005515,GO:0005730,GO:0042393,GO:0070062,GO:0045596,GO:0006919,GO:0070063,GO:0046827,GO:0001944,GO:0021591,GO:0048839,GO:0060021	nucleus|cytoplasm|nucleosome assembly|protein binding|nucleolus|histone binding|extracellular exosome|negative regulation of cell differentiation|activation of cysteine-type endopeptidase activity involved in apoptotic process|RNA polymerase binding|positive regulation of protein export from nucleus|vasculature development|ventricular system development|inner ear development|roof of mouth develop…
ANP32B	1.29e-40	0.0687317	0.59	0.47	6.86e-36	1	1.255	ENSG00000136938	10541	protein_coding	acidic nuclear phosphoprotein 32 family member B [Source:HGNC Symbol;Acc:HGNC:16677]	GO:0005634,GO:0005737,GO:0006334,GO:0005515,GO:0005730,GO:0042393,GO:0070062,GO:0045596,GO:0006919,GO:0070063,GO:0046827,GO:0001944,GO:0021591,GO:0048839,GO:0060021	nucleus|cytoplasm|nucleosome assembly|protein binding|nucleolus|histone binding|extracellular exosome|negative regulation of cell differentiation|activation of cysteine-type endopeptidase activity involved in apoptotic process|RNA polymerase binding|positive regulation of protein export from nucleus|vasculature development|ventricular system development|inner ear development|roof of mouth develop…
ANP32B	1.1e-52	0.0168279	0.538	0.489	5.82e-48	2	1.1	ENSG00000136938	10541	protein_coding	acidic nuclear phosphoprotein 32 family member B [Source:HGNC Symbol;Acc:HGNC:16677]	GO:0005634,GO:0005737,GO:0006334,GO:0005515,GO:0005730,GO:0042393,GO:0070062,GO:0045596,GO:0006919,GO:0070063,GO:0046827,GO:0001944,GO:0021591,GO:0048839,GO:0060021	nucleus|cytoplasm|nucleosome assembly|protein binding|nucleolus|histone binding|extracellular exosome|negative regulation of cell differentiation|activation of cysteine-type endopeptidase activity involved in apoptotic process|RNA polymerase binding|positive regulation of protein export from nucleus|vasculature development|ventricular system development|inner ear development|roof of mouth develop…
ANP32B	1.85e-289	0.21947	0.334	0.539	9.79e-285	3	0.62	ENSG00000136938	10541	protein_coding	acidic nuclear phosphoprotein 32 family member B [Source:HGNC Symbol;Acc:HGNC:16677]	GO:0005634,GO:0005737,GO:0006334,GO:0005515,GO:0005730,GO:0042393,GO:0070062,GO:0045596,GO:0006919,GO:0070063,GO:0046827,GO:0001944,GO:0021591,GO:0048839,GO:0060021	nucleus|cytoplasm|nucleosome assembly|protein binding|nucleolus|histone binding|extracellular exosome|negative regulation of cell differentiation|activation of cysteine-type endopeptidase activity involved in apoptotic process|RNA polymerase binding|positive regulation of protein export from nucleus|vasculature development|ventricular system development|inner ear development|roof of mouth develop…
ANTXR1	0	0.933105	0.656	0.168	0	4	3.905	ENSG00000169604	84168	protein_coding	ANTXR cell adhesion molecule 1 [Source:HGNC Symbol;Acc:HGNC:21014]	GO:0016020,GO:0016021,GO:0046872,GO:0005886,GO:0042995,GO:0005515,GO:0009986,GO:0038023,GO:0051015,GO:0010008,GO:0004888,GO:1901998,GO:0031532,GO:0005518,GO:0034446,GO:0009897,GO:0031527,GO:0031258,GO:0001568,GO:0022414,GO:1901202,GO:1905050	membrane|integral component of membrane|metal ion binding|plasma membrane|cell projection|protein binding|cell surface|signaling receptor activity|actin filament binding|endosome membrane|transmembrane signaling receptor activity|toxin transport|actin cytoskeleton reorganization|collagen binding|substrate adhesion-dependent cell spreading|external side of plasma membrane|filopodium membrane|lamel…	path:hsa04621	NOD-like receptor signaling pathway
ANTXR1	2.36e-246	0.511505	0.41	0.176	1.25e-241	2	2.33	ENSG00000169604	84168	protein_coding	ANTXR cell adhesion molecule 1 [Source:HGNC Symbol;Acc:HGNC:21014]	GO:0016020,GO:0016021,GO:0046872,GO:0005886,GO:0042995,GO:0005515,GO:0009986,GO:0038023,GO:0051015,GO:0010008,GO:0004888,GO:1901998,GO:0031532,GO:0005518,GO:0034446,GO:0009897,GO:0031527,GO:0031258,GO:0001568,GO:0022414,GO:1901202,GO:1905050	membrane|integral component of membrane|metal ion binding|plasma membrane|cell projection|protein binding|cell surface|signaling receptor activity|actin filament binding|endosome membrane|transmembrane signaling receptor activity|toxin transport|actin cytoskeleton reorganization|collagen binding|substrate adhesion-dependent cell spreading|external side of plasma membrane|filopodium membrane|lamel…	path:hsa04621	NOD-like receptor signaling pathway
ANTXR1	2.09e-22	0.437041	0.415	0.22	1.11e-17	6	1.886	ENSG00000169604	84168	protein_coding	ANTXR cell adhesion molecule 1 [Source:HGNC Symbol;Acc:HGNC:21014]	GO:0016020,GO:0016021,GO:0046872,GO:0005886,GO:0042995,GO:0005515,GO:0009986,GO:0038023,GO:0051015,GO:0010008,GO:0004888,GO:1901998,GO:0031532,GO:0005518,GO:0034446,GO:0009897,GO:0031527,GO:0031258,GO:0001568,GO:0022414,GO:1901202,GO:1905050	membrane|integral component of membrane|metal ion binding|plasma membrane|cell projection|protein binding|cell surface|signaling receptor activity|actin filament binding|endosome membrane|transmembrane signaling receptor activity|toxin transport|actin cytoskeleton reorganization|collagen binding|substrate adhesion-dependent cell spreading|external side of plasma membrane|filopodium membrane|lamel…	path:hsa04621	NOD-like receptor signaling pathway
ANXA1	6.32e-203	0.376178	0.91	0.668	3.35e-198	1	1.362	ENSG00000135046	301	protein_coding	annexin A1 [Source:HGNC Symbol;Acc:HGNC:533]	GO:0035924,GO:0090050,GO:0005737,GO:0005634,GO:0016020,GO:0046872,GO:0043066,GO:0005829,GO:0005654,GO:0031514,GO:0005509,GO:0005886,GO:0005615,GO:0042995,GO:0005515,GO:0007165,GO:0005576,GO:0031410,GO:0006954,GO:0030659,GO:0004859,GO:0005544,GO:0002376,GO:0045087,GO:0005925,GO:0002250,GO:0005768,GO:0005769,GO:0007166,GO:0042102,GO:0005929,GO:0070062,GO:0001891,GO:0031313,GO:0031901,GO:0016323,GO:…	cellular response to vascular endothelial growth factor stimulus|positive regulation of cell migration involved in sprouting angiogenesis|cytoplasm|nucleus|membrane|metal ion binding|negative regulation of apoptotic process|cytosol|nucleoplasm|motile cilium|calcium ion binding|plasma membrane|extracellular space|cell projection|protein binding|signal transduction|extracellular region|cytoplasmic …
ANXA1	2.5e-29	0.076807	0.959	0.724	1.32e-24	9	1.325	ENSG00000135046	301	protein_coding	annexin A1 [Source:HGNC Symbol;Acc:HGNC:533]	GO:0035924,GO:0090050,GO:0005737,GO:0005634,GO:0016020,GO:0046872,GO:0043066,GO:0005829,GO:0005654,GO:0031514,GO:0005509,GO:0005886,GO:0005615,GO:0042995,GO:0005515,GO:0007165,GO:0005576,GO:0031410,GO:0006954,GO:0030659,GO:0004859,GO:0005544,GO:0002376,GO:0045087,GO:0005925,GO:0002250,GO:0005768,GO:0005769,GO:0007166,GO:0042102,GO:0005929,GO:0070062,GO:0001891,GO:0031313,GO:0031901,GO:0016323,GO:…	cellular response to vascular endothelial growth factor stimulus|positive regulation of cell migration involved in sprouting angiogenesis|cytoplasm|nucleus|membrane|metal ion binding|negative regulation of apoptotic process|cytosol|nucleoplasm|motile cilium|calcium ion binding|plasma membrane|extracellular space|cell projection|protein binding|signal transduction|extracellular region|cytoplasmic …
ANXA1	8.19e-09	0.0479277	0.776	0.723	0.000433824	5	1.073	ENSG00000135046	301	protein_coding	annexin A1 [Source:HGNC Symbol;Acc:HGNC:533]	GO:0035924,GO:0090050,GO:0005737,GO:0005634,GO:0016020,GO:0046872,GO:0043066,GO:0005829,GO:0005654,GO:0031514,GO:0005509,GO:0005886,GO:0005615,GO:0042995,GO:0005515,GO:0007165,GO:0005576,GO:0031410,GO:0006954,GO:0030659,GO:0004859,GO:0005544,GO:0002376,GO:0045087,GO:0005925,GO:0002250,GO:0005768,GO:0005769,GO:0007166,GO:0042102,GO:0005929,GO:0070062,GO:0001891,GO:0031313,GO:0031901,GO:0016323,GO:…	cellular response to vascular endothelial growth factor stimulus|positive regulation of cell migration involved in sprouting angiogenesis|cytoplasm|nucleus|membrane|metal ion binding|negative regulation of apoptotic process|cytosol|nucleoplasm|motile cilium|calcium ion binding|plasma membrane|extracellular space|cell projection|protein binding|signal transduction|extracellular region|cytoplasmic …
ANXA1	5.77e-226	0.483072	0.604	0.758	3.06e-221	3	0.797	ENSG00000135046	301	protein_coding	annexin A1 [Source:HGNC Symbol;Acc:HGNC:533]	GO:0035924,GO:0090050,GO:0005737,GO:0005634,GO:0016020,GO:0046872,GO:0043066,GO:0005829,GO:0005654,GO:0031514,GO:0005509,GO:0005886,GO:0005615,GO:0042995,GO:0005515,GO:0007165,GO:0005576,GO:0031410,GO:0006954,GO:0030659,GO:0004859,GO:0005544,GO:0002376,GO:0045087,GO:0005925,GO:0002250,GO:0005768,GO:0005769,GO:0007166,GO:0042102,GO:0005929,GO:0070062,GO:0001891,GO:0031313,GO:0031901,GO:0016323,GO:…	cellular response to vascular endothelial growth factor stimulus|positive regulation of cell migration involved in sprouting angiogenesis|cytoplasm|nucleus|membrane|metal ion binding|negative regulation of apoptotic process|cytosol|nucleoplasm|motile cilium|calcium ion binding|plasma membrane|extracellular space|cell projection|protein binding|signal transduction|extracellular region|cytoplasmic …
ANXA11	1.99e-105	0.0286232	0.446	0.242	1.05e-100	4	1.843	ENSG00000122359	311	protein_coding	annexin A11 [Source:HGNC Symbol;Acc:HGNC:535]	GO:0003723,GO:0005634,GO:0005737,GO:0016020,GO:0005829,GO:0005654,GO:0005509,GO:0051301,GO:0005856,GO:0005515,GO:0042470,GO:0007049,GO:0005544,GO:0005819,GO:0030496,GO:0032506,GO:0008429,GO:0070062,GO:0048306,GO:0062023,GO:0042581,GO:0042582,GO:0006909,GO:0005635,GO:0044548,GO:0051592,GO:0045335,GO:0023026	RNA binding|nucleus|cytoplasm|membrane|cytosol|nucleoplasm|calcium ion binding|cell division|cytoskeleton|protein binding|melanosome|cell cycle|calcium-dependent phospholipid binding|spindle|midbody|cytokinetic process|phosphatidylethanolamine binding|extracellular exosome|calcium-dependent protein binding|collagen-containing extracellular matrix|specific granule|azurophil granule|phagocytosis|nu…
ANXA11	1.38e-17	0.133299	0.468	0.262	7.3e-13	9	1.786	ENSG00000122359	311	protein_coding	annexin A11 [Source:HGNC Symbol;Acc:HGNC:535]	GO:0003723,GO:0005634,GO:0005737,GO:0016020,GO:0005829,GO:0005654,GO:0005509,GO:0051301,GO:0005856,GO:0005515,GO:0042470,GO:0007049,GO:0005544,GO:0005819,GO:0030496,GO:0032506,GO:0008429,GO:0070062,GO:0048306,GO:0062023,GO:0042581,GO:0042582,GO:0006909,GO:0005635,GO:0044548,GO:0051592,GO:0045335,GO:0023026	RNA binding|nucleus|cytoplasm|membrane|cytosol|nucleoplasm|calcium ion binding|cell division|cytoskeleton|protein binding|melanosome|cell cycle|calcium-dependent phospholipid binding|spindle|midbody|cytokinetic process|phosphatidylethanolamine binding|extracellular exosome|calcium-dependent protein binding|collagen-containing extracellular matrix|specific granule|azurophil granule|phagocytosis|nu…
ANXA11	2.37e-126	0.0468778	0.393	0.224	1.26e-121	1	1.754	ENSG00000122359	311	protein_coding	annexin A11 [Source:HGNC Symbol;Acc:HGNC:535]	GO:0003723,GO:0005634,GO:0005737,GO:0016020,GO:0005829,GO:0005654,GO:0005509,GO:0051301,GO:0005856,GO:0005515,GO:0042470,GO:0007049,GO:0005544,GO:0005819,GO:0030496,GO:0032506,GO:0008429,GO:0070062,GO:0048306,GO:0062023,GO:0042581,GO:0042582,GO:0006909,GO:0005635,GO:0044548,GO:0051592,GO:0045335,GO:0023026	RNA binding|nucleus|cytoplasm|membrane|cytosol|nucleoplasm|calcium ion binding|cell division|cytoskeleton|protein binding|melanosome|cell cycle|calcium-dependent phospholipid binding|spindle|midbody|cytokinetic process|phosphatidylethanolamine binding|extracellular exosome|calcium-dependent protein binding|collagen-containing extracellular matrix|specific granule|azurophil granule|phagocytosis|nu…
ANXA11	2.06e-05	0.0470937	0.263	0.267	1	5	0.985	ENSG00000122359	311	protein_coding	annexin A11 [Source:HGNC Symbol;Acc:HGNC:535]	GO:0003723,GO:0005634,GO:0005737,GO:0016020,GO:0005829,GO:0005654,GO:0005509,GO:0051301,GO:0005856,GO:0005515,GO:0042470,GO:0007049,GO:0005544,GO:0005819,GO:0030496,GO:0032506,GO:0008429,GO:0070062,GO:0048306,GO:0062023,GO:0042581,GO:0042582,GO:0006909,GO:0005635,GO:0044548,GO:0051592,GO:0045335,GO:0023026	RNA binding|nucleus|cytoplasm|membrane|cytosol|nucleoplasm|calcium ion binding|cell division|cytoskeleton|protein binding|melanosome|cell cycle|calcium-dependent phospholipid binding|spindle|midbody|cytokinetic process|phosphatidylethanolamine binding|extracellular exosome|calcium-dependent protein binding|collagen-containing extracellular matrix|specific granule|azurophil granule|phagocytosis|nu…
ANXA11	5.77e-250	0.150053	0.135	0.297	3.06e-245	3	0.455	ENSG00000122359	311	protein_coding	annexin A11 [Source:HGNC Symbol;Acc:HGNC:535]	GO:0003723,GO:0005634,GO:0005737,GO:0016020,GO:0005829,GO:0005654,GO:0005509,GO:0051301,GO:0005856,GO:0005515,GO:0042470,GO:0007049,GO:0005544,GO:0005819,GO:0030496,GO:0032506,GO:0008429,GO:0070062,GO:0048306,GO:0062023,GO:0042581,GO:0042582,GO:0006909,GO:0005635,GO:0044548,GO:0051592,GO:0045335,GO:0023026	RNA binding|nucleus|cytoplasm|membrane|cytosol|nucleoplasm|calcium ion binding|cell division|cytoskeleton|protein binding|melanosome|cell cycle|calcium-dependent phospholipid binding|spindle|midbody|cytokinetic process|phosphatidylethanolamine binding|extracellular exosome|calcium-dependent protein binding|collagen-containing extracellular matrix|specific granule|azurophil granule|phagocytosis|nu…
ANXA2	1.82e-280	0.436295	0.898	0.632	9.62e-276	1	1.421	ENSG00000182718	302	protein_coding	annexin A2 [Source:HGNC Symbol;Acc:HGNC:537]	GO:0003723,GO:0005634,GO:0005737,GO:0016020,GO:0005509,GO:0005765,GO:0005615,GO:0005515,GO:0008092,GO:0005576,GO:0042470,GO:0043086,GO:0070588,GO:0004859,GO:0005544,GO:0045121,GO:0009986,GO:0030496,GO:0042802,GO:0017137,GO:0005768,GO:0031902,GO:0005886,GO:0005546,GO:0070062,GO:0005604,GO:0062023,GO:0002020,GO:0001525,GO:0043312,GO:0098641,GO:0098609,GO:0005913,GO:0035722,GO:0031982,GO:0001786,GO:…	RNA binding|nucleus|cytoplasm|membrane|calcium ion binding|lysosomal membrane|extracellular space|protein binding|cytoskeletal protein binding|extracellular region|melanosome|negative regulation of catalytic activity|calcium ion transmembrane transport|phospholipase inhibitor activity|calcium-dependent phospholipid binding|membrane raft|cell surface|midbody|identical protein binding|Rab GTPase bi…
ANXA2	8.33e-55	0.749379	0.963	0.694	4.41e-50	9	1.388	ENSG00000182718	302	protein_coding	annexin A2 [Source:HGNC Symbol;Acc:HGNC:537]	GO:0003723,GO:0005634,GO:0005737,GO:0016020,GO:0005509,GO:0005765,GO:0005615,GO:0005515,GO:0008092,GO:0005576,GO:0042470,GO:0043086,GO:0070588,GO:0004859,GO:0005544,GO:0045121,GO:0009986,GO:0030496,GO:0042802,GO:0017137,GO:0005768,GO:0031902,GO:0005886,GO:0005546,GO:0070062,GO:0005604,GO:0062023,GO:0002020,GO:0001525,GO:0043312,GO:0098641,GO:0098609,GO:0005913,GO:0035722,GO:0031982,GO:0001786,GO:…	RNA binding|nucleus|cytoplasm|membrane|calcium ion binding|lysosomal membrane|extracellular space|protein binding|cytoskeletal protein binding|extracellular region|melanosome|negative regulation of catalytic activity|calcium ion transmembrane transport|phospholipase inhibitor activity|calcium-dependent phospholipid binding|membrane raft|cell surface|midbody|identical protein binding|Rab GTPase bi…
ANXA2	2.63e-136	0.415946	0.918	0.669	1.39e-131	4	1.372	ENSG00000182718	302	protein_coding	annexin A2 [Source:HGNC Symbol;Acc:HGNC:537]	GO:0003723,GO:0005634,GO:0005737,GO:0016020,GO:0005509,GO:0005765,GO:0005615,GO:0005515,GO:0008092,GO:0005576,GO:0042470,GO:0043086,GO:0070588,GO:0004859,GO:0005544,GO:0045121,GO:0009986,GO:0030496,GO:0042802,GO:0017137,GO:0005768,GO:0031902,GO:0005886,GO:0005546,GO:0070062,GO:0005604,GO:0062023,GO:0002020,GO:0001525,GO:0043312,GO:0098641,GO:0098609,GO:0005913,GO:0035722,GO:0031982,GO:0001786,GO:…	RNA binding|nucleus|cytoplasm|membrane|calcium ion binding|lysosomal membrane|extracellular space|protein binding|cytoskeletal protein binding|extracellular region|melanosome|negative regulation of catalytic activity|calcium ion transmembrane transport|phospholipase inhibitor activity|calcium-dependent phospholipid binding|membrane raft|cell surface|midbody|identical protein binding|Rab GTPase bi…
ANXA2	3.33e-24	0.187654	0.768	0.691	1.76e-19	5	1.111	ENSG00000182718	302	protein_coding	annexin A2 [Source:HGNC Symbol;Acc:HGNC:537]	GO:0003723,GO:0005634,GO:0005737,GO:0016020,GO:0005509,GO:0005765,GO:0005615,GO:0005515,GO:0008092,GO:0005576,GO:0042470,GO:0043086,GO:0070588,GO:0004859,GO:0005544,GO:0045121,GO:0009986,GO:0030496,GO:0042802,GO:0017137,GO:0005768,GO:0031902,GO:0005886,GO:0005546,GO:0070062,GO:0005604,GO:0062023,GO:0002020,GO:0001525,GO:0043312,GO:0098641,GO:0098609,GO:0005913,GO:0035722,GO:0031982,GO:0001786,GO:…	RNA binding|nucleus|cytoplasm|membrane|calcium ion binding|lysosomal membrane|extracellular space|protein binding|cytoskeletal protein binding|extracellular region|melanosome|negative regulation of catalytic activity|calcium ion transmembrane transport|phospholipase inhibitor activity|calcium-dependent phospholipid binding|membrane raft|cell surface|midbody|identical protein binding|Rab GTPase bi…
ANXA2	6.61e-12	0.131709	0.743	0.698	3.5e-07	7	1.064	ENSG00000182718	302	protein_coding	annexin A2 [Source:HGNC Symbol;Acc:HGNC:537]	GO:0003723,GO:0005634,GO:0005737,GO:0016020,GO:0005509,GO:0005765,GO:0005615,GO:0005515,GO:0008092,GO:0005576,GO:0042470,GO:0043086,GO:0070588,GO:0004859,GO:0005544,GO:0045121,GO:0009986,GO:0030496,GO:0042802,GO:0017137,GO:0005768,GO:0031902,GO:0005886,GO:0005546,GO:0070062,GO:0005604,GO:0062023,GO:0002020,GO:0001525,GO:0043312,GO:0098641,GO:0098609,GO:0005913,GO:0035722,GO:0031982,GO:0001786,GO:…	RNA binding|nucleus|cytoplasm|membrane|calcium ion binding|lysosomal membrane|extracellular space|protein binding|cytoskeletal protein binding|extracellular region|melanosome|negative regulation of catalytic activity|calcium ion transmembrane transport|phospholipase inhibitor activity|calcium-dependent phospholipid binding|membrane raft|cell surface|midbody|identical protein binding|Rab GTPase bi…
ANXA2P2	5.21e-214	0.0357798	0.313	0.079	2.76e-209	4	3.962	--	--	--	--	--	--	--	--
ANXA4	2.03e-104	0.188253	0.296	0.098	1.07e-99	4	3.02	ENSG00000196975	307	protein_coding	annexin A4 [Source:HGNC Symbol;Acc:HGNC:542]	GO:0005509,GO:0005544,GO:0050819,GO:0048471,GO:0005737,GO:0005634,GO:0032088,GO:0043066,GO:0005515,GO:0007165,GO:0043086,GO:0005829,GO:0005886,GO:0070062,GO:0062023,GO:0009986,GO:0030855,GO:0007219,GO:0008201,GO:0006357,GO:0042802,GO:0012506,GO:0031965,GO:0048306,GO:2000483,GO:0035374,GO:0004859,GO:0051059	calcium ion binding|calcium-dependent phospholipid binding|negative regulation of coagulation|perinuclear region of cytoplasm|cytoplasm|nucleus|negative regulation of NF-kappaB transcription factor activity|negative regulation of apoptotic process|protein binding|signal transduction|negative regulation of catalytic activity|cytosol|plasma membrane|extracellular exosome|collagen-containing extrace…
ANXA5	1.07e-282	0.773561	0.851	0.439	5.66e-278	4	1.938	ENSG00000164111	308	protein_coding	annexin A5 [Source:HGNC Symbol;Acc:HGNC:543]	GO:0005737,GO:0016020,GO:0043066,GO:0005509,GO:0005515,GO:0007165,GO:0043086,GO:0070588,GO:0005544,GO:0005925,GO:0005576,GO:0007596,GO:0007599,GO:0005829,GO:0070062,GO:0062023,GO:0050819,GO:0002576,GO:0043065,GO:0008201,GO:0005388,GO:0005622,GO:0017046,GO:0030971,GO:0005543,GO:0010033,GO:0030195,GO:0051283,GO:0004859,GO:0051592,GO:0071284,GO:0097066,GO:0097211,GO:1901317,GO:1902721,GO:0009897,GO:…	cytoplasm|membrane|negative regulation of apoptotic process|calcium ion binding|protein binding|signal transduction|negative regulation of catalytic activity|calcium ion transmembrane transport|calcium-dependent phospholipid binding|focal adhesion|extracellular region|blood coagulation|hemostasis|cytosol|extracellular exosome|collagen-containing extracellular matrix|negative regulation of coagula…
ANXA5	3.39e-53	0.801842	0.873	0.481	1.79e-48	9	1.815	ENSG00000164111	308	protein_coding	annexin A5 [Source:HGNC Symbol;Acc:HGNC:543]	GO:0005737,GO:0016020,GO:0043066,GO:0005509,GO:0005515,GO:0007165,GO:0043086,GO:0070588,GO:0005544,GO:0005925,GO:0005576,GO:0007596,GO:0007599,GO:0005829,GO:0070062,GO:0062023,GO:0050819,GO:0002576,GO:0043065,GO:0008201,GO:0005388,GO:0005622,GO:0017046,GO:0030971,GO:0005543,GO:0010033,GO:0030195,GO:0051283,GO:0004859,GO:0051592,GO:0071284,GO:0097066,GO:0097211,GO:1901317,GO:1902721,GO:0009897,GO:…	cytoplasm|membrane|negative regulation of apoptotic process|calcium ion binding|protein binding|signal transduction|negative regulation of catalytic activity|calcium ion transmembrane transport|calcium-dependent phospholipid binding|focal adhesion|extracellular region|blood coagulation|hemostasis|cytosol|extracellular exosome|collagen-containing extracellular matrix|negative regulation of coagula…
ANXA5	1.09e-130	0.619041	0.696	0.463	5.77e-126	5	1.503	ENSG00000164111	308	protein_coding	annexin A5 [Source:HGNC Symbol;Acc:HGNC:543]	GO:0005737,GO:0016020,GO:0043066,GO:0005509,GO:0005515,GO:0007165,GO:0043086,GO:0070588,GO:0005544,GO:0005925,GO:0005576,GO:0007596,GO:0007599,GO:0005829,GO:0070062,GO:0062023,GO:0050819,GO:0002576,GO:0043065,GO:0008201,GO:0005388,GO:0005622,GO:0017046,GO:0030971,GO:0005543,GO:0010033,GO:0030195,GO:0051283,GO:0004859,GO:0051592,GO:0071284,GO:0097066,GO:0097211,GO:1901317,GO:1902721,GO:0009897,GO:…	cytoplasm|membrane|negative regulation of apoptotic process|calcium ion binding|protein binding|signal transduction|negative regulation of catalytic activity|calcium ion transmembrane transport|calcium-dependent phospholipid binding|focal adhesion|extracellular region|blood coagulation|hemostasis|cytosol|extracellular exosome|collagen-containing extracellular matrix|negative regulation of coagula…
ANXA5	1.31e-121	0.122464	0.604	0.456	6.95e-117	2	1.325	ENSG00000164111	308	protein_coding	annexin A5 [Source:HGNC Symbol;Acc:HGNC:543]	GO:0005737,GO:0016020,GO:0043066,GO:0005509,GO:0005515,GO:0007165,GO:0043086,GO:0070588,GO:0005544,GO:0005925,GO:0005576,GO:0007596,GO:0007599,GO:0005829,GO:0070062,GO:0062023,GO:0050819,GO:0002576,GO:0043065,GO:0008201,GO:0005388,GO:0005622,GO:0017046,GO:0030971,GO:0005543,GO:0010033,GO:0030195,GO:0051283,GO:0004859,GO:0051592,GO:0071284,GO:0097066,GO:0097211,GO:1901317,GO:1902721,GO:0009897,GO:…	cytoplasm|membrane|negative regulation of apoptotic process|calcium ion binding|protein binding|signal transduction|negative regulation of catalytic activity|calcium ion transmembrane transport|calcium-dependent phospholipid binding|focal adhesion|extracellular region|blood coagulation|hemostasis|cytosol|extracellular exosome|collagen-containing extracellular matrix|negative regulation of coagula…
ANXA5	2.06e-07	0.198915	0.562	0.486	0.0109057	6	1.156	ENSG00000164111	308	protein_coding	annexin A5 [Source:HGNC Symbol;Acc:HGNC:543]	GO:0005737,GO:0016020,GO:0043066,GO:0005509,GO:0005515,GO:0007165,GO:0043086,GO:0070588,GO:0005544,GO:0005925,GO:0005576,GO:0007596,GO:0007599,GO:0005829,GO:0070062,GO:0062023,GO:0050819,GO:0002576,GO:0043065,GO:0008201,GO:0005388,GO:0005622,GO:0017046,GO:0030971,GO:0005543,GO:0010033,GO:0030195,GO:0051283,GO:0004859,GO:0051592,GO:0071284,GO:0097066,GO:0097211,GO:1901317,GO:1902721,GO:0009897,GO:…	cytoplasm|membrane|negative regulation of apoptotic process|calcium ion binding|protein binding|signal transduction|negative regulation of catalytic activity|calcium ion transmembrane transport|calcium-dependent phospholipid binding|focal adhesion|extracellular region|blood coagulation|hemostasis|cytosol|extracellular exosome|collagen-containing extracellular matrix|negative regulation of coagula…
ANXA5	1.58e-05	0.0128349	0.515	0.488	0.835318	7	1.055	ENSG00000164111	308	protein_coding	annexin A5 [Source:HGNC Symbol;Acc:HGNC:543]	GO:0005737,GO:0016020,GO:0043066,GO:0005509,GO:0005515,GO:0007165,GO:0043086,GO:0070588,GO:0005544,GO:0005925,GO:0005576,GO:0007596,GO:0007599,GO:0005829,GO:0070062,GO:0062023,GO:0050819,GO:0002576,GO:0043065,GO:0008201,GO:0005388,GO:0005622,GO:0017046,GO:0030971,GO:0005543,GO:0010033,GO:0030195,GO:0051283,GO:0004859,GO:0051592,GO:0071284,GO:0097066,GO:0097211,GO:1901317,GO:1902721,GO:0009897,GO:…	cytoplasm|membrane|negative regulation of apoptotic process|calcium ion binding|protein binding|signal transduction|negative regulation of catalytic activity|calcium ion transmembrane transport|calcium-dependent phospholipid binding|focal adhesion|extracellular region|blood coagulation|hemostasis|cytosol|extracellular exosome|collagen-containing extracellular matrix|negative regulation of coagula…
ANXA6	6.15e-179	0.156696	0.418	0.147	3.26e-174	4	2.844	ENSG00000197043	309	protein_coding	annexin A6 [Source:HGNC Symbol;Acc:HGNC:544]	GO:0005509,GO:0005544,GO:0005739,GO:0005737,GO:0016020,GO:0005765,GO:0005525,GO:0042803,GO:0005515,GO:0042470,GO:0070588,GO:0005925,GO:0008289,GO:0031902,GO:0006816,GO:0006937,GO:0051560,GO:0097190,GO:0048471,GO:0051015,GO:0070062,GO:0051260,GO:0062023,GO:0001786,GO:0034220,GO:0015485,GO:0005262,GO:0048306,GO:0035374,GO:0015276,GO:0001778,GO:0003418,GO:0051283,GO:0050819	calcium ion binding|calcium-dependent phospholipid binding|mitochondrion|cytoplasm|membrane|lysosomal membrane|GTP binding|protein homodimerization activity|protein binding|melanosome|calcium ion transmembrane transport|focal adhesion|lipid binding|late endosome membrane|calcium ion transport|regulation of muscle contraction|mitochondrial calcium ion homeostasis|apoptotic signaling pathway|perinu…
ANXA6	4.52e-29	0.541695	0.323	0.175	2.39e-24	6	1.846	ENSG00000197043	309	protein_coding	annexin A6 [Source:HGNC Symbol;Acc:HGNC:544]	GO:0005509,GO:0005544,GO:0005739,GO:0005737,GO:0016020,GO:0005765,GO:0005525,GO:0042803,GO:0005515,GO:0042470,GO:0070588,GO:0005925,GO:0008289,GO:0031902,GO:0006816,GO:0006937,GO:0051560,GO:0097190,GO:0048471,GO:0051015,GO:0070062,GO:0051260,GO:0062023,GO:0001786,GO:0034220,GO:0015485,GO:0005262,GO:0048306,GO:0035374,GO:0015276,GO:0001778,GO:0003418,GO:0051283,GO:0050819	calcium ion binding|calcium-dependent phospholipid binding|mitochondrion|cytoplasm|membrane|lysosomal membrane|GTP binding|protein homodimerization activity|protein binding|melanosome|calcium ion transmembrane transport|focal adhesion|lipid binding|late endosome membrane|calcium ion transport|regulation of muscle contraction|mitochondrial calcium ion homeostasis|apoptotic signaling pathway|perinu…
ANXA6	2.77e-07	0.0661577	0.288	0.178	0.0146839	9	1.618	ENSG00000197043	309	protein_coding	annexin A6 [Source:HGNC Symbol;Acc:HGNC:544]	GO:0005509,GO:0005544,GO:0005739,GO:0005737,GO:0016020,GO:0005765,GO:0005525,GO:0042803,GO:0005515,GO:0042470,GO:0070588,GO:0005925,GO:0008289,GO:0031902,GO:0006816,GO:0006937,GO:0051560,GO:0097190,GO:0048471,GO:0051015,GO:0070062,GO:0051260,GO:0062023,GO:0001786,GO:0034220,GO:0015485,GO:0005262,GO:0048306,GO:0035374,GO:0015276,GO:0001778,GO:0003418,GO:0051283,GO:0050819	calcium ion binding|calcium-dependent phospholipid binding|mitochondrion|cytoplasm|membrane|lysosomal membrane|GTP binding|protein homodimerization activity|protein binding|melanosome|calcium ion transmembrane transport|focal adhesion|lipid binding|late endosome membrane|calcium ion transport|regulation of muscle contraction|mitochondrial calcium ion homeostasis|apoptotic signaling pathway|perinu…
ANXA7	6.87e-84	0.00316148	0.277	0.139	3.64e-79	4	1.993	ENSG00000138279	310	protein_coding	annexin A7 [Source:HGNC Symbol;Acc:HGNC:545]	GO:0005634,GO:0003723,GO:0016020,GO:0005509,GO:0005515,GO:0006914,GO:0005544,GO:0070062,GO:0005789,GO:0048306,GO:0062023,GO:0005178,GO:0010629,GO:0030855,GO:0006874,GO:0042802,GO:0051592,GO:0042584,GO:0007599,GO:0008283,GO:0008360,GO:0009651,GO:0014070,GO:0061025,GO:0005635,GO:0005829,GO:0005886,GO:0031982	nucleus|RNA binding|membrane|calcium ion binding|protein binding|autophagy|calcium-dependent phospholipid binding|extracellular exosome|endoplasmic reticulum membrane|calcium-dependent protein binding|collagen-containing extracellular matrix|integrin binding|negative regulation of gene expression|epithelial cell differentiation|cellular calcium ion homeostasis|identical protein binding|response t…
AOC3	2.02e-99	0.675114	0.272	0.023	1.07e-94	6	11.826	ENSG00000131471	8639	protein_coding	amine oxidase copper containing 3 [Source:HGNC Symbol;Acc:HGNC:550]	GO:0005737,GO:0016020,GO:0016021,GO:0046872,GO:0016491,GO:0055114,GO:0007155,GO:0042803,GO:0005886,GO:0006954,GO:0005509,GO:0009986,GO:0005507,GO:0005783,GO:0005794,GO:0005515,GO:0005769,GO:0005902,GO:0006805,GO:0048038,GO:0009308,GO:0046982,GO:0046677,GO:0008131,GO:0052593,GO:0052594,GO:0052595,GO:0052596,GO:1902283	cytoplasm|membrane|integral component of membrane|metal ion binding|oxidoreductase activity|oxidation-reduction process|cell adhesion|protein homodimerization activity|plasma membrane|inflammatory response|calcium ion binding|cell surface|copper ion binding|endoplasmic reticulum|Golgi apparatus|protein binding|early endosome|microvillus|xenobiotic metabolic process|quinone binding|amine metabolic…	path:hsa00260,path:hsa00350,path:hsa00360,path:hsa00410	Glycine, serine and threonine metabolism|Tyrosine metabolism|Phenylalanine metabolism|beta-Alanine metabolism
AOPEP	9.53e-200	0.28502	0.317	0.094	5.05e-195	1	3.372	--	--	--	--	--	--	--	--
AP000902.1	1.28e-198	0.378046	0.26	0.165	6.78e-194	2	1.576	--	--	--	--	--	--	--	--
AP001324.1	6.74e-17	0.147873	0.816	0.611	3.57e-12	9	1.336	--	--	--	--	--	--	--	--
AP001324.1	3.26e-204	0.414543	0.716	0.586	1.73e-199	2	1.222	--	--	--	--	--	--	--	--
AP001324.1	7.4e-293	0.151984	0.408	0.663	3.92e-288	3	0.615	--	--	--	--	--	--	--	--
AP001324.1	5.69e-37	0.00612091	0.33	0.621	3.01e-32	8	0.531	--	--	--	--	--	--	--	--
AP1S2	2.45e-226	0.765013	0.391	0.088	1.3e-221	5	4.443	ENSG00000182287	8905	protein_coding	adaptor related protein complex 1 subunit sigma 2 [Source:HGNC Symbol;Acc:HGNC:560]	GO:0006886,GO:0016192,GO:0030117,GO:0015031,GO:0016020,GO:0005794,GO:0043231,GO:0005515,GO:0031410,GO:0030659,GO:0005905,GO:0005829,GO:0019886,GO:0032588,GO:0000139,GO:0005765,GO:0050690,GO:0030119	intracellular protein transport|vesicle-mediated transport|membrane coat|protein transport|membrane|Golgi apparatus|intracellular membrane-bounded organelle|protein binding|cytoplasmic vesicle|cytoplasmic vesicle membrane|clathrin-coated pit|cytosol|antigen processing and presentation of exogenous peptide antigen via MHC class II|trans-Golgi network membrane|Golgi membrane|lysosomal membrane|regu…	path:hsa04142,path:hsa05170	Lysosome|Human immunodeficiency virus 1 infection
AP1S2	5.25e-18	0.307782	0.276	0.117	2.78e-13	7	2.359	ENSG00000182287	8905	protein_coding	adaptor related protein complex 1 subunit sigma 2 [Source:HGNC Symbol;Acc:HGNC:560]	GO:0006886,GO:0016192,GO:0030117,GO:0015031,GO:0016020,GO:0005794,GO:0043231,GO:0005515,GO:0031410,GO:0030659,GO:0005905,GO:0005829,GO:0019886,GO:0032588,GO:0000139,GO:0005765,GO:0050690,GO:0030119	intracellular protein transport|vesicle-mediated transport|membrane coat|protein transport|membrane|Golgi apparatus|intracellular membrane-bounded organelle|protein binding|cytoplasmic vesicle|cytoplasmic vesicle membrane|clathrin-coated pit|cytosol|antigen processing and presentation of exogenous peptide antigen via MHC class II|trans-Golgi network membrane|Golgi membrane|lysosomal membrane|regu…	path:hsa04142,path:hsa05170	Lysosome|Human immunodeficiency virus 1 infection
AP2A1	9.91e-96	0.119718	0.255	0.085	5.25e-91	4	3	ENSG00000196961	160	protein_coding	adaptor related protein complex 2 subunit alpha 1 [Source:HGNC Symbol;Acc:HGNC:561]	GO:0016020,GO:0006886,GO:0015031,GO:0016192,GO:0030117,GO:0030131,GO:0005886,GO:0005905,GO:0072583,GO:0035615,GO:0030122,GO:0005515,GO:0005829,GO:0006897,GO:0060071,GO:0019886,GO:0006895,GO:0061024,GO:0048013,GO:0030666,GO:0034383,GO:0036020,GO:0050690,GO:0019901,GO:0032802,GO:0030669,GO:0045334,GO:0050750,GO:1900126,GO:0030130,GO:0008022,GO:0044877,GO:0010976,GO:0048260,GO:0016323,GO:0016324,GO:…	membrane|intracellular protein transport|protein transport|vesicle-mediated transport|membrane coat|clathrin adaptor complex|plasma membrane|clathrin-coated pit|clathrin-dependent endocytosis|clathrin adaptor activity|AP-2 adaptor complex|protein binding|cytosol|endocytosis|Wnt signaling pathway, planar cell polarity pathway|antigen processing and presentation of exogenous peptide antigen via MHC…	path:hsa04144,path:hsa04721,path:hsa04961,path:hsa05016	Endocytosis|Synaptic vesicle cycle|Endocrine and other factor-regulated calcium reabsorption|Huntington disease
AP2A1	2.63e-15	0.234344	0.27	0.102	1.39e-10	9	2.647	ENSG00000196961	160	protein_coding	adaptor related protein complex 2 subunit alpha 1 [Source:HGNC Symbol;Acc:HGNC:561]	GO:0016020,GO:0006886,GO:0015031,GO:0016192,GO:0030117,GO:0030131,GO:0005886,GO:0005905,GO:0072583,GO:0035615,GO:0030122,GO:0005515,GO:0005829,GO:0006897,GO:0060071,GO:0019886,GO:0006895,GO:0061024,GO:0048013,GO:0030666,GO:0034383,GO:0036020,GO:0050690,GO:0019901,GO:0032802,GO:0030669,GO:0045334,GO:0050750,GO:1900126,GO:0030130,GO:0008022,GO:0044877,GO:0010976,GO:0048260,GO:0016323,GO:0016324,GO:…	membrane|intracellular protein transport|protein transport|vesicle-mediated transport|membrane coat|clathrin adaptor complex|plasma membrane|clathrin-coated pit|clathrin-dependent endocytosis|clathrin adaptor activity|AP-2 adaptor complex|protein binding|cytosol|endocytosis|Wnt signaling pathway, planar cell polarity pathway|antigen processing and presentation of exogenous peptide antigen via MHC…	path:hsa04144,path:hsa04721,path:hsa04961,path:hsa05016	Endocytosis|Synaptic vesicle cycle|Endocrine and other factor-regulated calcium reabsorption|Huntington disease
AP2B1	2.67e-11	0.00547369	0.3	0.193	1.42e-06	9	1.554	ENSG00000006125	163	protein_coding	adaptor related protein complex 2 subunit beta 1 [Source:HGNC Symbol;Acc:HGNC:563]	GO:0016020,GO:0006886,GO:0015031,GO:0016192,GO:0030117,GO:0030276,GO:0005515,GO:0030131,GO:0005886,GO:0005905,GO:0098794,GO:0005829,GO:0006897,GO:0060071,GO:0019886,GO:0061024,GO:0048013,GO:0030666,GO:0072583,GO:0034383,GO:0036020,GO:0050690,GO:0035615,GO:0032802,GO:0030122,GO:0030669,GO:0045334,GO:0005048,GO:0005737,GO:0044877,GO:0003279,GO:0003281,GO:0007507,GO:0035904,GO:0045807,GO:0048268,GO:…	membrane|intracellular protein transport|protein transport|vesicle-mediated transport|membrane coat|clathrin binding|protein binding|clathrin adaptor complex|plasma membrane|clathrin-coated pit|postsynapse|cytosol|endocytosis|Wnt signaling pathway, planar cell polarity pathway|antigen processing and presentation of exogenous peptide antigen via MHC class II|membrane organization|ephrin receptor s…	path:hsa04144,path:hsa04721,path:hsa04961,path:hsa05016	Endocytosis|Synaptic vesicle cycle|Endocrine and other factor-regulated calcium reabsorption|Huntington disease
AP2M1	9.08e-131	0.321424	0.575	0.272	4.81e-126	4	2.114	ENSG00000161203	1173	protein_coding	adaptor related protein complex 2 subunit mu 1 [Source:HGNC Symbol;Acc:HGNC:564]	GO:0016020,GO:0006886,GO:0015031,GO:0016192,GO:0005886,GO:0030131,GO:0005515,GO:0005905,GO:0008289,GO:0005829,GO:0006897,GO:0070062,GO:0060071,GO:0044325,GO:0019886,GO:0061024,GO:0048013,GO:0030666,GO:0072583,GO:0005765,GO:0034383,GO:0036020,GO:0050690,GO:0035615,GO:0032802,GO:0030122,GO:0030669,GO:0045334,GO:0050750,GO:1903077,GO:0005048,GO:0031623,GO:0034622,GO:0006900,GO:0097494,GO:0098793,GO:…	membrane|intracellular protein transport|protein transport|vesicle-mediated transport|plasma membrane|clathrin adaptor complex|protein binding|clathrin-coated pit|lipid binding|cytosol|endocytosis|extracellular exosome|Wnt signaling pathway, planar cell polarity pathway|ion channel binding|antigen processing and presentation of exogenous peptide antigen via MHC class II|membrane organization|ephr…	path:hsa04144,path:hsa04721,path:hsa04961,path:hsa05016	Endocytosis|Synaptic vesicle cycle|Endocrine and other factor-regulated calcium reabsorption|Huntington disease
AP2M1	2.55e-19	0.292389	0.573	0.304	1.35e-14	9	1.885	ENSG00000161203	1173	protein_coding	adaptor related protein complex 2 subunit mu 1 [Source:HGNC Symbol;Acc:HGNC:564]	GO:0016020,GO:0006886,GO:0015031,GO:0016192,GO:0005886,GO:0030131,GO:0005515,GO:0005905,GO:0008289,GO:0005829,GO:0006897,GO:0070062,GO:0060071,GO:0044325,GO:0019886,GO:0061024,GO:0048013,GO:0030666,GO:0072583,GO:0005765,GO:0034383,GO:0036020,GO:0050690,GO:0035615,GO:0032802,GO:0030122,GO:0030669,GO:0045334,GO:0050750,GO:1903077,GO:0005048,GO:0031623,GO:0034622,GO:0006900,GO:0097494,GO:0098793,GO:…	membrane|intracellular protein transport|protein transport|vesicle-mediated transport|plasma membrane|clathrin adaptor complex|protein binding|clathrin-coated pit|lipid binding|cytosol|endocytosis|extracellular exosome|Wnt signaling pathway, planar cell polarity pathway|ion channel binding|antigen processing and presentation of exogenous peptide antigen via MHC class II|membrane organization|ephr…	path:hsa04144,path:hsa04721,path:hsa04961,path:hsa05016	Endocytosis|Synaptic vesicle cycle|Endocrine and other factor-regulated calcium reabsorption|Huntington disease
AP2M1	1.86e-67	0.0913614	0.413	0.274	9.86e-63	1	1.507	ENSG00000161203	1173	protein_coding	adaptor related protein complex 2 subunit mu 1 [Source:HGNC Symbol;Acc:HGNC:564]	GO:0016020,GO:0006886,GO:0015031,GO:0016192,GO:0005886,GO:0030131,GO:0005515,GO:0005905,GO:0008289,GO:0005829,GO:0006897,GO:0070062,GO:0060071,GO:0044325,GO:0019886,GO:0061024,GO:0048013,GO:0030666,GO:0072583,GO:0005765,GO:0034383,GO:0036020,GO:0050690,GO:0035615,GO:0032802,GO:0030122,GO:0030669,GO:0045334,GO:0050750,GO:1903077,GO:0005048,GO:0031623,GO:0034622,GO:0006900,GO:0097494,GO:0098793,GO:…	membrane|intracellular protein transport|protein transport|vesicle-mediated transport|plasma membrane|clathrin adaptor complex|protein binding|clathrin-coated pit|lipid binding|cytosol|endocytosis|extracellular exosome|Wnt signaling pathway, planar cell polarity pathway|ion channel binding|antigen processing and presentation of exogenous peptide antigen via MHC class II|membrane organization|ephr…	path:hsa04144,path:hsa04721,path:hsa04961,path:hsa05016	Endocytosis|Synaptic vesicle cycle|Endocrine and other factor-regulated calcium reabsorption|Huntington disease
AP2S1	5.83e-151	0.254337	0.443	0.16	3.09e-146	4	2.769	ENSG00000042753	1175	protein_coding	adaptor related protein complex 2 subunit sigma 1 [Source:HGNC Symbol;Acc:HGNC:565]	GO:0016020,GO:0006886,GO:0015031,GO:0016192,GO:0030117,GO:0072583,GO:0035615,GO:0030122,GO:0008565,GO:0005886,GO:0005515,GO:0005905,GO:0043231,GO:0005829,GO:0006897,GO:0060071,GO:0019886,GO:0048268,GO:0061024,GO:0048013,GO:0030666,GO:0034383,GO:0036020,GO:0050690,GO:0032802,GO:0030669,GO:0045334,GO:0030100	membrane|intracellular protein transport|protein transport|vesicle-mediated transport|membrane coat|clathrin-dependent endocytosis|clathrin adaptor activity|AP-2 adaptor complex|obsolete protein transporter activity|plasma membrane|protein binding|clathrin-coated pit|intracellular membrane-bounded organelle|cytosol|endocytosis|Wnt signaling pathway, planar cell polarity pathway|antigen processing…	path:hsa04144,path:hsa04721,path:hsa04961,path:hsa05016	Endocytosis|Synaptic vesicle cycle|Endocrine and other factor-regulated calcium reabsorption|Huntington disease
AP2S1	2.15e-30	0.290599	0.457	0.189	1.14e-25	9	2.418	ENSG00000042753	1175	protein_coding	adaptor related protein complex 2 subunit sigma 1 [Source:HGNC Symbol;Acc:HGNC:565]	GO:0016020,GO:0006886,GO:0015031,GO:0016192,GO:0030117,GO:0072583,GO:0035615,GO:0030122,GO:0008565,GO:0005886,GO:0005515,GO:0005905,GO:0043231,GO:0005829,GO:0006897,GO:0060071,GO:0019886,GO:0048268,GO:0061024,GO:0048013,GO:0030666,GO:0034383,GO:0036020,GO:0050690,GO:0032802,GO:0030669,GO:0045334,GO:0030100	membrane|intracellular protein transport|protein transport|vesicle-mediated transport|membrane coat|clathrin-dependent endocytosis|clathrin adaptor activity|AP-2 adaptor complex|obsolete protein transporter activity|plasma membrane|protein binding|clathrin-coated pit|intracellular membrane-bounded organelle|cytosol|endocytosis|Wnt signaling pathway, planar cell polarity pathway|antigen processing…	path:hsa04144,path:hsa04721,path:hsa04961,path:hsa05016	Endocytosis|Synaptic vesicle cycle|Endocrine and other factor-regulated calcium reabsorption|Huntington disease
AP2S1	6.22e-30	0.273797	0.254	0.186	3.3e-25	5	1.366	ENSG00000042753	1175	protein_coding	adaptor related protein complex 2 subunit sigma 1 [Source:HGNC Symbol;Acc:HGNC:565]	GO:0016020,GO:0006886,GO:0015031,GO:0016192,GO:0030117,GO:0072583,GO:0035615,GO:0030122,GO:0008565,GO:0005886,GO:0005515,GO:0005905,GO:0043231,GO:0005829,GO:0006897,GO:0060071,GO:0019886,GO:0048268,GO:0061024,GO:0048013,GO:0030666,GO:0034383,GO:0036020,GO:0050690,GO:0032802,GO:0030669,GO:0045334,GO:0030100	membrane|intracellular protein transport|protein transport|vesicle-mediated transport|membrane coat|clathrin-dependent endocytosis|clathrin adaptor activity|AP-2 adaptor complex|obsolete protein transporter activity|plasma membrane|protein binding|clathrin-coated pit|intracellular membrane-bounded organelle|cytosol|endocytosis|Wnt signaling pathway, planar cell polarity pathway|antigen processing…	path:hsa04144,path:hsa04721,path:hsa04961,path:hsa05016	Endocytosis|Synaptic vesicle cycle|Endocrine and other factor-regulated calcium reabsorption|Huntington disease
AP3D1	1.02e-14	0.158438	0.333	0.163	5.41e-10	9	2.043	ENSG00000065000	8943	protein_coding	adaptor related protein complex 3 subunit delta 1 [Source:HGNC Symbol;Acc:HGNC:568]	GO:0005737,GO:0016020,GO:0006886,GO:0015031,GO:0016192,GO:0030117,GO:0005794,GO:0005765,GO:1904115,GO:0000139,GO:0030123,GO:0006623,GO:0010008,GO:0006896,GO:0008089,GO:0048490,GO:0016182,GO:0032438,GO:0035646,GO:0048499,GO:0061088,GO:0072657,GO:0098943,GO:0043195,GO:0098830,GO:0019882,GO:0033365,GO:0048007,GO:0051138,GO:0099003,GO:0030424,GO:0098793,GO:0098794,GO:0098978	cytoplasm|membrane|intracellular protein transport|protein transport|vesicle-mediated transport|membrane coat|Golgi apparatus|lysosomal membrane|axon cytoplasm|Golgi membrane|AP-3 adaptor complex|protein targeting to vacuole|endosome membrane|Golgi to vacuole transport|anterograde axonal transport|anterograde synaptic vesicle transport|synaptic vesicle budding from endosome|melanosome organizatio…	path:hsa04142	Lysosome
AP3D1	6.44e-79	0.0145884	0.294	0.149	3.41e-74	4	1.973	ENSG00000065000	8943	protein_coding	adaptor related protein complex 3 subunit delta 1 [Source:HGNC Symbol;Acc:HGNC:568]	GO:0005737,GO:0016020,GO:0006886,GO:0015031,GO:0016192,GO:0030117,GO:0005794,GO:0005765,GO:1904115,GO:0000139,GO:0030123,GO:0006623,GO:0010008,GO:0006896,GO:0008089,GO:0048490,GO:0016182,GO:0032438,GO:0035646,GO:0048499,GO:0061088,GO:0072657,GO:0098943,GO:0043195,GO:0098830,GO:0019882,GO:0033365,GO:0048007,GO:0051138,GO:0099003,GO:0030424,GO:0098793,GO:0098794,GO:0098978	cytoplasm|membrane|intracellular protein transport|protein transport|vesicle-mediated transport|membrane coat|Golgi apparatus|lysosomal membrane|axon cytoplasm|Golgi membrane|AP-3 adaptor complex|protein targeting to vacuole|endosome membrane|Golgi to vacuole transport|anterograde axonal transport|anterograde synaptic vesicle transport|synaptic vesicle budding from endosome|melanosome organizatio…	path:hsa04142	Lysosome
AP3S1	2.25e-61	0.733099	0.644	0.208	1.19e-56	9	3.096	ENSG00000177879	1176	protein_coding	adaptor related protein complex 3 subunit sigma 1 [Source:HGNC Symbol;Acc:HGNC:2013]	GO:0016020,GO:0006886,GO:0015031,GO:0016192,GO:0030117,GO:0043231,GO:0005794,GO:1904115,GO:0031410,GO:0030659,GO:0005515,GO:0008089,GO:0048490,GO:0030133,GO:0008286,GO:0030119,GO:0030123	membrane|intracellular protein transport|protein transport|vesicle-mediated transport|membrane coat|intracellular membrane-bounded organelle|Golgi apparatus|axon cytoplasm|cytoplasmic vesicle|cytoplasmic vesicle membrane|protein binding|anterograde axonal transport|anterograde synaptic vesicle transport|transport vesicle|insulin receptor signaling pathway|AP-type membrane coat adaptor complex|AP-…	path:hsa04142	Lysosome
AP3S1	2.42e-185	0.334258	0.505	0.177	1.28e-180	4	2.853	ENSG00000177879	1176	protein_coding	adaptor related protein complex 3 subunit sigma 1 [Source:HGNC Symbol;Acc:HGNC:2013]	GO:0016020,GO:0006886,GO:0015031,GO:0016192,GO:0030117,GO:0043231,GO:0005794,GO:1904115,GO:0031410,GO:0030659,GO:0005515,GO:0008089,GO:0048490,GO:0030133,GO:0008286,GO:0030119,GO:0030123	membrane|intracellular protein transport|protein transport|vesicle-mediated transport|membrane coat|intracellular membrane-bounded organelle|Golgi apparatus|axon cytoplasm|cytoplasmic vesicle|cytoplasmic vesicle membrane|protein binding|anterograde axonal transport|anterograde synaptic vesicle transport|transport vesicle|insulin receptor signaling pathway|AP-type membrane coat adaptor complex|AP-…	path:hsa04142	Lysosome
AP3S1	2.35e-05	0.229905	0.278	0.214	1	6	1.299	ENSG00000177879	1176	protein_coding	adaptor related protein complex 3 subunit sigma 1 [Source:HGNC Symbol;Acc:HGNC:2013]	GO:0016020,GO:0006886,GO:0015031,GO:0016192,GO:0030117,GO:0043231,GO:0005794,GO:1904115,GO:0031410,GO:0030659,GO:0005515,GO:0008089,GO:0048490,GO:0030133,GO:0008286,GO:0030119,GO:0030123	membrane|intracellular protein transport|protein transport|vesicle-mediated transport|membrane coat|intracellular membrane-bounded organelle|Golgi apparatus|axon cytoplasm|cytoplasmic vesicle|cytoplasmic vesicle membrane|protein binding|anterograde axonal transport|anterograde synaptic vesicle transport|transport vesicle|insulin receptor signaling pathway|AP-type membrane coat adaptor complex|AP-…	path:hsa04142	Lysosome
APBB1IP	5.91e-149	0.472102	0.258	0.045	3.13e-144	5	5.733	ENSG00000077420	54518	protein_coding	amyloid beta precursor protein binding family B member 1 interacting protein [Source:HGNC Symbol;Acc:HGNC:17379]	GO:0005737,GO:0016020,GO:0005829,GO:0007165,GO:0005886,GO:0005856,GO:0042995,GO:0005515,GO:0030054,GO:0005925,GO:0030027,GO:0002291,GO:0045785,GO:0042101	cytoplasm|membrane|cytosol|signal transduction|plasma membrane|cytoskeleton|cell projection|protein binding|cell junction|focal adhesion|lamellipodium|T cell activation via T cell receptor contact with antigen bound to MHC molecule on antigen presenting cell|positive regulation of cell adhesion|T cell receptor complex	path:hsa04015,path:hsa04611	Rap1 signaling pathway|Platelet activation
APBB2	1.75e-146	0.225925	0.283	0.066	9.25e-142	4	4.288	ENSG00000163697	323	protein_coding	amyloid beta precursor protein binding family B member 2 [Source:HGNC Symbol;Acc:HGNC:582]	GO:0005634,GO:0016020,GO:0005515,GO:0045202,GO:0001540,GO:0005737,GO:0006355,GO:0008134,GO:0030027,GO:0030426,GO:0007050,GO:0030308,GO:0035556,GO:0001764,GO:0007411,GO:0030198,GO:0043065,GO:0043066	nucleus|membrane|protein binding|synapse|amyloid-beta binding|cytoplasm|regulation of transcription, DNA-templated|transcription factor binding|lamellipodium|growth cone|cell cycle arrest|negative regulation of cell growth|intracellular signal transduction|neuron migration|axon guidance|extracellular matrix organization|positive regulation of apoptotic process|negative regulation of apoptotic pro…
APEX1	1.15e-100	0.153292	0.367	0.198	6.1e-96	1	1.854	ENSG00000100823	328	protein_coding	apurinic/apyrimidinic endodeoxyribonuclease 1 [Source:HGNC Symbol;Acc:HGNC:587]	GO:0003723,GO:0005634,GO:0005737,GO:0016607,GO:0046872,GO:0005813,GO:0016491,GO:0005783,GO:0016787,GO:0003677,GO:0016829,GO:0005739,GO:0005840,GO:1903508,GO:0031490,GO:0004519,GO:0006281,GO:0090305,GO:0055114,GO:0005515,GO:0006310,GO:0006974,GO:0004518,GO:0090502,GO:0004527,GO:0048471,GO:1903507,GO:0003713,GO:0005654,GO:0005730,GO:0140078,GO:0004523,GO:0000784,GO:0003906,GO:0004528,GO:0006284,GO:…	RNA binding|nucleus|cytoplasm|nuclear speck|metal ion binding|centrosome|oxidoreductase activity|endoplasmic reticulum|hydrolase activity|DNA binding|lyase activity|mitochondrion|ribosome|positive regulation of nucleic acid-templated transcription|chromatin DNA binding|endonuclease activity|DNA repair|nucleic acid phosphodiester bond hydrolysis|oxidation-reduction process|protein binding|DNA reco…	path:hsa03410	Base excision repair
APEX1	3.19e-80	0.0745671	0.398	0.219	1.69e-75	4	1.817	ENSG00000100823	328	protein_coding	apurinic/apyrimidinic endodeoxyribonuclease 1 [Source:HGNC Symbol;Acc:HGNC:587]	GO:0003723,GO:0005634,GO:0005737,GO:0016607,GO:0046872,GO:0005813,GO:0016491,GO:0005783,GO:0016787,GO:0003677,GO:0016829,GO:0005739,GO:0005840,GO:1903508,GO:0031490,GO:0004519,GO:0006281,GO:0090305,GO:0055114,GO:0005515,GO:0006310,GO:0006974,GO:0004518,GO:0090502,GO:0004527,GO:0048471,GO:1903507,GO:0003713,GO:0005654,GO:0005730,GO:0140078,GO:0004523,GO:0000784,GO:0003906,GO:0004528,GO:0006284,GO:…	RNA binding|nucleus|cytoplasm|nuclear speck|metal ion binding|centrosome|oxidoreductase activity|endoplasmic reticulum|hydrolase activity|DNA binding|lyase activity|mitochondrion|ribosome|positive regulation of nucleic acid-templated transcription|chromatin DNA binding|endonuclease activity|DNA repair|nucleic acid phosphodiester bond hydrolysis|oxidation-reduction process|protein binding|DNA reco…	path:hsa03410	Base excision repair
APEX1	5.26e-10	0.0831498	0.378	0.238	2.79e-05	9	1.588	ENSG00000100823	328	protein_coding	apurinic/apyrimidinic endodeoxyribonuclease 1 [Source:HGNC Symbol;Acc:HGNC:587]	GO:0003723,GO:0005634,GO:0005737,GO:0016607,GO:0046872,GO:0005813,GO:0016491,GO:0005783,GO:0016787,GO:0003677,GO:0016829,GO:0005739,GO:0005840,GO:1903508,GO:0031490,GO:0004519,GO:0006281,GO:0090305,GO:0055114,GO:0005515,GO:0006310,GO:0006974,GO:0004518,GO:0090502,GO:0004527,GO:0048471,GO:1903507,GO:0003713,GO:0005654,GO:0005730,GO:0140078,GO:0004523,GO:0000784,GO:0003906,GO:0004528,GO:0006284,GO:…	RNA binding|nucleus|cytoplasm|nuclear speck|metal ion binding|centrosome|oxidoreductase activity|endoplasmic reticulum|hydrolase activity|DNA binding|lyase activity|mitochondrion|ribosome|positive regulation of nucleic acid-templated transcription|chromatin DNA binding|endonuclease activity|DNA repair|nucleic acid phosphodiester bond hydrolysis|oxidation-reduction process|protein binding|DNA reco…	path:hsa03410	Base excision repair
APH1A	2.12e-24	0.189377	0.438	0.214	1.13e-19	9	2.047	ENSG00000117362	51107	protein_coding	aph-1 homolog A, gamma-secretase subunit [Source:HGNC Symbol;Acc:HGNC:29509]	GO:0016020,GO:0016021,GO:0005783,GO:0005789,GO:0005794,GO:0005515,GO:0007219,GO:0016485,GO:0005886,GO:0043085,GO:0005887,GO:0032580,GO:0044267,GO:0010008,GO:0004175,GO:0007220,GO:0070765,GO:0048013,GO:0035333,GO:0042987,GO:0043065,GO:0042982,GO:0031293,GO:0006509,GO:0034205,GO:0001656,GO:0005739,GO:0005769,GO:0008021,GO:0097060,GO:0099056	membrane|integral component of membrane|endoplasmic reticulum|endoplasmic reticulum membrane|Golgi apparatus|protein binding|Notch signaling pathway|protein processing|plasma membrane|positive regulation of catalytic activity|integral component of plasma membrane|Golgi cisterna membrane|cellular protein metabolic process|endosome membrane|endopeptidase activity|Notch receptor processing|gamma-sec…	path:hsa04330,path:hsa05010	Notch signaling pathway|Alzheimer disease
APH1A	5.53e-84	0.0354561	0.314	0.186	2.93e-79	1	1.688	ENSG00000117362	51107	protein_coding	aph-1 homolog A, gamma-secretase subunit [Source:HGNC Symbol;Acc:HGNC:29509]	GO:0016020,GO:0016021,GO:0005783,GO:0005789,GO:0005794,GO:0005515,GO:0007219,GO:0016485,GO:0005886,GO:0043085,GO:0005887,GO:0032580,GO:0044267,GO:0010008,GO:0004175,GO:0007220,GO:0070765,GO:0048013,GO:0035333,GO:0042987,GO:0043065,GO:0042982,GO:0031293,GO:0006509,GO:0034205,GO:0001656,GO:0005739,GO:0005769,GO:0008021,GO:0097060,GO:0099056	membrane|integral component of membrane|endoplasmic reticulum|endoplasmic reticulum membrane|Golgi apparatus|protein binding|Notch signaling pathway|protein processing|plasma membrane|positive regulation of catalytic activity|integral component of plasma membrane|Golgi cisterna membrane|cellular protein metabolic process|endosome membrane|endopeptidase activity|Notch receptor processing|gamma-sec…	path:hsa04330,path:hsa05010	Notch signaling pathway|Alzheimer disease
API5	1.23e-13	0.0328809	0.251	0.138	6.49e-09	9	1.819	ENSG00000166181	8539	protein_coding	apoptosis inhibitor 5 [Source:HGNC Symbol;Acc:HGNC:594]	GO:0003723,GO:0005634,GO:0005737,GO:0016607,GO:0016020,GO:0043066,GO:0005515,GO:0005681,GO:0006915,GO:0017134,GO:2000270	RNA binding|nucleus|cytoplasm|nuclear speck|membrane|negative regulation of apoptotic process|protein binding|spliceosomal complex|apoptotic process|fibroblast growth factor binding|negative regulation of fibroblast apoptotic process
APLP2	1.51e-37	0.584587	0.865	0.517	7.99e-33	9	1.673	ENSG00000084234	334	protein_coding	amyloid beta precursor like protein 2 [Source:HGNC Symbol;Acc:HGNC:598]	GO:0005634,GO:0016020,GO:0016021,GO:0046872,GO:0003677,GO:0004867,GO:0010951,GO:0005886,GO:0005515,GO:0007186,GO:0008201,GO:0042802,GO:0046914,GO:0030414,GO:0010466,GO:0070062,GO:0044267,GO:0043687,GO:0002576,GO:0005788,GO:0031092	nucleus|membrane|integral component of membrane|metal ion binding|DNA binding|serine-type endopeptidase inhibitor activity|negative regulation of endopeptidase activity|plasma membrane|protein binding|G protein-coupled receptor signaling pathway|heparin binding|identical protein binding|transition metal ion binding|peptidase inhibitor activity|negative regulation of peptidase activity|extracellul…
APLP2	9.23e-112	0.614044	0.648	0.509	4.89e-107	5	1.273	ENSG00000084234	334	protein_coding	amyloid beta precursor like protein 2 [Source:HGNC Symbol;Acc:HGNC:598]	GO:0005634,GO:0016020,GO:0016021,GO:0046872,GO:0003677,GO:0004867,GO:0010951,GO:0005886,GO:0005515,GO:0007186,GO:0008201,GO:0042802,GO:0046914,GO:0030414,GO:0010466,GO:0070062,GO:0044267,GO:0043687,GO:0002576,GO:0005788,GO:0031092	nucleus|membrane|integral component of membrane|metal ion binding|DNA binding|serine-type endopeptidase inhibitor activity|negative regulation of endopeptidase activity|plasma membrane|protein binding|G protein-coupled receptor signaling pathway|heparin binding|identical protein binding|transition metal ion binding|peptidase inhibitor activity|negative regulation of peptidase activity|extracellul…
APLP2	0.00298843	0.121871	0.537	0.524	1	7	1.025	ENSG00000084234	334	protein_coding	amyloid beta precursor like protein 2 [Source:HGNC Symbol;Acc:HGNC:598]	GO:0005634,GO:0016020,GO:0016021,GO:0046872,GO:0003677,GO:0004867,GO:0010951,GO:0005886,GO:0005515,GO:0007186,GO:0008201,GO:0042802,GO:0046914,GO:0030414,GO:0010466,GO:0070062,GO:0044267,GO:0043687,GO:0002576,GO:0005788,GO:0031092	nucleus|membrane|integral component of membrane|metal ion binding|DNA binding|serine-type endopeptidase inhibitor activity|negative regulation of endopeptidase activity|plasma membrane|protein binding|G protein-coupled receptor signaling pathway|heparin binding|identical protein binding|transition metal ion binding|peptidase inhibitor activity|negative regulation of peptidase activity|extracellul…
APOBEC3G	0	1.23196	0.295	0.071	0	3	4.155	ENSG00000239713	60489	protein_coding	apolipoprotein B mRNA editing enzyme catalytic subunit 3G [Source:HGNC Symbol;Acc:HGNC:17357]	GO:0003723,GO:0005634,GO:0005737,GO:0008270,GO:0046872,GO:0016787,GO:0003824,GO:0042803,GO:0005515,GO:0002376,GO:0045087,GO:0042802,GO:0051607,GO:0004126,GO:0047844,GO:0010529,GO:0016554,GO:0045869,GO:0070383,GO:0080111,GO:0000932,GO:0005829,GO:0045071,GO:0016032,GO:1990904,GO:0009972,GO:0002230,GO:0016553,GO:0048525,GO:0030895	RNA binding|nucleus|cytoplasm|zinc ion binding|metal ion binding|hydrolase activity|catalytic activity|protein homodimerization activity|protein binding|immune system process|innate immune response|identical protein binding|defense response to virus|cytidine deaminase activity|deoxycytidine deaminase activity|negative regulation of transposition|cytidine to uridine editing|negative regulation of …	path:hsa05170	Human immunodeficiency virus 1 infection
APOC1	0	2.19083	0.54	0.067	0	5	8.06	ENSG00000130208	341	protein_coding	apolipoprotein C1 [Source:HGNC Symbol;Acc:HGNC:607]	GO:0045717,GO:0051005,GO:0005576,GO:0006641,GO:0008203,GO:0042157,GO:0043085,GO:0006869,GO:0034361,GO:0005783,GO:0031210,GO:0006629,GO:0034364,GO:0033344,GO:0050995,GO:0034379,GO:0034375,GO:0033700,GO:0010873,GO:0045833,GO:0060228,GO:0034382,GO:0034447,GO:0042627,GO:0055102,GO:0032375,GO:0004859,GO:0005504,GO:0010900,GO:0010916,GO:0032374,GO:0034369,GO:0048261	negative regulation of fatty acid biosynthetic process|negative regulation of lipoprotein lipase activity|extracellular region|triglyceride metabolic process|cholesterol metabolic process|lipoprotein metabolic process|positive regulation of catalytic activity|lipid transport|very-low-density lipoprotein particle|endoplasmic reticulum|phosphatidylcholine binding|lipid metabolic process|high-densit…	path:hsa04979	Cholesterol metabolism
APOC1P1	7.90505033345994e-323	0.982608	0.308	0.023	4.18872807069376e-318	5	13.391	--	--	--	--	--	--	--	--
APOD	0	1.4854	0.41	0.07	0	2	5.857	ENSG00000189058	347	protein_coding	apolipoprotein D [Source:HGNC Symbol;Acc:HGNC:612]	GO:0005615,GO:0005783,GO:0006629,GO:0006869,GO:0005515,GO:0008289,GO:0005576,GO:0048471,GO:0030425,GO:0005737,GO:0006006,GO:0070062,GO:0001525,GO:0007568,GO:0007420,GO:0051895,GO:0010642,GO:0015485,GO:1900016,GO:0043025,GO:0042493,GO:0048662,GO:0048678,GO:0000302,GO:0005319,GO:0014012,GO:0042246,GO:0042308,GO:0060588,GO:0071638,GO:2000098,GO:2000405,GO:0022626	extracellular space|endoplasmic reticulum|lipid metabolic process|lipid transport|protein binding|lipid binding|extracellular region|perinuclear region of cytoplasm|dendrite|cytoplasm|glucose metabolic process|extracellular exosome|angiogenesis|aging|brain development|negative regulation of focal adhesion assembly|negative regulation of platelet-derived growth factor receptor signaling pathway|ch…
APOE	0	1.84257	0.496	0.101	0	5	4.911	ENSG00000130203	348	protein_coding	apolipoprotein E [Source:HGNC Symbol;Acc:HGNC:613]	GO:0005615,GO:0010629,GO:0042632,GO:0043537,GO:0050728,GO:0001937,GO:0010976,GO:0045541,GO:0005737,GO:0043407,GO:0070328,GO:0005623,GO:1900272,GO:0010977,GO:0005634,GO:0016020,GO:0005576,GO:0006629,GO:0008202,GO:0042157,GO:0006869,GO:0043085,GO:0005515,GO:0008289,GO:0005783,GO:0098869,GO:0045893,GO:0008203,GO:0006898,GO:0005886,GO:0043395,GO:0060228,GO:0071813,GO:0120020,GO:0002021,GO:0006707,GO:…	extracellular space|negative regulation of gene expression|cholesterol homeostasis|negative regulation of blood vessel endothelial cell migration|negative regulation of inflammatory response|negative regulation of endothelial cell proliferation|positive regulation of neuron projection development|negative regulation of cholesterol biosynthetic process|cytoplasm|negative regulation of MAP kinase a…	path:hsa04979,path:hsa05010	Cholesterol metabolism|Alzheimer disease
APOE	1.43e-121	0.0649605	0.322	0.121	7.59e-117	4	2.661	ENSG00000130203	348	protein_coding	apolipoprotein E [Source:HGNC Symbol;Acc:HGNC:613]	GO:0005615,GO:0010629,GO:0042632,GO:0043537,GO:0050728,GO:0001937,GO:0010976,GO:0045541,GO:0005737,GO:0043407,GO:0070328,GO:0005623,GO:1900272,GO:0010977,GO:0005634,GO:0016020,GO:0005576,GO:0006629,GO:0008202,GO:0042157,GO:0006869,GO:0043085,GO:0005515,GO:0008289,GO:0005783,GO:0098869,GO:0045893,GO:0008203,GO:0006898,GO:0005886,GO:0043395,GO:0060228,GO:0071813,GO:0120020,GO:0002021,GO:0006707,GO:…	extracellular space|negative regulation of gene expression|cholesterol homeostasis|negative regulation of blood vessel endothelial cell migration|negative regulation of inflammatory response|negative regulation of endothelial cell proliferation|positive regulation of neuron projection development|negative regulation of cholesterol biosynthetic process|cytoplasm|negative regulation of MAP kinase a…	path:hsa04979,path:hsa05010	Cholesterol metabolism|Alzheimer disease
APOL1	2.93e-264	0.594815	0.566	0.155	1.55e-259	4	3.652	ENSG00000100342	8542	protein_coding	apolipoprotein L1 [Source:HGNC Symbol;Acc:HGNC:618]	GO:0005615,GO:0005576,GO:0006629,GO:0008202,GO:0042157,GO:0006869,GO:0005515,GO:0008289,GO:0008203,GO:0006898,GO:0034364,GO:0044267,GO:0072562,GO:0043687,GO:0045087,GO:0005788,GO:0005254,GO:0019835,GO:0031640,GO:1902476,GO:0031224,GO:0034361	extracellular space|extracellular region|lipid metabolic process|steroid metabolic process|lipoprotein metabolic process|lipid transport|protein binding|lipid binding|cholesterol metabolic process|receptor-mediated endocytosis|high-density lipoprotein particle|cellular protein metabolic process|blood microparticle|post-translational protein modification|innate immune response|endoplasmic reticulu…	path:hsa05143	African trypanosomiasis
APOL1	4.94e-14	0.243219	0.401	0.201	2.62e-09	9	1.995	ENSG00000100342	8542	protein_coding	apolipoprotein L1 [Source:HGNC Symbol;Acc:HGNC:618]	GO:0005615,GO:0005576,GO:0006629,GO:0008202,GO:0042157,GO:0006869,GO:0005515,GO:0008289,GO:0008203,GO:0006898,GO:0034364,GO:0044267,GO:0072562,GO:0043687,GO:0045087,GO:0005788,GO:0005254,GO:0019835,GO:0031640,GO:1902476,GO:0031224,GO:0034361	extracellular space|extracellular region|lipid metabolic process|steroid metabolic process|lipoprotein metabolic process|lipid transport|protein binding|lipid binding|cholesterol metabolic process|receptor-mediated endocytosis|high-density lipoprotein particle|cellular protein metabolic process|blood microparticle|post-translational protein modification|innate immune response|endoplasmic reticulu…	path:hsa05143	African trypanosomiasis
APOL1	4.29e-68	0.189556	0.303	0.172	2.27e-63	1	1.762	ENSG00000100342	8542	protein_coding	apolipoprotein L1 [Source:HGNC Symbol;Acc:HGNC:618]	GO:0005615,GO:0005576,GO:0006629,GO:0008202,GO:0042157,GO:0006869,GO:0005515,GO:0008289,GO:0008203,GO:0006898,GO:0034364,GO:0044267,GO:0072562,GO:0043687,GO:0045087,GO:0005788,GO:0005254,GO:0019835,GO:0031640,GO:1902476,GO:0031224,GO:0034361	extracellular space|extracellular region|lipid metabolic process|steroid metabolic process|lipoprotein metabolic process|lipid transport|protein binding|lipid binding|cholesterol metabolic process|receptor-mediated endocytosis|high-density lipoprotein particle|cellular protein metabolic process|blood microparticle|post-translational protein modification|innate immune response|endoplasmic reticulu…	path:hsa05143	African trypanosomiasis
APOL2	2.53e-108	0.214099	0.275	0.079	1.34e-103	4	3.481	ENSG00000128335	23780	protein_coding	apolipoprotein L2 [Source:HGNC Symbol;Acc:HGNC:619]	GO:0005737,GO:0016020,GO:0016021,GO:0005789,GO:0005576,GO:0006629,GO:0042157,GO:0006869,GO:0008289,GO:0007275,GO:0008203,GO:0006953,GO:0005102,GO:0060135,GO:0008035	cytoplasm|membrane|integral component of membrane|endoplasmic reticulum membrane|extracellular region|lipid metabolic process|lipoprotein metabolic process|lipid transport|lipid binding|multicellular organism development|cholesterol metabolic process|acute-phase response|signaling receptor binding|maternal process involved in female pregnancy|high-density lipoprotein particle binding
APOLD1	2.16e-101	0.948152	0.33	0.031	1.15e-96	7	10.645	ENSG00000178878	81575	protein_coding	apolipoprotein L domain containing 1 [Source:HGNC Symbol;Acc:HGNC:25268]	GO:0016020,GO:0016021,GO:0005829,GO:0005654,GO:0005576,GO:0005886,GO:0042157,GO:0006869,GO:0008289,GO:0007275,GO:0030154,GO:0001525,GO:0001666,GO:0042118,GO:0045601	membrane|integral component of membrane|cytosol|nucleoplasm|extracellular region|plasma membrane|lipoprotein metabolic process|lipid transport|lipid binding|multicellular organism development|cell differentiation|angiogenesis|response to hypoxia|endothelial cell activation|regulation of endothelial cell differentiation
APOLD1	2.74e-82	0.753829	0.272	0.031	1.45e-77	6	8.774	ENSG00000178878	81575	protein_coding	apolipoprotein L domain containing 1 [Source:HGNC Symbol;Acc:HGNC:25268]	GO:0016020,GO:0016021,GO:0005829,GO:0005654,GO:0005576,GO:0005886,GO:0042157,GO:0006869,GO:0008289,GO:0007275,GO:0030154,GO:0001525,GO:0001666,GO:0042118,GO:0045601	membrane|integral component of membrane|cytosol|nucleoplasm|extracellular region|plasma membrane|lipoprotein metabolic process|lipid transport|lipid binding|multicellular organism development|cell differentiation|angiogenesis|response to hypoxia|endothelial cell activation|regulation of endothelial cell differentiation
APP	3.05e-186	0.459584	0.742	0.364	1.62e-181	4	2.038	ENSG00000142192	351	protein_coding	amyloid beta precursor protein [Source:HGNC Symbol;Acc:HGNC:620]	GO:0010629,GO:1904646,GO:0070555,GO:0001774,GO:1901224,GO:0005886,GO:0001934,GO:0010628,GO:1902004,GO:1900272,GO:0005634,GO:0005737,GO:0007399,GO:0016020,GO:0016021,GO:0046872,GO:0003677,GO:0007155,GO:0005794,GO:0005615,GO:0004867,GO:0010951,GO:0042995,GO:0005515,GO:0005576,GO:0006915,GO:0048471,GO:0031410,GO:0010952,GO:0007219,GO:0005790,GO:0005905,GO:0009986,GO:0008201,GO:0042802,GO:0005768,GO:…	negative regulation of gene expression|cellular response to amyloid-beta|response to interleukin-1|microglial cell activation|positive regulation of NIK/NF-kappaB signaling|plasma membrane|positive regulation of protein phosphorylation|positive regulation of gene expression|positive regulation of amyloid-beta formation|negative regulation of long-term synaptic potentiation|nucleus|cytoplasm|nervo…	path:hsa04726,path:hsa05010	Serotonergic synapse|Alzheimer disease
APP	4.71e-44	0.554076	0.813	0.402	2.5e-39	9	2.022	ENSG00000142192	351	protein_coding	amyloid beta precursor protein [Source:HGNC Symbol;Acc:HGNC:620]	GO:0010629,GO:1904646,GO:0070555,GO:0001774,GO:1901224,GO:0005886,GO:0001934,GO:0010628,GO:1902004,GO:1900272,GO:0005634,GO:0005737,GO:0007399,GO:0016020,GO:0016021,GO:0046872,GO:0003677,GO:0007155,GO:0005794,GO:0005615,GO:0004867,GO:0010951,GO:0042995,GO:0005515,GO:0005576,GO:0006915,GO:0048471,GO:0031410,GO:0010952,GO:0007219,GO:0005790,GO:0005905,GO:0009986,GO:0008201,GO:0042802,GO:0005768,GO:…	negative regulation of gene expression|cellular response to amyloid-beta|response to interleukin-1|microglial cell activation|positive regulation of NIK/NF-kappaB signaling|plasma membrane|positive regulation of protein phosphorylation|positive regulation of gene expression|positive regulation of amyloid-beta formation|negative regulation of long-term synaptic potentiation|nucleus|cytoplasm|nervo…	path:hsa04726,path:hsa05010	Serotonergic synapse|Alzheimer disease
APP	1.69e-131	1.14889	0.729	0.4	8.98e-127	7	1.822	ENSG00000142192	351	protein_coding	amyloid beta precursor protein [Source:HGNC Symbol;Acc:HGNC:620]	GO:0010629,GO:1904646,GO:0070555,GO:0001774,GO:1901224,GO:0005886,GO:0001934,GO:0010628,GO:1902004,GO:1900272,GO:0005634,GO:0005737,GO:0007399,GO:0016020,GO:0016021,GO:0046872,GO:0003677,GO:0007155,GO:0005794,GO:0005615,GO:0004867,GO:0010951,GO:0042995,GO:0005515,GO:0005576,GO:0006915,GO:0048471,GO:0031410,GO:0010952,GO:0007219,GO:0005790,GO:0005905,GO:0009986,GO:0008201,GO:0042802,GO:0005768,GO:…	negative regulation of gene expression|cellular response to amyloid-beta|response to interleukin-1|microglial cell activation|positive regulation of NIK/NF-kappaB signaling|plasma membrane|positive regulation of protein phosphorylation|positive regulation of gene expression|positive regulation of amyloid-beta formation|negative regulation of long-term synaptic potentiation|nucleus|cytoplasm|nervo…	path:hsa04726,path:hsa05010	Serotonergic synapse|Alzheimer disease
APP	2.51e-169	0.409729	0.571	0.365	1.33e-164	2	1.564	ENSG00000142192	351	protein_coding	amyloid beta precursor protein [Source:HGNC Symbol;Acc:HGNC:620]	GO:0010629,GO:1904646,GO:0070555,GO:0001774,GO:1901224,GO:0005886,GO:0001934,GO:0010628,GO:1902004,GO:1900272,GO:0005634,GO:0005737,GO:0007399,GO:0016020,GO:0016021,GO:0046872,GO:0003677,GO:0007155,GO:0005794,GO:0005615,GO:0004867,GO:0010951,GO:0042995,GO:0005515,GO:0005576,GO:0006915,GO:0048471,GO:0031410,GO:0010952,GO:0007219,GO:0005790,GO:0005905,GO:0009986,GO:0008201,GO:0042802,GO:0005768,GO:…	negative regulation of gene expression|cellular response to amyloid-beta|response to interleukin-1|microglial cell activation|positive regulation of NIK/NF-kappaB signaling|plasma membrane|positive regulation of protein phosphorylation|positive regulation of gene expression|positive regulation of amyloid-beta formation|negative regulation of long-term synaptic potentiation|nucleus|cytoplasm|nervo…	path:hsa04726,path:hsa05010	Serotonergic synapse|Alzheimer disease
APP	7.27e-24	0.491481	0.565	0.404	3.85e-19	6	1.399	ENSG00000142192	351	protein_coding	amyloid beta precursor protein [Source:HGNC Symbol;Acc:HGNC:620]	GO:0010629,GO:1904646,GO:0070555,GO:0001774,GO:1901224,GO:0005886,GO:0001934,GO:0010628,GO:1902004,GO:1900272,GO:0005634,GO:0005737,GO:0007399,GO:0016020,GO:0016021,GO:0046872,GO:0003677,GO:0007155,GO:0005794,GO:0005615,GO:0004867,GO:0010951,GO:0042995,GO:0005515,GO:0005576,GO:0006915,GO:0048471,GO:0031410,GO:0010952,GO:0007219,GO:0005790,GO:0005905,GO:0009986,GO:0008201,GO:0042802,GO:0005768,GO:…	negative regulation of gene expression|cellular response to amyloid-beta|response to interleukin-1|microglial cell activation|positive regulation of NIK/NF-kappaB signaling|plasma membrane|positive regulation of protein phosphorylation|positive regulation of gene expression|positive regulation of amyloid-beta formation|negative regulation of long-term synaptic potentiation|nucleus|cytoplasm|nervo…	path:hsa04726,path:hsa05010	Serotonergic synapse|Alzheimer disease
APPL1	2.19e-07	0.0382891	0.255	0.161	0.0115887	9	1.584	ENSG00000157500	26060	protein_coding	adaptor protein, phosphotyrosine interacting with PH domain and leucine zipper 1 [Source:HGNC Symbol;Acc:HGNC:24035]	GO:0005634,GO:0005737,GO:0016020,GO:0042803,GO:0005886,GO:0042995,GO:0005515,GO:0007165,GO:0007049,GO:0031410,GO:0042802,GO:0005768,GO:0005769,GO:0035091,GO:0070062,GO:0031901,GO:0010008,GO:0008283,GO:0008286,GO:0006606,GO:0005829,GO:0001726,GO:0007179,GO:0044877,GO:0001786,GO:0048487,GO:0048023,GO:0012506,GO:0032009,GO:0045335,GO:0046326,GO:0043422,GO:0046324,GO:0045088,GO:1903076,GO:0035729,GO:…	nucleus|cytoplasm|membrane|protein homodimerization activity|plasma membrane|cell projection|protein binding|signal transduction|cell cycle|cytoplasmic vesicle|identical protein binding|endosome|early endosome|phosphatidylinositol binding|extracellular exosome|early endosome membrane|endosome membrane|cell population proliferation|insulin receptor signaling pathway|protein import into nucleus|cyt…	path:hsa04211,path:hsa05200,path:hsa05210	Longevity regulating pathway|Pathways in cancer|Colorectal cancer
APRT	7.82e-100	0.151533	0.321	0.128	4.14e-95	4	2.508	ENSG00000198931	353	protein_coding	adenine phosphoribosyltransferase [Source:HGNC Symbol;Acc:HGNC:626]	GO:0005737,GO:0016740,GO:0005829,GO:0005654,GO:0009116,GO:0016757,GO:0005576,GO:0006166,GO:0070062,GO:0043312,GO:0034774,GO:0043101,GO:0006168,GO:0002055,GO:0003999,GO:0016208,GO:0007595,GO:0007625,GO:0032869,GO:0044209,GO:0046083	cytoplasm|transferase activity|cytosol|nucleoplasm|nucleoside metabolic process|transferase activity, transferring glycosyl groups|extracellular region|purine ribonucleoside salvage|extracellular exosome|neutrophil degranulation|secretory granule lumen|purine-containing compound salvage|adenine salvage|adenine binding|adenine phosphoribosyltransferase activity|AMP binding|lactation|grooming behav…	path:hsa00230	Purine metabolism
APRT	8.1e-16	0.0419317	0.281	0.148	4.29e-11	9	1.899	ENSG00000198931	353	protein_coding	adenine phosphoribosyltransferase [Source:HGNC Symbol;Acc:HGNC:626]	GO:0005737,GO:0016740,GO:0005829,GO:0005654,GO:0009116,GO:0016757,GO:0005576,GO:0006166,GO:0070062,GO:0043312,GO:0034774,GO:0043101,GO:0006168,GO:0002055,GO:0003999,GO:0016208,GO:0007595,GO:0007625,GO:0032869,GO:0044209,GO:0046083	cytoplasm|transferase activity|cytosol|nucleoplasm|nucleoside metabolic process|transferase activity, transferring glycosyl groups|extracellular region|purine ribonucleoside salvage|extracellular exosome|neutrophil degranulation|secretory granule lumen|purine-containing compound salvage|adenine salvage|adenine binding|adenine phosphoribosyltransferase activity|AMP binding|lactation|grooming behav…	path:hsa00230	Purine metabolism
AQP1	1.22957583719356e-311	2.0081	0.549	0.024	6.52e-307	7	22.875	ENSG00000240583	358	protein_coding	aquaporin 1 (Colton blood group) [Source:HGNC Symbol;Acc:HGNC:633]	GO:0005634,GO:0005737,GO:0016020,GO:0016021,GO:0055085,GO:0043066,GO:0034220,GO:0005886,GO:0005267,GO:0006813,GO:0005515,GO:0071805,GO:0015267,GO:0098655,GO:0042802,GO:0072488,GO:0070062,GO:0042383,GO:0016323,GO:0031965,GO:0005903,GO:0071260,GO:0016324,GO:0008519,GO:0015168,GO:0015250,GO:0035379,GO:0003097,GO:0006972,GO:0035378,GO:0005887,GO:0009925,GO:0019934,GO:0071320,GO:0031526,GO:0043154,GO:…	nucleus|cytoplasm|membrane|integral component of membrane|transmembrane transport|negative regulation of apoptotic process|ion transmembrane transport|plasma membrane|potassium channel activity|potassium ion transport|protein binding|potassium ion transmembrane transport|channel activity|cation transmembrane transport|identical protein binding|ammonium transmembrane transport|extracellular exosom…	path:hsa04924,path:hsa04964,path:hsa04976	Renin secretion|Proximal tubule bicarbonate reclamation|Bile secretion
ARAF	3.21e-22	0.214267	0.352	0.139	1.7e-17	9	2.532	ENSG00000078061	369	protein_coding	A-Raf proto-oncogene, serine/threonine kinase [Source:HGNC Symbol;Acc:HGNC:646]	GO:0046872,GO:0000166,GO:0004672,GO:0004674,GO:0005524,GO:0016301,GO:0016740,GO:0006468,GO:0016310,GO:0043066,GO:0035556,GO:0007165,GO:0005515,GO:0005739,GO:0005829,GO:0005575,GO:0033138,GO:0000165,GO:0006464,GO:0032006,GO:0032434,GO:0000186,GO:0004709,GO:0020021	metal ion binding|nucleotide binding|protein kinase activity|protein serine/threonine kinase activity|ATP binding|kinase activity|transferase activity|protein phosphorylation|phosphorylation|negative regulation of apoptotic process|intracellular signal transduction|signal transduction|protein binding|mitochondrion|cytosol|cellular_component|positive regulation of peptidyl-serine phosphorylation|M…	path:hsa01521,path:hsa01522,path:hsa04010,path:hsa04012,path:hsa04068,path:hsa04270,path:hsa04650,path:hsa04720,path:hsa04726,path:hsa04730,path:hsa04810,path:hsa04910,path:hsa04914,path:hsa04928,path:hsa05034,path:hsa05160,path:hsa05200,path:hsa05205,path:hsa05210,path:hsa05211,path:hsa05212,path:hsa05213,path:hsa05214,path:hsa05215,path:hsa05218,path:hsa05219,path:hsa05220,path:hsa05221,path:hs…	EGFR tyrosine kinase inhibitor resistance|Endocrine resistance|MAPK signaling pathway|ErbB signaling pathway|FoxO signaling pathway|Vascular smooth muscle contraction|Natural killer cell mediated cytotoxicity|Long-term potentiation|Serotonergic synapse|Long-term depression|Regulation of actin cytoskeleton|Insulin signaling pathway|Progesterone-mediated oocyte maturation|Parathyroid hormone synthe…
ARC	2.33e-270	0.581058	0.6	0.267	1.23e-265	1	2.247	ENSG00000198576	23237	protein_coding	activity regulated cytoskeleton associated protein [Source:HGNC Symbol;Acc:HGNC:648]	GO:0043025,GO:0003723,GO:0051028,GO:0005737,GO:0016020,GO:0005886,GO:0005856,GO:0042995,GO:0007275,GO:0030054,GO:0031410,GO:0045202,GO:0045211,GO:0045121,GO:0030425,GO:0005768,GO:0003729,GO:0006897,GO:0007010,GO:0031901,GO:0016477,GO:0001669,GO:0005938,GO:0051260,GO:0022604,GO:0014069,GO:0015629,GO:0043197,GO:0007616,GO:1903561,GO:1900271,GO:0050804,GO:0007492,GO:0007612,GO:0009952,GO:0048168,GO:…	neuronal cell body|RNA binding|mRNA transport|cytoplasm|membrane|plasma membrane|cytoskeleton|cell projection|multicellular organism development|cell junction|cytoplasmic vesicle|synapse|postsynaptic membrane|membrane raft|dendrite|endosome|mRNA binding|endocytosis|cytoskeleton organization|early endosome membrane|cell migration|acrosomal vesicle|cell cortex|protein homooligomerization|regulation…	path:hsa05031	Amphetamine addiction
ARC	3.44e-13	0.347082	0.577	0.346	1.83e-08	9	1.668	ENSG00000198576	23237	protein_coding	activity regulated cytoskeleton associated protein [Source:HGNC Symbol;Acc:HGNC:648]	GO:0043025,GO:0003723,GO:0051028,GO:0005737,GO:0016020,GO:0005886,GO:0005856,GO:0042995,GO:0007275,GO:0030054,GO:0031410,GO:0045202,GO:0045211,GO:0045121,GO:0030425,GO:0005768,GO:0003729,GO:0006897,GO:0007010,GO:0031901,GO:0016477,GO:0001669,GO:0005938,GO:0051260,GO:0022604,GO:0014069,GO:0015629,GO:0043197,GO:0007616,GO:1903561,GO:1900271,GO:0050804,GO:0007492,GO:0007612,GO:0009952,GO:0048168,GO:…	neuronal cell body|RNA binding|mRNA transport|cytoplasm|membrane|plasma membrane|cytoskeleton|cell projection|multicellular organism development|cell junction|cytoplasmic vesicle|synapse|postsynaptic membrane|membrane raft|dendrite|endosome|mRNA binding|endocytosis|cytoskeleton organization|early endosome membrane|cell migration|acrosomal vesicle|cell cortex|protein homooligomerization|regulation…	path:hsa05031	Amphetamine addiction
ARC	5.94e-80	0.1525	0.536	0.325	3.15e-75	4	1.649	ENSG00000198576	23237	protein_coding	activity regulated cytoskeleton associated protein [Source:HGNC Symbol;Acc:HGNC:648]	GO:0043025,GO:0003723,GO:0051028,GO:0005737,GO:0016020,GO:0005886,GO:0005856,GO:0042995,GO:0007275,GO:0030054,GO:0031410,GO:0045202,GO:0045211,GO:0045121,GO:0030425,GO:0005768,GO:0003729,GO:0006897,GO:0007010,GO:0031901,GO:0016477,GO:0001669,GO:0005938,GO:0051260,GO:0022604,GO:0014069,GO:0015629,GO:0043197,GO:0007616,GO:1903561,GO:1900271,GO:0050804,GO:0007492,GO:0007612,GO:0009952,GO:0048168,GO:…	neuronal cell body|RNA binding|mRNA transport|cytoplasm|membrane|plasma membrane|cytoskeleton|cell projection|multicellular organism development|cell junction|cytoplasmic vesicle|synapse|postsynaptic membrane|membrane raft|dendrite|endosome|mRNA binding|endocytosis|cytoskeleton organization|early endosome membrane|cell migration|acrosomal vesicle|cell cortex|protein homooligomerization|regulation…	path:hsa05031	Amphetamine addiction
ARC	3.8e-64	0.0409703	0.325	0.358	2.01e-59	2	0.908	ENSG00000198576	23237	protein_coding	activity regulated cytoskeleton associated protein [Source:HGNC Symbol;Acc:HGNC:648]	GO:0043025,GO:0003723,GO:0051028,GO:0005737,GO:0016020,GO:0005886,GO:0005856,GO:0042995,GO:0007275,GO:0030054,GO:0031410,GO:0045202,GO:0045211,GO:0045121,GO:0030425,GO:0005768,GO:0003729,GO:0006897,GO:0007010,GO:0031901,GO:0016477,GO:0001669,GO:0005938,GO:0051260,GO:0022604,GO:0014069,GO:0015629,GO:0043197,GO:0007616,GO:1903561,GO:1900271,GO:0050804,GO:0007492,GO:0007612,GO:0009952,GO:0048168,GO:…	neuronal cell body|RNA binding|mRNA transport|cytoplasm|membrane|plasma membrane|cytoskeleton|cell projection|multicellular organism development|cell junction|cytoplasmic vesicle|synapse|postsynaptic membrane|membrane raft|dendrite|endosome|mRNA binding|endocytosis|cytoskeleton organization|early endosome membrane|cell migration|acrosomal vesicle|cell cortex|protein homooligomerization|regulation…	path:hsa05031	Amphetamine addiction
ARCN1	1.89e-79	0.112954	0.322	0.149	1e-74	4	2.161	ENSG00000095139	372	protein_coding	archain 1 [Source:HGNC Symbol;Acc:HGNC:649]	GO:0003723,GO:0005737,GO:0016020,GO:0015031,GO:0005794,GO:0000139,GO:0006890,GO:0031410,GO:0030126,GO:0016192,GO:0006888,GO:0005829,GO:0030663,GO:0005789,GO:0006886,GO:0030133,GO:0051645,GO:0030137,GO:0008344,GO:0021691,GO:0043473,GO:0048193,GO:0005783	RNA binding|cytoplasm|membrane|protein transport|Golgi apparatus|Golgi membrane|retrograde vesicle-mediated transport, Golgi to endoplasmic reticulum|cytoplasmic vesicle|COPI vesicle coat|vesicle-mediated transport|endoplasmic reticulum to Golgi vesicle-mediated transport|cytosol|COPI-coated vesicle membrane|endoplasmic reticulum membrane|intracellular protein transport|transport vesicle|Golgi lo…
ARCN1	1.89e-15	0.143318	0.333	0.167	1e-10	9	1.994	ENSG00000095139	372	protein_coding	archain 1 [Source:HGNC Symbol;Acc:HGNC:649]	GO:0003723,GO:0005737,GO:0016020,GO:0015031,GO:0005794,GO:0000139,GO:0006890,GO:0031410,GO:0030126,GO:0016192,GO:0006888,GO:0005829,GO:0030663,GO:0005789,GO:0006886,GO:0030133,GO:0051645,GO:0030137,GO:0008344,GO:0021691,GO:0043473,GO:0048193,GO:0005783	RNA binding|cytoplasm|membrane|protein transport|Golgi apparatus|Golgi membrane|retrograde vesicle-mediated transport, Golgi to endoplasmic reticulum|cytoplasmic vesicle|COPI vesicle coat|vesicle-mediated transport|endoplasmic reticulum to Golgi vesicle-mediated transport|cytosol|COPI-coated vesicle membrane|endoplasmic reticulum membrane|intracellular protein transport|transport vesicle|Golgi lo…
AREG	7.85e-165	0.111794	0.275	0.106	4.16e-160	1	2.594	ENSG00000109321	374	protein_coding	amphiregulin [Source:HGNC Symbol;Acc:HGNC:651]	GO:0005615,GO:0008284,GO:0016020,GO:0016021,GO:0008083,GO:0005515,GO:0005125,GO:0005576,GO:0000139,GO:0005789,GO:0000165,GO:0009986,GO:0007267,GO:0061024,GO:0051897,GO:0006888,GO:0048208,GO:0012507,GO:0033116,GO:0005154,GO:0007165,GO:0007173,GO:0042059,GO:0030665,GO:0007186,GO:0010838,GO:0014009,GO:0014070,GO:0031175,GO:0032355,GO:0042327,GO:0042542,GO:0043434,GO:0045668,GO:0050731,GO:0051384,GO:…	extracellular space|positive regulation of cell population proliferation|membrane|integral component of membrane|growth factor activity|protein binding|cytokine activity|extracellular region|Golgi membrane|endoplasmic reticulum membrane|MAPK cascade|cell surface|cell-cell signaling|membrane organization|positive regulation of protein kinase B signaling|endoplasmic reticulum to Golgi vesicle-media…	path:hsa04010,path:hsa04012,path:hsa04151,path:hsa04390,path:hsa05210	MAPK signaling pathway|ErbB signaling pathway|PI3K-Akt signaling pathway|Hippo signaling pathway|Colorectal cancer
ARF1	8.1e-31	0.422353	0.918	0.631	4.29e-26	9	1.455	ENSG00000143761	375	protein_coding	ADP ribosylation factor 1 [Source:HGNC Symbol;Acc:HGNC:652]	GO:0003723,GO:0005737,GO:0016020,GO:0015031,GO:0000166,GO:0005525,GO:0005794,GO:0005886,GO:0043085,GO:0005515,GO:0048471,GO:0030054,GO:0045202,GO:0045211,GO:0005925,GO:0006886,GO:0016192,GO:0005829,GO:0031252,GO:0070062,GO:0098586,GO:0014069,GO:0019886,GO:0043005,GO:0035722,GO:0032991,GO:0019904,GO:0006661,GO:0000139,GO:0003924,GO:0046982,GO:0050690,GO:0006878,GO:0002090,GO:0034315,GO:0060292,GO:…	RNA binding|cytoplasm|membrane|protein transport|nucleotide binding|GTP binding|Golgi apparatus|plasma membrane|positive regulation of catalytic activity|protein binding|perinuclear region of cytoplasm|cell junction|synapse|postsynaptic membrane|focal adhesion|intracellular protein transport|vesicle-mediated transport|cytosol|cell leading edge|extracellular exosome|cellular response to virus|post…	path:hsa04072,path:hsa04144,path:hsa05110,path:hsa05134	Phospholipase D signaling pathway|Endocytosis|Vibrio cholerae infection|Legionellosis
ARF1	1.99e-88	0.118082	0.836	0.61	1.05e-83	4	1.37	ENSG00000143761	375	protein_coding	ADP ribosylation factor 1 [Source:HGNC Symbol;Acc:HGNC:652]	GO:0003723,GO:0005737,GO:0016020,GO:0015031,GO:0000166,GO:0005525,GO:0005794,GO:0005886,GO:0043085,GO:0005515,GO:0048471,GO:0030054,GO:0045202,GO:0045211,GO:0005925,GO:0006886,GO:0016192,GO:0005829,GO:0031252,GO:0070062,GO:0098586,GO:0014069,GO:0019886,GO:0043005,GO:0035722,GO:0032991,GO:0019904,GO:0006661,GO:0000139,GO:0003924,GO:0046982,GO:0050690,GO:0006878,GO:0002090,GO:0034315,GO:0060292,GO:…	RNA binding|cytoplasm|membrane|protein transport|nucleotide binding|GTP binding|Golgi apparatus|plasma membrane|positive regulation of catalytic activity|protein binding|perinuclear region of cytoplasm|cell junction|synapse|postsynaptic membrane|focal adhesion|intracellular protein transport|vesicle-mediated transport|cytosol|cell leading edge|extracellular exosome|cellular response to virus|post…	path:hsa04072,path:hsa04144,path:hsa05110,path:hsa05134	Phospholipase D signaling pathway|Endocytosis|Vibrio cholerae infection|Legionellosis
ARF1	0	0.304758	0.482	0.673	0	3	0.716	ENSG00000143761	375	protein_coding	ADP ribosylation factor 1 [Source:HGNC Symbol;Acc:HGNC:652]	GO:0003723,GO:0005737,GO:0016020,GO:0015031,GO:0000166,GO:0005525,GO:0005794,GO:0005886,GO:0043085,GO:0005515,GO:0048471,GO:0030054,GO:0045202,GO:0045211,GO:0005925,GO:0006886,GO:0016192,GO:0005829,GO:0031252,GO:0070062,GO:0098586,GO:0014069,GO:0019886,GO:0043005,GO:0035722,GO:0032991,GO:0019904,GO:0006661,GO:0000139,GO:0003924,GO:0046982,GO:0050690,GO:0006878,GO:0002090,GO:0034315,GO:0060292,GO:…	RNA binding|cytoplasm|membrane|protein transport|nucleotide binding|GTP binding|Golgi apparatus|plasma membrane|positive regulation of catalytic activity|protein binding|perinuclear region of cytoplasm|cell junction|synapse|postsynaptic membrane|focal adhesion|intracellular protein transport|vesicle-mediated transport|cytosol|cell leading edge|extracellular exosome|cellular response to virus|post…	path:hsa04072,path:hsa04144,path:hsa05110,path:hsa05134	Phospholipase D signaling pathway|Endocytosis|Vibrio cholerae infection|Legionellosis
ARF3	8.57e-154	0.141574	0.406	0.198	4.54e-149	1	2.051	ENSG00000134287	377	protein_coding	ADP ribosylation factor 3 [Source:HGNC Symbol;Acc:HGNC:654]	GO:0005737,GO:0015031,GO:0000166,GO:0005525,GO:0005794,GO:0048471,GO:0006886,GO:0016192,GO:0005886,GO:0070062,GO:0003924,GO:0006661,GO:0000139,GO:0006890	cytoplasm|protein transport|nucleotide binding|GTP binding|Golgi apparatus|perinuclear region of cytoplasm|intracellular protein transport|vesicle-mediated transport|plasma membrane|extracellular exosome|GTPase activity|phosphatidylinositol biosynthetic process|Golgi membrane|retrograde vesicle-mediated transport, Golgi to endoplasmic reticulum	path:hsa04144	Endocytosis
ARF3	9.31e-82	0.0270252	0.403	0.229	4.93e-77	4	1.76	ENSG00000134287	377	protein_coding	ADP ribosylation factor 3 [Source:HGNC Symbol;Acc:HGNC:654]	GO:0005737,GO:0015031,GO:0000166,GO:0005525,GO:0005794,GO:0048471,GO:0006886,GO:0016192,GO:0005886,GO:0070062,GO:0003924,GO:0006661,GO:0000139,GO:0006890	cytoplasm|protein transport|nucleotide binding|GTP binding|Golgi apparatus|perinuclear region of cytoplasm|intracellular protein transport|vesicle-mediated transport|plasma membrane|extracellular exosome|GTPase activity|phosphatidylinositol biosynthetic process|Golgi membrane|retrograde vesicle-mediated transport, Golgi to endoplasmic reticulum	path:hsa04144	Endocytosis
ARF3	5.56e-17	0.104032	0.427	0.247	2.94e-12	9	1.729	ENSG00000134287	377	protein_coding	ADP ribosylation factor 3 [Source:HGNC Symbol;Acc:HGNC:654]	GO:0005737,GO:0015031,GO:0000166,GO:0005525,GO:0005794,GO:0048471,GO:0006886,GO:0016192,GO:0005886,GO:0070062,GO:0003924,GO:0006661,GO:0000139,GO:0006890	cytoplasm|protein transport|nucleotide binding|GTP binding|Golgi apparatus|perinuclear region of cytoplasm|intracellular protein transport|vesicle-mediated transport|plasma membrane|extracellular exosome|GTPase activity|phosphatidylinositol biosynthetic process|Golgi membrane|retrograde vesicle-mediated transport, Golgi to endoplasmic reticulum	path:hsa04144	Endocytosis
ARF3	3.74e-06	0.0679878	0.252	0.25	0.197912	5	1.008	ENSG00000134287	377	protein_coding	ADP ribosylation factor 3 [Source:HGNC Symbol;Acc:HGNC:654]	GO:0005737,GO:0015031,GO:0000166,GO:0005525,GO:0005794,GO:0048471,GO:0006886,GO:0016192,GO:0005886,GO:0070062,GO:0003924,GO:0006661,GO:0000139,GO:0006890	cytoplasm|protein transport|nucleotide binding|GTP binding|Golgi apparatus|perinuclear region of cytoplasm|intracellular protein transport|vesicle-mediated transport|plasma membrane|extracellular exosome|GTPase activity|phosphatidylinositol biosynthetic process|Golgi membrane|retrograde vesicle-mediated transport, Golgi to endoplasmic reticulum	path:hsa04144	Endocytosis
ARF3	0.00951703	0.0271162	0.218	0.252	1	6	0.865	ENSG00000134287	377	protein_coding	ADP ribosylation factor 3 [Source:HGNC Symbol;Acc:HGNC:654]	GO:0005737,GO:0015031,GO:0000166,GO:0005525,GO:0005794,GO:0048471,GO:0006886,GO:0016192,GO:0005886,GO:0070062,GO:0003924,GO:0006661,GO:0000139,GO:0006890	cytoplasm|protein transport|nucleotide binding|GTP binding|Golgi apparatus|perinuclear region of cytoplasm|intracellular protein transport|vesicle-mediated transport|plasma membrane|extracellular exosome|GTPase activity|phosphatidylinositol biosynthetic process|Golgi membrane|retrograde vesicle-mediated transport, Golgi to endoplasmic reticulum	path:hsa04144	Endocytosis
ARF4	8.23e-162	0.533585	0.791	0.464	4.36e-157	4	1.705	ENSG00000168374	378	protein_coding	ADP ribosylation factor 4 [Source:HGNC Symbol;Acc:HGNC:655]	GO:0016020,GO:0015031,GO:0000166,GO:0043066,GO:0005525,GO:0005794,GO:0005829,GO:0005515,GO:0006886,GO:0016192,GO:0005737,GO:0045944,GO:0070062,GO:0006890,GO:0016477,GO:0032587,GO:0006888,GO:0003924,GO:0005154,GO:2000377,GO:0043197,GO:0006471,GO:0005086,GO:0007173,GO:0007420,GO:0007612,GO:0031584,GO:0045176,GO:0045197,GO:0048678,GO:0050807,GO:0060996,GO:0061512,GO:0099175,GO:0005886,GO:0098978,GO:…	membrane|protein transport|nucleotide binding|negative regulation of apoptotic process|GTP binding|Golgi apparatus|cytosol|protein binding|intracellular protein transport|vesicle-mediated transport|cytoplasm|positive regulation of transcription by RNA polymerase II|extracellular exosome|retrograde vesicle-mediated transport, Golgi to endoplasmic reticulum|cell migration|ruffle membrane|endoplasmi…
ARF4	4.53e-23	0.3801	0.801	0.497	2.4e-18	9	1.612	ENSG00000168374	378	protein_coding	ADP ribosylation factor 4 [Source:HGNC Symbol;Acc:HGNC:655]	GO:0016020,GO:0015031,GO:0000166,GO:0043066,GO:0005525,GO:0005794,GO:0005829,GO:0005515,GO:0006886,GO:0016192,GO:0005737,GO:0045944,GO:0070062,GO:0006890,GO:0016477,GO:0032587,GO:0006888,GO:0003924,GO:0005154,GO:2000377,GO:0043197,GO:0006471,GO:0005086,GO:0007173,GO:0007420,GO:0007612,GO:0031584,GO:0045176,GO:0045197,GO:0048678,GO:0050807,GO:0060996,GO:0061512,GO:0099175,GO:0005886,GO:0098978,GO:…	membrane|protein transport|nucleotide binding|negative regulation of apoptotic process|GTP binding|Golgi apparatus|cytosol|protein binding|intracellular protein transport|vesicle-mediated transport|cytoplasm|positive regulation of transcription by RNA polymerase II|extracellular exosome|retrograde vesicle-mediated transport, Golgi to endoplasmic reticulum|cell migration|ruffle membrane|endoplasmi…
ARF4	1.34e-196	0.0574297	0.672	0.446	7.09e-192	1	1.507	ENSG00000168374	378	protein_coding	ADP ribosylation factor 4 [Source:HGNC Symbol;Acc:HGNC:655]	GO:0016020,GO:0015031,GO:0000166,GO:0043066,GO:0005525,GO:0005794,GO:0005829,GO:0005515,GO:0006886,GO:0016192,GO:0005737,GO:0045944,GO:0070062,GO:0006890,GO:0016477,GO:0032587,GO:0006888,GO:0003924,GO:0005154,GO:2000377,GO:0043197,GO:0006471,GO:0005086,GO:0007173,GO:0007420,GO:0007612,GO:0031584,GO:0045176,GO:0045197,GO:0048678,GO:0050807,GO:0060996,GO:0061512,GO:0099175,GO:0005886,GO:0098978,GO:…	membrane|protein transport|nucleotide binding|negative regulation of apoptotic process|GTP binding|Golgi apparatus|cytosol|protein binding|intracellular protein transport|vesicle-mediated transport|cytoplasm|positive regulation of transcription by RNA polymerase II|extracellular exosome|retrograde vesicle-mediated transport, Golgi to endoplasmic reticulum|cell migration|ruffle membrane|endoplasmi…
ARF6	5.2e-159	0.0433213	0.634	0.421	2.76e-154	1	1.506	ENSG00000165527	382	protein_coding	ADP ribosylation factor 6 [Source:HGNC Symbol;Acc:HGNC:659]	GO:1903078,GO:0005737,GO:0016020,GO:0015031,GO:0000166,GO:0098793,GO:0003924,GO:0005525,GO:0007155,GO:0005794,GO:0051301,GO:0005829,GO:0005886,GO:0042995,GO:0005515,GO:0007049,GO:0030154,GO:0005925,GO:0006886,GO:0016192,GO:0005768,GO:0007399,GO:0070062,GO:0031901,GO:0005938,GO:0032154,GO:0010008,GO:0055038,GO:0090543,GO:0001726,GO:0050714,GO:0031996,GO:0030838,GO:0030866,GO:0032456,GO:0035020,GO:…	positive regulation of protein localization to plasma membrane|cytoplasm|membrane|protein transport|nucleotide binding|presynapse|GTPase activity|GTP binding|cell adhesion|Golgi apparatus|cell division|cytosol|plasma membrane|cell projection|protein binding|cell cycle|cell differentiation|focal adhesion|intracellular protein transport|vesicle-mediated transport|endosome|nervous system development…	path:hsa04014,path:hsa04072,path:hsa04144,path:hsa04666	Ras signaling pathway|Phospholipase D signaling pathway|Endocytosis|Fc gamma R-mediated phagocytosis
ARF6	9.81e-20	0.173405	0.559	0.464	5.2e-15	5	1.205	ENSG00000165527	382	protein_coding	ADP ribosylation factor 6 [Source:HGNC Symbol;Acc:HGNC:659]	GO:1903078,GO:0005737,GO:0016020,GO:0015031,GO:0000166,GO:0098793,GO:0003924,GO:0005525,GO:0007155,GO:0005794,GO:0051301,GO:0005829,GO:0005886,GO:0042995,GO:0005515,GO:0007049,GO:0030154,GO:0005925,GO:0006886,GO:0016192,GO:0005768,GO:0007399,GO:0070062,GO:0031901,GO:0005938,GO:0032154,GO:0010008,GO:0055038,GO:0090543,GO:0001726,GO:0050714,GO:0031996,GO:0030838,GO:0030866,GO:0032456,GO:0035020,GO:…	positive regulation of protein localization to plasma membrane|cytoplasm|membrane|protein transport|nucleotide binding|presynapse|GTPase activity|GTP binding|cell adhesion|Golgi apparatus|cell division|cytosol|plasma membrane|cell projection|protein binding|cell cycle|cell differentiation|focal adhesion|intracellular protein transport|vesicle-mediated transport|endosome|nervous system development…	path:hsa04014,path:hsa04072,path:hsa04144,path:hsa04666	Ras signaling pathway|Phospholipase D signaling pathway|Endocytosis|Fc gamma R-mediated phagocytosis
ARF6	0	0.693689	0.458	0.478	0	3	0.958	ENSG00000165527	382	protein_coding	ADP ribosylation factor 6 [Source:HGNC Symbol;Acc:HGNC:659]	GO:1903078,GO:0005737,GO:0016020,GO:0015031,GO:0000166,GO:0098793,GO:0003924,GO:0005525,GO:0007155,GO:0005794,GO:0051301,GO:0005829,GO:0005886,GO:0042995,GO:0005515,GO:0007049,GO:0030154,GO:0005925,GO:0006886,GO:0016192,GO:0005768,GO:0007399,GO:0070062,GO:0031901,GO:0005938,GO:0032154,GO:0010008,GO:0055038,GO:0090543,GO:0001726,GO:0050714,GO:0031996,GO:0030838,GO:0030866,GO:0032456,GO:0035020,GO:…	positive regulation of protein localization to plasma membrane|cytoplasm|membrane|protein transport|nucleotide binding|presynapse|GTPase activity|GTP binding|cell adhesion|Golgi apparatus|cell division|cytosol|plasma membrane|cell projection|protein binding|cell cycle|cell differentiation|focal adhesion|intracellular protein transport|vesicle-mediated transport|endosome|nervous system development…	path:hsa04014,path:hsa04072,path:hsa04144,path:hsa04666	Ras signaling pathway|Phospholipase D signaling pathway|Endocytosis|Fc gamma R-mediated phagocytosis
ARF6	4.92e-31	0.317932	0.333	0.478	2.61e-26	8	0.697	ENSG00000165527	382	protein_coding	ADP ribosylation factor 6 [Source:HGNC Symbol;Acc:HGNC:659]	GO:1903078,GO:0005737,GO:0016020,GO:0015031,GO:0000166,GO:0098793,GO:0003924,GO:0005525,GO:0007155,GO:0005794,GO:0051301,GO:0005829,GO:0005886,GO:0042995,GO:0005515,GO:0007049,GO:0030154,GO:0005925,GO:0006886,GO:0016192,GO:0005768,GO:0007399,GO:0070062,GO:0031901,GO:0005938,GO:0032154,GO:0010008,GO:0055038,GO:0090543,GO:0001726,GO:0050714,GO:0031996,GO:0030838,GO:0030866,GO:0032456,GO:0035020,GO:…	positive regulation of protein localization to plasma membrane|cytoplasm|membrane|protein transport|nucleotide binding|presynapse|GTPase activity|GTP binding|cell adhesion|Golgi apparatus|cell division|cytosol|plasma membrane|cell projection|protein binding|cell cycle|cell differentiation|focal adhesion|intracellular protein transport|vesicle-mediated transport|endosome|nervous system development…	path:hsa04014,path:hsa04072,path:hsa04144,path:hsa04666	Ras signaling pathway|Phospholipase D signaling pathway|Endocytosis|Fc gamma R-mediated phagocytosis
ARFGAP1	8.23e-123	0.291281	0.297	0.08	4.36e-118	4	3.712	ENSG00000101199	55738	protein_coding	ADP ribosylation factor GTPase activating protein 1 [Source:HGNC Symbol;Acc:HGNC:15852]	GO:0005737,GO:0015031,GO:0046872,GO:0005794,GO:0005096,GO:0043547,GO:0005515,GO:0016192,GO:0000139,GO:0005829,GO:0006890,GO:0006888,GO:0036498,GO:0030100,GO:0032012,GO:0045202,GO:0014069	cytoplasm|protein transport|metal ion binding|Golgi apparatus|GTPase activator activity|positive regulation of GTPase activity|protein binding|vesicle-mediated transport|Golgi membrane|cytosol|retrograde vesicle-mediated transport, Golgi to endoplasmic reticulum|endoplasmic reticulum to Golgi vesicle-mediated transport|IRE1-mediated unfolded protein response|regulation of endocytosis|regulation o…	path:hsa04144	Endocytosis
ARFGAP3	2.3e-89	0.0565946	0.286	0.128	1.22e-84	4	2.234	ENSG00000242247	26286	protein_coding	ADP ribosylation factor GTPase activating protein 3 [Source:HGNC Symbol;Acc:HGNC:661]	GO:0005737,GO:0016020,GO:0006886,GO:0015031,GO:0005794,GO:0046872,GO:0005829,GO:0005096,GO:0043547,GO:0005515,GO:0000139,GO:0016192,GO:0006890,GO:0006888,GO:0030126,GO:0009306,GO:0048205	cytoplasm|membrane|intracellular protein transport|protein transport|Golgi apparatus|metal ion binding|cytosol|GTPase activator activity|positive regulation of GTPase activity|protein binding|Golgi membrane|vesicle-mediated transport|retrograde vesicle-mediated transport, Golgi to endoplasmic reticulum|endoplasmic reticulum to Golgi vesicle-mediated transport|COPI vesicle coat|protein secretion|C…	path:hsa04144	Endocytosis
ARFGAP3	4.71e-17	0.13969	0.303	0.144	2.49e-12	9	2.104	ENSG00000242247	26286	protein_coding	ADP ribosylation factor GTPase activating protein 3 [Source:HGNC Symbol;Acc:HGNC:661]	GO:0005737,GO:0016020,GO:0006886,GO:0015031,GO:0005794,GO:0046872,GO:0005829,GO:0005096,GO:0043547,GO:0005515,GO:0000139,GO:0016192,GO:0006890,GO:0006888,GO:0030126,GO:0009306,GO:0048205	cytoplasm|membrane|intracellular protein transport|protein transport|Golgi apparatus|metal ion binding|cytosol|GTPase activator activity|positive regulation of GTPase activity|protein binding|Golgi membrane|vesicle-mediated transport|retrograde vesicle-mediated transport, Golgi to endoplasmic reticulum|endoplasmic reticulum to Golgi vesicle-mediated transport|COPI vesicle coat|protein secretion|C…	path:hsa04144	Endocytosis
ARFIP2	8.78e-117	0.184773	0.305	0.099	4.65e-112	4	3.081	ENSG00000132254	23647	protein_coding	ADP ribosylation factor interacting protein 2 [Source:HGNC Symbol;Acc:HGNC:17160]	GO:0005737,GO:0005886,GO:0019904,GO:0005515,GO:0042802,GO:0006886,GO:0005829,GO:0045296,GO:0005938,GO:0030036,GO:0005543,GO:0001726,GO:0005525,GO:0030032,GO:0007264,GO:0030742,GO:0032588,GO:0048365,GO:0031529,GO:0070273	cytoplasm|plasma membrane|protein domain specific binding|protein binding|identical protein binding|intracellular protein transport|cytosol|cadherin binding|cell cortex|actin cytoskeleton organization|phospholipid binding|ruffle|GTP binding|lamellipodium assembly|small GTPase mediated signal transduction|GTP-dependent protein binding|trans-Golgi network membrane|Rac GTPase binding|ruffle organiza…
ARGLU1	1.08e-23	0.601609	0.568	0.392	5.73e-19	7	1.449	ENSG00000134884	55082	protein_coding	arginine and glutamate rich 1 [Source:HGNC Symbol;Acc:HGNC:25482]	GO:0005634,GO:0005654,GO:0005739,GO:0005515,GO:0045296	nucleus|nucleoplasm|mitochondrion|protein binding|cadherin binding
ARGLU1	2.27e-34	0.511657	0.326	0.399	1.2e-29	8	0.817	ENSG00000134884	55082	protein_coding	arginine and glutamate rich 1 [Source:HGNC Symbol;Acc:HGNC:25482]	GO:0005634,GO:0005654,GO:0005739,GO:0005515,GO:0045296	nucleus|nucleoplasm|mitochondrion|protein binding|cadherin binding
ARGLU1	2.21e-303	0.532099	0.331	0.413	1.17e-298	3	0.801	ENSG00000134884	55082	protein_coding	arginine and glutamate rich 1 [Source:HGNC Symbol;Acc:HGNC:25482]	GO:0005634,GO:0005654,GO:0005739,GO:0005515,GO:0045296	nucleus|nucleoplasm|mitochondrion|protein binding|cadherin binding
ARHGAP1	2.01e-132	0.269928	0.382	0.127	1.06e-127	4	3.008	ENSG00000175220	392	protein_coding	Rho GTPase activating protein 1 [Source:HGNC Symbol;Acc:HGNC:673]	GO:0005737,GO:0007165,GO:0009967,GO:0043547,GO:0005515,GO:0005096,GO:0005829,GO:0045296,GO:0070062,GO:0051056,GO:0017124,GO:0007266,GO:0005070,GO:0010008,GO:0048471,GO:0097443,GO:0017137,GO:0007264,GO:0016197,GO:0033572,GO:2001136,GO:0016020,GO:0016021	cytoplasm|signal transduction|positive regulation of signal transduction|positive regulation of GTPase activity|protein binding|GTPase activator activity|cytosol|cadherin binding|extracellular exosome|regulation of small GTPase mediated signal transduction|SH3 domain binding|Rho protein signal transduction|SH3/SH2 adaptor activity|endosome membrane|perinuclear region of cytoplasm|sorting endosome…
ARHGAP1	6.07e-28	0.456123	0.296	0.152	3.22e-23	6	1.947	ENSG00000175220	392	protein_coding	Rho GTPase activating protein 1 [Source:HGNC Symbol;Acc:HGNC:673]	GO:0005737,GO:0007165,GO:0009967,GO:0043547,GO:0005515,GO:0005096,GO:0005829,GO:0045296,GO:0070062,GO:0051056,GO:0017124,GO:0007266,GO:0005070,GO:0010008,GO:0048471,GO:0097443,GO:0017137,GO:0007264,GO:0016197,GO:0033572,GO:2001136,GO:0016020,GO:0016021	cytoplasm|signal transduction|positive regulation of signal transduction|positive regulation of GTPase activity|protein binding|GTPase activator activity|cytosol|cadherin binding|extracellular exosome|regulation of small GTPase mediated signal transduction|SH3 domain binding|Rho protein signal transduction|SH3/SH2 adaptor activity|endosome membrane|perinuclear region of cytoplasm|sorting endosome…
ARHGAP1	5.36e-10	0.0928151	0.27	0.155	2.84e-05	9	1.742	ENSG00000175220	392	protein_coding	Rho GTPase activating protein 1 [Source:HGNC Symbol;Acc:HGNC:673]	GO:0005737,GO:0007165,GO:0009967,GO:0043547,GO:0005515,GO:0005096,GO:0005829,GO:0045296,GO:0070062,GO:0051056,GO:0017124,GO:0007266,GO:0005070,GO:0010008,GO:0048471,GO:0097443,GO:0017137,GO:0007264,GO:0016197,GO:0033572,GO:2001136,GO:0016020,GO:0016021	cytoplasm|signal transduction|positive regulation of signal transduction|positive regulation of GTPase activity|protein binding|GTPase activator activity|cytosol|cadherin binding|extracellular exosome|regulation of small GTPase mediated signal transduction|SH3 domain binding|Rho protein signal transduction|SH3/SH2 adaptor activity|endosome membrane|perinuclear region of cytoplasm|sorting endosome…
ARHGAP18	2.58e-88	0.464909	0.268	0.094	1.36e-83	5	2.851	ENSG00000146376	93663	protein_coding	Rho GTPase activating protein 18 [Source:HGNC Symbol;Acc:HGNC:21035]	GO:0005737,GO:0016607,GO:0005829,GO:0007165,GO:0005886,GO:0043547,GO:0005096,GO:0045296,GO:0051056,GO:0032956,GO:0008360,GO:2000145,GO:0030833,GO:0007264	cytoplasm|nuclear speck|cytosol|signal transduction|plasma membrane|positive regulation of GTPase activity|GTPase activator activity|cadherin binding|regulation of small GTPase mediated signal transduction|regulation of actin cytoskeleton organization|regulation of cell shape|regulation of cell motility|regulation of actin filament polymerization|small GTPase mediated signal transduction
ARHGAP18	6.88e-95	0.0945153	0.252	0.094	3.65e-90	4	2.681	ENSG00000146376	93663	protein_coding	Rho GTPase activating protein 18 [Source:HGNC Symbol;Acc:HGNC:21035]	GO:0005737,GO:0016607,GO:0005829,GO:0007165,GO:0005886,GO:0043547,GO:0005096,GO:0045296,GO:0051056,GO:0032956,GO:0008360,GO:2000145,GO:0030833,GO:0007264	cytoplasm|nuclear speck|cytosol|signal transduction|plasma membrane|positive regulation of GTPase activity|GTPase activator activity|cadherin binding|regulation of small GTPase mediated signal transduction|regulation of actin cytoskeleton organization|regulation of cell shape|regulation of cell motility|regulation of actin filament polymerization|small GTPase mediated signal transduction
ARHGAP21	9.77e-145	0.425889	0.262	0.137	5.18e-140	2	1.912	ENSG00000107863	57584	protein_coding	Rho GTPase activating protein 21 [Source:HGNC Symbol;Acc:HGNC:23725]	GO:0005737,GO:0016020,GO:0007165,GO:0005794,GO:0005886,GO:0030054,GO:0043547,GO:0015629,GO:0005856,GO:0005515,GO:0000139,GO:0031410,GO:0030659,GO:0005096,GO:0005829,GO:0051056,GO:0007030,GO:0051683,GO:0072384,GO:0051684	cytoplasm|membrane|signal transduction|Golgi apparatus|plasma membrane|cell junction|positive regulation of GTPase activity|actin cytoskeleton|cytoskeleton|protein binding|Golgi membrane|cytoplasmic vesicle|cytoplasmic vesicle membrane|GTPase activator activity|cytosol|regulation of small GTPase mediated signal transduction|Golgi organization|establishment of Golgi localization|organelle transpor…
ARHGAP21	1.9e-60	0.034268	0.277	0.149	1.01e-55	4	1.859	ENSG00000107863	57584	protein_coding	Rho GTPase activating protein 21 [Source:HGNC Symbol;Acc:HGNC:23725]	GO:0005737,GO:0016020,GO:0007165,GO:0005794,GO:0005886,GO:0030054,GO:0043547,GO:0015629,GO:0005856,GO:0005515,GO:0000139,GO:0031410,GO:0030659,GO:0005096,GO:0005829,GO:0051056,GO:0007030,GO:0051683,GO:0072384,GO:0051684	cytoplasm|membrane|signal transduction|Golgi apparatus|plasma membrane|cell junction|positive regulation of GTPase activity|actin cytoskeleton|cytoskeleton|protein binding|Golgi membrane|cytoplasmic vesicle|cytoplasmic vesicle membrane|GTPase activator activity|cytosol|regulation of small GTPase mediated signal transduction|Golgi organization|establishment of Golgi localization|organelle transpor…
ARHGAP21	7.81e-10	0.00464411	0.258	0.162	4.14e-05	9	1.593	ENSG00000107863	57584	protein_coding	Rho GTPase activating protein 21 [Source:HGNC Symbol;Acc:HGNC:23725]	GO:0005737,GO:0016020,GO:0007165,GO:0005794,GO:0005886,GO:0030054,GO:0043547,GO:0015629,GO:0005856,GO:0005515,GO:0000139,GO:0031410,GO:0030659,GO:0005096,GO:0005829,GO:0051056,GO:0007030,GO:0051683,GO:0072384,GO:0051684	cytoplasm|membrane|signal transduction|Golgi apparatus|plasma membrane|cell junction|positive regulation of GTPase activity|actin cytoskeleton|cytoskeleton|protein binding|Golgi membrane|cytoplasmic vesicle|cytoplasmic vesicle membrane|GTPase activator activity|cytosol|regulation of small GTPase mediated signal transduction|Golgi organization|establishment of Golgi localization|organelle transpor…
ARHGAP23	2.33e-56	0.669971	0.363	0.118	1.23e-51	7	3.076	ENSG00000275832	57636	protein_coding	Rho GTPase activating protein 23 [Source:HGNC Symbol;Acc:HGNC:29293]	GO:0007165,GO:0043547,GO:0005096,GO:0005829,GO:0070062,GO:0051056,GO:0005515	signal transduction|positive regulation of GTPase activity|GTPase activator activity|cytosol|extracellular exosome|regulation of small GTPase mediated signal transduction|protein binding
ARHGAP23	5.93e-81	0.157866	0.277	0.105	3.14e-76	4	2.638	ENSG00000275832	57636	protein_coding	Rho GTPase activating protein 23 [Source:HGNC Symbol;Acc:HGNC:29293]	GO:0007165,GO:0043547,GO:0005096,GO:0005829,GO:0070062,GO:0051056,GO:0005515	signal transduction|positive regulation of GTPase activity|GTPase activator activity|cytosol|extracellular exosome|regulation of small GTPase mediated signal transduction|protein binding
ARHGAP23	5.33e-10	0.227533	0.255	0.123	2.83e-05	9	2.073	ENSG00000275832	57636	protein_coding	Rho GTPase activating protein 23 [Source:HGNC Symbol;Acc:HGNC:29293]	GO:0007165,GO:0043547,GO:0005096,GO:0005829,GO:0070062,GO:0051056,GO:0005515	signal transduction|positive regulation of GTPase activity|GTPase activator activity|cytosol|extracellular exosome|regulation of small GTPase mediated signal transduction|protein binding
ARHGAP29	1.46e-241	0.399543	0.352	0.097	7.73e-237	1	3.629	ENSG00000137962	9411	protein_coding	Rho GTPase activating protein 29 [Source:HGNC Symbol;Acc:HGNC:30207]	GO:0046872,GO:0035556,GO:0007165,GO:0043547,GO:0005096,GO:0005737,GO:0005829,GO:0051056,GO:0032991,GO:0007266,GO:0030165	metal ion binding|intracellular signal transduction|signal transduction|positive regulation of GTPase activity|GTPase activator activity|cytoplasm|cytosol|regulation of small GTPase mediated signal transduction|protein-containing complex|Rho protein signal transduction|PDZ domain binding
ARHGAP29	4.64e-55	0.825246	0.392	0.154	2.46e-50	7	2.545	ENSG00000137962	9411	protein_coding	Rho GTPase activating protein 29 [Source:HGNC Symbol;Acc:HGNC:30207]	GO:0046872,GO:0035556,GO:0007165,GO:0043547,GO:0005096,GO:0005737,GO:0005829,GO:0051056,GO:0032991,GO:0007266,GO:0030165	metal ion binding|intracellular signal transduction|signal transduction|positive regulation of GTPase activity|GTPase activator activity|cytoplasm|cytosol|regulation of small GTPase mediated signal transduction|protein-containing complex|Rho protein signal transduction|PDZ domain binding
ARHGAP5	1.39e-19	0.314303	0.457	0.208	7.39e-15	9	2.197	ENSG00000100852	394	protein_coding	Rho GTPase activating protein 5 [Source:HGNC Symbol;Acc:HGNC:675]	GO:0005737,GO:0016020,GO:0005783,GO:0005829,GO:0007165,GO:0003924,GO:0005525,GO:0005886,GO:0043547,GO:0005515,GO:0005096,GO:0051056,GO:0042169,GO:0007155,GO:0007266,GO:0030879	cytoplasm|membrane|endoplasmic reticulum|cytosol|signal transduction|GTPase activity|GTP binding|plasma membrane|positive regulation of GTPase activity|protein binding|GTPase activator activity|regulation of small GTPase mediated signal transduction|SH2 domain binding|cell adhesion|Rho protein signal transduction|mammary gland development	path:hsa04510,path:hsa04670	Focal adhesion|Leukocyte transendothelial migration
ARHGAP5	1.15e-97	0.0881688	0.387	0.189	6.11e-93	4	2.048	ENSG00000100852	394	protein_coding	Rho GTPase activating protein 5 [Source:HGNC Symbol;Acc:HGNC:675]	GO:0005737,GO:0016020,GO:0005783,GO:0005829,GO:0007165,GO:0003924,GO:0005525,GO:0005886,GO:0043547,GO:0005515,GO:0005096,GO:0051056,GO:0042169,GO:0007155,GO:0007266,GO:0030879	cytoplasm|membrane|endoplasmic reticulum|cytosol|signal transduction|GTPase activity|GTP binding|plasma membrane|positive regulation of GTPase activity|protein binding|GTPase activator activity|regulation of small GTPase mediated signal transduction|SH2 domain binding|cell adhesion|Rho protein signal transduction|mammary gland development	path:hsa04510,path:hsa04670	Focal adhesion|Leukocyte transendothelial migration
ARHGAP9	0	1.26778	0.317	0.043	0	3	7.372	ENSG00000123329	64333	protein_coding	Rho GTPase activating protein 9 [Source:HGNC Symbol;Acc:HGNC:14130]	GO:0007165,GO:0043547,GO:0005515,GO:0005096,GO:0008289,GO:0005576,GO:0005737,GO:0005829,GO:0051056,GO:0005547,GO:0043312,GO:0034774,GO:0043087	signal transduction|positive regulation of GTPase activity|protein binding|GTPase activator activity|lipid binding|extracellular region|cytoplasm|cytosol|regulation of small GTPase mediated signal transduction|phosphatidylinositol-3,4,5-trisphosphate binding|neutrophil degranulation|secretory granule lumen|regulation of GTPase activity
ARHGDIA	2.68e-21	0.288562	0.693	0.412	1.42e-16	9	1.682	ENSG00000141522	396	protein_coding	Rho GDP dissociation inhibitor alpha [Source:HGNC Symbol;Acc:HGNC:678]	GO:0005737,GO:0043066,GO:0050790,GO:0043547,GO:0005856,GO:0005515,GO:0005096,GO:0005094,GO:0005829,GO:0016020,GO:0070062,GO:0051056,GO:0007266,GO:0071526,GO:2000249,GO:0048365,GO:0050772,GO:0035023,GO:0050771,GO:0007162,GO:0005504,GO:0017048,GO:0019901,GO:0051879,GO:0008360,GO:0030336,GO:0032880,GO:0071260,GO:0071407,GO:0071461,GO:0001772,GO:0005615,GO:0005634,GO:0045202	cytoplasm|negative regulation of apoptotic process|regulation of catalytic activity|positive regulation of GTPase activity|cytoskeleton|protein binding|GTPase activator activity|Rho GDP-dissociation inhibitor activity|cytosol|membrane|extracellular exosome|regulation of small GTPase mediated signal transduction|Rho protein signal transduction|semaphorin-plexin signaling pathway|regulation of acti…	path:hsa04722,path:hsa04962	Neurotrophin signaling pathway|Vasopressin-regulated water reabsorption
ARHGDIA	4.89e-115	0.0325228	0.63	0.388	2.59e-110	4	1.624	ENSG00000141522	396	protein_coding	Rho GDP dissociation inhibitor alpha [Source:HGNC Symbol;Acc:HGNC:678]	GO:0005737,GO:0043066,GO:0050790,GO:0043547,GO:0005856,GO:0005515,GO:0005096,GO:0005094,GO:0005829,GO:0016020,GO:0070062,GO:0051056,GO:0007266,GO:0071526,GO:2000249,GO:0048365,GO:0050772,GO:0035023,GO:0050771,GO:0007162,GO:0005504,GO:0017048,GO:0019901,GO:0051879,GO:0008360,GO:0030336,GO:0032880,GO:0071260,GO:0071407,GO:0071461,GO:0001772,GO:0005615,GO:0005634,GO:0045202	cytoplasm|negative regulation of apoptotic process|regulation of catalytic activity|positive regulation of GTPase activity|cytoskeleton|protein binding|GTPase activator activity|Rho GDP-dissociation inhibitor activity|cytosol|membrane|extracellular exosome|regulation of small GTPase mediated signal transduction|Rho protein signal transduction|semaphorin-plexin signaling pathway|regulation of acti…	path:hsa04722,path:hsa04962	Neurotrophin signaling pathway|Vasopressin-regulated water reabsorption
ARHGDIA	4.84e-23	0.218695	0.488	0.409	2.56e-18	5	1.193	ENSG00000141522	396	protein_coding	Rho GDP dissociation inhibitor alpha [Source:HGNC Symbol;Acc:HGNC:678]	GO:0005737,GO:0043066,GO:0050790,GO:0043547,GO:0005856,GO:0005515,GO:0005096,GO:0005094,GO:0005829,GO:0016020,GO:0070062,GO:0051056,GO:0007266,GO:0071526,GO:2000249,GO:0048365,GO:0050772,GO:0035023,GO:0050771,GO:0007162,GO:0005504,GO:0017048,GO:0019901,GO:0051879,GO:0008360,GO:0030336,GO:0032880,GO:0071260,GO:0071407,GO:0071461,GO:0001772,GO:0005615,GO:0005634,GO:0045202	cytoplasm|negative regulation of apoptotic process|regulation of catalytic activity|positive regulation of GTPase activity|cytoskeleton|protein binding|GTPase activator activity|Rho GDP-dissociation inhibitor activity|cytosol|membrane|extracellular exosome|regulation of small GTPase mediated signal transduction|Rho protein signal transduction|semaphorin-plexin signaling pathway|regulation of acti…	path:hsa04722,path:hsa04962	Neurotrophin signaling pathway|Vasopressin-regulated water reabsorption
ARHGDIA	7.03e-306	0.324902	0.29	0.447	3.73e-301	3	0.649	ENSG00000141522	396	protein_coding	Rho GDP dissociation inhibitor alpha [Source:HGNC Symbol;Acc:HGNC:678]	GO:0005737,GO:0043066,GO:0050790,GO:0043547,GO:0005856,GO:0005515,GO:0005096,GO:0005094,GO:0005829,GO:0016020,GO:0070062,GO:0051056,GO:0007266,GO:0071526,GO:2000249,GO:0048365,GO:0050772,GO:0035023,GO:0050771,GO:0007162,GO:0005504,GO:0017048,GO:0019901,GO:0051879,GO:0008360,GO:0030336,GO:0032880,GO:0071260,GO:0071407,GO:0071461,GO:0001772,GO:0005615,GO:0005634,GO:0045202	cytoplasm|negative regulation of apoptotic process|regulation of catalytic activity|positive regulation of GTPase activity|cytoskeleton|protein binding|GTPase activator activity|Rho GDP-dissociation inhibitor activity|cytosol|membrane|extracellular exosome|regulation of small GTPase mediated signal transduction|Rho protein signal transduction|semaphorin-plexin signaling pathway|regulation of acti…	path:hsa04722,path:hsa04962	Neurotrophin signaling pathway|Vasopressin-regulated water reabsorption
ARHGDIA	2.88e-29	0.147497	0.233	0.421	1.53e-24	8	0.553	ENSG00000141522	396	protein_coding	Rho GDP dissociation inhibitor alpha [Source:HGNC Symbol;Acc:HGNC:678]	GO:0005737,GO:0043066,GO:0050790,GO:0043547,GO:0005856,GO:0005515,GO:0005096,GO:0005094,GO:0005829,GO:0016020,GO:0070062,GO:0051056,GO:0007266,GO:0071526,GO:2000249,GO:0048365,GO:0050772,GO:0035023,GO:0050771,GO:0007162,GO:0005504,GO:0017048,GO:0019901,GO:0051879,GO:0008360,GO:0030336,GO:0032880,GO:0071260,GO:0071407,GO:0071461,GO:0001772,GO:0005615,GO:0005634,GO:0045202	cytoplasm|negative regulation of apoptotic process|regulation of catalytic activity|positive regulation of GTPase activity|cytoskeleton|protein binding|GTPase activator activity|Rho GDP-dissociation inhibitor activity|cytosol|membrane|extracellular exosome|regulation of small GTPase mediated signal transduction|Rho protein signal transduction|semaphorin-plexin signaling pathway|regulation of acti…	path:hsa04722,path:hsa04962	Neurotrophin signaling pathway|Vasopressin-regulated water reabsorption
ARHGDIB	0	1.50139	0.598	0.227	0	3	2.634	ENSG00000111348	397	protein_coding	Rho GDP dissociation inhibitor beta [Source:HGNC Symbol;Acc:HGNC:679]	GO:0005737,GO:0005829,GO:0050790,GO:0043547,GO:0005856,GO:0005096,GO:0005094,GO:0071461,GO:0016020,GO:0005515,GO:0070062,GO:0051056,GO:0007266,GO:0007275,GO:2000249,GO:0048365,GO:0031410,GO:0035023,GO:0007162,GO:0003924,GO:1901164	cytoplasm|cytosol|regulation of catalytic activity|positive regulation of GTPase activity|cytoskeleton|GTPase activator activity|Rho GDP-dissociation inhibitor activity|cellular response to redox state|membrane|protein binding|extracellular exosome|regulation of small GTPase mediated signal transduction|Rho protein signal transduction|multicellular organism development|regulation of actin cytoske…	path:hsa04722,path:hsa04962	Neurotrophin signaling pathway|Vasopressin-regulated water reabsorption
ARHGDIB	1.92e-171	0.3883	0.573	0.263	1.02e-166	5	2.179	ENSG00000111348	397	protein_coding	Rho GDP dissociation inhibitor beta [Source:HGNC Symbol;Acc:HGNC:679]	GO:0005737,GO:0005829,GO:0050790,GO:0043547,GO:0005856,GO:0005096,GO:0005094,GO:0071461,GO:0016020,GO:0005515,GO:0070062,GO:0051056,GO:0007266,GO:0007275,GO:2000249,GO:0048365,GO:0031410,GO:0035023,GO:0007162,GO:0003924,GO:1901164	cytoplasm|cytosol|regulation of catalytic activity|positive regulation of GTPase activity|cytoskeleton|GTPase activator activity|Rho GDP-dissociation inhibitor activity|cellular response to redox state|membrane|protein binding|extracellular exosome|regulation of small GTPase mediated signal transduction|Rho protein signal transduction|multicellular organism development|regulation of actin cytoske…	path:hsa04722,path:hsa04962	Neurotrophin signaling pathway|Vasopressin-regulated water reabsorption
ARHGEF1	0	1.01803	0.323	0.167	0	3	1.934	ENSG00000076928	9138	protein_coding	Rho guanine nucleotide exchange factor 1 [Source:HGNC Symbol;Acc:HGNC:681]	GO:0003723,GO:0005737,GO:0016020,GO:0007186,GO:0005829,GO:0005886,GO:0001664,GO:0005085,GO:0005089,GO:0005096,GO:0035023,GO:0043547,GO:0005515,GO:0051056,GO:0007266,GO:0043065	RNA binding|cytoplasm|membrane|G protein-coupled receptor signaling pathway|cytosol|plasma membrane|G protein-coupled receptor binding|guanyl-nucleotide exchange factor activity|Rho guanyl-nucleotide exchange factor activity|GTPase activator activity|regulation of Rho protein signal transduction|positive regulation of GTPase activity|protein binding|regulation of small GTPase mediated signal tran…	path:hsa04270,path:hsa04611,path:hsa04810,path:hsa04928,path:hsa05163,path:hsa05200,path:hsa05205	Vascular smooth muscle contraction|Platelet activation|Regulation of actin cytoskeleton|Parathyroid hormone synthesis, secretion and action|Human cytomegalovirus infection|Pathways in cancer|Proteoglycans in cancer
ARHGEF1	6.1e-25	0.00193696	0.256	0.189	3.23e-20	5	1.354	ENSG00000076928	9138	protein_coding	Rho guanine nucleotide exchange factor 1 [Source:HGNC Symbol;Acc:HGNC:681]	GO:0003723,GO:0005737,GO:0016020,GO:0007186,GO:0005829,GO:0005886,GO:0001664,GO:0005085,GO:0005089,GO:0005096,GO:0035023,GO:0043547,GO:0005515,GO:0051056,GO:0007266,GO:0043065	RNA binding|cytoplasm|membrane|G protein-coupled receptor signaling pathway|cytosol|plasma membrane|G protein-coupled receptor binding|guanyl-nucleotide exchange factor activity|Rho guanyl-nucleotide exchange factor activity|GTPase activator activity|regulation of Rho protein signal transduction|positive regulation of GTPase activity|protein binding|regulation of small GTPase mediated signal tran…	path:hsa04270,path:hsa04611,path:hsa04810,path:hsa04928,path:hsa05163,path:hsa05200,path:hsa05205	Vascular smooth muscle contraction|Platelet activation|Regulation of actin cytoskeleton|Parathyroid hormone synthesis, secretion and action|Human cytomegalovirus infection|Pathways in cancer|Proteoglycans in cancer
ARHGEF12	2.31e-14	0.349926	0.309	0.172	1.23e-09	7	1.797	ENSG00000196914	23365	protein_coding	Rho guanine nucleotide exchange factor 12 [Source:HGNC Symbol;Acc:HGNC:14193]	GO:0005737,GO:0016020,GO:0007186,GO:0035556,GO:0001664,GO:0005085,GO:0005089,GO:0005096,GO:0035023,GO:0043547,GO:0005515,GO:0007266,GO:0005829,GO:0070062,GO:0051056,GO:0043065	cytoplasm|membrane|G protein-coupled receptor signaling pathway|intracellular signal transduction|G protein-coupled receptor binding|guanyl-nucleotide exchange factor activity|Rho guanyl-nucleotide exchange factor activity|GTPase activator activity|regulation of Rho protein signal transduction|positive regulation of GTPase activity|protein binding|Rho protein signal transduction|cytosol|extracell…	path:hsa04270,path:hsa04360,path:hsa04611,path:hsa04625,path:hsa04810,path:hsa05152,path:hsa05163,path:hsa05200,path:hsa05205	Vascular smooth muscle contraction|Axon guidance|Platelet activation|C-type lectin receptor signaling pathway|Regulation of actin cytoskeleton|Tuberculosis|Human cytomegalovirus infection|Pathways in cancer|Proteoglycans in cancer
ARHGEF12	6.44e-21	0.436052	0.302	0.171	3.41e-16	6	1.766	ENSG00000196914	23365	protein_coding	Rho guanine nucleotide exchange factor 12 [Source:HGNC Symbol;Acc:HGNC:14193]	GO:0005737,GO:0016020,GO:0007186,GO:0035556,GO:0001664,GO:0005085,GO:0005089,GO:0005096,GO:0035023,GO:0043547,GO:0005515,GO:0007266,GO:0005829,GO:0070062,GO:0051056,GO:0043065	cytoplasm|membrane|G protein-coupled receptor signaling pathway|intracellular signal transduction|G protein-coupled receptor binding|guanyl-nucleotide exchange factor activity|Rho guanyl-nucleotide exchange factor activity|GTPase activator activity|regulation of Rho protein signal transduction|positive regulation of GTPase activity|protein binding|Rho protein signal transduction|cytosol|extracell…	path:hsa04270,path:hsa04360,path:hsa04611,path:hsa04625,path:hsa04810,path:hsa05152,path:hsa05163,path:hsa05200,path:hsa05205	Vascular smooth muscle contraction|Axon guidance|Platelet activation|C-type lectin receptor signaling pathway|Regulation of actin cytoskeleton|Tuberculosis|Human cytomegalovirus infection|Pathways in cancer|Proteoglycans in cancer
ARHGEF17	9.68e-67	0.643356	0.288	0.073	5.13e-62	6	3.945	ENSG00000110237	9828	protein_coding	Rho guanine nucleotide exchange factor 17 [Source:HGNC Symbol;Acc:HGNC:21726]	GO:0005089,GO:0035023,GO:0005085,GO:0005829,GO:0051056,GO:0007186,GO:0030036,GO:0043065,GO:0005515	Rho guanyl-nucleotide exchange factor activity|regulation of Rho protein signal transduction|guanyl-nucleotide exchange factor activity|cytosol|regulation of small GTPase mediated signal transduction|G protein-coupled receptor signaling pathway|actin cytoskeleton organization|positive regulation of apoptotic process|protein binding
ARHGEF2	3.88e-28	0.310815	0.39	0.142	2.06e-23	9	2.746	ENSG00000116584	9181	protein_coding	Rho/Rac guanine nucleotide exchange factor 2 [Source:HGNC Symbol;Acc:HGNC:682]	GO:0071356,GO:0005737,GO:0016020,GO:0006886,GO:0046872,GO:0035556,GO:0008270,GO:0005794,GO:0051301,GO:0005886,GO:0005085,GO:0005089,GO:0035023,GO:0005856,GO:0042995,GO:0005515,GO:0007049,GO:0007275,GO:0030054,GO:0031410,GO:0005874,GO:0030154,GO:0002376,GO:0045087,GO:0005925,GO:0008017,GO:0005819,GO:0007399,GO:0005923,GO:0045944,GO:0005829,GO:2001224,GO:0051056,GO:0007015,GO:0032587,GO:0032991,GO:…	cellular response to tumor necrosis factor|cytoplasm|membrane|intracellular protein transport|metal ion binding|intracellular signal transduction|zinc ion binding|Golgi apparatus|cell division|plasma membrane|guanyl-nucleotide exchange factor activity|Rho guanyl-nucleotide exchange factor activity|regulation of Rho protein signal transduction|cytoskeleton|cell projection|protein binding|cell cycl…	path:hsa04530,path:hsa05130,path:hsa05418	Tight junction|Pathogenic Escherichia coli infection|Fluid shear stress and atherosclerosis
ARHGEF2	1.1e-51	0.329134	0.266	0.132	5.84e-47	5	2.015	ENSG00000116584	9181	protein_coding	Rho/Rac guanine nucleotide exchange factor 2 [Source:HGNC Symbol;Acc:HGNC:682]	GO:0071356,GO:0005737,GO:0016020,GO:0006886,GO:0046872,GO:0035556,GO:0008270,GO:0005794,GO:0051301,GO:0005886,GO:0005085,GO:0005089,GO:0035023,GO:0005856,GO:0042995,GO:0005515,GO:0007049,GO:0007275,GO:0030054,GO:0031410,GO:0005874,GO:0030154,GO:0002376,GO:0045087,GO:0005925,GO:0008017,GO:0005819,GO:0007399,GO:0005923,GO:0045944,GO:0005829,GO:2001224,GO:0051056,GO:0007015,GO:0032587,GO:0032991,GO:…	cellular response to tumor necrosis factor|cytoplasm|membrane|intracellular protein transport|metal ion binding|intracellular signal transduction|zinc ion binding|Golgi apparatus|cell division|plasma membrane|guanyl-nucleotide exchange factor activity|Rho guanyl-nucleotide exchange factor activity|regulation of Rho protein signal transduction|cytoskeleton|cell projection|protein binding|cell cycl…	path:hsa04530,path:hsa05130,path:hsa05418	Tight junction|Pathogenic Escherichia coli infection|Fluid shear stress and atherosclerosis
ARHGEF40	5.85e-111	0.225456	0.251	0.064	3.1e-106	4	3.922	ENSG00000165801	55701	protein_coding	Rho guanine nucleotide exchange factor 40 [Source:HGNC Symbol;Acc:HGNC:25516]	GO:0005737,GO:0005089,GO:0035023,GO:0005085	cytoplasm|Rho guanyl-nucleotide exchange factor activity|regulation of Rho protein signal transduction|guanyl-nucleotide exchange factor activity
ARID1A	6.59e-06	0.196103	0.29	0.22	0.349035	6	1.318	ENSG00000117713	8289	protein_coding	AT-rich interaction domain 1A [Source:HGNC Symbol;Acc:HGNC:11110]	GO:0005634,GO:0005654,GO:0003677,GO:0016514,GO:0006338,GO:0035060,GO:0070603,GO:0006325,GO:0005515,GO:0045893,GO:0007399,GO:0003713,GO:0000790,GO:0030521,GO:0016922,GO:0031491,GO:0000122,GO:0001704,GO:0001843,GO:0003205,GO:0003408,GO:0006337,GO:0006344,GO:0006357,GO:0007369,GO:0007566,GO:0019827,GO:0030520,GO:0030900,GO:0042766,GO:0042921,GO:0043044,GO:0048096,GO:0055007,GO:0060674,GO:1901998,GO:…	nucleus|nucleoplasm|DNA binding|SWI/SNF complex|chromatin remodeling|brahma complex|SWI/SNF superfamily-type complex|chromatin organization|protein binding|positive regulation of transcription, DNA-templated|nervous system development|transcription coactivator activity|nuclear chromatin|androgen receptor signaling pathway|nuclear receptor binding|nucleosome binding|negative regulation of transcri…	path:hsa04714,path:hsa05225	Thermogenesis|Hepatocellular carcinoma
ARID4B	0	1.05915	0.449	0.378	0	3	1.188	ENSG00000054267	51742	protein_coding	AT-rich interaction domain 4B [Source:HGNC Symbol;Acc:HGNC:15550]	GO:0006355,GO:0005634,GO:0005737,GO:0003677,GO:0006325,GO:0005515,GO:0006357,GO:0005654,GO:0003674,GO:0008150,GO:0005575,GO:0044212,GO:0006349,GO:0007283,GO:0034773,GO:0036124,GO:0045944,GO:0097368	regulation of transcription, DNA-templated|nucleus|cytoplasm|DNA binding|chromatin organization|protein binding|regulation of transcription by RNA polymerase II|nucleoplasm|molecular_function|biological_process|cellular_component|transcription regulatory region DNA binding|regulation of gene expression by genetic imprinting|spermatogenesis|histone H4-K20 trimethylation|histone H3-K9 trimethylatio…
ARID4B	7.81e-33	0.253695	0.215	0.395	4.14e-28	8	0.544	ENSG00000054267	51742	protein_coding	AT-rich interaction domain 4B [Source:HGNC Symbol;Acc:HGNC:15550]	GO:0006355,GO:0005634,GO:0005737,GO:0003677,GO:0006325,GO:0005515,GO:0006357,GO:0005654,GO:0003674,GO:0008150,GO:0005575,GO:0044212,GO:0006349,GO:0007283,GO:0034773,GO:0036124,GO:0045944,GO:0097368	regulation of transcription, DNA-templated|nucleus|cytoplasm|DNA binding|chromatin organization|protein binding|regulation of transcription by RNA polymerase II|nucleoplasm|molecular_function|biological_process|cellular_component|transcription regulatory region DNA binding|regulation of gene expression by genetic imprinting|spermatogenesis|histone H4-K20 trimethylation|histone H3-K9 trimethylatio…
ARID5A	9.8e-44	0.275953	0.254	0.127	5.19e-39	5	2	ENSG00000196843	10865	protein_coding	AT-rich interaction domain 5A [Source:HGNC Symbol;Acc:HGNC:17361]	GO:0003723,GO:0005634,GO:0005730,GO:0005654,GO:0003677,GO:0005515,GO:0002376,GO:0045087,GO:0006357,GO:0000122,GO:0001227,GO:0003714,GO:0030331,GO:0043565,GO:0044212,GO:0008134,GO:0071391,GO:0050681,GO:0046965,GO:0046966,GO:0045892	RNA binding|nucleus|nucleolus|nucleoplasm|DNA binding|protein binding|immune system process|innate immune response|regulation of transcription by RNA polymerase II|negative regulation of transcription by RNA polymerase II|DNA-binding transcription repressor activity, RNA polymerase II-specific|transcription corepressor activity|estrogen receptor binding|sequence-specific DNA binding|transcription…
ARID5B	1.14e-90	0.349655	0.503	0.4	6.02e-86	2	1.257	ENSG00000150347	84159	protein_coding	AT-rich interaction domain 5B [Source:HGNC Symbol;Acc:HGNC:17362]	GO:0005634,GO:0003713,GO:0003677,GO:1903508,GO:0005515,GO:0006357,GO:0051091,GO:0060612,GO:0001227,GO:0000122,GO:0005654,GO:0044212,GO:0000977,GO:0001889,GO:0045892,GO:0001822,GO:0006807,GO:0008584,GO:0008585,GO:0009791,GO:0010761,GO:0030325,GO:0035264,GO:0045444,GO:0048008,GO:0048468,GO:0048644,GO:0048705,GO:0060021,GO:0060325,GO:0060613,GO:1990830,GO:0006355	nucleus|transcription coactivator activity|DNA binding|positive regulation of nucleic acid-templated transcription|protein binding|regulation of transcription by RNA polymerase II|positive regulation of DNA-binding transcription factor activity|adipose tissue development|DNA-binding transcription repressor activity, RNA polymerase II-specific|negative regulation of transcription by RNA polymerase…
ARID5B	2.51e-08	0.283959	0.49	0.42	0.00132887	6	1.167	ENSG00000150347	84159	protein_coding	AT-rich interaction domain 5B [Source:HGNC Symbol;Acc:HGNC:17362]	GO:0005634,GO:0003713,GO:0003677,GO:1903508,GO:0005515,GO:0006357,GO:0051091,GO:0060612,GO:0001227,GO:0000122,GO:0005654,GO:0044212,GO:0000977,GO:0001889,GO:0045892,GO:0001822,GO:0006807,GO:0008584,GO:0008585,GO:0009791,GO:0010761,GO:0030325,GO:0035264,GO:0045444,GO:0048008,GO:0048468,GO:0048644,GO:0048705,GO:0060021,GO:0060325,GO:0060613,GO:1990830,GO:0006355	nucleus|transcription coactivator activity|DNA binding|positive regulation of nucleic acid-templated transcription|protein binding|regulation of transcription by RNA polymerase II|positive regulation of DNA-binding transcription factor activity|adipose tissue development|DNA-binding transcription repressor activity, RNA polymerase II-specific|negative regulation of transcription by RNA polymerase…
ARID5B	4.67e-245	0.0626312	0.225	0.469	2.48e-240	3	0.48	ENSG00000150347	84159	protein_coding	AT-rich interaction domain 5B [Source:HGNC Symbol;Acc:HGNC:17362]	GO:0005634,GO:0003713,GO:0003677,GO:1903508,GO:0005515,GO:0006357,GO:0051091,GO:0060612,GO:0001227,GO:0000122,GO:0005654,GO:0044212,GO:0000977,GO:0001889,GO:0045892,GO:0001822,GO:0006807,GO:0008584,GO:0008585,GO:0009791,GO:0010761,GO:0030325,GO:0035264,GO:0045444,GO:0048008,GO:0048468,GO:0048644,GO:0048705,GO:0060021,GO:0060325,GO:0060613,GO:1990830,GO:0006355	nucleus|transcription coactivator activity|DNA binding|positive regulation of nucleic acid-templated transcription|protein binding|regulation of transcription by RNA polymerase II|positive regulation of DNA-binding transcription factor activity|adipose tissue development|DNA-binding transcription repressor activity, RNA polymerase II-specific|negative regulation of transcription by RNA polymerase…
ARID5B	9.91e-26	0.0196039	0.201	0.428	5.25e-21	8	0.47	ENSG00000150347	84159	protein_coding	AT-rich interaction domain 5B [Source:HGNC Symbol;Acc:HGNC:17362]	GO:0005634,GO:0003713,GO:0003677,GO:1903508,GO:0005515,GO:0006357,GO:0051091,GO:0060612,GO:0001227,GO:0000122,GO:0005654,GO:0044212,GO:0000977,GO:0001889,GO:0045892,GO:0001822,GO:0006807,GO:0008584,GO:0008585,GO:0009791,GO:0010761,GO:0030325,GO:0035264,GO:0045444,GO:0048008,GO:0048468,GO:0048644,GO:0048705,GO:0060021,GO:0060325,GO:0060613,GO:1990830,GO:0006355	nucleus|transcription coactivator activity|DNA binding|positive regulation of nucleic acid-templated transcription|protein binding|regulation of transcription by RNA polymerase II|positive regulation of DNA-binding transcription factor activity|adipose tissue development|DNA-binding transcription repressor activity, RNA polymerase II-specific|negative regulation of transcription by RNA polymerase…
ARIH1	9e-11	0.00142285	0.321	0.299	4.77e-06	5	1.074	ENSG00000166233	25820	protein_coding	ariadne RBR E3 ubiquitin protein ligase 1 [Source:HGNC Symbol;Acc:HGNC:689]	GO:0005634,GO:0005737,GO:0046872,GO:0016740,GO:0016567,GO:0008270,GO:0004842,GO:0005515,GO:0006511,GO:0000151,GO:0061630,GO:0005829,GO:0031625,GO:0032436,GO:0000209,GO:0031463,GO:0015030,GO:0031624,GO:0016604,GO:0019005,GO:0031462,GO:0031464,GO:0019787,GO:0097413	nucleus|cytoplasm|metal ion binding|transferase activity|protein ubiquitination|zinc ion binding|ubiquitin-protein transferase activity|protein binding|ubiquitin-dependent protein catabolic process|ubiquitin ligase complex|ubiquitin protein ligase activity|cytosol|ubiquitin protein ligase binding|positive regulation of proteasomal ubiquitin-dependent protein catabolic process|protein polyubiquiti…
ARIH1	3.72e-299	0.571183	0.264	0.31	1.97e-294	3	0.852	ENSG00000166233	25820	protein_coding	ariadne RBR E3 ubiquitin protein ligase 1 [Source:HGNC Symbol;Acc:HGNC:689]	GO:0005634,GO:0005737,GO:0046872,GO:0016740,GO:0016567,GO:0008270,GO:0004842,GO:0005515,GO:0006511,GO:0000151,GO:0061630,GO:0005829,GO:0031625,GO:0032436,GO:0000209,GO:0031463,GO:0015030,GO:0031624,GO:0016604,GO:0019005,GO:0031462,GO:0031464,GO:0019787,GO:0097413	nucleus|cytoplasm|metal ion binding|transferase activity|protein ubiquitination|zinc ion binding|ubiquitin-protein transferase activity|protein binding|ubiquitin-dependent protein catabolic process|ubiquitin ligase complex|ubiquitin protein ligase activity|cytosol|ubiquitin protein ligase binding|positive regulation of proteasomal ubiquitin-dependent protein catabolic process|protein polyubiquiti…
ARIH1	1.1e-26	0.281509	0.177	0.304	5.85e-22	8	0.582	ENSG00000166233	25820	protein_coding	ariadne RBR E3 ubiquitin protein ligase 1 [Source:HGNC Symbol;Acc:HGNC:689]	GO:0005634,GO:0005737,GO:0046872,GO:0016740,GO:0016567,GO:0008270,GO:0004842,GO:0005515,GO:0006511,GO:0000151,GO:0061630,GO:0005829,GO:0031625,GO:0032436,GO:0000209,GO:0031463,GO:0015030,GO:0031624,GO:0016604,GO:0019005,GO:0031462,GO:0031464,GO:0019787,GO:0097413	nucleus|cytoplasm|metal ion binding|transferase activity|protein ubiquitination|zinc ion binding|ubiquitin-protein transferase activity|protein binding|ubiquitin-dependent protein catabolic process|ubiquitin ligase complex|ubiquitin protein ligase activity|cytosol|ubiquitin protein ligase binding|positive regulation of proteasomal ubiquitin-dependent protein catabolic process|protein polyubiquiti…
ARL1	1.09e-40	0.558189	0.543	0.179	5.79e-36	9	3.034	ENSG00000120805	400	protein_coding	ADP ribosylation factor like GTPase 1 [Source:HGNC Symbol;Acc:HGNC:692]	GO:0005737,GO:0016020,GO:0005794,GO:0046872,GO:0000166,GO:0005525,GO:0000139,GO:0003924,GO:0006886,GO:0016192,GO:0005829,GO:0005802,GO:0042147,GO:0019904,GO:0032588,GO:0007030,GO:0008047,GO:0034067,GO:0031584,GO:0009404,GO:0048193	cytoplasm|membrane|Golgi apparatus|metal ion binding|nucleotide binding|GTP binding|Golgi membrane|GTPase activity|intracellular protein transport|vesicle-mediated transport|cytosol|trans-Golgi network|retrograde transport, endosome to Golgi|protein domain specific binding|trans-Golgi network membrane|Golgi organization|enzyme activator activity|protein localization to Golgi apparatus|activation …
ARL1	1.34e-161	0.289814	0.443	0.151	7.1e-157	4	2.934	ENSG00000120805	400	protein_coding	ADP ribosylation factor like GTPase 1 [Source:HGNC Symbol;Acc:HGNC:692]	GO:0005737,GO:0016020,GO:0005794,GO:0046872,GO:0000166,GO:0005525,GO:0000139,GO:0003924,GO:0006886,GO:0016192,GO:0005829,GO:0005802,GO:0042147,GO:0019904,GO:0032588,GO:0007030,GO:0008047,GO:0034067,GO:0031584,GO:0009404,GO:0048193	cytoplasm|membrane|Golgi apparatus|metal ion binding|nucleotide binding|GTP binding|Golgi membrane|GTPase activity|intracellular protein transport|vesicle-mediated transport|cytosol|trans-Golgi network|retrograde transport, endosome to Golgi|protein domain specific binding|trans-Golgi network membrane|Golgi organization|enzyme activator activity|protein localization to Golgi apparatus|activation …
ARL2	4.24e-86	0.159815	0.288	0.107	2.25e-81	4	2.692	ENSG00000213465	402	protein_coding	ADP ribosylation factor like GTPase 2 [Source:HGNC Symbol;Acc:HGNC:693]	GO:0005634,GO:0005737,GO:0005794,GO:0000166,GO:0005730,GO:0005829,GO:0005525,GO:0005739,GO:0005925,GO:0005856,GO:0005515,GO:0007049,GO:0003924,GO:0005813,GO:0005815,GO:0005758,GO:0005759,GO:0015630,GO:0007098,GO:0016328,GO:0005095,GO:0050796,GO:0070830,GO:0010811,GO:0031113,GO:0031116,GO:0051457,GO:0034260,GO:0019003,GO:0007021	nucleus|cytoplasm|Golgi apparatus|nucleotide binding|nucleolus|cytosol|GTP binding|mitochondrion|focal adhesion|cytoskeleton|protein binding|cell cycle|GTPase activity|centrosome|microtubule organizing center|mitochondrial intermembrane space|mitochondrial matrix|microtubule cytoskeleton|centrosome cycle|lateral plasma membrane|GTPase inhibitor activity|regulation of insulin secretion|bicellular …
ARL2BP	7.3e-147	0.276584	0.393	0.131	3.87e-142	4	3	ENSG00000102931	23568	protein_coding	ADP ribosylation factor like GTPase 2 binding protein [Source:HGNC Symbol;Acc:HGNC:17146]	GO:0005634,GO:0005737,GO:0005739,GO:1903508,GO:0050790,GO:0005856,GO:0042995,GO:0005515,GO:0003713,GO:0005813,GO:0005815,GO:0005819,GO:0030496,GO:0005929,GO:0005758,GO:0005829,GO:0005759,GO:0007165,GO:0030695,GO:0050796,GO:0042531,GO:0051457	nucleus|cytoplasm|mitochondrion|positive regulation of nucleic acid-templated transcription|regulation of catalytic activity|cytoskeleton|cell projection|protein binding|transcription coactivator activity|centrosome|microtubule organizing center|spindle|midbody|cilium|mitochondrial intermembrane space|cytosol|mitochondrial matrix|signal transduction|GTPase regulator activity|regulation of insulin…
ARL2BP	1.06e-18	0.174034	0.352	0.159	5.63e-14	9	2.214	ENSG00000102931	23568	protein_coding	ADP ribosylation factor like GTPase 2 binding protein [Source:HGNC Symbol;Acc:HGNC:17146]	GO:0005634,GO:0005737,GO:0005739,GO:1903508,GO:0050790,GO:0005856,GO:0042995,GO:0005515,GO:0003713,GO:0005813,GO:0005815,GO:0005819,GO:0030496,GO:0005929,GO:0005758,GO:0005829,GO:0005759,GO:0007165,GO:0030695,GO:0050796,GO:0042531,GO:0051457	nucleus|cytoplasm|mitochondrion|positive regulation of nucleic acid-templated transcription|regulation of catalytic activity|cytoskeleton|cell projection|protein binding|transcription coactivator activity|centrosome|microtubule organizing center|spindle|midbody|cilium|mitochondrial intermembrane space|cytosol|mitochondrial matrix|signal transduction|GTPase regulator activity|regulation of insulin…
ARL3	1.98e-87	0.11128	0.286	0.116	1.05e-82	4	2.466	ENSG00000138175	403	protein_coding	ADP ribosylation factor like GTPase 3 [Source:HGNC Symbol;Acc:HGNC:694]	GO:0005634,GO:0005737,GO:0016020,GO:0015031,GO:0046872,GO:0005813,GO:0000166,GO:0005525,GO:0005794,GO:0051301,GO:0006893,GO:0005856,GO:0042995,GO:0005515,GO:0007049,GO:0000139,GO:0001822,GO:0008017,GO:0005815,GO:0005819,GO:0030496,GO:0005929,GO:0060271,GO:0061512,GO:0070062,GO:0015630,GO:0005876,GO:0019003,GO:0000281,GO:0032391,GO:0005881,GO:0006892,GO:0007264,GO:0000287,GO:0003924,GO:0032794,GO:…	nucleus|cytoplasm|membrane|protein transport|metal ion binding|centrosome|nucleotide binding|GTP binding|Golgi apparatus|cell division|Golgi to plasma membrane transport|cytoskeleton|cell projection|protein binding|cell cycle|Golgi membrane|kidney development|microtubule binding|microtubule organizing center|spindle|midbody|cilium|cilium assembly|protein localization to cilium|extracellular exoso…
ARL3	3.54e-08	0.11574	0.255	0.134	0.00187789	9	1.903	ENSG00000138175	403	protein_coding	ADP ribosylation factor like GTPase 3 [Source:HGNC Symbol;Acc:HGNC:694]	GO:0005634,GO:0005737,GO:0016020,GO:0015031,GO:0046872,GO:0005813,GO:0000166,GO:0005525,GO:0005794,GO:0051301,GO:0006893,GO:0005856,GO:0042995,GO:0005515,GO:0007049,GO:0000139,GO:0001822,GO:0008017,GO:0005815,GO:0005819,GO:0030496,GO:0005929,GO:0060271,GO:0061512,GO:0070062,GO:0015630,GO:0005876,GO:0019003,GO:0000281,GO:0032391,GO:0005881,GO:0006892,GO:0007264,GO:0000287,GO:0003924,GO:0032794,GO:…	nucleus|cytoplasm|membrane|protein transport|metal ion binding|centrosome|nucleotide binding|GTP binding|Golgi apparatus|cell division|Golgi to plasma membrane transport|cytoskeleton|cell projection|protein binding|cell cycle|Golgi membrane|kidney development|microtubule binding|microtubule organizing center|spindle|midbody|cilium|cilium assembly|protein localization to cilium|extracellular exoso…
ARL4A	2.51e-24	0.434279	0.382	0.197	1.33e-19	7	1.939	ENSG00000122644	10124	protein_coding	ADP ribosylation factor like GTPase 4A [Source:HGNC Symbol;Acc:HGNC:695]	GO:0005634,GO:0005737,GO:0016020,GO:0000166,GO:0005829,GO:0005654,GO:0005525,GO:0005886,GO:0005515,GO:0005730,GO:0006886,GO:0016192,GO:0050873	nucleus|cytoplasm|membrane|nucleotide binding|cytosol|nucleoplasm|GTP binding|plasma membrane|protein binding|nucleolus|intracellular protein transport|vesicle-mediated transport|brown fat cell differentiation
ARL4A	5.52e-32	0.217304	0.306	0.19	2.92e-27	5	1.611	ENSG00000122644	10124	protein_coding	ADP ribosylation factor like GTPase 4A [Source:HGNC Symbol;Acc:HGNC:695]	GO:0005634,GO:0005737,GO:0016020,GO:0000166,GO:0005829,GO:0005654,GO:0005525,GO:0005886,GO:0005515,GO:0005730,GO:0006886,GO:0016192,GO:0050873	nucleus|cytoplasm|membrane|nucleotide binding|cytosol|nucleoplasm|GTP binding|plasma membrane|protein binding|nucleolus|intracellular protein transport|vesicle-mediated transport|brown fat cell differentiation
ARL4C	0	1.14977	0.555	0.428	0	3	1.297	ENSG00000188042	10123	protein_coding	ADP ribosylation factor like GTPase 4C [Source:HGNC Symbol;Acc:HGNC:698]	GO:0005737,GO:0016020,GO:0000166,GO:0005829,GO:0005525,GO:0005886,GO:0042995,GO:0006886,GO:0016192,GO:0005515,GO:0030175,GO:0043014,GO:0005634,GO:0003924,GO:0032456	cytoplasm|membrane|nucleotide binding|cytosol|GTP binding|plasma membrane|cell projection|intracellular protein transport|vesicle-mediated transport|protein binding|filopodium|alpha-tubulin binding|nucleus|GTPase activity|endocytic recycling
ARL4C	3.72e-07	0.130166	0.502	0.446	0.0197228	5	1.126	ENSG00000188042	10123	protein_coding	ADP ribosylation factor like GTPase 4C [Source:HGNC Symbol;Acc:HGNC:698]	GO:0005737,GO:0016020,GO:0000166,GO:0005829,GO:0005525,GO:0005886,GO:0042995,GO:0006886,GO:0016192,GO:0005515,GO:0030175,GO:0043014,GO:0005634,GO:0003924,GO:0032456	cytoplasm|membrane|nucleotide binding|cytosol|GTP binding|plasma membrane|cell projection|intracellular protein transport|vesicle-mediated transport|protein binding|filopodium|alpha-tubulin binding|nucleus|GTPase activity|endocytic recycling
ARL4D	6.99e-127	0.280046	0.34	0.147	3.7e-122	1	2.313	ENSG00000175906	379	protein_coding	ADP ribosylation factor like GTPase 4D [Source:HGNC Symbol;Acc:HGNC:656]	GO:0005634,GO:0005737,GO:0016020,GO:0000166,GO:0005525,GO:0005886,GO:0005515,GO:0005730,GO:0006886,GO:0016192,GO:0003924,GO:0009306	nucleus|cytoplasm|membrane|nucleotide binding|GTP binding|plasma membrane|protein binding|nucleolus|intracellular protein transport|vesicle-mediated transport|GTPase activity|protein secretion
ARL5B	6.09e-160	0.0541703	0.441	0.241	3.23e-155	1	1.83	ENSG00000165997	221079	protein_coding	ADP ribosylation factor like GTPase 5B [Source:HGNC Symbol;Acc:HGNC:23052]	GO:0000166,GO:0005525,GO:0006886,GO:0005737,GO:0016192,GO:1903292,GO:0005802	nucleotide binding|GTP binding|intracellular protein transport|cytoplasm|vesicle-mediated transport|protein localization to Golgi membrane|trans-Golgi network
ARL5B	2.57e-07	0.127819	0.3	0.291	0.01363	5	1.031	ENSG00000165997	221079	protein_coding	ADP ribosylation factor like GTPase 5B [Source:HGNC Symbol;Acc:HGNC:23052]	GO:0000166,GO:0005525,GO:0006886,GO:0005737,GO:0016192,GO:1903292,GO:0005802	nucleotide binding|GTP binding|intracellular protein transport|cytoplasm|vesicle-mediated transport|protein localization to Golgi membrane|trans-Golgi network
ARL6IP1	2.4e-10	0.0774888	0.7	0.518	1.27e-05	9	1.351	ENSG00000170540	23204	protein_coding	ADP ribosylation factor like GTPase 6 interacting protein 1 [Source:HGNC Symbol;Acc:HGNC:697]	GO:0016020,GO:0016021,GO:0002038,GO:0006613,GO:0005737,GO:0005783,GO:0005784,GO:0005829,GO:0043066,GO:0005789,GO:0005515,GO:0006915,GO:0042802,GO:0012505,GO:0030176,GO:0043154,GO:0071787,GO:1990809	membrane|integral component of membrane|positive regulation of L-glutamate import across plasma membrane|cotranslational protein targeting to membrane|cytoplasm|endoplasmic reticulum|Sec61 translocon complex|cytosol|negative regulation of apoptotic process|endoplasmic reticulum membrane|protein binding|apoptotic process|identical protein binding|endomembrane system|integral component of endoplasm…
ARL6IP1	3.21e-18	0.168506	0.6	0.512	1.7e-13	5	1.172	ENSG00000170540	23204	protein_coding	ADP ribosylation factor like GTPase 6 interacting protein 1 [Source:HGNC Symbol;Acc:HGNC:697]	GO:0016020,GO:0016021,GO:0002038,GO:0006613,GO:0005737,GO:0005783,GO:0005784,GO:0005829,GO:0043066,GO:0005789,GO:0005515,GO:0006915,GO:0042802,GO:0012505,GO:0030176,GO:0043154,GO:0071787,GO:1990809	membrane|integral component of membrane|positive regulation of L-glutamate import across plasma membrane|cotranslational protein targeting to membrane|cytoplasm|endoplasmic reticulum|Sec61 translocon complex|cytosol|negative regulation of apoptotic process|endoplasmic reticulum membrane|protein binding|apoptotic process|identical protein binding|endomembrane system|integral component of endoplasm…
ARL6IP1	2.53e-80	0.0703508	0.522	0.522	1.34e-75	2	1	ENSG00000170540	23204	protein_coding	ADP ribosylation factor like GTPase 6 interacting protein 1 [Source:HGNC Symbol;Acc:HGNC:697]	GO:0016020,GO:0016021,GO:0002038,GO:0006613,GO:0005737,GO:0005783,GO:0005784,GO:0005829,GO:0043066,GO:0005789,GO:0005515,GO:0006915,GO:0042802,GO:0012505,GO:0030176,GO:0043154,GO:0071787,GO:1990809	membrane|integral component of membrane|positive regulation of L-glutamate import across plasma membrane|cotranslational protein targeting to membrane|cytoplasm|endoplasmic reticulum|Sec61 translocon complex|cytosol|negative regulation of apoptotic process|endoplasmic reticulum membrane|protein binding|apoptotic process|identical protein binding|endomembrane system|integral component of endoplasm…
ARL6IP1	1.74328493993725e-316	0.418462	0.401	0.55	9.23731823973953e-312	3	0.729	ENSG00000170540	23204	protein_coding	ADP ribosylation factor like GTPase 6 interacting protein 1 [Source:HGNC Symbol;Acc:HGNC:697]	GO:0016020,GO:0016021,GO:0002038,GO:0006613,GO:0005737,GO:0005783,GO:0005784,GO:0005829,GO:0043066,GO:0005789,GO:0005515,GO:0006915,GO:0042802,GO:0012505,GO:0030176,GO:0043154,GO:0071787,GO:1990809	membrane|integral component of membrane|positive regulation of L-glutamate import across plasma membrane|cotranslational protein targeting to membrane|cytoplasm|endoplasmic reticulum|Sec61 translocon complex|cytosol|negative regulation of apoptotic process|endoplasmic reticulum membrane|protein binding|apoptotic process|identical protein binding|endomembrane system|integral component of endoplasm…
ARL6IP5	3.72e-19	0.00750421	0.603	0.399	1.97e-14	9	1.511	ENSG00000144746	10550	protein_coding	ADP ribosylation factor like GTPase 6 interacting protein 5 [Source:HGNC Symbol;Acc:HGNC:16937]	GO:0005737,GO:0016020,GO:0016021,GO:0005783,GO:0005789,GO:0005886,GO:0005856,GO:0005515,GO:0002037,GO:0015813,GO:0003674,GO:0043065,GO:0032874,GO:0043280,GO:0008631,GO:0010917	cytoplasm|membrane|integral component of membrane|endoplasmic reticulum|endoplasmic reticulum membrane|plasma membrane|cytoskeleton|protein binding|negative regulation of L-glutamate import across plasma membrane|L-glutamate transmembrane transport|molecular_function|positive regulation of apoptotic process|positive regulation of stress-activated MAPK cascade|positive regulation of cysteine-type …
ARL6IP5	3.96e-34	0.210572	0.499	0.391	2.1e-29	5	1.276	ENSG00000144746	10550	protein_coding	ADP ribosylation factor like GTPase 6 interacting protein 5 [Source:HGNC Symbol;Acc:HGNC:16937]	GO:0005737,GO:0016020,GO:0016021,GO:0005783,GO:0005789,GO:0005886,GO:0005856,GO:0005515,GO:0002037,GO:0015813,GO:0003674,GO:0043065,GO:0032874,GO:0043280,GO:0008631,GO:0010917	cytoplasm|membrane|integral component of membrane|endoplasmic reticulum|endoplasmic reticulum membrane|plasma membrane|cytoskeleton|protein binding|negative regulation of L-glutamate import across plasma membrane|L-glutamate transmembrane transport|molecular_function|positive regulation of apoptotic process|positive regulation of stress-activated MAPK cascade|positive regulation of cysteine-type …
[truncated: 8,571 more rows]
