# Supplementary material for: Single‐cell transcriptomes reveal heterogeneity of high‐grade serous ovarian carcinoma
Source: Clin Transl Med. 2021 Aug 4;11(8):e500. doi: 10.1002/ctm2.500 (PMC8335963; doi:10.1002/ctm2.500)
Supplement: Supplementary file 4 — Table S3 [file CTM2-11-e500-s002.xlsx]

## Sheet: Supplementary Table S3 _ all_DE
gene	p_val	avg_logFC	pct.1	pct.2	p_val_adj	cluster	gene_diff	ensemble_id	Dbxref_GeneID	gene_type	gene_description	GO_id	GO_term	pathway	pathway_description
A2M	1.67816e-38	0.471631	0.293	0.105	8.89225e-34	4	2.79	ENSG00000175899	2	protein_coding	alpha-2-macroglobulin [Source:HGNC Symbol;Acc:HGNC:7]	GO:0005615,GO:0005576,GO:0010951,GO:0004866,GO:0005515,GO:0004867,GO:0030414,GO:0010466,GO:0005829,GO:0070062,GO:0051056,GO:0072562,GO:0062023,GO:0005102,GO:0002020,GO:0019966,GO:0019899,GO:0002576,GO:0031093,GO:0019838,GO:0022617,GO:0007597,GO:0019959,GO:0043120,GO:0048306,GO:0001869,GO:0048863	extracellular space|extracellular region|negative regulation of endopeptidase activity|endopeptidase inhibitor activity|protein binding|serine-type endopeptidase inhibitor activity|peptidase inhibitor activity|negative regulation of peptidase activity|cytosol|extracellular exosome|regulation of small GTPase mediated signal transduction|blood microparticle|collagen-containing extracellular matrix|…	path:hsa04610	Complement and coagulation cascades
AAAS	5.63642e-16	0.00857211	0.254	0.189	2.98663e-11	1	1.344	ENSG00000094914	8086	protein_coding	aladin WD repeat nucleoporin [Source:HGNC Symbol;Acc:HGNC:13666]	GO:0005515,GO:0051028,GO:0005634,GO:0005737,GO:0016020,GO:0015031,GO:0005813,GO:0005829,GO:0005654,GO:0031965,GO:0005856,GO:0005643,GO:0000922,GO:0003674,GO:0001578,GO:0075733,GO:0043657,GO:0006110,GO:0006406,GO:0006409,GO:0016032,GO:0016925,GO:0019083,GO:0060964,GO:1900034,GO:0005635,GO:0072686,GO:0090307,GO:0046822,GO:0006913,GO:0007612,GO:0009566	protein binding|mRNA transport|nucleus|cytoplasm|membrane|protein transport|centrosome|cytosol|nucleoplasm|nuclear membrane|cytoskeleton|nuclear pore|spindle pole|molecular_function|microtubule bundle formation|intracellular transport of virus|host cell|regulation of glycolytic process|mRNA export from nucleus|tRNA export from nucleus|viral process|protein sumoylation|viral transcription|regulati…	path:hsa03013	RNA transport
AAAS	2.01756e-19	0.0612293	0.396	0.194	1.06906e-14	5	2.041	ENSG00000094914	8086	protein_coding	aladin WD repeat nucleoporin [Source:HGNC Symbol;Acc:HGNC:13666]	GO:0005515,GO:0051028,GO:0005634,GO:0005737,GO:0016020,GO:0015031,GO:0005813,GO:0005829,GO:0005654,GO:0031965,GO:0005856,GO:0005643,GO:0000922,GO:0003674,GO:0001578,GO:0075733,GO:0043657,GO:0006110,GO:0006406,GO:0006409,GO:0016032,GO:0016925,GO:0019083,GO:0060964,GO:1900034,GO:0005635,GO:0072686,GO:0090307,GO:0046822,GO:0006913,GO:0007612,GO:0009566	protein binding|mRNA transport|nucleus|cytoplasm|membrane|protein transport|centrosome|cytosol|nucleoplasm|nuclear membrane|cytoskeleton|nuclear pore|spindle pole|molecular_function|microtubule bundle formation|intracellular transport of virus|host cell|regulation of glycolytic process|mRNA export from nucleus|tRNA export from nucleus|viral process|protein sumoylation|viral transcription|regulati…	path:hsa03013	RNA transport
AAGAB	7.34328e-11	0.0877217	0.267	0.123	3.89106e-06	5	2.171	ENSG00000103591	79719	protein_coding	alpha and gamma adaptin binding protein [Source:HGNC Symbol;Acc:HGNC:25662]	GO:0005737,GO:0016607,GO:0015031,GO:0005829,GO:0005515	cytoplasm|nuclear speck|protein transport|cytosol|protein binding
AAMDC	1.67926e-25	0.13158	0.315	0.177	8.89805e-21	1	1.78	ENSG00000087884	28971	protein_coding	adipogenesis associated Mth938 domain containing [Source:HGNC Symbol;Acc:HGNC:30205]	GO:0005737,GO:0005515,GO:0045600	cytoplasm|protein binding|positive regulation of fat cell differentiation
AAMDC	2.49075e-17	0.129285	0.422	0.205	1.3198e-12	5	2.059	ENSG00000087884	28971	protein_coding	adipogenesis associated Mth938 domain containing [Source:HGNC Symbol;Acc:HGNC:30205]	GO:0005737,GO:0005515,GO:0045600	cytoplasm|protein binding|positive regulation of fat cell differentiation
AAMP	5.83573e-30	0.0467257	0.491	0.35	3.09224e-25	1	1.403	ENSG00000127837	14	protein_coding	angio associated migratory cell protein [Source:HGNC Symbol;Acc:HGNC:18]	GO:0005737,GO:0016020,GO:0005829,GO:0045171,GO:0005886,GO:0015630,GO:0005515,GO:0007275,GO:0030154,GO:0009986,GO:0001525,GO:0008201,GO:0010595,GO:0014909	cytoplasm|membrane|cytosol|intercellular bridge|plasma membrane|microtubule cytoskeleton|protein binding|multicellular organism development|cell differentiation|cell surface|angiogenesis|heparin binding|positive regulation of endothelial cell migration|smooth muscle cell migration
AAMP	5.041e-07	0.0327461	0.343	0.406	0.0267113	4	0.845	ENSG00000127837	14	protein_coding	angio associated migratory cell protein [Source:HGNC Symbol;Acc:HGNC:18]	GO:0005737,GO:0016020,GO:0005829,GO:0045171,GO:0005886,GO:0015630,GO:0005515,GO:0007275,GO:0030154,GO:0009986,GO:0001525,GO:0008201,GO:0010595,GO:0014909	cytoplasm|membrane|cytosol|intercellular bridge|plasma membrane|microtubule cytoskeleton|protein binding|multicellular organism development|cell differentiation|cell surface|angiogenesis|heparin binding|positive regulation of endothelial cell migration|smooth muscle cell migration
AAMP	3.34173e-23	0.0845002	0.644	0.375	1.77072e-18	5	1.717	ENSG00000127837	14	protein_coding	angio associated migratory cell protein [Source:HGNC Symbol;Acc:HGNC:18]	GO:0005737,GO:0016020,GO:0005829,GO:0045171,GO:0005886,GO:0015630,GO:0005515,GO:0007275,GO:0030154,GO:0009986,GO:0001525,GO:0008201,GO:0010595,GO:0014909	cytoplasm|membrane|cytosol|intercellular bridge|plasma membrane|microtubule cytoskeleton|protein binding|multicellular organism development|cell differentiation|cell surface|angiogenesis|heparin binding|positive regulation of endothelial cell migration|smooth muscle cell migration
AASDHPPT	1.61074e-27	0.155006	0.332	0.172	8.535e-23	1	1.93	ENSG00000149313	60496	protein_coding	aminoadipate-semialdehyde dehydrogenase-phosphopantetheinyl transferase [Source:HGNC Symbol;Acc:HGNC:14235]	GO:0000287,GO:0008897,GO:0005737,GO:0046872,GO:0016740,GO:0005515,GO:0005829,GO:0070062,GO:0015939,GO:0019878	magnesium ion binding|holo-[acyl-carrier-protein] synthase activity|cytoplasm|metal ion binding|transferase activity|protein binding|cytosol|extracellular exosome|pantothenate metabolic process|lysine biosynthetic process via aminoadipic acid	path:hsa00770	Pantothenate and CoA biosynthesis
AASDHPPT	2.16295e-26	0.249119	0.495	0.201	1.1461e-21	5	2.463	ENSG00000149313	60496	protein_coding	aminoadipate-semialdehyde dehydrogenase-phosphopantetheinyl transferase [Source:HGNC Symbol;Acc:HGNC:14235]	GO:0000287,GO:0008897,GO:0005737,GO:0046872,GO:0016740,GO:0005515,GO:0005829,GO:0070062,GO:0015939,GO:0019878	magnesium ion binding|holo-[acyl-carrier-protein] synthase activity|cytoplasm|metal ion binding|transferase activity|protein binding|cytosol|extracellular exosome|pantothenate metabolic process|lysine biosynthetic process via aminoadipic acid	path:hsa00770	Pantothenate and CoA biosynthesis
ABCA8	2.18487e-93	0.135815	0.2	0.349	1.15772e-88	2	0.573	ENSG00000141338	10351	protein_coding	ATP binding cassette subfamily A member 8 [Source:HGNC Symbol;Acc:HGNC:38]	GO:0016020,GO:0016021,GO:0055085,GO:0000166,GO:0005524,GO:0005886,GO:0016887,GO:0042626,GO:0043231,GO:0005319,GO:0006869	membrane|integral component of membrane|transmembrane transport|nucleotide binding|ATP binding|plasma membrane|ATPase activity|ATPase-coupled transmembrane transporter activity|intracellular membrane-bounded organelle|lipid transporter activity|lipid transport	path:hsa02010	ABC transporters
ABCA8	7.90161e-30	0.0813872	0.201	0.32	4.18691e-25	3	0.628	ENSG00000141338	10351	protein_coding	ATP binding cassette subfamily A member 8 [Source:HGNC Symbol;Acc:HGNC:38]	GO:0016020,GO:0016021,GO:0055085,GO:0000166,GO:0005524,GO:0005886,GO:0016887,GO:0042626,GO:0043231,GO:0005319,GO:0006869	membrane|integral component of membrane|transmembrane transport|nucleotide binding|ATP binding|plasma membrane|ATPase activity|ATPase-coupled transmembrane transporter activity|intracellular membrane-bounded organelle|lipid transporter activity|lipid transport	path:hsa02010	ABC transporters
ABCA8	3.83503e-23	0.0229712	0.17	0.319	2.03211e-18	4	0.533	ENSG00000141338	10351	protein_coding	ATP binding cassette subfamily A member 8 [Source:HGNC Symbol;Acc:HGNC:38]	GO:0016020,GO:0016021,GO:0055085,GO:0000166,GO:0005524,GO:0005886,GO:0016887,GO:0042626,GO:0043231,GO:0005319,GO:0006869	membrane|integral component of membrane|transmembrane transport|nucleotide binding|ATP binding|plasma membrane|ATPase activity|ATPase-coupled transmembrane transporter activity|intracellular membrane-bounded organelle|lipid transporter activity|lipid transport	path:hsa02010	ABC transporters
ABCE1	2.51903e-33	0.220674	0.306	0.13	1.33478e-28	1	2.354	ENSG00000164163	6059	protein_coding	ATP binding cassette subfamily E member 1 [Source:HGNC Symbol;Acc:HGNC:69]	GO:0005737,GO:0016020,GO:0000166,GO:0005524,GO:0005829,GO:0005739,GO:0005515,GO:0016887,GO:0000054,GO:0005759,GO:0016032,GO:0006413,GO:0005506,GO:0043024,GO:0006415,GO:0051607,GO:0060338,GO:0060698,GO:0060702	cytoplasm|membrane|nucleotide binding|ATP binding|cytosol|mitochondrion|protein binding|ATPase activity|ribosomal subunit export from nucleus|mitochondrial matrix|viral process|translational initiation|iron ion binding|ribosomal small subunit binding|translational termination|defense response to virus|regulation of type I interferon-mediated signaling pathway|endoribonuclease inhibitor activity|n…
ABCE1	3.85409e-24	0.19138	0.429	0.168	2.04221e-19	5	2.554	ENSG00000164163	6059	protein_coding	ATP binding cassette subfamily E member 1 [Source:HGNC Symbol;Acc:HGNC:69]	GO:0005737,GO:0016020,GO:0000166,GO:0005524,GO:0005829,GO:0005739,GO:0005515,GO:0016887,GO:0000054,GO:0005759,GO:0016032,GO:0006413,GO:0005506,GO:0043024,GO:0006415,GO:0051607,GO:0060338,GO:0060698,GO:0060702	cytoplasm|membrane|nucleotide binding|ATP binding|cytosol|mitochondrion|protein binding|ATPase activity|ribosomal subunit export from nucleus|mitochondrial matrix|viral process|translational initiation|iron ion binding|ribosomal small subunit binding|translational termination|defense response to virus|regulation of type I interferon-mediated signaling pathway|endoribonuclease inhibitor activity|n…
ABCF1	4.73474e-45	0.257104	0.538	0.315	2.50884e-40	1	1.708	ENSG00000204574	23	protein_coding	ATP binding cassette subfamily F member 1 [Source:HGNC Symbol;Acc:HGNC:70]	GO:0003723,GO:0005634,GO:0005737,GO:0016020,GO:0000166,GO:0005524,GO:0005829,GO:0016887,GO:0005654,GO:0005515,GO:0005840,GO:0055085,GO:0006954,GO:0008135,GO:0006412,GO:0005635	RNA binding|nucleus|cytoplasm|membrane|nucleotide binding|ATP binding|cytosol|ATPase activity|nucleoplasm|protein binding|ribosome|transmembrane transport|inflammatory response|translation factor activity, RNA binding|translation|nuclear envelope
ABCF1	8.39883e-33	0.307671	0.723	0.36	4.45037e-28	5	2.008	ENSG00000204574	23	protein_coding	ATP binding cassette subfamily F member 1 [Source:HGNC Symbol;Acc:HGNC:70]	GO:0003723,GO:0005634,GO:0005737,GO:0016020,GO:0000166,GO:0005524,GO:0005829,GO:0016887,GO:0005654,GO:0005515,GO:0005840,GO:0055085,GO:0006954,GO:0008135,GO:0006412,GO:0005635	RNA binding|nucleus|cytoplasm|membrane|nucleotide binding|ATP binding|cytosol|ATPase activity|nucleoplasm|protein binding|ribosome|transmembrane transport|inflammatory response|translation factor activity, RNA binding|translation|nuclear envelope
ABCG1	6.1148e-118	0.222175	0.732	0.884	3.24011e-113	2	0.828	ENSG00000160179	9619	protein_coding	ATP binding cassette subfamily G member 1 [Source:HGNC Symbol;Acc:HGNC:73]	GO:0042632,GO:1902004,GO:0016020,GO:0016021,GO:0055085,GO:0000166,GO:0005524,GO:0005783,GO:0005789,GO:0005794,GO:0005739,GO:0042803,GO:0005886,GO:0000139,GO:0016887,GO:0006869,GO:0005515,GO:0042626,GO:0046982,GO:0009897,GO:1901998,GO:0033344,GO:0010033,GO:0046983,GO:0019534,GO:0015485,GO:0008203,GO:0005543,GO:0034375,GO:0043691,GO:0120020,GO:0010745,GO:0010887,GO:0032367,GO:0033700,GO:0055091,GO:…	cholesterol homeostasis|positive regulation of amyloid-beta formation|membrane|integral component of membrane|transmembrane transport|nucleotide binding|ATP binding|endoplasmic reticulum|endoplasmic reticulum membrane|Golgi apparatus|mitochondrion|protein homodimerization activity|plasma membrane|Golgi membrane|ATPase activity|lipid transport|protein binding|ATPase-coupled transmembrane transport…	path:hsa02010	ABC transporters
ABCG1	1.06425e-37	0.265979	0.789	0.845	5.63924e-33	3	0.934	ENSG00000160179	9619	protein_coding	ATP binding cassette subfamily G member 1 [Source:HGNC Symbol;Acc:HGNC:73]	GO:0042632,GO:1902004,GO:0016020,GO:0016021,GO:0055085,GO:0000166,GO:0005524,GO:0005783,GO:0005789,GO:0005794,GO:0005739,GO:0042803,GO:0005886,GO:0000139,GO:0016887,GO:0006869,GO:0005515,GO:0042626,GO:0046982,GO:0009897,GO:1901998,GO:0033344,GO:0010033,GO:0046983,GO:0019534,GO:0015485,GO:0008203,GO:0005543,GO:0034375,GO:0043691,GO:0120020,GO:0010745,GO:0010887,GO:0032367,GO:0033700,GO:0055091,GO:…	cholesterol homeostasis|positive regulation of amyloid-beta formation|membrane|integral component of membrane|transmembrane transport|nucleotide binding|ATP binding|endoplasmic reticulum|endoplasmic reticulum membrane|Golgi apparatus|mitochondrion|protein homodimerization activity|plasma membrane|Golgi membrane|ATPase activity|lipid transport|protein binding|ATPase-coupled transmembrane transport…	path:hsa02010	ABC transporters
ABCG1	2.01514e-43	0.339766	0.783	0.843	1.06778e-38	4	0.929	ENSG00000160179	9619	protein_coding	ATP binding cassette subfamily G member 1 [Source:HGNC Symbol;Acc:HGNC:73]	GO:0042632,GO:1902004,GO:0016020,GO:0016021,GO:0055085,GO:0000166,GO:0005524,GO:0005783,GO:0005789,GO:0005794,GO:0005739,GO:0042803,GO:0005886,GO:0000139,GO:0016887,GO:0006869,GO:0005515,GO:0042626,GO:0046982,GO:0009897,GO:1901998,GO:0033344,GO:0010033,GO:0046983,GO:0019534,GO:0015485,GO:0008203,GO:0005543,GO:0034375,GO:0043691,GO:0120020,GO:0010745,GO:0010887,GO:0032367,GO:0033700,GO:0055091,GO:…	cholesterol homeostasis|positive regulation of amyloid-beta formation|membrane|integral component of membrane|transmembrane transport|nucleotide binding|ATP binding|endoplasmic reticulum|endoplasmic reticulum membrane|Golgi apparatus|mitochondrion|protein homodimerization activity|plasma membrane|Golgi membrane|ATPase activity|lipid transport|protein binding|ATPase-coupled transmembrane transport…	path:hsa02010	ABC transporters
ABHD11	9.95042e-20	0.175518	0.4	0.389	5.27253e-15	2	1.028	ENSG00000106077	83451	protein_coding	abhydrolase domain containing 11 [Source:HGNC Symbol;Acc:HGNC:16407]	GO:0016787,GO:0005739,GO:0003674,GO:0008150,GO:0005575	hydrolase activity|mitochondrion|molecular_function|biological_process|cellular_component
ABHD11	1.51197e-21	0.049759	0.597	0.373	8.0116e-17	5	1.601	ENSG00000106077	83451	protein_coding	abhydrolase domain containing 11 [Source:HGNC Symbol;Acc:HGNC:16407]	GO:0016787,GO:0005739,GO:0003674,GO:0008150,GO:0005575	hydrolase activity|mitochondrion|molecular_function|biological_process|cellular_component
ABHD12	3.13646e-31	0.285319	0.358	0.262	1.66195e-26	2	1.366	ENSG00000100997	26090	protein_coding	abhydrolase domain containing 12 [Source:HGNC Symbol;Acc:HGNC:15868]	GO:0016020,GO:0016021,GO:0005783,GO:0005789,GO:0016787,GO:0006629,GO:0005886,GO:0004622,GO:0009395,GO:0047372,GO:0052651,GO:0004620,GO:0006660,GO:0046464,GO:0008474,GO:0002084,GO:0007628,GO:0010996,GO:0046475,GO:0050727,GO:0005737,GO:0032281,GO:0032839	membrane|integral component of membrane|endoplasmic reticulum|endoplasmic reticulum membrane|hydrolase activity|lipid metabolic process|plasma membrane|lysophospholipase activity|phospholipid catabolic process|acylglycerol lipase activity|monoacylglycerol catabolic process|phospholipase activity|phosphatidylserine catabolic process|acylglycerol catabolic process|palmitoyl-(protein) hydrolase acti…
ABHD12	7.54364e-05	0.0648378	0.293	0.292	1	3	1.003	ENSG00000100997	26090	protein_coding	abhydrolase domain containing 12 [Source:HGNC Symbol;Acc:HGNC:15868]	GO:0016020,GO:0016021,GO:0005783,GO:0005789,GO:0016787,GO:0006629,GO:0005886,GO:0004622,GO:0009395,GO:0047372,GO:0052651,GO:0004620,GO:0006660,GO:0046464,GO:0008474,GO:0002084,GO:0007628,GO:0010996,GO:0046475,GO:0050727,GO:0005737,GO:0032281,GO:0032839	membrane|integral component of membrane|endoplasmic reticulum|endoplasmic reticulum membrane|hydrolase activity|lipid metabolic process|plasma membrane|lysophospholipase activity|phospholipid catabolic process|acylglycerol lipase activity|monoacylglycerol catabolic process|phospholipase activity|phosphatidylserine catabolic process|acylglycerol catabolic process|palmitoyl-(protein) hydrolase acti…
ABHD12	2.8854e-07	0.186394	0.351	0.285	0.0152892	4	1.232	ENSG00000100997	26090	protein_coding	abhydrolase domain containing 12 [Source:HGNC Symbol;Acc:HGNC:15868]	GO:0016020,GO:0016021,GO:0005783,GO:0005789,GO:0016787,GO:0006629,GO:0005886,GO:0004622,GO:0009395,GO:0047372,GO:0052651,GO:0004620,GO:0006660,GO:0046464,GO:0008474,GO:0002084,GO:0007628,GO:0010996,GO:0046475,GO:0050727,GO:0005737,GO:0032281,GO:0032839	membrane|integral component of membrane|endoplasmic reticulum|endoplasmic reticulum membrane|hydrolase activity|lipid metabolic process|plasma membrane|lysophospholipase activity|phospholipid catabolic process|acylglycerol lipase activity|monoacylglycerol catabolic process|phospholipase activity|phosphatidylserine catabolic process|acylglycerol catabolic process|palmitoyl-(protein) hydrolase acti…
ABHD14B	1.90698e-15	0.0356398	0.251	0.163	1.01047e-10	1	1.54	ENSG00000114779	84836	protein_coding	abhydrolase domain containing 14B [Source:HGNC Symbol;Acc:HGNC:28235]	GO:0005634,GO:0005737,GO:0005730,GO:0005829,GO:0016787,GO:0005515,GO:0045944,GO:0070062,GO:0050427	nucleus|cytoplasm|nucleolus|cytosol|hydrolase activity|protein binding|positive regulation of transcription by RNA polymerase II|extracellular exosome|3'-phosphoadenosine 5'-phosphosulfate metabolic process
ABHD14B	9.37524e-13	0.11686	0.353	0.178	4.96775e-08	5	1.983	ENSG00000114779	84836	protein_coding	abhydrolase domain containing 14B [Source:HGNC Symbol;Acc:HGNC:28235]	GO:0005634,GO:0005737,GO:0005730,GO:0005829,GO:0016787,GO:0005515,GO:0045944,GO:0070062,GO:0050427	nucleus|cytoplasm|nucleolus|cytosol|hydrolase activity|protein binding|positive regulation of transcription by RNA polymerase II|extracellular exosome|3'-phosphoadenosine 5'-phosphosulfate metabolic process
ABHD5	2.26268e-26	0.295101	0.321	0.216	1.19895e-21	2	1.486	ENSG00000011198	51099	protein_coding	abhydrolase domain containing 5 [Source:HGNC Symbol;Acc:HGNC:21396]	GO:0006508,GO:0008233,GO:0005737,GO:0016740,GO:0016787,GO:0016746,GO:0006629,GO:0005829,GO:0006631,GO:0008654,GO:0030154,GO:0003841,GO:0010891,GO:0010898,GO:0050996,GO:0051006,GO:0005811,GO:0052689,GO:0006654,GO:0055088,GO:0042171	proteolysis|peptidase activity|cytoplasm|transferase activity|hydrolase activity|transferase activity, transferring acyl groups|lipid metabolic process|cytosol|fatty acid metabolic process|phospholipid biosynthetic process|cell differentiation|1-acylglycerol-3-phosphate O-acyltransferase activity|negative regulation of sequestering of triglyceride|positive regulation of triglyceride catabolic pro…	path:hsa04923	Regulation of lipolysis in adipocytes
ABHD5	3.24819e-11	0.142158	0.331	0.235	1.72115e-06	3	1.409	ENSG00000011198	51099	protein_coding	abhydrolase domain containing 5 [Source:HGNC Symbol;Acc:HGNC:21396]	GO:0006508,GO:0008233,GO:0005737,GO:0016740,GO:0016787,GO:0016746,GO:0006629,GO:0005829,GO:0006631,GO:0008654,GO:0030154,GO:0003841,GO:0010891,GO:0010898,GO:0050996,GO:0051006,GO:0005811,GO:0052689,GO:0006654,GO:0055088,GO:0042171	proteolysis|peptidase activity|cytoplasm|transferase activity|hydrolase activity|transferase activity, transferring acyl groups|lipid metabolic process|cytosol|fatty acid metabolic process|phospholipid biosynthetic process|cell differentiation|1-acylglycerol-3-phosphate O-acyltransferase activity|negative regulation of sequestering of triglyceride|positive regulation of triglyceride catabolic pro…	path:hsa04923	Regulation of lipolysis in adipocytes
ABI1	2.52768e-31	0.182834	0.294	0.133	1.33937e-26	1	2.211	ENSG00000136754	10006	protein_coding	abl interactor 1 [Source:HGNC Symbol;Acc:HGNC:11320]	GO:0005634,GO:0005737,GO:0016020,GO:0005886,GO:0008154,GO:0005856,GO:0042995,GO:0005515,GO:0030054,GO:0045202,GO:0045211,GO:0038096,GO:0030296,GO:0061098,GO:0005829,GO:0045296,GO:0030027,GO:0030175,GO:0030426,GO:0070062,GO:0014069,GO:0016032,GO:0017124,GO:0005783,GO:0007169,GO:0048010,GO:0008285,GO:0032433,GO:0018108,GO:0031209,GO:0008092,GO:0001756,GO:0035855,GO:0048813,GO:0072673,GO:0031252,GO:…	nucleus|cytoplasm|membrane|plasma membrane|actin polymerization or depolymerization|cytoskeleton|cell projection|protein binding|cell junction|synapse|postsynaptic membrane|Fc-gamma receptor signaling pathway involved in phagocytosis|protein tyrosine kinase activator activity|positive regulation of protein tyrosine kinase activity|cytosol|cadherin binding|lamellipodium|filopodium|growth cone|extr…
ABI1	1.45969e-14	0.0706856	0.347	0.173	7.73463e-10	5	2.006	ENSG00000136754	10006	protein_coding	abl interactor 1 [Source:HGNC Symbol;Acc:HGNC:11320]	GO:0005634,GO:0005737,GO:0016020,GO:0005886,GO:0008154,GO:0005856,GO:0042995,GO:0005515,GO:0030054,GO:0045202,GO:0045211,GO:0038096,GO:0030296,GO:0061098,GO:0005829,GO:0045296,GO:0030027,GO:0030175,GO:0030426,GO:0070062,GO:0014069,GO:0016032,GO:0017124,GO:0005783,GO:0007169,GO:0048010,GO:0008285,GO:0032433,GO:0018108,GO:0031209,GO:0008092,GO:0001756,GO:0035855,GO:0048813,GO:0072673,GO:0031252,GO:…	nucleus|cytoplasm|membrane|plasma membrane|actin polymerization or depolymerization|cytoskeleton|cell projection|protein binding|cell junction|synapse|postsynaptic membrane|Fc-gamma receptor signaling pathway involved in phagocytosis|protein tyrosine kinase activator activity|positive regulation of protein tyrosine kinase activity|cytosol|cadherin binding|lamellipodium|filopodium|growth cone|extr…
ABLIM1	6.35959e-27	0.175086	0.327	0.172	3.36982e-22	1	1.901	ENSG00000099204	3983	protein_coding	actin binding LIM protein 1 [Source:HGNC Symbol;Acc:HGNC:78]	GO:0005737,GO:0046872,GO:0003779,GO:0005856,GO:0005515,GO:0007010,GO:0051015,GO:0060271,GO:0015629,GO:0007601,GO:0001725,GO:0009887,GO:0030032,GO:0030027	cytoplasm|metal ion binding|actin binding|cytoskeleton|protein binding|cytoskeleton organization|actin filament binding|cilium assembly|actin cytoskeleton|visual perception|stress fiber|animal organ morphogenesis|lamellipodium assembly|lamellipodium	path:hsa04360	Axon guidance
ABLIM1	9.83964e-23	0.114072	0.446	0.204	5.21383e-18	5	2.186	ENSG00000099204	3983	protein_coding	actin binding LIM protein 1 [Source:HGNC Symbol;Acc:HGNC:78]	GO:0005737,GO:0046872,GO:0003779,GO:0005856,GO:0005515,GO:0007010,GO:0051015,GO:0060271,GO:0015629,GO:0007601,GO:0001725,GO:0009887,GO:0030032,GO:0030027	cytoplasm|metal ion binding|actin binding|cytoskeleton|protein binding|cytoskeleton organization|actin filament binding|cilium assembly|actin cytoskeleton|visual perception|stress fiber|animal organ morphogenesis|lamellipodium assembly|lamellipodium	path:hsa04360	Axon guidance
ABRACL	2.21598e-11	0.234879	0.289	0.172	1.1742e-06	3	1.68	ENSG00000146386	58527	protein_coding	ABRA C-terminal like [Source:HGNC Symbol;Acc:HGNC:21230]	GO:0032970	regulation of actin filament-based process
ABT1	5.96813e-24	0.15646	0.262	0.126	3.16239e-19	1	2.079	ENSG00000146109	29777	protein_coding	activator of basal transcription 1 [Source:HGNC Symbol;Acc:HGNC:17369]	GO:0003676,GO:0003723,GO:0005634,GO:0003677,GO:1903508,GO:0006357,GO:0021522,GO:0005667,GO:0005515,GO:0005730,GO:0003713,GO:0006366,GO:0000447,GO:0000472,GO:0000480,GO:0034462	nucleic acid binding|RNA binding|nucleus|DNA binding|positive regulation of nucleic acid-templated transcription|regulation of transcription by RNA polymerase II|spinal cord motor neuron differentiation|transcription factor complex|protein binding|nucleolus|transcription coactivator activity|transcription by RNA polymerase II|endonucleolytic cleavage in ITS1 to separate SSU-rRNA from 5.8S rRNA an…
ABT1	3.56301e-25	0.220646	0.413	0.15	1.88797e-20	5	2.753	ENSG00000146109	29777	protein_coding	activator of basal transcription 1 [Source:HGNC Symbol;Acc:HGNC:17369]	GO:0003676,GO:0003723,GO:0005634,GO:0003677,GO:1903508,GO:0006357,GO:0021522,GO:0005667,GO:0005515,GO:0005730,GO:0003713,GO:0006366,GO:0000447,GO:0000472,GO:0000480,GO:0034462	nucleic acid binding|RNA binding|nucleus|DNA binding|positive regulation of nucleic acid-templated transcription|regulation of transcription by RNA polymerase II|spinal cord motor neuron differentiation|transcription factor complex|protein binding|nucleolus|transcription coactivator activity|transcription by RNA polymerase II|endonucleolytic cleavage in ITS1 to separate SSU-rRNA from 5.8S rRNA an…
AC004453.1	4.73097e-154	0.108552	0.611	0.197	2.50685e-149	1	3.102	--	--	--	--	--	--	--	--
AC004453.1	4.90438e-41	0.0600831	0.177	0.368	2.59874e-36	3	0.481	--	--	--	--	--	--	--	--
AC004453.1	4.16624e-51	0.0297294	0.686	0.306	2.20761e-46	5	2.242	--	--	--	--	--	--	--	--
AC005261.1	7.91014e-16	0.000395702	0.277	0.129	4.19142e-11	5	2.147	ENSG00000268205	--	lncRNA	novel transcript
AC005840.1	1.44796e-149	0.0843151	0.525	0.142	7.67245e-145	1	3.697	--	--	--	--	--	--	--	--
AC005840.1	6.65245e-50	0.00750977	0.091	0.305	3.525e-45	3	0.298	--	--	--	--	--	--	--	--
AC005840.1	4.46142e-42	0.0287968	0.105	0.296	2.36402e-37	4	0.355	--	--	--	--	--	--	--	--
AC005840.1	6.3241e-71	0.00373191	0.62	0.241	3.35102e-66	5	2.573	--	--	--	--	--	--	--	--
AC005912.1	7.44189e-52	0.0275324	0.302	0.12	3.94331e-47	1	2.517	--	--	--	--	--	--	--	--
AC005912.1	4.25813e-31	0.0288915	0.416	0.16	2.2563e-26	5	2.6	--	--	--	--	--	--	--	--
AC007098.1	7.34388e-100	0.147221	0.541	0.716	3.89138e-95	2	0.756	--	--	--	--	--	--	--	--
AC007098.1	6.95215e-31	0.152368	0.549	0.681	3.68381e-26	3	0.806	--	--	--	--	--	--	--	--
AC007098.1	2.84614e-30	0.258702	0.602	0.67	1.50811e-25	4	0.899	--	--	--	--	--	--	--	--
AC007906.2	1.79458e-69	0.501859	0.534	0.253	9.50915e-65	1	2.111	ENSG00000277639	--	protein_coding	novel protein
AC007906.2	1.01539e-19	0.0768456	0.571	0.329	5.38035e-15	5	1.736	ENSG00000277639	--	protein_coding	novel protein
AC007969.1	9.87093e-72	0.0876077	0.892	0.67	5.23041e-67	1	1.331	--	--	--	--	--	--	--	--
AC007969.1	2.79958e-16	0.213196	0.73	0.75	1.48344e-11	3	0.973	--	--	--	--	--	--	--	--
AC007969.1	9.28332e-12	0.12197	0.72	0.75	4.91905e-07	4	0.96	--	--	--	--	--	--	--	--
AC007969.1	1.23308e-22	0.117511	0.954	0.727	6.53385e-18	5	1.312	--	--	--	--	--	--	--	--
AC008026.1	1.0944e-80	0.0969476	0.478	0.192	5.79899e-76	1	2.49	--	--	--	--	--	--	--	--
AC008026.1	9.34978e-20	0.0396387	0.201	0.306	4.95426e-15	3	0.657	--	--	--	--	--	--	--	--
AC008026.1	4.94585e-41	0.213233	0.64	0.257	2.62071e-36	5	2.49	--	--	--	--	--	--	--	--
AC008038.1	2.98174e-81	0.321517	0.539	0.229	1.57996e-76	1	2.354	--	--	--	--	--	--	--	--
AC008038.1	4.76651e-41	0.209523	0.686	0.302	2.52568e-36	5	2.272	--	--	--	--	--	--	--	--
AC008760.2	1.47471e-41	0.615619	0.346	0.091	7.81418e-37	4	3.802	--	--	--	--	--	--	--	--
AC008875.3	3.64744e-83	0.501458	0.295	0.06	1.9327e-78	2	4.917	--	--	--	--	--	--	--	--
AC010343.1	3.33405e-90	0.0129238	0.148	0.382	1.76665e-85	2	0.387	--	--	--	--	--	--	--	--
AC010343.1	3.66465e-35	0.149065	0.23	0.323	1.94182e-30	3	0.712	--	--	--	--	--	--	--	--
AC010343.1	1.17784e-30	0.183703	0.254	0.316	6.24111e-26	4	0.804	--	--	--	--	--	--	--	--
AC011495.1	1.49008e-22	0.0303554	0.297	0.086	7.89565e-18	5	3.453	--	--	--	--	--	--	--	--
AC016739.1	8.88658e-150	0.0216094	0.354	0.679	4.70882e-145	2	0.521	--	--	--	--	--	--	--	--
AC016739.1	2.99187e-58	0.38206	0.545	0.584	1.58533e-53	3	0.933	--	--	--	--	--	--	--	--
AC016739.1	3.01809e-43	0.230472	0.495	0.589	1.59923e-38	4	0.84	--	--	--	--	--	--	--	--
AC020916.1	3.80499e-82	0.729672	0.592	0.428	2.01619e-77	2	1.383	ENSG00000267519	--	lncRNA	novel transcript
AC022081.1	5.38756e-130	0.474497	0.45	0.084	2.85476e-125	1	5.357	ENSG00000256513	--	lncRNA	novel transcript
AC022081.1	1.37158e-57	0.470652	0.617	0.171	7.26773e-53	5	3.608	ENSG00000256513	--	lncRNA	novel transcript
AC023157.1	1.37977e-92	0.0275245	0.287	0.069	7.31112e-88	1	4.159	--	--	--	--	--	--	--	--
AC023157.1	1.07497e-40	0.00476549	0.35	0.124	5.69605e-36	5	2.823	--	--	--	--	--	--	--	--
AC024293.1	8.14863e-82	0.166302	0.806	0.521	4.3178e-77	1	1.547	--	--	--	--	--	--	--	--
AC024293.1	2.52702e-16	0.270204	0.614	0.62	1.33902e-11	3	0.99	--	--	--	--	--	--	--	--
AC024293.1	1.52566e-08	0.0308605	0.568	0.626	0.000808417	4	0.907	--	--	--	--	--	--	--	--
AC024293.1	2.76161e-28	0.131715	0.888	0.593	1.46332e-23	5	1.497	--	--	--	--	--	--	--	--
AC024995.1	4.63838e-15	0.00201387	0.287	0.147	2.45778e-10	5	1.952	--	--	--	--	--	--	--	--
AC027644.3	9.11987e-10	0.16539	0.295	0.236	4.83244e-05	3	1.25	ENSG00000272831	--	lncRNA	novel transcript, antisense to RABGEF1
AC027644.3	1.17213e-05	0.00212469	0.191	0.251	0.621089	4	0.761	ENSG00000272831	--	lncRNA	novel transcript, antisense to RABGEF1
AC069213.3	7.49904e-23	0.248853	0.547	0.54	3.97359e-18	3	1.013	--	--	--	--	--	--	--	--
AC069213.3	8.3899e-27	0.341914	0.547	0.54	4.44564e-22	4	1.013	--	--	--	--	--	--	--	--
AC073861.1	5.37838e-123	0.124873	0.663	0.295	2.8499e-118	1	2.247	--	--	--	--	--	--	--	--
AC073861.1	3.39368e-30	0.103731	0.325	0.438	1.79825e-25	3	0.742	--	--	--	--	--	--	--	--
AC073861.1	5.28095e-27	0.0983573	0.306	0.437	2.79827e-22	4	0.7	--	--	--	--	--	--	--	--
AC073861.1	2.18343e-48	0.153675	0.799	0.385	1.15695e-43	5	2.075	--	--	--	--	--	--	--	--
AC078817.1	9.40955e-42	0.00284736	0.257	0.07	4.98593e-37	5	3.671	--	--	--	--	--	--	--	--
AC079140.2	1.62831e-24	0.243433	0.313	0.31	8.62811e-20	3	1.01	--	--	--	--	--	--	--	--
AC079140.2	3.28438e-15	0.0635564	0.249	0.318	1.74033e-10	4	0.783	--	--	--	--	--	--	--	--
AC079140.2	8.91455e-45	0.0217181	0.611	0.281	4.72364e-40	5	2.174	--	--	--	--	--	--	--	--
AC084824.1	2.00723e-25	0.0636979	0.294	0.078	1.06359e-20	5	3.769	--	--	--	--	--	--	--	--
AC090114.1	3.08851e-63	0.0325777	0.46	0.235	1.63654e-58	1	1.957	--	--	--	--	--	--	--	--
AC090114.1	5.45663e-17	0.102058	0.258	0.321	2.89136e-12	3	0.804	--	--	--	--	--	--	--	--
AC090114.1	6.3908e-16	0.0175811	0.209	0.325	3.38635e-11	4	0.643	--	--	--	--	--	--	--	--
AC090114.1	7.19275e-27	0.158019	0.591	0.285	3.81129e-22	5	2.074	--	--	--	--	--	--	--	--
AC090498.1	6.35663e-22	0.108097	0.31	0.103	3.36825e-17	5	3.01	--	--	--	--	--	--	--	--
AC092159.2	1.21746e-146	0.468729	0.511	0.112	6.45106e-142	1	4.562	ENSG00000233296	--	lncRNA	novel transcript
AC092159.2	1.04726e-116	1.0855	0.825	0.193	5.54922e-112	5	4.275	ENSG00000233296	--	lncRNA	novel transcript
AC092447.7	4.14e-13	0.231197	0.257	0.112	2.1937e-08	4	2.295	--	--	--	--	--	--	--	--
AC097263.1	4.01856e-31	0.0509915	0.284	0.064	2.12935e-26	5	4.437	--	--	--	--	--	--	--	--
AC106795.1	5.34788e-20	0.112183	0.29	0.102	2.83374e-15	5	2.843	--	--	--	--	--	--	--	--
AC106820.1	2.23045e-22	0.0344419	0.261	0.071	1.18187e-17	5	3.676	--	--	--	--	--	--	--	--
AC113398.1	2.15573e-22	0.0252444	0.261	0.071	1.14228e-17	5	3.676	--	--	--	--	--	--	--	--
AC116533.1	5.81886e-58	0.046588	0.839	0.638	3.0833e-53	1	1.315	--	--	--	--	--	--	--	--
AC116533.1	2.93359e-18	0.276784	0.75	0.7	1.55445e-13	3	1.071	--	--	--	--	--	--	--	--
AC116533.1	1.08503e-23	0.364181	0.775	0.699	5.74934e-19	4	1.109	--	--	--	--	--	--	--	--
AC116533.1	8.99197e-22	0.0404361	0.914	0.687	4.76466e-17	5	1.33	--	--	--	--	--	--	--	--
AC118549.1	3.03136e-35	0.195444	0.265	0.101	1.60626e-30	1	2.624	ENSG00000036549	26009	protein_coding	zinc finger ZZ-type containing 3 [Source:NCBI gene;Acc:26009]	GO:0005634,GO:0008270,GO:0046872,GO:0005730,GO:0003677,GO:0005515,GO:0006357,GO:0000981,GO:0005671	nucleus|zinc ion binding|metal ion binding|nucleolus|DNA binding|protein binding|regulation of transcription by RNA polymerase II|DNA-binding transcription factor activity, RNA polymerase II-specific|Ada2/Gcn5/Ada3 transcription activator complex
AC118549.1	2.29162e-13	0.0217006	0.284	0.145	1.21428e-08	5	1.959	ENSG00000036549	26009	protein_coding	zinc finger ZZ-type containing 3 [Source:NCBI gene;Acc:26009]	GO:0005634,GO:0008270,GO:0046872,GO:0005730,GO:0003677,GO:0005515,GO:0006357,GO:0000981,GO:0005671	nucleus|zinc ion binding|metal ion binding|nucleolus|DNA binding|protein binding|regulation of transcription by RNA polymerase II|DNA-binding transcription factor activity, RNA polymerase II-specific|Ada2/Gcn5/Ada3 transcription activator complex
AC131235.1	4.08883e-107	0.0635312	0.381	0.087	2.16659e-102	1	4.379	--	--	--	--	--	--	--	--
AC131235.1	1.97202e-38	0.0971488	0.505	0.158	1.04493e-33	5	3.196	--	--	--	--	--	--	--	--
AC144530.1	5.71495e-23	0.215698	0.283	0.287	3.02824e-18	3	0.986	--	--	--	--	--	--	--	--
AC144530.1	2.27978e-18	0.181052	0.259	0.29	1.20801e-13	4	0.893	--	--	--	--	--	--	--	--
AC234775.2	1.88155e-25	0.0126591	0.251	0.068	9.96996e-21	5	3.691	--	--	--	--	--	--	--	--
AC243919.1	9.21175e-43	0.0215232	0.272	0.348	4.88112e-38	2	0.782	--	--	--	--	--	--	--	--
AC243919.1	7.91977e-55	0.549084	0.533	0.29	4.19653e-50	3	1.838	--	--	--	--	--	--	--	--
AC243919.1	3.69389e-38	0.47528	0.484	0.305	1.95732e-33	4	1.587	--	--	--	--	--	--	--	--
ACAD9	2.3829e-20	0.12707	0.257	0.074	1.26265e-15	5	3.473	ENSG00000177646	28976	protein_coding	acyl-CoA dehydrogenase family member 9 [Source:HGNC Symbol;Acc:HGNC:21497]	GO:0005634,GO:0016020,GO:0016491,GO:0050660,GO:0055114,GO:0016627,GO:0005739,GO:0005743,GO:0003995,GO:0030425,GO:0005515,GO:0032981,GO:0000062,GO:0070991,GO:0051791,GO:0031966,GO:0004466,GO:0017099,GO:0001676	nucleus|membrane|oxidoreductase activity|flavin adenine dinucleotide binding|oxidation-reduction process|oxidoreductase activity, acting on the CH-CH group of donors|mitochondrion|mitochondrial inner membrane|acyl-CoA dehydrogenase activity|dendrite|protein binding|mitochondrial respiratory chain complex I assembly|fatty-acyl-CoA binding|medium-chain-acyl-CoA dehydrogenase activity|medium-chain f…
ACADM	1.62033e-41	0.219992	0.281	0.104	8.58582e-37	1	2.702	ENSG00000117054	34	protein_coding	acyl-CoA dehydrogenase medium chain [Source:HGNC Symbol;Acc:HGNC:89]	GO:0005634,GO:0016607,GO:0016491,GO:0050660,GO:0055114,GO:0016627,GO:0005739,GO:0005759,GO:0006629,GO:0006631,GO:0003995,GO:0006635,GO:0070991,GO:0030424,GO:0042802,GO:0019216,GO:0019254,GO:0033539,GO:0045329,GO:0051791,GO:0051793,GO:0031966,GO:0001889,GO:0005978,GO:0006082,GO:0006111,GO:0007507,GO:0009409,GO:0009437,GO:0009791,GO:0042594,GO:0055007	nucleus|nuclear speck|oxidoreductase activity|flavin adenine dinucleotide binding|oxidation-reduction process|oxidoreductase activity, acting on the CH-CH group of donors|mitochondrion|mitochondrial matrix|lipid metabolic process|fatty acid metabolic process|acyl-CoA dehydrogenase activity|fatty acid beta-oxidation|medium-chain-acyl-CoA dehydrogenase activity|axon|identical protein binding|regula…	path:hsa00071,path:hsa00280,path:hsa00410,path:hsa00640,path:hsa03320	Fatty acid degradation|Valine, leucine and isoleucine degradation|beta-Alanine metabolism|Propanoate metabolism|PPAR signaling pathway
ACADM	1.78621e-30	0.212078	0.429	0.139	9.46476e-26	5	3.086	ENSG00000117054	34	protein_coding	acyl-CoA dehydrogenase medium chain [Source:HGNC Symbol;Acc:HGNC:89]	GO:0005634,GO:0016607,GO:0016491,GO:0050660,GO:0055114,GO:0016627,GO:0005739,GO:0005759,GO:0006629,GO:0006631,GO:0003995,GO:0006635,GO:0070991,GO:0030424,GO:0042802,GO:0019216,GO:0019254,GO:0033539,GO:0045329,GO:0051791,GO:0051793,GO:0031966,GO:0001889,GO:0005978,GO:0006082,GO:0006111,GO:0007507,GO:0009409,GO:0009437,GO:0009791,GO:0042594,GO:0055007	nucleus|nuclear speck|oxidoreductase activity|flavin adenine dinucleotide binding|oxidation-reduction process|oxidoreductase activity, acting on the CH-CH group of donors|mitochondrion|mitochondrial matrix|lipid metabolic process|fatty acid metabolic process|acyl-CoA dehydrogenase activity|fatty acid beta-oxidation|medium-chain-acyl-CoA dehydrogenase activity|axon|identical protein binding|regula…	path:hsa00071,path:hsa00280,path:hsa00410,path:hsa00640,path:hsa03320	Fatty acid degradation|Valine, leucine and isoleucine degradation|beta-Alanine metabolism|Propanoate metabolism|PPAR signaling pathway
ACADVL	1.18112e-41	0.265678	0.359	0.334	6.25852e-37	2	1.075	ENSG00000072778	37	protein_coding	acyl-CoA dehydrogenase very long chain [Source:HGNC Symbol;Acc:HGNC:92]	GO:0045717,GO:0016020,GO:0005634,GO:0005730,GO:0005829,GO:0016491,GO:0050660,GO:0055114,GO:0016627,GO:0005739,GO:0005743,GO:0006629,GO:0006631,GO:0003995,GO:0005759,GO:0000062,GO:0030855,GO:0042645,GO:0036498,GO:0001659,GO:0006635,GO:0033539,GO:0031966,GO:0004466,GO:0046322,GO:0090181,GO:0017099,GO:0009062,GO:0009409,GO:0015980	negative regulation of fatty acid biosynthetic process|membrane|nucleus|nucleolus|cytosol|oxidoreductase activity|flavin adenine dinucleotide binding|oxidation-reduction process|oxidoreductase activity, acting on the CH-CH group of donors|mitochondrion|mitochondrial inner membrane|lipid metabolic process|fatty acid metabolic process|acyl-CoA dehydrogenase activity|mitochondrial matrix|fatty-acyl-…	path:hsa00071	Fatty acid degradation
ACADVL	3.0814e-10	0.200997	0.411	0.333	1.63277e-05	4	1.234	ENSG00000072778	37	protein_coding	acyl-CoA dehydrogenase very long chain [Source:HGNC Symbol;Acc:HGNC:92]	GO:0045717,GO:0016020,GO:0005634,GO:0005730,GO:0005829,GO:0016491,GO:0050660,GO:0055114,GO:0016627,GO:0005739,GO:0005743,GO:0006629,GO:0006631,GO:0003995,GO:0005759,GO:0000062,GO:0030855,GO:0042645,GO:0036498,GO:0001659,GO:0006635,GO:0033539,GO:0031966,GO:0004466,GO:0046322,GO:0090181,GO:0017099,GO:0009062,GO:0009409,GO:0015980	negative regulation of fatty acid biosynthetic process|membrane|nucleus|nucleolus|cytosol|oxidoreductase activity|flavin adenine dinucleotide binding|oxidation-reduction process|oxidoreductase activity, acting on the CH-CH group of donors|mitochondrion|mitochondrial inner membrane|lipid metabolic process|fatty acid metabolic process|acyl-CoA dehydrogenase activity|mitochondrial matrix|fatty-acyl-…	path:hsa00071	Fatty acid degradation
ACAP2	2.29089e-37	0.234205	0.269	0.095	1.2139e-32	1	2.832	ENSG00000114331	23527	protein_coding	ArfGAP with coiled-coil, ankyrin repeat and PH domains 2 [Source:HGNC Symbol;Acc:HGNC:16469]	GO:0016020,GO:0046872,GO:0005096,GO:0043547,GO:0005768,GO:0010008,GO:0032456,GO:1990090,GO:0017137,GO:0080025,GO:0005515	membrane|metal ion binding|GTPase activator activity|positive regulation of GTPase activity|endosome|endosome membrane|endocytic recycling|cellular response to nerve growth factor stimulus|Rab GTPase binding|phosphatidylinositol-3,5-bisphosphate binding|protein binding	path:hsa04144	Endocytosis
ACAP2	2.31826e-31	0.202693	0.413	0.13	1.2284e-26	5	3.177	ENSG00000114331	23527	protein_coding	ArfGAP with coiled-coil, ankyrin repeat and PH domains 2 [Source:HGNC Symbol;Acc:HGNC:16469]	GO:0016020,GO:0046872,GO:0005096,GO:0043547,GO:0005768,GO:0010008,GO:0032456,GO:1990090,GO:0017137,GO:0080025,GO:0005515	membrane|metal ion binding|GTPase activator activity|positive regulation of GTPase activity|endosome|endosome membrane|endocytic recycling|cellular response to nerve growth factor stimulus|Rab GTPase binding|phosphatidylinositol-3,5-bisphosphate binding|protein binding	path:hsa04144	Endocytosis
ACAT1	3.40392e-23	0.0912452	0.284	0.091	1.80367e-18	5	3.121	ENSG00000075239	38	protein_coding	acetyl-CoA acetyltransferase 1 [Source:HGNC Symbol;Acc:HGNC:93]	GO:0003824,GO:0016747,GO:0046872,GO:0016740,GO:0005739,GO:0016746,GO:0006629,GO:0006631,GO:0070062,GO:0005759,GO:0015937,GO:0009083,GO:0006635,GO:0003988,GO:0003985,GO:0016453,GO:0006085,GO:0006550,GO:0015936,GO:0034435,GO:0046356,GO:0046951,GO:0046952,GO:1902224,GO:1902860,GO:0019899,GO:0042803,GO:0050662,GO:0001889,GO:0007420,GO:0009725,GO:0014070,GO:0042594,GO:0051260,GO:0060612,GO:0072229	catalytic activity|transferase activity, transferring acyl groups other than amino-acyl groups|metal ion binding|transferase activity|mitochondrion|transferase activity, transferring acyl groups|lipid metabolic process|fatty acid metabolic process|extracellular exosome|mitochondrial matrix|coenzyme A biosynthetic process|branched-chain amino acid catabolic process|fatty acid beta-oxidation|acetyl…	path:hsa00071,path:hsa00072,path:hsa00280,path:hsa00310,path:hsa00380,path:hsa00620,path:hsa00630,path:hsa00640,path:hsa00650,path:hsa00900	Fatty acid degradation|Synthesis and degradation of ketone bodies|Valine, leucine and isoleucine degradation|Lysine degradation|Tryptophan metabolism|Pyruvate metabolism|Glyoxylate and dicarboxylate metabolism|Propanoate metabolism|Butanoate metabolism|Terpenoid backbone biosynthesis
ACAT2	1.60606e-22	0.115997	0.281	0.083	8.51017e-18	5	3.386	ENSG00000120437	39	protein_coding	acetyl-CoA acetyltransferase 2 [Source:HGNC Symbol;Acc:HGNC:94]	GO:0005737,GO:0005634,GO:0016740,GO:0005730,GO:0005829,GO:0003824,GO:0016746,GO:0006631,GO:0005515,GO:0016747,GO:0005739,GO:0070062,GO:0006629,GO:0006695,GO:0003988,GO:0006635,GO:0003985	cytoplasm|nucleus|transferase activity|nucleolus|cytosol|catalytic activity|transferase activity, transferring acyl groups|fatty acid metabolic process|protein binding|transferase activity, transferring acyl groups other than amino-acyl groups|mitochondrion|extracellular exosome|lipid metabolic process|cholesterol biosynthetic process|acetyl-CoA C-acyltransferase activity|fatty acid beta-oxidatio…	path:hsa00071,path:hsa00072,path:hsa00280,path:hsa00310,path:hsa00380,path:hsa00620,path:hsa00630,path:hsa00640,path:hsa00650,path:hsa00900,path:hsa04975	Fatty acid degradation|Synthesis and degradation of ketone bodies|Valine, leucine and isoleucine degradation|Lysine degradation|Tryptophan metabolism|Pyruvate metabolism|Glyoxylate and dicarboxylate metabolism|Propanoate metabolism|Butanoate metabolism|Terpenoid backbone biosynthesis|Fat digestion and absorption
ACBD3	3.13331e-17	0.101392	0.306	0.196	1.66028e-12	1	1.561	ENSG00000182827	64746	protein_coding	acyl-CoA binding domain containing 3 [Source:HGNC Symbol;Acc:HGNC:15453]	GO:0016020,GO:0005794,GO:0005739,GO:0006629,GO:0006694,GO:0005515,GO:0000139,GO:0000062,GO:0034237	membrane|Golgi apparatus|mitochondrion|lipid metabolic process|steroid biosynthetic process|protein binding|Golgi membrane|fatty-acyl-CoA binding|protein kinase A regulatory subunit binding
ACBD6	1.34305e-17	0.169366	0.32	0.119	7.11654e-13	5	2.689	ENSG00000230124	84320	protein_coding	acyl-CoA binding domain containing 6 [Source:HGNC Symbol;Acc:HGNC:23339]	GO:0000062,GO:0005737,GO:0005515,GO:0008289,GO:0005829,GO:0006637	fatty-acyl-CoA binding|cytoplasm|protein binding|lipid binding|cytosol|acyl-CoA metabolic process
ACIN1	2.201e-34	0.0959606	0.5	0.383	1.16627e-29	1	1.305	ENSG00000100813	22985	protein_coding	apoptotic chromatin condensation inducer 1 [Source:HGNC Symbol;Acc:HGNC:17066]	GO:0003676,GO:0005829,GO:0005654,GO:0005886,GO:0003723,GO:0006397,GO:0008380,GO:0005634,GO:0016607,GO:0005515,GO:0006915,GO:0030218,GO:0016887,GO:0019899,GO:0061574,GO:0030263,GO:0045657,GO:0005730	nucleic acid binding|cytosol|nucleoplasm|plasma membrane|RNA binding|mRNA processing|RNA splicing|nucleus|nuclear speck|protein binding|apoptotic process|erythrocyte differentiation|ATPase activity|enzyme binding|ASAP complex|apoptotic chromosome condensation|positive regulation of monocyte differentiation|nucleolus	path:hsa03013,path:hsa03015,path:hsa03040	RNA transport|mRNA surveillance pathway|Spliceosome
ACIN1	8.12682e-25	0.00451487	0.65	0.401	4.30624e-20	5	1.621	ENSG00000100813	22985	protein_coding	apoptotic chromatin condensation inducer 1 [Source:HGNC Symbol;Acc:HGNC:17066]	GO:0003676,GO:0005829,GO:0005654,GO:0005886,GO:0003723,GO:0006397,GO:0008380,GO:0005634,GO:0016607,GO:0005515,GO:0006915,GO:0030218,GO:0016887,GO:0019899,GO:0061574,GO:0030263,GO:0045657,GO:0005730	nucleic acid binding|cytosol|nucleoplasm|plasma membrane|RNA binding|mRNA processing|RNA splicing|nucleus|nuclear speck|protein binding|apoptotic process|erythrocyte differentiation|ATPase activity|enzyme binding|ASAP complex|apoptotic chromosome condensation|positive regulation of monocyte differentiation|nucleolus	path:hsa03013,path:hsa03015,path:hsa03040	RNA transport|mRNA surveillance pathway|Spliceosome
ACO2	6.51963e-21	0.0833187	0.353	0.25	3.45462e-16	1	1.412	ENSG00000100412	50	protein_coding	aconitase 2 [Source:HGNC Symbol;Acc:HGNC:118]	GO:0046872,GO:0006099,GO:0016829,GO:0005739,GO:0051536,GO:0051539,GO:0005829,GO:0005759,GO:0006091,GO:0005506,GO:0003994,GO:0051538,GO:0001889,GO:0006101,GO:0006102,GO:0035900	metal ion binding|tricarboxylic acid cycle|lyase activity|mitochondrion|iron-sulfur cluster binding|4 iron, 4 sulfur cluster binding|cytosol|mitochondrial matrix|generation of precursor metabolites and energy|iron ion binding|aconitate hydratase activity|3 iron, 4 sulfur cluster binding|liver development|citrate metabolic process|isocitrate metabolic process|response to isolation stress	path:hsa00020,path:hsa00630	Citrate cycle (TCA cycle)|Glyoxylate and dicarboxylate metabolism
ACO2	1.22492e-22	0.262638	0.545	0.26	6.49063e-18	5	2.096	ENSG00000100412	50	protein_coding	aconitase 2 [Source:HGNC Symbol;Acc:HGNC:118]	GO:0046872,GO:0006099,GO:0016829,GO:0005739,GO:0051536,GO:0051539,GO:0005829,GO:0005759,GO:0006091,GO:0005506,GO:0003994,GO:0051538,GO:0001889,GO:0006101,GO:0006102,GO:0035900	metal ion binding|tricarboxylic acid cycle|lyase activity|mitochondrion|iron-sulfur cluster binding|4 iron, 4 sulfur cluster binding|cytosol|mitochondrial matrix|generation of precursor metabolites and energy|iron ion binding|aconitate hydratase activity|3 iron, 4 sulfur cluster binding|liver development|citrate metabolic process|isocitrate metabolic process|response to isolation stress	path:hsa00020,path:hsa00630	Citrate cycle (TCA cycle)|Glyoxylate and dicarboxylate metabolism
ACOT13	3.04803e-16	0.0281377	0.284	0.132	1.61509e-11	5	2.152	ENSG00000112304	55856	protein_coding	acyl-CoA thioesterase 13 [Source:HGNC Symbol;Acc:HGNC:20999]	GO:0005634,GO:0005737,GO:0016787,GO:0005739,GO:0005829,GO:0005856,GO:0005819,GO:0047617,GO:0006637,GO:0120163,GO:0051289	nucleus|cytoplasm|hydrolase activity|mitochondrion|cytosol|cytoskeleton|spindle|acyl-CoA hydrolase activity|acyl-CoA metabolic process|negative regulation of cold-induced thermogenesis|protein homotetramerization
ACOT7	1.11291e-35	0.299145	0.462	0.138	5.8971e-31	5	3.348	ENSG00000097021	11332	protein_coding	acyl-CoA thioesterase 7 [Source:HGNC Symbol;Acc:HGNC:24157]	GO:0005737,GO:0005829,GO:0005654,GO:0016787,GO:0005739,GO:0006629,GO:0006631,GO:0005515,GO:0016790,GO:0052689,GO:0070062,GO:0042803,GO:0000062,GO:0016290,GO:0036042,GO:0047617,GO:0102991,GO:0006637,GO:0015937,GO:0036114,GO:0036116,GO:0051792,GO:1900535	cytoplasm|cytosol|nucleoplasm|hydrolase activity|mitochondrion|lipid metabolic process|fatty acid metabolic process|protein binding|thiolester hydrolase activity|carboxylic ester hydrolase activity|extracellular exosome|protein homodimerization activity|fatty-acyl-CoA binding|palmitoyl-CoA hydrolase activity|long-chain fatty acyl-CoA binding|acyl-CoA hydrolase activity|myristoyl-CoA hydrolase act…	path:hsa00062,path:hsa01040	Fatty acid elongation|Biosynthesis of unsaturated fatty acids
ACOT9	1.44099e-09	0.0669995	0.294	0.153	7.63551e-05	5	1.922	ENSG00000123130	23597	protein_coding	acyl-CoA thioesterase 9 [Source:HGNC Symbol;Acc:HGNC:17152]	GO:0016787,GO:0005739,GO:0052689,GO:0005759,GO:0047617,GO:0006637,GO:0003986	hydrolase activity|mitochondrion|carboxylic ester hydrolase activity|mitochondrial matrix|acyl-CoA hydrolase activity|acyl-CoA metabolic process|acetyl-CoA hydrolase activity
ACOX1	4.25982e-21	0.140115	0.284	0.154	2.25719e-16	1	1.844	ENSG00000161533	51	protein_coding	acyl-CoA oxidase 1 [Source:HGNC Symbol;Acc:HGNC:119]	GO:0016020,GO:0043231,GO:0005634,GO:0005730,GO:0005654,GO:0016491,GO:0050660,GO:0055114,GO:0016627,GO:0005886,GO:0006629,GO:0006631,GO:0071949,GO:0005777,GO:0003997,GO:0006635,GO:0005829,GO:0006625,GO:0005782,GO:0047485,GO:0006693,GO:0033540,GO:0036109,GO:0005504,GO:0055088,GO:0019216,GO:0006091,GO:0019395,GO:0016401,GO:0030165,GO:0000038,GO:0007283,GO:0005737,GO:0005778	membrane|intracellular membrane-bounded organelle|nucleus|nucleolus|nucleoplasm|oxidoreductase activity|flavin adenine dinucleotide binding|oxidation-reduction process|oxidoreductase activity, acting on the CH-CH group of donors|plasma membrane|lipid metabolic process|fatty acid metabolic process|FAD binding|peroxisome|acyl-CoA oxidase activity|fatty acid beta-oxidation|cytosol|protein targeting …	path:hsa00071,path:hsa00592,path:hsa01040,path:hsa03320,path:hsa04024,path:hsa04146	Fatty acid degradation|alpha-Linolenic acid metabolism|Biosynthesis of unsaturated fatty acids|PPAR signaling pathway|cAMP signaling pathway|Peroxisome
ACOX1	9.78785e-17	0.0104582	0.347	0.184	5.18639e-12	5	1.886	ENSG00000161533	51	protein_coding	acyl-CoA oxidase 1 [Source:HGNC Symbol;Acc:HGNC:119]	GO:0016020,GO:0043231,GO:0005634,GO:0005730,GO:0005654,GO:0016491,GO:0050660,GO:0055114,GO:0016627,GO:0005886,GO:0006629,GO:0006631,GO:0071949,GO:0005777,GO:0003997,GO:0006635,GO:0005829,GO:0006625,GO:0005782,GO:0047485,GO:0006693,GO:0033540,GO:0036109,GO:0005504,GO:0055088,GO:0019216,GO:0006091,GO:0019395,GO:0016401,GO:0030165,GO:0000038,GO:0007283,GO:0005737,GO:0005778	membrane|intracellular membrane-bounded organelle|nucleus|nucleolus|nucleoplasm|oxidoreductase activity|flavin adenine dinucleotide binding|oxidation-reduction process|oxidoreductase activity, acting on the CH-CH group of donors|plasma membrane|lipid metabolic process|fatty acid metabolic process|FAD binding|peroxisome|acyl-CoA oxidase activity|fatty acid beta-oxidation|cytosol|protein targeting …	path:hsa00071,path:hsa00592,path:hsa01040,path:hsa03320,path:hsa04024,path:hsa04146	Fatty acid degradation|alpha-Linolenic acid metabolism|Biosynthesis of unsaturated fatty acids|PPAR signaling pathway|cAMP signaling pathway|Peroxisome
ACP1	4.07865e-105	0.589796	0.729	0.361	2.16119e-100	1	2.019	ENSG00000143727	52	protein_coding	acid phosphatase 1 [Source:HGNC Symbol;Acc:HGNC:122]	GO:0005737,GO:0016787,GO:0004721,GO:0006470,GO:0004725,GO:0035335,GO:0003993,GO:0005515,GO:0070062,GO:0009898,GO:0004726,GO:0016020,GO:0016021	cytoplasm|hydrolase activity|phosphoprotein phosphatase activity|protein dephosphorylation|protein tyrosine phosphatase activity|peptidyl-tyrosine dephosphorylation|acid phosphatase activity|protein binding|extracellular exosome|cytoplasmic side of plasma membrane|non-membrane spanning protein tyrosine phosphatase activity|membrane|integral component of membrane	path:hsa00730,path:hsa00740,path:hsa04520	Thiamine metabolism|Riboflavin metabolism|Adherens junction
ACP1	2.68968e-53	0.580391	0.878	0.45	1.42521e-48	5	1.951	ENSG00000143727	52	protein_coding	acid phosphatase 1 [Source:HGNC Symbol;Acc:HGNC:122]	GO:0005737,GO:0016787,GO:0004721,GO:0006470,GO:0004725,GO:0035335,GO:0003993,GO:0005515,GO:0070062,GO:0009898,GO:0004726,GO:0016020,GO:0016021	cytoplasm|hydrolase activity|phosphoprotein phosphatase activity|protein dephosphorylation|protein tyrosine phosphatase activity|peptidyl-tyrosine dephosphorylation|acid phosphatase activity|protein binding|extracellular exosome|cytoplasmic side of plasma membrane|non-membrane spanning protein tyrosine phosphatase activity|membrane|integral component of membrane	path:hsa00730,path:hsa00740,path:hsa04520	Thiamine metabolism|Riboflavin metabolism|Adherens junction
ACSL3	7.4395e-23	0.136642	0.386	0.257	3.94204e-18	1	1.502	ENSG00000123983	2181	protein_coding	acyl-CoA synthetase long chain family member 3 [Source:HGNC Symbol;Acc:HGNC:3570]	GO:0016020,GO:0016021,GO:0000166,GO:0005524,GO:0005783,GO:0005789,GO:0031090,GO:0043231,GO:0003824,GO:0005794,GO:0005739,GO:0006629,GO:0006631,GO:0016874,GO:0048471,GO:0005741,GO:0004467,GO:0047676,GO:0001676,GO:0006633,GO:0007420,GO:0007584,GO:0014070,GO:0005777,GO:0005778,GO:0019901,GO:0035338,GO:0019904,GO:0005811,GO:0044539,GO:0003996,GO:0102391,GO:0034379,GO:0042998,GO:0051047,GO:2001247	membrane|integral component of membrane|nucleotide binding|ATP binding|endoplasmic reticulum|endoplasmic reticulum membrane|organelle membrane|intracellular membrane-bounded organelle|catalytic activity|Golgi apparatus|mitochondrion|lipid metabolic process|fatty acid metabolic process|ligase activity|perinuclear region of cytoplasm|mitochondrial outer membrane|long-chain fatty acid-CoA ligase act…	path:hsa00061,path:hsa00071,path:hsa03320,path:hsa04146,path:hsa04216,path:hsa04714,path:hsa04920	Fatty acid biosynthesis|Fatty acid degradation|PPAR signaling pathway|Peroxisome|Ferroptosis|Thermogenesis|Adipocytokine signaling pathway
ACTA2	6.00738e-158	0.0779432	0.555	0.157	3.18319e-153	1	3.535	ENSG00000107796	59	protein_coding	actin alpha 2, smooth muscle [Source:HGNC Symbol;Acc:HGNC:130]	GO:0005737,GO:0000166,GO:0005524,GO:0005615,GO:0005856,GO:0005829,GO:0070062,GO:0009615,GO:0015629,GO:0032991,GO:0010628,GO:0019901,GO:0008217,GO:0014829,GO:0090131,GO:0030027,GO:0030175,GO:0030485,GO:0044297,GO:0006936,GO:0045893,GO:0072144	cytoplasm|nucleotide binding|ATP binding|extracellular space|cytoskeleton|cytosol|extracellular exosome|response to virus|actin cytoskeleton|protein-containing complex|positive regulation of gene expression|protein kinase binding|regulation of blood pressure|vascular smooth muscle contraction|mesenchyme migration|lamellipodium|filopodium|smooth muscle contractile fiber|cell body|muscle contractio…	path:hsa04270,path:hsa04371,path:hsa04926	Vascular smooth muscle contraction|Apelin signaling pathway|Relaxin signaling pathway
ACTA2	1.25867e-44	0.118701	0.107	0.318	6.66942e-40	4	0.336	ENSG00000107796	59	protein_coding	actin alpha 2, smooth muscle [Source:HGNC Symbol;Acc:HGNC:130]	GO:0005737,GO:0000166,GO:0005524,GO:0005615,GO:0005856,GO:0005829,GO:0070062,GO:0009615,GO:0015629,GO:0032991,GO:0010628,GO:0019901,GO:0008217,GO:0014829,GO:0090131,GO:0030027,GO:0030175,GO:0030485,GO:0044297,GO:0006936,GO:0045893,GO:0072144	cytoplasm|nucleotide binding|ATP binding|extracellular space|cytoskeleton|cytosol|extracellular exosome|response to virus|actin cytoskeleton|protein-containing complex|positive regulation of gene expression|protein kinase binding|regulation of blood pressure|vascular smooth muscle contraction|mesenchyme migration|lamellipodium|filopodium|smooth muscle contractile fiber|cell body|muscle contractio…	path:hsa04270,path:hsa04371,path:hsa04926	Vascular smooth muscle contraction|Apelin signaling pathway|Relaxin signaling pathway
ACTB	3.90547e-21	0.0679545	0.978	0.979	2.06943e-16	1	0.999	ENSG00000075624	60	protein_coding	actin beta [Source:HGNC Symbol;Acc:HGNC:132]	GO:0005737,GO:0005634,GO:0016020,GO:0000166,GO:0005524,GO:0005886,GO:0000790,GO:0005615,GO:0005856,GO:0005515,GO:0005925,GO:0038096,GO:0042802,GO:0005200,GO:0045202,GO:0005654,GO:0005829,GO:0070062,GO:0001895,GO:0072562,GO:0016579,GO:0005884,GO:0032991,GO:0019901,GO:1990904,GO:0021762,GO:0030424,GO:0045815,GO:0070527,GO:0061024,GO:0031982,GO:0000980,GO:0048013,GO:0048488,GO:0048156,GO:0000978,GO:…	cytoplasm|nucleus|membrane|nucleotide binding|ATP binding|plasma membrane|nuclear chromatin|extracellular space|cytoskeleton|protein binding|focal adhesion|Fc-gamma receptor signaling pathway involved in phagocytosis|identical protein binding|structural constituent of cytoskeleton|synapse|nucleoplasm|cytosol|extracellular exosome|retina homeostasis|blood microparticle|protein deubiquitination|act…	path:hsa04015,path:hsa04145,path:hsa04210,path:hsa04390,path:hsa04510,path:hsa04520,path:hsa04530,path:hsa04611,path:hsa04670,path:hsa04714,path:hsa04810,path:hsa04919,path:hsa04921,path:hsa04971,path:hsa05100,path:hsa05110,path:hsa05130,path:hsa05131,path:hsa05132,path:hsa05164,path:hsa05205,path:hsa05225,path:hsa05410,path:hsa05412,path:hsa05414,path:hsa05416,path:hsa05418	Rap1 signaling pathway|Phagosome|Apoptosis|Hippo signaling pathway|Focal adhesion|Adherens junction|Tight junction|Platelet activation|Leukocyte transendothelial migration|Thermogenesis|Regulation of actin cytoskeleton|Thyroid hormone signaling pathway|Oxytocin signaling pathway|Gastric acid secretion|Bacterial invasion of epithelial cells|Vibrio cholerae infection|Pathogenic Escherichia coli inf…
ACTB	2.51842e-36	0.367247	0.986	0.978	1.33446e-31	3	1.008	ENSG00000075624	60	protein_coding	actin beta [Source:HGNC Symbol;Acc:HGNC:132]	GO:0005737,GO:0005634,GO:0016020,GO:0000166,GO:0005524,GO:0005886,GO:0000790,GO:0005615,GO:0005856,GO:0005515,GO:0005925,GO:0038096,GO:0042802,GO:0005200,GO:0045202,GO:0005654,GO:0005829,GO:0070062,GO:0001895,GO:0072562,GO:0016579,GO:0005884,GO:0032991,GO:0019901,GO:1990904,GO:0021762,GO:0030424,GO:0045815,GO:0070527,GO:0061024,GO:0031982,GO:0000980,GO:0048013,GO:0048488,GO:0048156,GO:0000978,GO:…	cytoplasm|nucleus|membrane|nucleotide binding|ATP binding|plasma membrane|nuclear chromatin|extracellular space|cytoskeleton|protein binding|focal adhesion|Fc-gamma receptor signaling pathway involved in phagocytosis|identical protein binding|structural constituent of cytoskeleton|synapse|nucleoplasm|cytosol|extracellular exosome|retina homeostasis|blood microparticle|protein deubiquitination|act…	path:hsa04015,path:hsa04145,path:hsa04210,path:hsa04390,path:hsa04510,path:hsa04520,path:hsa04530,path:hsa04611,path:hsa04670,path:hsa04714,path:hsa04810,path:hsa04919,path:hsa04921,path:hsa04971,path:hsa05100,path:hsa05110,path:hsa05130,path:hsa05131,path:hsa05132,path:hsa05164,path:hsa05205,path:hsa05225,path:hsa05410,path:hsa05412,path:hsa05414,path:hsa05416,path:hsa05418	Rap1 signaling pathway|Phagosome|Apoptosis|Hippo signaling pathway|Focal adhesion|Adherens junction|Tight junction|Platelet activation|Leukocyte transendothelial migration|Thermogenesis|Regulation of actin cytoskeleton|Thyroid hormone signaling pathway|Oxytocin signaling pathway|Gastric acid secretion|Bacterial invasion of epithelial cells|Vibrio cholerae infection|Pathogenic Escherichia coli inf…
ACTB	2.4434e-10	0.0891472	1	0.977	1.29471e-05	5	1.024	ENSG00000075624	60	protein_coding	actin beta [Source:HGNC Symbol;Acc:HGNC:132]	GO:0005737,GO:0005634,GO:0016020,GO:0000166,GO:0005524,GO:0005886,GO:0000790,GO:0005615,GO:0005856,GO:0005515,GO:0005925,GO:0038096,GO:0042802,GO:0005200,GO:0045202,GO:0005654,GO:0005829,GO:0070062,GO:0001895,GO:0072562,GO:0016579,GO:0005884,GO:0032991,GO:0019901,GO:1990904,GO:0021762,GO:0030424,GO:0045815,GO:0070527,GO:0061024,GO:0031982,GO:0000980,GO:0048013,GO:0048488,GO:0048156,GO:0000978,GO:…	cytoplasm|nucleus|membrane|nucleotide binding|ATP binding|plasma membrane|nuclear chromatin|extracellular space|cytoskeleton|protein binding|focal adhesion|Fc-gamma receptor signaling pathway involved in phagocytosis|identical protein binding|structural constituent of cytoskeleton|synapse|nucleoplasm|cytosol|extracellular exosome|retina homeostasis|blood microparticle|protein deubiquitination|act…	path:hsa04015,path:hsa04145,path:hsa04210,path:hsa04390,path:hsa04510,path:hsa04520,path:hsa04530,path:hsa04611,path:hsa04670,path:hsa04714,path:hsa04810,path:hsa04919,path:hsa04921,path:hsa04971,path:hsa05100,path:hsa05110,path:hsa05130,path:hsa05131,path:hsa05132,path:hsa05164,path:hsa05205,path:hsa05225,path:hsa05410,path:hsa05412,path:hsa05414,path:hsa05416,path:hsa05418	Rap1 signaling pathway|Phagosome|Apoptosis|Hippo signaling pathway|Focal adhesion|Adherens junction|Tight junction|Platelet activation|Leukocyte transendothelial migration|Thermogenesis|Regulation of actin cytoskeleton|Thyroid hormone signaling pathway|Oxytocin signaling pathway|Gastric acid secretion|Bacterial invasion of epithelial cells|Vibrio cholerae infection|Pathogenic Escherichia coli inf…
ACTG1	1.52454e-138	0.707041	0.98	0.947	8.07825e-134	1	1.035	ENSG00000184009	71	protein_coding	actin gamma 1 [Source:HGNC Symbol;Acc:HGNC:144]	GO:0005634,GO:0005737,GO:0016020,GO:0000166,GO:0005524,GO:0005886,GO:0005615,GO:0005856,GO:0005515,GO:0038096,GO:0042802,GO:0005200,GO:0005829,GO:0070062,GO:0001895,GO:0072562,GO:0005884,GO:0070527,GO:0061024,GO:0048013,GO:0048488,GO:0031625,GO:0034329,GO:0005522,GO:0098973,GO:0097433,GO:0098974,GO:0005925,GO:0045214,GO:0071346,GO:0015629,GO:0030016,GO:0031941,GO:0044305,GO:0045335,GO:0098685	nucleus|cytoplasm|membrane|nucleotide binding|ATP binding|plasma membrane|extracellular space|cytoskeleton|protein binding|Fc-gamma receptor signaling pathway involved in phagocytosis|identical protein binding|structural constituent of cytoskeleton|cytosol|extracellular exosome|retina homeostasis|blood microparticle|actin filament|platelet aggregation|membrane organization|ephrin receptor signali…	path:hsa04015,path:hsa04145,path:hsa04210,path:hsa04390,path:hsa04510,path:hsa04520,path:hsa04530,path:hsa04611,path:hsa04670,path:hsa04714,path:hsa04810,path:hsa04919,path:hsa04921,path:hsa05100,path:hsa05110,path:hsa05130,path:hsa05131,path:hsa05132,path:hsa05164,path:hsa05205,path:hsa05225,path:hsa05410,path:hsa05412,path:hsa05414,path:hsa05416,path:hsa05418	Rap1 signaling pathway|Phagosome|Apoptosis|Hippo signaling pathway|Focal adhesion|Adherens junction|Tight junction|Platelet activation|Leukocyte transendothelial migration|Thermogenesis|Regulation of actin cytoskeleton|Thyroid hormone signaling pathway|Oxytocin signaling pathway|Bacterial invasion of epithelial cells|Vibrio cholerae infection|Pathogenic Escherichia coli infection|Shigellosis|Salm…
ACTG1	9.51756e-47	0.481598	0.997	0.954	5.04317e-42	5	1.045	ENSG00000184009	71	protein_coding	actin gamma 1 [Source:HGNC Symbol;Acc:HGNC:144]	GO:0005634,GO:0005737,GO:0016020,GO:0000166,GO:0005524,GO:0005886,GO:0005615,GO:0005856,GO:0005515,GO:0038096,GO:0042802,GO:0005200,GO:0005829,GO:0070062,GO:0001895,GO:0072562,GO:0005884,GO:0070527,GO:0061024,GO:0048013,GO:0048488,GO:0031625,GO:0034329,GO:0005522,GO:0098973,GO:0097433,GO:0098974,GO:0005925,GO:0045214,GO:0071346,GO:0015629,GO:0030016,GO:0031941,GO:0044305,GO:0045335,GO:0098685	nucleus|cytoplasm|membrane|nucleotide binding|ATP binding|plasma membrane|extracellular space|cytoskeleton|protein binding|Fc-gamma receptor signaling pathway involved in phagocytosis|identical protein binding|structural constituent of cytoskeleton|cytosol|extracellular exosome|retina homeostasis|blood microparticle|actin filament|platelet aggregation|membrane organization|ephrin receptor signali…	path:hsa04015,path:hsa04145,path:hsa04210,path:hsa04390,path:hsa04510,path:hsa04520,path:hsa04530,path:hsa04611,path:hsa04670,path:hsa04714,path:hsa04810,path:hsa04919,path:hsa04921,path:hsa05100,path:hsa05110,path:hsa05130,path:hsa05131,path:hsa05132,path:hsa05164,path:hsa05205,path:hsa05225,path:hsa05410,path:hsa05412,path:hsa05414,path:hsa05416,path:hsa05418	Rap1 signaling pathway|Phagosome|Apoptosis|Hippo signaling pathway|Focal adhesion|Adherens junction|Tight junction|Platelet activation|Leukocyte transendothelial migration|Thermogenesis|Regulation of actin cytoskeleton|Thyroid hormone signaling pathway|Oxytocin signaling pathway|Bacterial invasion of epithelial cells|Vibrio cholerae infection|Pathogenic Escherichia coli infection|Shigellosis|Salm…
ACTL6A	2.00028e-27	0.135572	0.293	0.143	1.05991e-22	1	2.049	ENSG00000136518	86	protein_coding	actin like 6A [Source:HGNC Symbol;Acc:HGNC:24124]	GO:0005634,GO:0005654,GO:1903508,GO:0006325,GO:0000790,GO:0005515,GO:0006281,GO:0006310,GO:0006974,GO:0007399,GO:0043044,GO:0006357,GO:0040008,GO:0016579,GO:0032991,GO:0003682,GO:0007165,GO:0043967,GO:0003713,GO:0000980,GO:0000978,GO:0006338,GO:0016514,GO:0071564,GO:0005886,GO:0031492,GO:0035267,GO:0043968,GO:0001825,GO:0003407,GO:0021510,GO:0031011	nucleus|nucleoplasm|positive regulation of nucleic acid-templated transcription|chromatin organization|nuclear chromatin|protein binding|DNA repair|DNA recombination|cellular response to DNA damage stimulus|nervous system development|ATP-dependent chromatin remodeling|regulation of transcription by RNA polymerase II|regulation of growth|protein deubiquitination|protein-containing complex|chromati…	path:hsa04714,path:hsa05225	Thermogenesis|Hepatocellular carcinoma
ACTL6A	5.77109e-33	0.324055	0.492	0.166	3.05798e-28	5	2.964	ENSG00000136518	86	protein_coding	actin like 6A [Source:HGNC Symbol;Acc:HGNC:24124]	GO:0005634,GO:0005654,GO:1903508,GO:0006325,GO:0000790,GO:0005515,GO:0006281,GO:0006310,GO:0006974,GO:0007399,GO:0043044,GO:0006357,GO:0040008,GO:0016579,GO:0032991,GO:0003682,GO:0007165,GO:0043967,GO:0003713,GO:0000980,GO:0000978,GO:0006338,GO:0016514,GO:0071564,GO:0005886,GO:0031492,GO:0035267,GO:0043968,GO:0001825,GO:0003407,GO:0021510,GO:0031011	nucleus|nucleoplasm|positive regulation of nucleic acid-templated transcription|chromatin organization|nuclear chromatin|protein binding|DNA repair|DNA recombination|cellular response to DNA damage stimulus|nervous system development|ATP-dependent chromatin remodeling|regulation of transcription by RNA polymerase II|regulation of growth|protein deubiquitination|protein-containing complex|chromati…	path:hsa04714,path:hsa05225	Thermogenesis|Hepatocellular carcinoma
ACTN1	1.50251e-09	0.133519	0.457	0.463	7.96148e-05	3	0.987	ENSG00000072110	87	protein_coding	actinin alpha 1 [Source:HGNC Symbol;Acc:HGNC:163]	GO:0005737,GO:0016020,GO:0046872,GO:0005509,GO:0003779,GO:0051015,GO:1903508,GO:0005615,GO:0042803,GO:0005886,GO:0005856,GO:0042995,GO:0005515,GO:0030054,GO:0051017,GO:0051764,GO:0030374,GO:0005925,GO:0005576,GO:0005829,GO:0070062,GO:0007015,GO:0001725,GO:0044325,GO:0042981,GO:0030018,GO:0001726,GO:0002576,GO:0048041,GO:0005178,GO:0031093,GO:0005911,GO:0005884,GO:0098978,GO:0017166,GO:0003725,GO:…	cytoplasm|membrane|metal ion binding|calcium ion binding|actin binding|actin filament binding|positive regulation of nucleic acid-templated transcription|extracellular space|protein homodimerization activity|plasma membrane|cytoskeleton|cell projection|protein binding|cell junction|actin filament bundle assembly|actin crosslink formation|nuclear receptor transcription coactivator activity|focal a…	path:hsa04510,path:hsa04520,path:hsa04530,path:hsa04670,path:hsa04810,path:hsa05146,path:hsa05203,path:hsa05322	Focal adhesion|Adherens junction|Tight junction|Leukocyte transendothelial migration|Regulation of actin cytoskeleton|Amoebiasis|Viral carcinogenesis|Systemic lupus erythematosus
ACTN1	1.07472e-19	0.31649	0.547	0.451	5.6947e-15	4	1.213	ENSG00000072110	87	protein_coding	actinin alpha 1 [Source:HGNC Symbol;Acc:HGNC:163]	GO:0005737,GO:0016020,GO:0046872,GO:0005509,GO:0003779,GO:0051015,GO:1903508,GO:0005615,GO:0042803,GO:0005886,GO:0005856,GO:0042995,GO:0005515,GO:0030054,GO:0051017,GO:0051764,GO:0030374,GO:0005925,GO:0005576,GO:0005829,GO:0070062,GO:0007015,GO:0001725,GO:0044325,GO:0042981,GO:0030018,GO:0001726,GO:0002576,GO:0048041,GO:0005178,GO:0031093,GO:0005911,GO:0005884,GO:0098978,GO:0017166,GO:0003725,GO:…	cytoplasm|membrane|metal ion binding|calcium ion binding|actin binding|actin filament binding|positive regulation of nucleic acid-templated transcription|extracellular space|protein homodimerization activity|plasma membrane|cytoskeleton|cell projection|protein binding|cell junction|actin filament bundle assembly|actin crosslink formation|nuclear receptor transcription coactivator activity|focal a…	path:hsa04510,path:hsa04520,path:hsa04530,path:hsa04670,path:hsa04810,path:hsa05146,path:hsa05203,path:hsa05322	Focal adhesion|Adherens junction|Tight junction|Leukocyte transendothelial migration|Regulation of actin cytoskeleton|Amoebiasis|Viral carcinogenesis|Systemic lupus erythematosus
ACTN1	1.59399e-27	0.0768926	0.726	0.436	8.44624e-23	5	1.665	ENSG00000072110	87	protein_coding	actinin alpha 1 [Source:HGNC Symbol;Acc:HGNC:163]	GO:0005737,GO:0016020,GO:0046872,GO:0005509,GO:0003779,GO:0051015,GO:1903508,GO:0005615,GO:0042803,GO:0005886,GO:0005856,GO:0042995,GO:0005515,GO:0030054,GO:0051017,GO:0051764,GO:0030374,GO:0005925,GO:0005576,GO:0005829,GO:0070062,GO:0007015,GO:0001725,GO:0044325,GO:0042981,GO:0030018,GO:0001726,GO:0002576,GO:0048041,GO:0005178,GO:0031093,GO:0005911,GO:0005884,GO:0098978,GO:0017166,GO:0003725,GO:…	cytoplasm|membrane|metal ion binding|calcium ion binding|actin binding|actin filament binding|positive regulation of nucleic acid-templated transcription|extracellular space|protein homodimerization activity|plasma membrane|cytoskeleton|cell projection|protein binding|cell junction|actin filament bundle assembly|actin crosslink formation|nuclear receptor transcription coactivator activity|focal a…	path:hsa04510,path:hsa04520,path:hsa04530,path:hsa04670,path:hsa04810,path:hsa05146,path:hsa05203,path:hsa05322	Focal adhesion|Adherens junction|Tight junction|Leukocyte transendothelial migration|Regulation of actin cytoskeleton|Amoebiasis|Viral carcinogenesis|Systemic lupus erythematosus
ACTN4	8.59868e-119	0.67785	0.852	0.542	4.55627e-114	1	1.572	ENSG00000130402	81	protein_coding	actinin alpha 4 [Source:HGNC Symbol;Acc:HGNC:166]	GO:0003723,GO:0005634,GO:0005737,GO:0015031,GO:0046872,GO:0005829,GO:0005509,GO:0003779,GO:1903508,GO:0031490,GO:0005615,GO:0042803,GO:0005856,GO:0005515,GO:0016604,GO:0048471,GO:0030054,GO:0003713,GO:0030374,GO:0005925,GO:0005576,GO:0044877,GO:0047485,GO:0051015,GO:0001666,GO:0042981,GO:0048549,GO:0051017,GO:0051271,GO:0051272,GO:0070830,GO:1902396,GO:0001725,GO:0005903,GO:0005911,GO:0030018,GO:…	RNA binding|nucleus|cytoplasm|protein transport|metal ion binding|cytosol|calcium ion binding|actin binding|positive regulation of nucleic acid-templated transcription|chromatin DNA binding|extracellular space|protein homodimerization activity|cytoskeleton|protein binding|nuclear body|perinuclear region of cytoplasm|cell junction|transcription coactivator activity|nuclear receptor transcription c…	path:hsa04510,path:hsa04520,path:hsa04530,path:hsa04670,path:hsa04810,path:hsa05146,path:hsa05203,path:hsa05322	Focal adhesion|Adherens junction|Tight junction|Leukocyte transendothelial migration|Regulation of actin cytoskeleton|Amoebiasis|Viral carcinogenesis|Systemic lupus erythematosus
ACTN4	3.26112e-33	0.303248	0.937	0.621	1.728e-28	5	1.509	ENSG00000130402	81	protein_coding	actinin alpha 4 [Source:HGNC Symbol;Acc:HGNC:166]	GO:0003723,GO:0005634,GO:0005737,GO:0015031,GO:0046872,GO:0005829,GO:0005509,GO:0003779,GO:1903508,GO:0031490,GO:0005615,GO:0042803,GO:0005856,GO:0005515,GO:0016604,GO:0048471,GO:0030054,GO:0003713,GO:0030374,GO:0005925,GO:0005576,GO:0044877,GO:0047485,GO:0051015,GO:0001666,GO:0042981,GO:0048549,GO:0051017,GO:0051271,GO:0051272,GO:0070830,GO:1902396,GO:0001725,GO:0005903,GO:0005911,GO:0030018,GO:…	RNA binding|nucleus|cytoplasm|protein transport|metal ion binding|cytosol|calcium ion binding|actin binding|positive regulation of nucleic acid-templated transcription|chromatin DNA binding|extracellular space|protein homodimerization activity|cytoskeleton|protein binding|nuclear body|perinuclear region of cytoplasm|cell junction|transcription coactivator activity|nuclear receptor transcription c…	path:hsa04510,path:hsa04520,path:hsa04530,path:hsa04670,path:hsa04810,path:hsa05146,path:hsa05203,path:hsa05322	Focal adhesion|Adherens junction|Tight junction|Leukocyte transendothelial migration|Regulation of actin cytoskeleton|Amoebiasis|Viral carcinogenesis|Systemic lupus erythematosus
ACTR1A	3.48009e-18	0.18649	0.356	0.14	1.84403e-13	5	2.543	ENSG00000138107	10121	protein_coding	actin related protein 1A [Source:HGNC Symbol;Acc:HGNC:167]	GO:0005737,GO:0000166,GO:0005524,GO:0015630,GO:0005856,GO:0005813,GO:0005815,GO:0005515,GO:0007283,GO:0002177,GO:0005814,GO:0030137,GO:0005829,GO:0070062,GO:0005938,GO:0000086,GO:0010389,GO:0097711,GO:0019886,GO:0006888,GO:0005875,GO:0099738,GO:0016192,GO:0005869,GO:0106006,GO:0000132,GO:0030473	cytoplasm|nucleotide binding|ATP binding|microtubule cytoskeleton|cytoskeleton|centrosome|microtubule organizing center|protein binding|spermatogenesis|manchette|centriole|COPI-coated vesicle|cytosol|extracellular exosome|cell cortex|G2/M transition of mitotic cell cycle|regulation of G2/M transition of mitotic cell cycle|ciliary basal body-plasma membrane docking|antigen processing and presentat…
ACTR2	3.25898e-27	0.201659	0.447	0.266	1.72687e-22	1	1.68	ENSG00000138071	10097	protein_coding	actin related protein 2 [Source:HGNC Symbol;Acc:HGNC:169]	GO:0005634,GO:0005737,GO:0016020,GO:0000166,GO:0005524,GO:0007015,GO:0003779,GO:0005856,GO:0042995,GO:0034314,GO:0005885,GO:0005925,GO:0038096,GO:0005576,GO:0051015,GO:0045944,GO:0005829,GO:0070062,GO:0030479,GO:0035861,GO:0043312,GO:1904813,GO:0061024,GO:0048013,GO:0035578,GO:0060271,GO:0015629,GO:0005200,GO:1905168,GO:0008092,GO:0007163,GO:0008306,GO:0008356,GO:0016344,GO:0016482,GO:0030036,GO:…	nucleus|cytoplasm|membrane|nucleotide binding|ATP binding|actin filament organization|actin binding|cytoskeleton|cell projection|Arp2/3 complex-mediated actin nucleation|Arp2/3 protein complex|focal adhesion|Fc-gamma receptor signaling pathway involved in phagocytosis|extracellular region|actin filament binding|positive regulation of transcription by RNA polymerase II|cytosol|extracellular exosom…	path:hsa04530	Tight junction
ACTR2	8.71252e-06	0.211376	0.378	0.32	0.461659	3	1.181	ENSG00000138071	10097	protein_coding	actin related protein 2 [Source:HGNC Symbol;Acc:HGNC:169]	GO:0005634,GO:0005737,GO:0016020,GO:0000166,GO:0005524,GO:0007015,GO:0003779,GO:0005856,GO:0042995,GO:0034314,GO:0005885,GO:0005925,GO:0038096,GO:0005576,GO:0051015,GO:0045944,GO:0005829,GO:0070062,GO:0030479,GO:0035861,GO:0043312,GO:1904813,GO:0061024,GO:0048013,GO:0035578,GO:0060271,GO:0015629,GO:0005200,GO:1905168,GO:0008092,GO:0007163,GO:0008306,GO:0008356,GO:0016344,GO:0016482,GO:0030036,GO:…	nucleus|cytoplasm|membrane|nucleotide binding|ATP binding|actin filament organization|actin binding|cytoskeleton|cell projection|Arp2/3 complex-mediated actin nucleation|Arp2/3 protein complex|focal adhesion|Fc-gamma receptor signaling pathway involved in phagocytosis|extracellular region|actin filament binding|positive regulation of transcription by RNA polymerase II|cytosol|extracellular exosom…	path:hsa04530	Tight junction
ACTR2	1.00678e-26	0.243293	0.614	0.301	5.33471e-22	5	2.04	ENSG00000138071	10097	protein_coding	actin related protein 2 [Source:HGNC Symbol;Acc:HGNC:169]	GO:0005634,GO:0005737,GO:0016020,GO:0000166,GO:0005524,GO:0007015,GO:0003779,GO:0005856,GO:0042995,GO:0034314,GO:0005885,GO:0005925,GO:0038096,GO:0005576,GO:0051015,GO:0045944,GO:0005829,GO:0070062,GO:0030479,GO:0035861,GO:0043312,GO:1904813,GO:0061024,GO:0048013,GO:0035578,GO:0060271,GO:0015629,GO:0005200,GO:1905168,GO:0008092,GO:0007163,GO:0008306,GO:0008356,GO:0016344,GO:0016482,GO:0030036,GO:…	nucleus|cytoplasm|membrane|nucleotide binding|ATP binding|actin filament organization|actin binding|cytoskeleton|cell projection|Arp2/3 complex-mediated actin nucleation|Arp2/3 protein complex|focal adhesion|Fc-gamma receptor signaling pathway involved in phagocytosis|extracellular region|actin filament binding|positive regulation of transcription by RNA polymerase II|cytosol|extracellular exosom…	path:hsa04530	Tight junction
ACTR3	1.32687e-29	0.0656222	0.454	0.298	7.03083e-25	1	1.523	ENSG00000115091	10096	protein_coding	actin related protein 3 [Source:HGNC Symbol;Acc:HGNC:170]	GO:0005634,GO:0005737,GO:0016020,GO:0000166,GO:0005524,GO:0007015,GO:0003779,GO:0005856,GO:0042995,GO:0005515,GO:0034314,GO:0005885,GO:0005925,GO:0007163,GO:0008356,GO:0016344,GO:0033206,GO:0051321,GO:0051653,GO:0071346,GO:0005903,GO:0005911,GO:0030027,GO:0038096,GO:0051015,GO:0060271,GO:0045944,GO:0005829,GO:0070062,GO:0030030,GO:0030479,GO:0035861,GO:0061024,GO:0048013,GO:0015629,GO:0005200,GO:…	nucleus|cytoplasm|membrane|nucleotide binding|ATP binding|actin filament organization|actin binding|cytoskeleton|cell projection|protein binding|Arp2/3 complex-mediated actin nucleation|Arp2/3 protein complex|focal adhesion|establishment or maintenance of cell polarity|asymmetric cell division|meiotic chromosome movement towards spindle pole|meiotic cytokinesis|meiotic cell cycle|spindle localiza…	path:hsa04530	Tight junction
ACTR3	7.74978e-09	0.124566	0.337	0.354	0.000410645	3	0.952	ENSG00000115091	10096	protein_coding	actin related protein 3 [Source:HGNC Symbol;Acc:HGNC:170]	GO:0005634,GO:0005737,GO:0016020,GO:0000166,GO:0005524,GO:0007015,GO:0003779,GO:0005856,GO:0042995,GO:0005515,GO:0034314,GO:0005885,GO:0005925,GO:0007163,GO:0008356,GO:0016344,GO:0033206,GO:0051321,GO:0051653,GO:0071346,GO:0005903,GO:0005911,GO:0030027,GO:0038096,GO:0051015,GO:0060271,GO:0045944,GO:0005829,GO:0070062,GO:0030030,GO:0030479,GO:0035861,GO:0061024,GO:0048013,GO:0015629,GO:0005200,GO:…	nucleus|cytoplasm|membrane|nucleotide binding|ATP binding|actin filament organization|actin binding|cytoskeleton|cell projection|protein binding|Arp2/3 complex-mediated actin nucleation|Arp2/3 protein complex|focal adhesion|establishment or maintenance of cell polarity|asymmetric cell division|meiotic chromosome movement towards spindle pole|meiotic cytokinesis|meiotic cell cycle|spindle localiza…	path:hsa04530	Tight junction
ACTR3	1.0215e-09	0.137388	0.332	0.354	5.41274e-05	4	0.938	ENSG00000115091	10096	protein_coding	actin related protein 3 [Source:HGNC Symbol;Acc:HGNC:170]	GO:0005634,GO:0005737,GO:0016020,GO:0000166,GO:0005524,GO:0007015,GO:0003779,GO:0005856,GO:0042995,GO:0005515,GO:0034314,GO:0005885,GO:0005925,GO:0007163,GO:0008356,GO:0016344,GO:0033206,GO:0051321,GO:0051653,GO:0071346,GO:0005903,GO:0005911,GO:0030027,GO:0038096,GO:0051015,GO:0060271,GO:0045944,GO:0005829,GO:0070062,GO:0030030,GO:0030479,GO:0035861,GO:0061024,GO:0048013,GO:0015629,GO:0005200,GO:…	nucleus|cytoplasm|membrane|nucleotide binding|ATP binding|actin filament organization|actin binding|cytoskeleton|cell projection|protein binding|Arp2/3 complex-mediated actin nucleation|Arp2/3 protein complex|focal adhesion|establishment or maintenance of cell polarity|asymmetric cell division|meiotic chromosome movement towards spindle pole|meiotic cytokinesis|meiotic cell cycle|spindle localiza…	path:hsa04530	Tight junction
ACTR3	1.00107e-23	0.145662	0.604	0.327	5.30445e-19	5	1.847	ENSG00000115091	10096	protein_coding	actin related protein 3 [Source:HGNC Symbol;Acc:HGNC:170]	GO:0005634,GO:0005737,GO:0016020,GO:0000166,GO:0005524,GO:0007015,GO:0003779,GO:0005856,GO:0042995,GO:0005515,GO:0034314,GO:0005885,GO:0005925,GO:0007163,GO:0008356,GO:0016344,GO:0033206,GO:0051321,GO:0051653,GO:0071346,GO:0005903,GO:0005911,GO:0030027,GO:0038096,GO:0051015,GO:0060271,GO:0045944,GO:0005829,GO:0070062,GO:0030030,GO:0030479,GO:0035861,GO:0061024,GO:0048013,GO:0015629,GO:0005200,GO:…	nucleus|cytoplasm|membrane|nucleotide binding|ATP binding|actin filament organization|actin binding|cytoskeleton|cell projection|protein binding|Arp2/3 complex-mediated actin nucleation|Arp2/3 protein complex|focal adhesion|establishment or maintenance of cell polarity|asymmetric cell division|meiotic chromosome movement towards spindle pole|meiotic cytokinesis|meiotic cell cycle|spindle localiza…	path:hsa04530	Tight junction
ACYP1	7.15711e-35	0.316387	0.399	0.103	3.79241e-30	5	3.874	ENSG00000119640	97	protein_coding	acylphosphatase 1 [Source:HGNC Symbol;Acc:HGNC:179]	GO:0016787,GO:0003998,GO:0006796	hydrolase activity|acylphosphatase activity|phosphate-containing compound metabolic process	path:hsa00620	Pyruvate metabolism
ADAM10	1.81926e-98	0.111207	0.696	0.382	9.63988e-94	1	1.822	ENSG00000137845	102	protein_coding	ADAM metallopeptidase domain 10 [Source:HGNC Symbol;Acc:HGNC:188]	GO:0008284,GO:0030335,GO:0005634,GO:0005737,GO:0016020,GO:0016021,GO:0046872,GO:0016787,GO:0005794,GO:0042803,GO:0005886,GO:0042995,GO:0005515,GO:0008233,GO:0006508,GO:0000139,GO:0030054,GO:0031410,GO:0004222,GO:0008237,GO:0004175,GO:0019901,GO:0001701,GO:0006468,GO:0006509,GO:0007219,GO:0007283,GO:0008593,GO:0016485,GO:0034205,GO:0043065,GO:0046931,GO:0061001,GO:0090102,GO:0097327,GO:0098696,GO:…	positive regulation of cell population proliferation|positive regulation of cell migration|nucleus|cytoplasm|membrane|integral component of membrane|metal ion binding|hydrolase activity|Golgi apparatus|protein homodimerization activity|plasma membrane|cell projection|protein binding|peptidase activity|proteolysis|Golgi membrane|cell junction|cytoplasmic vesicle|metalloendopeptidase activity|metal…	path:hsa05010,path:hsa05120	Alzheimer disease|Epithelial cell signaling in Helicobacter pylori infection
ADAM10	4.40946e-23	0.167833	0.441	0.498	2.33649e-18	3	0.886	ENSG00000137845	102	protein_coding	ADAM metallopeptidase domain 10 [Source:HGNC Symbol;Acc:HGNC:188]	GO:0008284,GO:0030335,GO:0005634,GO:0005737,GO:0016020,GO:0016021,GO:0046872,GO:0016787,GO:0005794,GO:0042803,GO:0005886,GO:0042995,GO:0005515,GO:0008233,GO:0006508,GO:0000139,GO:0030054,GO:0031410,GO:0004222,GO:0008237,GO:0004175,GO:0019901,GO:0001701,GO:0006468,GO:0006509,GO:0007219,GO:0007283,GO:0008593,GO:0016485,GO:0034205,GO:0043065,GO:0046931,GO:0061001,GO:0090102,GO:0097327,GO:0098696,GO:…	positive regulation of cell population proliferation|positive regulation of cell migration|nucleus|cytoplasm|membrane|integral component of membrane|metal ion binding|hydrolase activity|Golgi apparatus|protein homodimerization activity|plasma membrane|cell projection|protein binding|peptidase activity|proteolysis|Golgi membrane|cell junction|cytoplasmic vesicle|metalloendopeptidase activity|metal…	path:hsa05010,path:hsa05120	Alzheimer disease|Epithelial cell signaling in Helicobacter pylori infection
ADAM17	1.18982e-26	0.208833	0.499	0.331	6.30463e-22	1	1.508	ENSG00000151694	6868	protein_coding	ADAM metallopeptidase domain 17 [Source:HGNC Symbol;Acc:HGNC:195]	GO:0043536,GO:1905564,GO:0008284,GO:1900087,GO:0030335,GO:0005737,GO:0001934,GO:0030511,GO:0016020,GO:0016021,GO:0046872,GO:0005829,GO:0016787,GO:0005515,GO:0008233,GO:0006508,GO:0004222,GO:0008237,GO:0007219,GO:0005886,GO:0033209,GO:0017124,GO:0009986,GO:0015629,GO:0032496,GO:0032722,GO:0120163,GO:0005112,GO:0010820,GO:0035313,GO:0004175,GO:0006509,GO:0030307,GO:0051088,GO:0005925,GO:0005911,GO:…	positive regulation of blood vessel endothelial cell migration|positive regulation of vascular endothelial cell proliferation|positive regulation of cell population proliferation|positive regulation of G1/S transition of mitotic cell cycle|positive regulation of cell migration|cytoplasm|positive regulation of protein phosphorylation|positive regulation of transforming growth factor beta receptor …	path:hsa04330,path:hsa05010,path:hsa05120	Notch signaling pathway|Alzheimer disease|Epithelial cell signaling in Helicobacter pylori infection
ADAM17	2.36745e-21	0.151727	0.627	0.365	1.25446e-16	5	1.718	ENSG00000151694	6868	protein_coding	ADAM metallopeptidase domain 17 [Source:HGNC Symbol;Acc:HGNC:195]	GO:0043536,GO:1905564,GO:0008284,GO:1900087,GO:0030335,GO:0005737,GO:0001934,GO:0030511,GO:0016020,GO:0016021,GO:0046872,GO:0005829,GO:0016787,GO:0005515,GO:0008233,GO:0006508,GO:0004222,GO:0008237,GO:0007219,GO:0005886,GO:0033209,GO:0017124,GO:0009986,GO:0015629,GO:0032496,GO:0032722,GO:0120163,GO:0005112,GO:0010820,GO:0035313,GO:0004175,GO:0006509,GO:0030307,GO:0051088,GO:0005925,GO:0005911,GO:…	positive regulation of blood vessel endothelial cell migration|positive regulation of vascular endothelial cell proliferation|positive regulation of cell population proliferation|positive regulation of G1/S transition of mitotic cell cycle|positive regulation of cell migration|cytoplasm|positive regulation of protein phosphorylation|positive regulation of transforming growth factor beta receptor …	path:hsa04330,path:hsa05010,path:hsa05120	Notch signaling pathway|Alzheimer disease|Epithelial cell signaling in Helicobacter pylori infection
ADAM28	2.13031e-46	0.295676	0.273	0.082	1.12881e-41	1	3.329	ENSG00000042980	10863	protein_coding	ADAM metallopeptidase domain 28 [Source:HGNC Symbol;Acc:HGNC:206]	GO:0016020,GO:0016021,GO:0046872,GO:0016787,GO:0005739,GO:0005886,GO:0008233,GO:0006508,GO:0005576,GO:0004222,GO:0008237,GO:0007283	membrane|integral component of membrane|metal ion binding|hydrolase activity|mitochondrion|plasma membrane|peptidase activity|proteolysis|extracellular region|metalloendopeptidase activity|metallopeptidase activity|spermatogenesis
ADAM28	5.80411e-22	0.0542112	0.327	0.13	3.07548e-17	5	2.515	ENSG00000042980	10863	protein_coding	ADAM metallopeptidase domain 28 [Source:HGNC Symbol;Acc:HGNC:206]	GO:0016020,GO:0016021,GO:0046872,GO:0016787,GO:0005739,GO:0005886,GO:0008233,GO:0006508,GO:0005576,GO:0004222,GO:0008237,GO:0007283	membrane|integral component of membrane|metal ion binding|hydrolase activity|mitochondrion|plasma membrane|peptidase activity|proteolysis|extracellular region|metalloendopeptidase activity|metallopeptidase activity|spermatogenesis
ADAM9	3.73288e-50	0.298675	0.383	0.154	1.97798e-45	1	2.487	ENSG00000168615	8754	protein_coding	ADAM metallopeptidase domain 9 [Source:HGNC Symbol;Acc:HGNC:216]	GO:0005615,GO:0050714,GO:0007179,GO:0071222,GO:0016020,GO:0016021,GO:0046872,GO:0016787,GO:0005886,GO:0005515,GO:0008233,GO:0006508,GO:0005576,GO:0004222,GO:0008237,GO:0005925,GO:0070062,GO:0016477,GO:0009986,GO:0033630,GO:0006509,GO:0034612,GO:0042117,GO:0051088,GO:0007229,GO:0017124,GO:0051044,GO:0042542,GO:0031233,GO:0051384,GO:0007160,GO:0051592,GO:0005178,GO:0033627,GO:0005080,GO:0007155,GO:…	extracellular space|positive regulation of protein secretion|transforming growth factor beta receptor signaling pathway|cellular response to lipopolysaccharide|membrane|integral component of membrane|metal ion binding|hydrolase activity|plasma membrane|protein binding|peptidase activity|proteolysis|extracellular region|metalloendopeptidase activity|metallopeptidase activity|focal adhesion|extrace…
ADAM9	8.6648e-28	0.180947	0.495	0.207	4.59131e-23	5	2.391	ENSG00000168615	8754	protein_coding	ADAM metallopeptidase domain 9 [Source:HGNC Symbol;Acc:HGNC:216]	GO:0005615,GO:0050714,GO:0007179,GO:0071222,GO:0016020,GO:0016021,GO:0046872,GO:0016787,GO:0005886,GO:0005515,GO:0008233,GO:0006508,GO:0005576,GO:0004222,GO:0008237,GO:0005925,GO:0070062,GO:0016477,GO:0009986,GO:0033630,GO:0006509,GO:0034612,GO:0042117,GO:0051088,GO:0007229,GO:0017124,GO:0051044,GO:0042542,GO:0031233,GO:0051384,GO:0007160,GO:0051592,GO:0005178,GO:0033627,GO:0005080,GO:0007155,GO:…	extracellular space|positive regulation of protein secretion|transforming growth factor beta receptor signaling pathway|cellular response to lipopolysaccharide|membrane|integral component of membrane|metal ion binding|hydrolase activity|plasma membrane|protein binding|peptidase activity|proteolysis|extracellular region|metalloendopeptidase activity|metallopeptidase activity|focal adhesion|extrace…
ADAMTS1	3.61154e-117	0.704214	0.693	0.289	1.91368e-112	1	2.398	ENSG00000154734	9510	protein_coding	ADAM metallopeptidase with thrombospondin type 1 motif 1 [Source:HGNC Symbol;Acc:HGNC:217]	GO:1904707,GO:1904754,GO:1900087,GO:0008270,GO:0046872,GO:0016787,GO:0008233,GO:0006508,GO:0005576,GO:0004222,GO:0008237,GO:0031012,GO:0008201,GO:0062023,GO:0008285,GO:0007229,GO:0001542,GO:0001822,GO:0060347,GO:0005604,GO:0031410,GO:0016020,GO:0016021	positive regulation of vascular smooth muscle cell proliferation|positive regulation of vascular associated smooth muscle cell migration|positive regulation of G1/S transition of mitotic cell cycle|zinc ion binding|metal ion binding|hydrolase activity|peptidase activity|proteolysis|extracellular region|metalloendopeptidase activity|metallopeptidase activity|extracellular matrix|heparin binding|co…
ADAMTS1	4.13014e-06	0.101664	0.4	0.433	0.218848	3	0.924	ENSG00000154734	9510	protein_coding	ADAM metallopeptidase with thrombospondin type 1 motif 1 [Source:HGNC Symbol;Acc:HGNC:217]	GO:1904707,GO:1904754,GO:1900087,GO:0008270,GO:0046872,GO:0016787,GO:0008233,GO:0006508,GO:0005576,GO:0004222,GO:0008237,GO:0031012,GO:0008201,GO:0062023,GO:0008285,GO:0007229,GO:0001542,GO:0001822,GO:0060347,GO:0005604,GO:0031410,GO:0016020,GO:0016021	positive regulation of vascular smooth muscle cell proliferation|positive regulation of vascular associated smooth muscle cell migration|positive regulation of G1/S transition of mitotic cell cycle|zinc ion binding|metal ion binding|hydrolase activity|peptidase activity|proteolysis|extracellular region|metalloendopeptidase activity|metallopeptidase activity|extracellular matrix|heparin binding|co…
ADAMTS1	6.67312e-38	0.211274	0.762	0.396	3.53595e-33	5	1.924	ENSG00000154734	9510	protein_coding	ADAM metallopeptidase with thrombospondin type 1 motif 1 [Source:HGNC Symbol;Acc:HGNC:217]	GO:1904707,GO:1904754,GO:1900087,GO:0008270,GO:0046872,GO:0016787,GO:0008233,GO:0006508,GO:0005576,GO:0004222,GO:0008237,GO:0031012,GO:0008201,GO:0062023,GO:0008285,GO:0007229,GO:0001542,GO:0001822,GO:0060347,GO:0005604,GO:0031410,GO:0016020,GO:0016021	positive regulation of vascular smooth muscle cell proliferation|positive regulation of vascular associated smooth muscle cell migration|positive regulation of G1/S transition of mitotic cell cycle|zinc ion binding|metal ion binding|hydrolase activity|peptidase activity|proteolysis|extracellular region|metalloendopeptidase activity|metallopeptidase activity|extracellular matrix|heparin binding|co…
ADAR	3.93544e-40	0.287868	0.408	0.222	2.08531e-35	1	1.838	ENSG00000160710	103	protein_coding	adenosine deaminase RNA specific [Source:HGNC Symbol;Acc:HGNC:225]	GO:0003723,GO:0006396,GO:0006397,GO:0005634,GO:0005737,GO:0016020,GO:0046872,GO:0005730,GO:0005654,GO:0016787,GO:0003677,GO:0005515,GO:0002376,GO:0045087,GO:0031047,GO:0051607,GO:0004000,GO:0003726,GO:0009615,GO:0060337,GO:0003725,GO:0045070,GO:0044387,GO:0035455,GO:0044530,GO:0008251,GO:0001649,GO:0002244,GO:0002566,GO:0006382,GO:0016553,GO:0030218,GO:0031054,GO:0035196,GO:0035280,GO:0043066,GO:…	RNA binding|RNA processing|mRNA processing|nucleus|cytoplasm|membrane|metal ion binding|nucleolus|nucleoplasm|hydrolase activity|DNA binding|protein binding|immune system process|innate immune response|gene silencing by RNA|defense response to virus|adenosine deaminase activity|double-stranded RNA adenosine deaminase activity|response to virus|type I interferon signaling pathway|double-stranded R…	path:hsa04623,path:hsa05162,path:hsa05164	Cytosolic DNA-sensing pathway|Measles|Influenza A
ADAR	2.54528e-16	0.143189	0.492	0.266	1.34869e-11	5	1.85	ENSG00000160710	103	protein_coding	adenosine deaminase RNA specific [Source:HGNC Symbol;Acc:HGNC:225]	GO:0003723,GO:0006396,GO:0006397,GO:0005634,GO:0005737,GO:0016020,GO:0046872,GO:0005730,GO:0005654,GO:0016787,GO:0003677,GO:0005515,GO:0002376,GO:0045087,GO:0031047,GO:0051607,GO:0004000,GO:0003726,GO:0009615,GO:0060337,GO:0003725,GO:0045070,GO:0044387,GO:0035455,GO:0044530,GO:0008251,GO:0001649,GO:0002244,GO:0002566,GO:0006382,GO:0016553,GO:0030218,GO:0031054,GO:0035196,GO:0035280,GO:0043066,GO:…	RNA binding|RNA processing|mRNA processing|nucleus|cytoplasm|membrane|metal ion binding|nucleolus|nucleoplasm|hydrolase activity|DNA binding|protein binding|immune system process|innate immune response|gene silencing by RNA|defense response to virus|adenosine deaminase activity|double-stranded RNA adenosine deaminase activity|response to virus|type I interferon signaling pathway|double-stranded R…	path:hsa04623,path:hsa05162,path:hsa05164	Cytosolic DNA-sensing pathway|Measles|Influenza A
ADD1	5.70335e-34	0.218269	0.356	0.179	3.02209e-29	1	1.989	ENSG00000087274	118	protein_coding	adducin 1 [Source:HGNC Symbol;Acc:HGNC:243]	GO:0005856,GO:0005634,GO:0030036,GO:0003723,GO:0005737,GO:0016020,GO:0005654,GO:0003779,GO:0005886,GO:0016604,GO:0005925,GO:0005516,GO:0051015,GO:0005829,GO:0045296,GO:0055085,GO:0014069,GO:0051017,GO:0042803,GO:0046982,GO:0005913,GO:0036498,GO:0032092,GO:0008134,GO:0030507,GO:0051016,GO:0071277,GO:1903142,GO:1903393,GO:0008290,GO:0044853,GO:0005200,GO:0000902,GO:0001701,GO:0006884,GO:0020027,GO:…	cytoskeleton|nucleus|actin cytoskeleton organization|RNA binding|cytoplasm|membrane|nucleoplasm|actin binding|plasma membrane|nuclear body|focal adhesion|calmodulin binding|actin filament binding|cytosol|cadherin binding|transmembrane transport|postsynaptic density|actin filament bundle assembly|protein homodimerization activity|protein heterodimerization activity|cell-cell adherens junction|IRE1…
ADD1	1.93132e-21	0.149355	0.462	0.219	1.02337e-16	5	2.11	ENSG00000087274	118	protein_coding	adducin 1 [Source:HGNC Symbol;Acc:HGNC:243]	GO:0005856,GO:0005634,GO:0030036,GO:0003723,GO:0005737,GO:0016020,GO:0005654,GO:0003779,GO:0005886,GO:0016604,GO:0005925,GO:0005516,GO:0051015,GO:0005829,GO:0045296,GO:0055085,GO:0014069,GO:0051017,GO:0042803,GO:0046982,GO:0005913,GO:0036498,GO:0032092,GO:0008134,GO:0030507,GO:0051016,GO:0071277,GO:1903142,GO:1903393,GO:0008290,GO:0044853,GO:0005200,GO:0000902,GO:0001701,GO:0006884,GO:0020027,GO:…	cytoskeleton|nucleus|actin cytoskeleton organization|RNA binding|cytoplasm|membrane|nucleoplasm|actin binding|plasma membrane|nuclear body|focal adhesion|calmodulin binding|actin filament binding|cytosol|cadherin binding|transmembrane transport|postsynaptic density|actin filament bundle assembly|protein homodimerization activity|protein heterodimerization activity|cell-cell adherens junction|IRE1…
ADD3	2.61137e-27	0.134807	0.399	0.237	1.38371e-22	1	1.684	ENSG00000148700	120	protein_coding	adducin 3 [Source:HGNC Symbol;Acc:HGNC:245]	GO:0005737,GO:0016020,GO:0005654,GO:0003779,GO:0005886,GO:0005856,GO:0005516,GO:0051015,GO:0005829,GO:0055085,GO:0014069,GO:0051017,GO:0005200,GO:0030507,GO:0051016,GO:0044853,GO:0007010,GO:0000794,GO:0005903,GO:0005911,GO:0005938	cytoplasm|membrane|nucleoplasm|actin binding|plasma membrane|cytoskeleton|calmodulin binding|actin filament binding|cytosol|transmembrane transport|postsynaptic density|actin filament bundle assembly|structural constituent of cytoskeleton|spectrin binding|barbed-end actin filament capping|plasma membrane raft|cytoskeleton organization|condensed nuclear chromosome|brush border|cell-cell junction|c…
ADD3	1.53984e-19	0.0991474	0.505	0.272	8.15933e-15	5	1.857	ENSG00000148700	120	protein_coding	adducin 3 [Source:HGNC Symbol;Acc:HGNC:245]	GO:0005737,GO:0016020,GO:0005654,GO:0003779,GO:0005886,GO:0005856,GO:0005516,GO:0051015,GO:0005829,GO:0055085,GO:0014069,GO:0051017,GO:0005200,GO:0030507,GO:0051016,GO:0044853,GO:0007010,GO:0000794,GO:0005903,GO:0005911,GO:0005938	cytoplasm|membrane|nucleoplasm|actin binding|plasma membrane|cytoskeleton|calmodulin binding|actin filament binding|cytosol|transmembrane transport|postsynaptic density|actin filament bundle assembly|structural constituent of cytoskeleton|spectrin binding|barbed-end actin filament capping|plasma membrane raft|cytoskeleton organization|condensed nuclear chromosome|brush border|cell-cell junction|c…
ADGRE5	1.89565e-21	0.0320142	0.32	0.138	1.00446e-16	5	2.319	ENSG00000123146	976	protein_coding	adhesion G protein-coupled receptor E5 [Source:HGNC Symbol;Acc:HGNC:1711]	GO:0016020,GO:0016021,GO:0004930,GO:0007186,GO:0005509,GO:0007155,GO:0005615,GO:0005886,GO:0007165,GO:0005576,GO:0004888,GO:0007166,GO:0005925,GO:0005887,GO:0005515,GO:0070062,GO:0043312,GO:0006954,GO:0006955,GO:0007267,GO:0030667,GO:0007189	membrane|integral component of membrane|G protein-coupled receptor activity|G protein-coupled receptor signaling pathway|calcium ion binding|cell adhesion|extracellular space|plasma membrane|signal transduction|extracellular region|transmembrane signaling receptor activity|cell surface receptor signaling pathway|focal adhesion|integral component of plasma membrane|protein binding|extracellular ex…
ADGRG1	2.73598e-16	0.0355123	0.297	0.145	1.44974e-11	5	2.048	ENSG00000205336	9289	protein_coding	adhesion G protein-coupled receptor G1 [Source:HGNC Symbol;Acc:HGNC:4512]	GO:0016020,GO:0016021,GO:0004930,GO:0007186,GO:0007155,GO:0005886,GO:0007165,GO:0005576,GO:0004888,GO:0007166,GO:0007275,GO:0030154,GO:0045121,GO:0007399,GO:0005887,GO:0005515,GO:0008201,GO:0070062,GO:0050840,GO:0008285,GO:0016477,GO:0001525,GO:0007267,GO:0045785,GO:0007189,GO:0007266,GO:0005518,GO:2001223,GO:0070528,GO:0035025,GO:0021819,GO:0021801,GO:0007420,GO:0010573,GO:0097451,GO:0021796,GO:…	membrane|integral component of membrane|G protein-coupled receptor activity|G protein-coupled receptor signaling pathway|cell adhesion|plasma membrane|signal transduction|extracellular region|transmembrane signaling receptor activity|cell surface receptor signaling pathway|multicellular organism development|cell differentiation|membrane raft|nervous system development|integral component of plasma…
ADGRL2	3.89325e-135	0.593349	0.511	0.119	2.06296e-130	1	4.294	ENSG00000117114	23266	protein_coding	adhesion G protein-coupled receptor L2 [Source:HGNC Symbol;Acc:HGNC:18582]	GO:0016020,GO:0016021,GO:0004930,GO:0007186,GO:0030246,GO:0007165,GO:0004888,GO:0007166,GO:0005887,GO:0043005,GO:0007189,GO:0007420,GO:0016524	membrane|integral component of membrane|G protein-coupled receptor activity|G protein-coupled receptor signaling pathway|carbohydrate binding|signal transduction|transmembrane signaling receptor activity|cell surface receptor signaling pathway|integral component of plasma membrane|neuron projection|adenylate cyclase-activating G protein-coupled receptor signaling pathway|brain development|latroto…
ADGRL2	5.28754e-55	0.389902	0.66	0.215	2.80176e-50	5	3.07	ENSG00000117114	23266	protein_coding	adhesion G protein-coupled receptor L2 [Source:HGNC Symbol;Acc:HGNC:18582]	GO:0016020,GO:0016021,GO:0004930,GO:0007186,GO:0030246,GO:0007165,GO:0004888,GO:0007166,GO:0005887,GO:0043005,GO:0007189,GO:0007420,GO:0016524	membrane|integral component of membrane|G protein-coupled receptor activity|G protein-coupled receptor signaling pathway|carbohydrate binding|signal transduction|transmembrane signaling receptor activity|cell surface receptor signaling pathway|integral component of plasma membrane|neuron projection|adenylate cyclase-activating G protein-coupled receptor signaling pathway|brain development|latroto…
ADH5	5.07079e-19	0.145969	0.273	0.141	2.68691e-14	1	1.936	ENSG00000197894	128	protein_coding	alcohol dehydrogenase 5 (class III), chi polypeptide [Source:HGNC Symbol;Acc:HGNC:253]	GO:0005737,GO:0008270,GO:0046872,GO:0016491,GO:0055114,GO:0022900,GO:0005829,GO:0006069,GO:0070062,GO:0051775,GO:0009055,GO:0005504,GO:0004024,GO:0004022,GO:0051903,GO:0010430,GO:0046294,GO:0018467,GO:0042803,GO:0001523,GO:0003016,GO:0018119,GO:0032496,GO:0045777,GO:0051409,GO:0005739	cytoplasm|zinc ion binding|metal ion binding|oxidoreductase activity|oxidation-reduction process|electron transport chain|cytosol|ethanol oxidation|extracellular exosome|response to redox state|electron transfer activity|fatty acid binding|alcohol dehydrogenase activity, zinc-dependent|alcohol dehydrogenase (NAD) activity|S-(hydroxymethyl)glutathione dehydrogenase activity|fatty acid omega-oxidat…	path:hsa00010,path:hsa00071,path:hsa00350,path:hsa00830,path:hsa00980,path:hsa00982,path:hsa05204	Glycolysis / Gluconeogenesis|Fatty acid degradation|Tyrosine metabolism|Retinol metabolism|Metabolism of xenobiotics by cytochrome P450|Drug metabolism - cytochrome P450|Chemical carcinogenesis
ADH5	1.11088e-23	0.125502	0.399	0.166	5.88631e-19	5	2.404	ENSG00000197894	128	protein_coding	alcohol dehydrogenase 5 (class III), chi polypeptide [Source:HGNC Symbol;Acc:HGNC:253]	GO:0005737,GO:0008270,GO:0046872,GO:0016491,GO:0055114,GO:0022900,GO:0005829,GO:0006069,GO:0070062,GO:0051775,GO:0009055,GO:0005504,GO:0004024,GO:0004022,GO:0051903,GO:0010430,GO:0046294,GO:0018467,GO:0042803,GO:0001523,GO:0003016,GO:0018119,GO:0032496,GO:0045777,GO:0051409,GO:0005739	cytoplasm|zinc ion binding|metal ion binding|oxidoreductase activity|oxidation-reduction process|electron transport chain|cytosol|ethanol oxidation|extracellular exosome|response to redox state|electron transfer activity|fatty acid binding|alcohol dehydrogenase activity, zinc-dependent|alcohol dehydrogenase (NAD) activity|S-(hydroxymethyl)glutathione dehydrogenase activity|fatty acid omega-oxidat…	path:hsa00010,path:hsa00071,path:hsa00350,path:hsa00830,path:hsa00980,path:hsa00982,path:hsa05204	Glycolysis / Gluconeogenesis|Fatty acid degradation|Tyrosine metabolism|Retinol metabolism|Metabolism of xenobiotics by cytochrome P450|Drug metabolism - cytochrome P450|Chemical carcinogenesis
ADI1	1.45421e-89	0.517221	0.629	0.29	7.70557e-85	1	2.169	ENSG00000182551	55256	protein_coding	acireductone dioxygenase 1 [Source:HGNC Symbol;Acc:HGNC:30576]	GO:0005634,GO:0005737,GO:0016020,GO:0046872,GO:0016491,GO:0055114,GO:0005886,GO:0005515,GO:0008652,GO:0051213,GO:0005506,GO:0019509,GO:0010309,GO:0005829,GO:0009086,GO:0006555	nucleus|cytoplasm|membrane|metal ion binding|oxidoreductase activity|oxidation-reduction process|plasma membrane|protein binding|cellular amino acid biosynthetic process|dioxygenase activity|iron ion binding|L-methionine salvage from methylthioadenosine|acireductone dioxygenase [iron(II)-requiring] activity|cytosol|methionine biosynthetic process|methionine metabolic process	path:hsa00270	Cysteine and methionine metabolism
ADI1	2.40965e-53	0.546798	0.822	0.366	1.27683e-48	5	2.246	ENSG00000182551	55256	protein_coding	acireductone dioxygenase 1 [Source:HGNC Symbol;Acc:HGNC:30576]	GO:0005634,GO:0005737,GO:0016020,GO:0046872,GO:0016491,GO:0055114,GO:0005886,GO:0005515,GO:0008652,GO:0051213,GO:0005506,GO:0019509,GO:0010309,GO:0005829,GO:0009086,GO:0006555	nucleus|cytoplasm|membrane|metal ion binding|oxidoreductase activity|oxidation-reduction process|plasma membrane|protein binding|cellular amino acid biosynthetic process|dioxygenase activity|iron ion binding|L-methionine salvage from methylthioadenosine|acireductone dioxygenase [iron(II)-requiring] activity|cytosol|methionine biosynthetic process|methionine metabolic process	path:hsa00270	Cysteine and methionine metabolism
ADIPOR1	4.84947e-14	0.0671049	0.327	0.235	2.56964e-09	1	1.391	ENSG00000159346	51094	protein_coding	adiponectin receptor 1 [Source:HGNC Symbol;Acc:HGNC:24040]	GO:0010719,GO:1901223,GO:0016020,GO:0016021,GO:0046872,GO:0006629,GO:0019216,GO:0006631,GO:0005886,GO:0038023,GO:0009755,GO:0031226,GO:0120162,GO:0046426,GO:0019901,GO:0042593,GO:0042304,GO:0010906,GO:0019395,GO:0010633,GO:0033211,GO:0055100,GO:0097003,GO:0042802,GO:0046982,GO:0030308,GO:0033210,GO:0046427,GO:0046628	negative regulation of epithelial to mesenchymal transition|negative regulation of NIK/NF-kappaB signaling|membrane|integral component of membrane|metal ion binding|lipid metabolic process|regulation of lipid metabolic process|fatty acid metabolic process|plasma membrane|signaling receptor activity|hormone-mediated signaling pathway|intrinsic component of plasma membrane|positive regulation of co…	path:hsa04152,path:hsa04211,path:hsa04920,path:hsa04932	AMPK signaling pathway|Longevity regulating pathway|Adipocytokine signaling pathway|Non-alcoholic fatty liver disease (NAFLD)
ADIPOR1	4.06383e-18	0.123577	0.472	0.247	2.15334e-13	5	1.911	ENSG00000159346	51094	protein_coding	adiponectin receptor 1 [Source:HGNC Symbol;Acc:HGNC:24040]	GO:0010719,GO:1901223,GO:0016020,GO:0016021,GO:0046872,GO:0006629,GO:0019216,GO:0006631,GO:0005886,GO:0038023,GO:0009755,GO:0031226,GO:0120162,GO:0046426,GO:0019901,GO:0042593,GO:0042304,GO:0010906,GO:0019395,GO:0010633,GO:0033211,GO:0055100,GO:0097003,GO:0042802,GO:0046982,GO:0030308,GO:0033210,GO:0046427,GO:0046628	negative regulation of epithelial to mesenchymal transition|negative regulation of NIK/NF-kappaB signaling|membrane|integral component of membrane|metal ion binding|lipid metabolic process|regulation of lipid metabolic process|fatty acid metabolic process|plasma membrane|signaling receptor activity|hormone-mediated signaling pathway|intrinsic component of plasma membrane|positive regulation of co…	path:hsa04152,path:hsa04211,path:hsa04920,path:hsa04932	AMPK signaling pathway|Longevity regulating pathway|Adipocytokine signaling pathway|Non-alcoholic fatty liver disease (NAFLD)
ADIPOR2	7.60083e-18	0.155922	0.43	0.305	4.02753e-13	1	1.41	ENSG00000006831	79602	protein_coding	adiponectin receptor 2 [Source:HGNC Symbol;Acc:HGNC:24041]	GO:0016020,GO:0016021,GO:0046872,GO:0006629,GO:0006631,GO:0005886,GO:0038023,GO:0009755,GO:0031226,GO:0120162,GO:0042593,GO:0042304,GO:0019395,GO:0061042,GO:0033211,GO:0042802,GO:0046982,GO:0055100,GO:0097003,GO:0007507,GO:0007565,GO:0007584,GO:0030308,GO:0046326	membrane|integral component of membrane|metal ion binding|lipid metabolic process|fatty acid metabolic process|plasma membrane|signaling receptor activity|hormone-mediated signaling pathway|intrinsic component of plasma membrane|positive regulation of cold-induced thermogenesis|glucose homeostasis|regulation of fatty acid biosynthetic process|fatty acid oxidation|vascular wound healing|adiponecti…	path:hsa04152,path:hsa04211,path:hsa04920,path:hsa04932	AMPK signaling pathway|Longevity regulating pathway|Adipocytokine signaling pathway|Non-alcoholic fatty liver disease (NAFLD)
ADIPOR2	7.33721e-21	0.144578	0.578	0.326	3.88784e-16	5	1.773	ENSG00000006831	79602	protein_coding	adiponectin receptor 2 [Source:HGNC Symbol;Acc:HGNC:24041]	GO:0016020,GO:0016021,GO:0046872,GO:0006629,GO:0006631,GO:0005886,GO:0038023,GO:0009755,GO:0031226,GO:0120162,GO:0042593,GO:0042304,GO:0019395,GO:0061042,GO:0033211,GO:0042802,GO:0046982,GO:0055100,GO:0097003,GO:0007507,GO:0007565,GO:0007584,GO:0030308,GO:0046326	membrane|integral component of membrane|metal ion binding|lipid metabolic process|fatty acid metabolic process|plasma membrane|signaling receptor activity|hormone-mediated signaling pathway|intrinsic component of plasma membrane|positive regulation of cold-induced thermogenesis|glucose homeostasis|regulation of fatty acid biosynthetic process|fatty acid oxidation|vascular wound healing|adiponecti…	path:hsa04152,path:hsa04211,path:hsa04920,path:hsa04932	AMPK signaling pathway|Longevity regulating pathway|Adipocytokine signaling pathway|Non-alcoholic fatty liver disease (NAFLD)
ADM	1.21646e-25	0.142354	0.493	0.494	6.4458e-21	2	0.998	ENSG00000148926	133	protein_coding	adrenomedullin [Source:HGNC Symbol;Acc:HGNC:259]	GO:0005615,GO:0005737,GO:0005576,GO:0005179,GO:0006954,GO:0007186,GO:0007165,GO:0005102,GO:0007189,GO:0031623,GO:0097647,GO:0001570,GO:1990410,GO:0002031,GO:0031700,GO:0003073,GO:0010460,GO:0035809,GO:0045906,GO:2000184,GO:0001666,GO:0001843,GO:0002026,GO:0007204,GO:0007507,GO:0007565,GO:0007568,GO:0008209,GO:0008284,GO:0008285,GO:0009409,GO:0009611,GO:0010033,GO:0019933,GO:0031100,GO:0031102,GO:…	extracellular space|cytoplasm|extracellular region|hormone activity|inflammatory response|G protein-coupled receptor signaling pathway|signal transduction|signaling receptor binding|adenylate cyclase-activating G protein-coupled receptor signaling pathway|receptor internalization|amylin receptor signaling pathway|vasculogenesis|adrenomedullin receptor signaling pathway|G protein-coupled receptor …	path:hsa04270	Vascular smooth muscle contraction
ADM	2.76218e-09	0.14308	0.47	0.498	0.000146362	3	0.944	ENSG00000148926	133	protein_coding	adrenomedullin [Source:HGNC Symbol;Acc:HGNC:259]	GO:0005615,GO:0005737,GO:0005576,GO:0005179,GO:0006954,GO:0007186,GO:0007165,GO:0005102,GO:0007189,GO:0031623,GO:0097647,GO:0001570,GO:1990410,GO:0002031,GO:0031700,GO:0003073,GO:0010460,GO:0035809,GO:0045906,GO:2000184,GO:0001666,GO:0001843,GO:0002026,GO:0007204,GO:0007507,GO:0007565,GO:0007568,GO:0008209,GO:0008284,GO:0008285,GO:0009409,GO:0009611,GO:0010033,GO:0019933,GO:0031100,GO:0031102,GO:…	extracellular space|cytoplasm|extracellular region|hormone activity|inflammatory response|G protein-coupled receptor signaling pathway|signal transduction|signaling receptor binding|adenylate cyclase-activating G protein-coupled receptor signaling pathway|receptor internalization|amylin receptor signaling pathway|vasculogenesis|adrenomedullin receptor signaling pathway|G protein-coupled receptor …	path:hsa04270	Vascular smooth muscle contraction
ADM	6.93498e-11	0.0184195	0.653	0.478	3.67471e-06	5	1.366	ENSG00000148926	133	protein_coding	adrenomedullin [Source:HGNC Symbol;Acc:HGNC:259]	GO:0005615,GO:0005737,GO:0005576,GO:0005179,GO:0006954,GO:0007186,GO:0007165,GO:0005102,GO:0007189,GO:0031623,GO:0097647,GO:0001570,GO:1990410,GO:0002031,GO:0031700,GO:0003073,GO:0010460,GO:0035809,GO:0045906,GO:2000184,GO:0001666,GO:0001843,GO:0002026,GO:0007204,GO:0007507,GO:0007565,GO:0007568,GO:0008209,GO:0008284,GO:0008285,GO:0009409,GO:0009611,GO:0010033,GO:0019933,GO:0031100,GO:0031102,GO:…	extracellular space|cytoplasm|extracellular region|hormone activity|inflammatory response|G protein-coupled receptor signaling pathway|signal transduction|signaling receptor binding|adenylate cyclase-activating G protein-coupled receptor signaling pathway|receptor internalization|amylin receptor signaling pathway|vasculogenesis|adrenomedullin receptor signaling pathway|G protein-coupled receptor …	path:hsa04270	Vascular smooth muscle contraction
ADNP	1.30007e-32	0.204912	0.371	0.204	6.88879e-28	1	1.819	ENSG00000101126	23394	protein_coding	activity dependent neuroprotector homeobox [Source:HGNC Symbol;Acc:HGNC:15766]	GO:0003676,GO:0005634,GO:0046872,GO:0003677,GO:0005515,GO:0006357,GO:0000981,GO:0000790,GO:0003682,GO:0005507,GO:0042277,GO:0048487,GO:0007614,GO:0009743,GO:0010035,GO:0010629,GO:0010835,GO:0010976,GO:0019934,GO:0031668,GO:0032091,GO:0032147,GO:0033484,GO:0043524,GO:0044849,GO:0045773,GO:0050731,GO:0050805,GO:0051965,GO:0005615,GO:0005737,GO:0030424,GO:0030425,GO:0043025	nucleic acid binding|nucleus|metal ion binding|DNA binding|protein binding|regulation of transcription by RNA polymerase II|DNA-binding transcription factor activity, RNA polymerase II-specific|nuclear chromatin|chromatin binding|copper ion binding|peptide binding|beta-tubulin binding|short-term memory|response to carbohydrate|response to inorganic substance|negative regulation of gene expression…
ADNP	7.0042e-18	0.0610901	0.446	0.244	3.71138e-13	5	1.828	ENSG00000101126	23394	protein_coding	activity dependent neuroprotector homeobox [Source:HGNC Symbol;Acc:HGNC:15766]	GO:0003676,GO:0005634,GO:0046872,GO:0003677,GO:0005515,GO:0006357,GO:0000981,GO:0000790,GO:0003682,GO:0005507,GO:0042277,GO:0048487,GO:0007614,GO:0009743,GO:0010035,GO:0010629,GO:0010835,GO:0010976,GO:0019934,GO:0031668,GO:0032091,GO:0032147,GO:0033484,GO:0043524,GO:0044849,GO:0045773,GO:0050731,GO:0050805,GO:0051965,GO:0005615,GO:0005737,GO:0030424,GO:0030425,GO:0043025	nucleic acid binding|nucleus|metal ion binding|DNA binding|protein binding|regulation of transcription by RNA polymerase II|DNA-binding transcription factor activity, RNA polymerase II-specific|nuclear chromatin|chromatin binding|copper ion binding|peptide binding|beta-tubulin binding|short-term memory|response to carbohydrate|response to inorganic substance|negative regulation of gene expression…
ADNP2	1.09571e-24	0.0876017	0.35	0.132	5.80596e-20	5	2.652	ENSG00000101544	22850	protein_coding	ADNP homeobox 2 [Source:HGNC Symbol;Acc:HGNC:23803]	GO:0003676,GO:0005634,GO:0046872,GO:0003677,GO:0005515,GO:0030182,GO:0030307,GO:0034599,GO:0060548,GO:0071300,GO:0006357,GO:0000981,GO:0000790,GO:0003674,GO:0005575	nucleic acid binding|nucleus|metal ion binding|DNA binding|protein binding|neuron differentiation|positive regulation of cell growth|cellular response to oxidative stress|negative regulation of cell death|cellular response to retinoic acid|regulation of transcription by RNA polymerase II|DNA-binding transcription factor activity, RNA polymerase II-specific|nuclear chromatin|molecular_function|cel…
ADPRHL2	5.46522e-14	0.0175827	0.327	0.188	2.89591e-09	5	1.739	ENSG00000116863	54936	protein_coding	ADP-ribosylhydrolase like 2 [Source:HGNC Symbol;Acc:HGNC:21304]	GO:0005634,GO:0005737,GO:0046872,GO:0005654,GO:0016787,GO:0005739,GO:0005759,GO:0005694,GO:0006281,GO:0006974,GO:0016604,GO:0000287,GO:0090734,GO:0004649,GO:0004553,GO:0061463,GO:0140292,GO:0071451,GO:0140290	nucleus|cytoplasm|metal ion binding|nucleoplasm|hydrolase activity|mitochondrion|mitochondrial matrix|chromosome|DNA repair|cellular response to DNA damage stimulus|nuclear body|magnesium ion binding|site of DNA damage|poly(ADP-ribose) glycohydrolase activity|hydrolase activity, hydrolyzing O-glycosyl compounds|O-acetyl-ADP-ribose deacetylase activity|ADP-ribosylserine hydrolase activity|cellular…
ADRA2C	2.06026e-10	0.0906253	0.254	0.116	1.09169e-05	5	2.19	ENSG00000184160	152	protein_coding	adrenoceptor alpha 2C [Source:HGNC Symbol;Acc:HGNC:283]	GO:0016020,GO:0016021,GO:0004930,GO:0007186,GO:0007165,GO:0030168,GO:0019229,GO:0006940,GO:0071875,GO:0004935,GO:0004938,GO:0005737,GO:0045666,GO:0032148,GO:0005886,GO:0005515,GO:0042802,GO:0005887,GO:0007188,GO:0042803,GO:0046982,GO:0007267,GO:0050796,GO:0005768,GO:0043410,GO:0071880,GO:0031694,GO:0051379,GO:0010700,GO:0032811,GO:0035624,GO:0007565,GO:0045907,GO:0051930,GO:0070473,GO:0030424,GO:…	membrane|integral component of membrane|G protein-coupled receptor activity|G protein-coupled receptor signaling pathway|signal transduction|platelet activation|regulation of vasoconstriction|regulation of smooth muscle contraction|adrenergic receptor signaling pathway|adrenergic receptor activity|alpha2-adrenergic receptor activity|cytoplasm|positive regulation of neuron differentiation|activati…	path:hsa04022,path:hsa04080	cGMP-PKG signaling pathway|Neuroactive ligand-receptor interaction
ADRB2	3.65452e-51	0.395398	0.257	0.112	1.93646e-46	2	2.295	ENSG00000169252	154	protein_coding	adrenoceptor beta 2 [Source:HGNC Symbol;Acc:HGNC:286]	GO:1904646,GO:0071902,GO:0016020,GO:0016021,GO:0004930,GO:0007186,GO:0005886,GO:0005515,GO:0007165,GO:0005768,GO:0005769,GO:0005887,GO:0006940,GO:0071875,GO:0007189,GO:0010008,GO:0016579,GO:0004935,GO:0007188,GO:0005764,GO:0001540,GO:0007166,GO:0061024,GO:0120162,GO:0030665,GO:0031398,GO:0043235,GO:0044877,GO:0015459,GO:0010739,GO:0097746,GO:0004941,GO:0008179,GO:0019899,GO:0042803,GO:0051379,GO:…	cellular response to amyloid-beta|positive regulation of protein serine/threonine kinase activity|membrane|integral component of membrane|G protein-coupled receptor activity|G protein-coupled receptor signaling pathway|plasma membrane|protein binding|signal transduction|endosome|early endosome|integral component of plasma membrane|regulation of smooth muscle contraction|adrenergic receptor signal…	path:hsa04020,path:hsa04022,path:hsa04024,path:hsa04080,path:hsa04261,path:hsa04923,path:hsa04924,path:hsa04970	Calcium signaling pathway|cGMP-PKG signaling pathway|cAMP signaling pathway|Neuroactive ligand-receptor interaction|Adrenergic signaling in cardiomyocytes|Regulation of lipolysis in adipocytes|Renin secretion|Salivary secretion
ADRM1	9.54301e-50	0.162199	0.319	0.376	5.05665e-45	2	0.848	ENSG00000130706	11047	protein_coding	adhesion regulating molecule 1 [Source:HGNC Symbol;Acc:HGNC:15759]	GO:0005634,GO:0005737,GO:0005829,GO:0005654,GO:0005886,GO:0005515,GO:0000502,GO:0006368,GO:0006511,GO:0016579,GO:0043130,GO:0002020,GO:0043248,GO:0008541,GO:0061133,GO:0070628,GO:0010950	nucleus|cytoplasm|cytosol|nucleoplasm|plasma membrane|protein binding|proteasome complex|transcription elongation from RNA polymerase II promoter|ubiquitin-dependent protein catabolic process|protein deubiquitination|ubiquitin binding|protease binding|proteasome assembly|proteasome regulatory particle, lid subcomplex|endopeptidase activator activity|proteasome binding|positive regulation of endop…	path:hsa03050,path:hsa05169	Proteasome|Epstein-Barr virus infection
ADRM1	8.74694e-15	0.107067	0.376	0.355	4.63483e-10	3	1.059	ENSG00000130706	11047	protein_coding	adhesion regulating molecule 1 [Source:HGNC Symbol;Acc:HGNC:15759]	GO:0005634,GO:0005737,GO:0005829,GO:0005654,GO:0005886,GO:0005515,GO:0000502,GO:0006368,GO:0006511,GO:0016579,GO:0043130,GO:0002020,GO:0043248,GO:0008541,GO:0061133,GO:0070628,GO:0010950	nucleus|cytoplasm|cytosol|nucleoplasm|plasma membrane|protein binding|proteasome complex|transcription elongation from RNA polymerase II promoter|ubiquitin-dependent protein catabolic process|protein deubiquitination|ubiquitin binding|protease binding|proteasome assembly|proteasome regulatory particle, lid subcomplex|endopeptidase activator activity|proteasome binding|positive regulation of endop…	path:hsa03050,path:hsa05169	Proteasome|Epstein-Barr virus infection
ADRM1	5.85159e-11	0.0203691	0.264	0.37	3.10064e-06	4	0.714	ENSG00000130706	11047	protein_coding	adhesion regulating molecule 1 [Source:HGNC Symbol;Acc:HGNC:15759]	GO:0005634,GO:0005737,GO:0005829,GO:0005654,GO:0005886,GO:0005515,GO:0000502,GO:0006368,GO:0006511,GO:0016579,GO:0043130,GO:0002020,GO:0043248,GO:0008541,GO:0061133,GO:0070628,GO:0010950	nucleus|cytoplasm|cytosol|nucleoplasm|plasma membrane|protein binding|proteasome complex|transcription elongation from RNA polymerase II promoter|ubiquitin-dependent protein catabolic process|protein deubiquitination|ubiquitin binding|protease binding|proteasome assembly|proteasome regulatory particle, lid subcomplex|endopeptidase activator activity|proteasome binding|positive regulation of endop…	path:hsa03050,path:hsa05169	Proteasome|Epstein-Barr virus infection
AEBP2	2.34606e-23	0.165957	0.31	0.161	1.24313e-18	1	1.925	ENSG00000139154	121536	protein_coding	AE binding protein 2 [Source:HGNC Symbol;Acc:HGNC:24051]	GO:0003676,GO:0005634,GO:0046872,GO:0003677,GO:0006325,GO:0000981,GO:0000790,GO:0005654,GO:0035098,GO:0045814,GO:0000978,GO:0001227,GO:0003714,GO:0000122,GO:0006355	nucleic acid binding|nucleus|metal ion binding|DNA binding|chromatin organization|DNA-binding transcription factor activity, RNA polymerase II-specific|nuclear chromatin|nucleoplasm|ESC/E(Z) complex|negative regulation of gene expression, epigenetic|RNA polymerase II proximal promoter sequence-specific DNA binding|DNA-binding transcription repressor activity, RNA polymerase II-specific|transcript…
AEBP2	5.11292e-20	0.0868167	0.409	0.194	2.70923e-15	5	2.108	ENSG00000139154	121536	protein_coding	AE binding protein 2 [Source:HGNC Symbol;Acc:HGNC:24051]	GO:0003676,GO:0005634,GO:0046872,GO:0003677,GO:0006325,GO:0000981,GO:0000790,GO:0005654,GO:0035098,GO:0045814,GO:0000978,GO:0001227,GO:0003714,GO:0000122,GO:0006355	nucleic acid binding|nucleus|metal ion binding|DNA binding|chromatin organization|DNA-binding transcription factor activity, RNA polymerase II-specific|nuclear chromatin|nucleoplasm|ESC/E(Z) complex|negative regulation of gene expression, epigenetic|RNA polymerase II proximal promoter sequence-specific DNA binding|DNA-binding transcription repressor activity, RNA polymerase II-specific|transcript…
AFDN	3.59579e-10	0.190872	0.317	0.226	1.90534e-05	4	1.403	ENSG00000130396	4301	protein_coding	afadin, adherens junction formation factor [Source:HGNC Symbol;Acc:HGNC:7137]	GO:0007165,GO:0005886,GO:0030054,GO:0016607,GO:0005829,GO:0005654,GO:0005515,GO:0030336,GO:0007155,GO:0043547,GO:0045296,GO:0010628,GO:0005912,GO:0032880,GO:0005913,GO:0007267,GO:0005911,GO:0046931,GO:0046930,GO:0070160,GO:0034332,GO:0008022,GO:0051015,GO:0022409,GO:0070830,GO:0050839,GO:0044291,GO:0044331,GO:0017016,GO:0061951,GO:0090557,GO:2000049,GO:0021537,GO:0021987,GO:0034334,GO:0048854,GO:…	signal transduction|plasma membrane|cell junction|nuclear speck|cytosol|nucleoplasm|protein binding|negative regulation of cell migration|cell adhesion|positive regulation of GTPase activity|cadherin binding|positive regulation of gene expression|adherens junction|regulation of protein localization|cell-cell adherens junction|cell-cell signaling|cell-cell junction|pore complex assembly|pore compl…	path:hsa04014,path:hsa04015,path:hsa04024,path:hsa04520,path:hsa04530,path:hsa04670	Ras signaling pathway|Rap1 signaling pathway|cAMP signaling pathway|Adherens junction|Tight junction|Leukocyte transendothelial migration
AFF4	3.26116e-51	0.315756	0.468	0.247	1.72803e-46	1	1.895	ENSG00000072364	27125	protein_coding	AF4/FMR2 family member 4 [Source:HGNC Symbol;Acc:HGNC:17869]	GO:0005634,GO:0001650,GO:0005515,GO:0006355,GO:0003700,GO:0005654,GO:0003690,GO:0006366,GO:0006368,GO:0008023,GO:0035327,GO:0032783,GO:0007286	nucleus|fibrillar center|protein binding|regulation of transcription, DNA-templated|DNA-binding transcription factor activity|nucleoplasm|double-stranded DNA binding|transcription by RNA polymerase II|transcription elongation from RNA polymerase II promoter|transcription elongation factor complex|transcriptionally active chromatin|ELL-EAF complex|spermatid development
AFF4	4.75502e-19	0.120088	0.541	0.302	2.51959e-14	5	1.791	ENSG00000072364	27125	protein_coding	AF4/FMR2 family member 4 [Source:HGNC Symbol;Acc:HGNC:17869]	GO:0005634,GO:0001650,GO:0005515,GO:0006355,GO:0003700,GO:0005654,GO:0003690,GO:0006366,GO:0006368,GO:0008023,GO:0035327,GO:0032783,GO:0007286	nucleus|fibrillar center|protein binding|regulation of transcription, DNA-templated|DNA-binding transcription factor activity|nucleoplasm|double-stranded DNA binding|transcription by RNA polymerase II|transcription elongation from RNA polymerase II promoter|transcription elongation factor complex|transcriptionally active chromatin|ELL-EAF complex|spermatid development
AFG3L2	6.78756e-09	0.187018	0.252	0.193	0.000359659	3	1.306	ENSG00000141385	10939	protein_coding	AFG3 like matrix AAA peptidase subunit 2 [Source:HGNC Symbol;Acc:HGNC:315]	GO:0016020,GO:0016021,GO:0008270,GO:0046872,GO:0000166,GO:0005524,GO:0016787,GO:0005739,GO:0005743,GO:0008233,GO:0006508,GO:0016540,GO:0004222,GO:0008237,GO:0005515,GO:0007409,GO:0051082,GO:0016485,GO:0006851,GO:0008053,GO:0051560,GO:0042407,GO:0036444,GO:0007005,GO:0007528,GO:0021675,GO:0034982,GO:0040014,GO:0042552,GO:0048747,GO:0060013,GO:0005745	membrane|integral component of membrane|zinc ion binding|metal ion binding|nucleotide binding|ATP binding|hydrolase activity|mitochondrion|mitochondrial inner membrane|peptidase activity|proteolysis|protein autoprocessing|metalloendopeptidase activity|metallopeptidase activity|protein binding|axonogenesis|unfolded protein binding|protein processing|mitochondrial calcium ion transmembrane transpor…
AFG3L2	2.9142e-18	0.0455413	0.373	0.185	1.54417e-13	5	2.016	ENSG00000141385	10939	protein_coding	AFG3 like matrix AAA peptidase subunit 2 [Source:HGNC Symbol;Acc:HGNC:315]	GO:0016020,GO:0016021,GO:0008270,GO:0046872,GO:0000166,GO:0005524,GO:0016787,GO:0005739,GO:0005743,GO:0008233,GO:0006508,GO:0016540,GO:0004222,GO:0008237,GO:0005515,GO:0007409,GO:0051082,GO:0016485,GO:0006851,GO:0008053,GO:0051560,GO:0042407,GO:0036444,GO:0007005,GO:0007528,GO:0021675,GO:0034982,GO:0040014,GO:0042552,GO:0048747,GO:0060013,GO:0005745	membrane|integral component of membrane|zinc ion binding|metal ion binding|nucleotide binding|ATP binding|hydrolase activity|mitochondrion|mitochondrial inner membrane|peptidase activity|proteolysis|protein autoprocessing|metalloendopeptidase activity|metallopeptidase activity|protein binding|axonogenesis|unfolded protein binding|protein processing|mitochondrial calcium ion transmembrane transpor…
AFTPH	1.04002e-19	0.00658054	0.36	0.186	5.51085e-15	5	1.935	ENSG00000119844	54812	protein_coding	aftiphilin [Source:HGNC Symbol;Acc:HGNC:25951]	GO:0005737,GO:0015031,GO:0005794,GO:0043231,GO:0005634,GO:0005829,GO:0046907,GO:0030276,GO:0032588,GO:0030121	cytoplasm|protein transport|Golgi apparatus|intracellular membrane-bounded organelle|nucleus|cytosol|intracellular transport|clathrin binding|trans-Golgi network membrane|AP-1 adaptor complex
AGAP3	7.72584e-15	0.153202	0.311	0.235	4.09377e-10	3	1.323	ENSG00000133612	116988	protein_coding	ArfGAP with GTPase domain, ankyrin repeat and PH domain 3 [Source:HGNC Symbol;Acc:HGNC:16923]	GO:0005634,GO:0005737,GO:0016020,GO:0046872,GO:0000166,GO:0007165,GO:0003924,GO:0005525,GO:0005096,GO:0043547,GO:0071944,GO:0043161,GO:0034614,GO:0031593,GO:0005515	nucleus|cytoplasm|membrane|metal ion binding|nucleotide binding|signal transduction|GTPase activity|GTP binding|GTPase activator activity|positive regulation of GTPase activity|cell periphery|proteasome-mediated ubiquitin-dependent protein catabolic process|cellular response to reactive oxygen species|polyubiquitin modification-dependent protein binding|protein binding	path:hsa04144	Endocytosis
AGAP3	3.96514e-13	0.226167	0.327	0.236	2.10105e-08	4	1.386	ENSG00000133612	116988	protein_coding	ArfGAP with GTPase domain, ankyrin repeat and PH domain 3 [Source:HGNC Symbol;Acc:HGNC:16923]	GO:0005634,GO:0005737,GO:0016020,GO:0046872,GO:0000166,GO:0007165,GO:0003924,GO:0005525,GO:0005096,GO:0043547,GO:0071944,GO:0043161,GO:0034614,GO:0031593,GO:0005515	nucleus|cytoplasm|membrane|metal ion binding|nucleotide binding|signal transduction|GTPase activity|GTP binding|GTPase activator activity|positive regulation of GTPase activity|cell periphery|proteasome-mediated ubiquitin-dependent protein catabolic process|cellular response to reactive oxygen species|polyubiquitin modification-dependent protein binding|protein binding	path:hsa04144	Endocytosis
AGFG1	2.61099e-24	0.114322	0.291	0.149	1.38351e-19	1	1.953	ENSG00000173744	3267	protein_coding	ArfGAP with FG repeats 1 [Source:HGNC Symbol;Acc:HGNC:5175]	GO:0051028,GO:0005634,GO:0043231,GO:0046872,GO:0003677,GO:0005096,GO:0043547,GO:0005515,GO:0007275,GO:0031410,GO:0030154,GO:0007283,GO:0005829,GO:0061024,GO:0005643,GO:0003723,GO:0001675,GO:0006406,GO:0007289,GO:0045109,GO:0042995,GO:0043025	mRNA transport|nucleus|intracellular membrane-bounded organelle|metal ion binding|DNA binding|GTPase activator activity|positive regulation of GTPase activity|protein binding|multicellular organism development|cytoplasmic vesicle|cell differentiation|spermatogenesis|cytosol|membrane organization|nuclear pore|RNA binding|acrosome assembly|mRNA export from nucleus|spermatid nucleus differentiation|…	path:hsa05164	Influenza A
AGFG1	1.03532e-25	0.139598	0.436	0.175	5.48594e-21	5	2.491	ENSG00000173744	3267	protein_coding	ArfGAP with FG repeats 1 [Source:HGNC Symbol;Acc:HGNC:5175]	GO:0051028,GO:0005634,GO:0043231,GO:0046872,GO:0003677,GO:0005096,GO:0043547,GO:0005515,GO:0007275,GO:0031410,GO:0030154,GO:0007283,GO:0005829,GO:0061024,GO:0005643,GO:0003723,GO:0001675,GO:0006406,GO:0007289,GO:0045109,GO:0042995,GO:0043025	mRNA transport|nucleus|intracellular membrane-bounded organelle|metal ion binding|DNA binding|GTPase activator activity|positive regulation of GTPase activity|protein binding|multicellular organism development|cytoplasmic vesicle|cell differentiation|spermatogenesis|cytosol|membrane organization|nuclear pore|RNA binding|acrosome assembly|mRNA export from nucleus|spermatid nucleus differentiation|…	path:hsa05164	Influenza A
AGO2	1.99793e-18	0.0155032	0.346	0.257	1.05866e-13	1	1.346	ENSG00000123908	27161	protein_coding	argonaute RISC catalytic component 2 [Source:HGNC Symbol;Acc:HGNC:3263]	GO:0045766,GO:0070062,GO:0000993,GO:0042985,GO:0045944,GO:0005737,GO:0005634,GO:0003676,GO:0003723,GO:0016020,GO:0003743,GO:0006412,GO:0046872,GO:0005654,GO:0006355,GO:0016787,GO:0030054,GO:0005515,GO:0004519,GO:0090502,GO:0004518,GO:0031047,GO:0006413,GO:0000932,GO:0016442,GO:0005829,GO:0006417,GO:0060213,GO:1900153,GO:0005845,GO:0060964,GO:1990904,GO:0008022,GO:0007223,GO:0045947,GO:0003725,GO:…	positive regulation of angiogenesis|extracellular exosome|RNA polymerase II complex binding|negative regulation of amyloid precursor protein biosynthetic process|positive regulation of transcription by RNA polymerase II|cytoplasm|nucleus|nucleic acid binding|RNA binding|membrane|translation initiation factor activity|translation|metal ion binding|nucleoplasm|regulation of transcription, DNA-templ…
AGO2	1.86172e-26	0.00114821	0.214	0.321	9.86489e-22	2	0.667	ENSG00000123908	27161	protein_coding	argonaute RISC catalytic component 2 [Source:HGNC Symbol;Acc:HGNC:3263]	GO:0045766,GO:0070062,GO:0000993,GO:0042985,GO:0045944,GO:0005737,GO:0005634,GO:0003676,GO:0003723,GO:0016020,GO:0003743,GO:0006412,GO:0046872,GO:0005654,GO:0006355,GO:0016787,GO:0030054,GO:0005515,GO:0004519,GO:0090502,GO:0004518,GO:0031047,GO:0006413,GO:0000932,GO:0016442,GO:0005829,GO:0006417,GO:0060213,GO:1900153,GO:0005845,GO:0060964,GO:1990904,GO:0008022,GO:0007223,GO:0045947,GO:0003725,GO:…	positive regulation of angiogenesis|extracellular exosome|RNA polymerase II complex binding|negative regulation of amyloid precursor protein biosynthetic process|positive regulation of transcription by RNA polymerase II|cytoplasm|nucleus|nucleic acid binding|RNA binding|membrane|translation initiation factor activity|translation|metal ion binding|nucleoplasm|regulation of transcription, DNA-templ…
AGO2	1.39579e-24	0.0972579	0.525	0.265	7.39602e-20	5	1.981	ENSG00000123908	27161	protein_coding	argonaute RISC catalytic component 2 [Source:HGNC Symbol;Acc:HGNC:3263]	GO:0045766,GO:0070062,GO:0000993,GO:0042985,GO:0045944,GO:0005737,GO:0005634,GO:0003676,GO:0003723,GO:0016020,GO:0003743,GO:0006412,GO:0046872,GO:0005654,GO:0006355,GO:0016787,GO:0030054,GO:0005515,GO:0004519,GO:0090502,GO:0004518,GO:0031047,GO:0006413,GO:0000932,GO:0016442,GO:0005829,GO:0006417,GO:0060213,GO:1900153,GO:0005845,GO:0060964,GO:1990904,GO:0008022,GO:0007223,GO:0045947,GO:0003725,GO:…	positive regulation of angiogenesis|extracellular exosome|RNA polymerase II complex binding|negative regulation of amyloid precursor protein biosynthetic process|positive regulation of transcription by RNA polymerase II|cytoplasm|nucleus|nucleic acid binding|RNA binding|membrane|translation initiation factor activity|translation|metal ion binding|nucleoplasm|regulation of transcription, DNA-templ…
AGPAT1	8.5531e-23	0.140139	0.323	0.104	4.53212e-18	5	3.106	ENSG00000204310	10554	protein_coding	1-acylglycerol-3-phosphate O-acyltransferase 1 [Source:HGNC Symbol;Acc:HGNC:324]	GO:0016020,GO:0016021,GO:0016740,GO:0005783,GO:0005789,GO:0016746,GO:0006629,GO:0008654,GO:0005515,GO:0003841,GO:0016024,GO:0031325,GO:0006654,GO:0001819,GO:0001961,GO:0006644	membrane|integral component of membrane|transferase activity|endoplasmic reticulum|endoplasmic reticulum membrane|transferase activity, transferring acyl groups|lipid metabolic process|phospholipid biosynthetic process|protein binding|1-acylglycerol-3-phosphate O-acyltransferase activity|CDP-diacylglycerol biosynthetic process|positive regulation of cellular metabolic process|phosphatidic acid bi…	path:hsa00561,path:hsa00564,path:hsa04072,path:hsa04975	Glycerolipid metabolism|Glycerophospholipid metabolism|Phospholipase D signaling pathway|Fat digestion and absorption
AGPAT2	6.74467e-20	0.043095	0.31	0.133	3.57386e-15	5	2.331	ENSG00000169692	10555	protein_coding	1-acylglycerol-3-phosphate O-acyltransferase 2 [Source:HGNC Symbol;Acc:HGNC:325]	GO:0016020,GO:0016021,GO:0016740,GO:0005783,GO:0005789,GO:0016746,GO:0006629,GO:0008654,GO:0003841,GO:0016024,GO:0005886,GO:0043312,GO:0035579,GO:0006654,GO:0001819,GO:0001961,GO:0006644,GO:0008544,GO:0042493	membrane|integral component of membrane|transferase activity|endoplasmic reticulum|endoplasmic reticulum membrane|transferase activity, transferring acyl groups|lipid metabolic process|phospholipid biosynthetic process|1-acylglycerol-3-phosphate O-acyltransferase activity|CDP-diacylglycerol biosynthetic process|plasma membrane|neutrophil degranulation|specific granule membrane|phosphatidic acid b…	path:hsa00561,path:hsa00564,path:hsa04072,path:hsa04975	Glycerolipid metabolism|Glycerophospholipid metabolism|Phospholipase D signaling pathway|Fat digestion and absorption
AGPAT5	6.29586e-21	0.145127	0.32	0.108	3.33605e-16	5	2.963	ENSG00000155189	55326	protein_coding	1-acylglycerol-3-phosphate O-acyltransferase 5 [Source:HGNC Symbol;Acc:HGNC:20886]	GO:0005634,GO:0016020,GO:0016021,GO:0016740,GO:0005783,GO:0005789,GO:0005739,GO:0016746,GO:0006629,GO:0005515,GO:0008654,GO:0003841,GO:0002244,GO:0006639,GO:0016024,GO:0005741,GO:0005635,GO:0006654,GO:0036149	nucleus|membrane|integral component of membrane|transferase activity|endoplasmic reticulum|endoplasmic reticulum membrane|mitochondrion|transferase activity, transferring acyl groups|lipid metabolic process|protein binding|phospholipid biosynthetic process|1-acylglycerol-3-phosphate O-acyltransferase activity|hematopoietic progenitor cell differentiation|acylglycerol metabolic process|CDP-diacylg…	path:hsa00561,path:hsa00564,path:hsa04072	Glycerolipid metabolism|Glycerophospholipid metabolism|Phospholipase D signaling pathway
AGPS	2.15897e-23	0.106643	0.333	0.121	1.14399e-18	5	2.752	ENSG00000018510	8540	protein_coding	alkylglycerone phosphate synthase [Source:HGNC Symbol;Acc:HGNC:327]	GO:0016020,GO:0016740,GO:0005730,GO:0050660,GO:0055114,GO:0016491,GO:0003824,GO:0005739,GO:0006629,GO:0005515,GO:0005777,GO:0008610,GO:0071949,GO:0005778,GO:0008609,GO:0008611,GO:0005829,GO:0006625,GO:0005782	membrane|transferase activity|nucleolus|flavin adenine dinucleotide binding|oxidation-reduction process|oxidoreductase activity|catalytic activity|mitochondrion|lipid metabolic process|protein binding|peroxisome|lipid biosynthetic process|FAD binding|peroxisomal membrane|alkylglycerone-phosphate synthase activity|ether lipid biosynthetic process|cytosol|protein targeting to peroxisome|peroxisomal…	path:hsa00565,path:hsa04146	Ether lipid metabolism|Peroxisome
AGTRAP	2.60994e-12	0.0598517	0.267	0.123	1.38296e-07	5	2.171	ENSG00000177674	57085	protein_coding	angiotensin II receptor associated protein [Source:HGNC Symbol;Acc:HGNC:13539]	GO:0016020,GO:0016021,GO:0043231,GO:0005829,GO:0005654,GO:0005783,GO:0005789,GO:0005794,GO:0005515,GO:0000139,GO:0031410,GO:0030659,GO:0038166,GO:0004945,GO:0001666,GO:0008217,GO:0005886,GO:0005938	membrane|integral component of membrane|intracellular membrane-bounded organelle|cytosol|nucleoplasm|endoplasmic reticulum|endoplasmic reticulum membrane|Golgi apparatus|protein binding|Golgi membrane|cytoplasmic vesicle|cytoplasmic vesicle membrane|angiotensin-activated signaling pathway|angiotensin type II receptor activity|response to hypoxia|regulation of blood pressure|plasma membrane|cell c…
AHCTF1	4.47468e-21	0.144844	0.302	0.19	2.37105e-16	1	1.589	ENSG00000153207	25909	protein_coding	AT-hook containing transcription factor 1 [Source:HGNC Symbol;Acc:HGNC:24618]	GO:0051028,GO:0005634,GO:0005737,GO:0015031,GO:0003677,GO:0031965,GO:0051301,GO:0005694,GO:0007049,GO:0005643,GO:0005654,GO:0006357,GO:0000775,GO:0000776,GO:0000777,GO:0000981,GO:0005829,GO:0070062,GO:0031080,GO:0000785,GO:0016363,GO:0005635,GO:0032465,GO:0051292,GO:0003700,GO:0006355	mRNA transport|nucleus|cytoplasm|protein transport|DNA binding|nuclear membrane|cell division|chromosome|cell cycle|nuclear pore|nucleoplasm|regulation of transcription by RNA polymerase II|chromosome, centromeric region|kinetochore|condensed chromosome kinetochore|DNA-binding transcription factor activity, RNA polymerase II-specific|cytosol|extracellular exosome|nuclear pore outer ring|chromatin…
AHCTF1	4.45959e-17	0.140932	0.429	0.209	2.36305e-12	5	2.053	ENSG00000153207	25909	protein_coding	AT-hook containing transcription factor 1 [Source:HGNC Symbol;Acc:HGNC:24618]	GO:0051028,GO:0005634,GO:0005737,GO:0015031,GO:0003677,GO:0031965,GO:0051301,GO:0005694,GO:0007049,GO:0005643,GO:0005654,GO:0006357,GO:0000775,GO:0000776,GO:0000777,GO:0000981,GO:0005829,GO:0070062,GO:0031080,GO:0000785,GO:0016363,GO:0005635,GO:0032465,GO:0051292,GO:0003700,GO:0006355	mRNA transport|nucleus|cytoplasm|protein transport|DNA binding|nuclear membrane|cell division|chromosome|cell cycle|nuclear pore|nucleoplasm|regulation of transcription by RNA polymerase II|chromosome, centromeric region|kinetochore|condensed chromosome kinetochore|DNA-binding transcription factor activity, RNA polymerase II-specific|cytosol|extracellular exosome|nuclear pore outer ring|chromatin…
AHCY	4.46005e-19	0.0340395	0.355	0.272	2.36329e-14	1	1.305	ENSG00000101444	191	protein_coding	adenosylhomocysteinase [Source:HGNC Symbol;Acc:HGNC:343]	GO:0005737,GO:0005829,GO:0016787,GO:0004013,GO:0006730,GO:0005515,GO:0042470,GO:0030554,GO:0042802,GO:0051287,GO:0001666,GO:0002439,GO:0007584,GO:0019510,GO:0042745,GO:0005634,GO:0043005,GO:0070062,GO:0033353,GO:0032259,GO:0000096	cytoplasm|cytosol|hydrolase activity|adenosylhomocysteinase activity|one-carbon metabolic process|protein binding|melanosome|adenyl nucleotide binding|identical protein binding|NAD binding|response to hypoxia|chronic inflammatory response to antigenic stimulus|response to nutrient|S-adenosylhomocysteine catabolic process|circadian sleep/wake cycle|nucleus|neuron projection|extracellular exosome|S…	path:hsa00270	Cysteine and methionine metabolism
AHCY	0.0059106	0.0626913	0.293	0.301	1	4	0.973	ENSG00000101444	191	protein_coding	adenosylhomocysteinase [Source:HGNC Symbol;Acc:HGNC:343]	GO:0005737,GO:0005829,GO:0016787,GO:0004013,GO:0006730,GO:0005515,GO:0042470,GO:0030554,GO:0042802,GO:0051287,GO:0001666,GO:0002439,GO:0007584,GO:0019510,GO:0042745,GO:0005634,GO:0043005,GO:0070062,GO:0033353,GO:0032259,GO:0000096	cytoplasm|cytosol|hydrolase activity|adenosylhomocysteinase activity|one-carbon metabolic process|protein binding|melanosome|adenyl nucleotide binding|identical protein binding|NAD binding|response to hypoxia|chronic inflammatory response to antigenic stimulus|response to nutrient|S-adenosylhomocysteine catabolic process|circadian sleep/wake cycle|nucleus|neuron projection|extracellular exosome|S…	path:hsa00270	Cysteine and methionine metabolism
AHCY	6.79802e-10	0.0642281	0.446	0.286	3.60214e-05	5	1.559	ENSG00000101444	191	protein_coding	adenosylhomocysteinase [Source:HGNC Symbol;Acc:HGNC:343]	GO:0005737,GO:0005829,GO:0016787,GO:0004013,GO:0006730,GO:0005515,GO:0042470,GO:0030554,GO:0042802,GO:0051287,GO:0001666,GO:0002439,GO:0007584,GO:0019510,GO:0042745,GO:0005634,GO:0043005,GO:0070062,GO:0033353,GO:0032259,GO:0000096	cytoplasm|cytosol|hydrolase activity|adenosylhomocysteinase activity|one-carbon metabolic process|protein binding|melanosome|adenyl nucleotide binding|identical protein binding|NAD binding|response to hypoxia|chronic inflammatory response to antigenic stimulus|response to nutrient|S-adenosylhomocysteine catabolic process|circadian sleep/wake cycle|nucleus|neuron projection|extracellular exosome|S…	path:hsa00270	Cysteine and methionine metabolism
AHCYL1	4.03366e-24	0.10278	0.58	0.439	2.13735e-19	1	1.321	ENSG00000168710	10768	protein_coding	adenosylhomocysteinase like 1 [Source:HGNC Symbol;Acc:HGNC:344]	GO:0003723,GO:0005737,GO:0016020,GO:0005783,GO:0043231,GO:0016787,GO:0005829,GO:0004013,GO:0006378,GO:0006611,GO:0006730,GO:0010765,GO:0031440,GO:0032412,GO:0042045,GO:0044070,GO:0016324,GO:0005886,GO:0005515,GO:0042802,GO:0005789,GO:0070062,GO:1903779,GO:0033353,GO:0038166,GO:0051592	RNA binding|cytoplasm|membrane|endoplasmic reticulum|intracellular membrane-bounded organelle|hydrolase activity|cytosol|adenosylhomocysteinase activity|mRNA polyadenylation|protein export from nucleus|one-carbon metabolic process|positive regulation of sodium ion transport|regulation of mRNA 3'-end processing|regulation of ion transmembrane transporter activity|epithelial fluid transport|regulat…	path:hsa00270	Cysteine and methionine metabolism
AHCYL1	2.5052e-08	0.218539	0.542	0.481	0.00132746	4	1.127	ENSG00000168710	10768	protein_coding	adenosylhomocysteinase like 1 [Source:HGNC Symbol;Acc:HGNC:344]	GO:0003723,GO:0005737,GO:0016020,GO:0005783,GO:0043231,GO:0016787,GO:0005829,GO:0004013,GO:0006378,GO:0006611,GO:0006730,GO:0010765,GO:0031440,GO:0032412,GO:0042045,GO:0044070,GO:0016324,GO:0005886,GO:0005515,GO:0042802,GO:0005789,GO:0070062,GO:1903779,GO:0033353,GO:0038166,GO:0051592	RNA binding|cytoplasm|membrane|endoplasmic reticulum|intracellular membrane-bounded organelle|hydrolase activity|cytosol|adenosylhomocysteinase activity|mRNA polyadenylation|protein export from nucleus|one-carbon metabolic process|positive regulation of sodium ion transport|regulation of mRNA 3'-end processing|regulation of ion transmembrane transporter activity|epithelial fluid transport|regulat…	path:hsa00270	Cysteine and methionine metabolism
AHNAK	3.89088e-75	0.478171	0.842	0.821	2.0617e-70	2	1.026	ENSG00000124942	79026	protein_coding	AHNAK nucleoprotein [Source:HGNC Symbol;Acc:HGNC:347]	GO:0005515,GO:0003723,GO:0005634,GO:0005737,GO:0016020,GO:0005829,GO:0005765,GO:0005886,GO:0045121,GO:0005925,GO:0045296,GO:0070062,GO:0042383,GO:0043484,GO:0030315,GO:0031982,GO:1901385,GO:0051259,GO:0044548,GO:0015629,GO:0043034,GO:0044291,GO:0097493	protein binding|RNA binding|nucleus|cytoplasm|membrane|cytosol|lysosomal membrane|plasma membrane|membrane raft|focal adhesion|cadherin binding|extracellular exosome|sarcolemma|regulation of RNA splicing|T-tubule|vesicle|regulation of voltage-gated calcium channel activity|protein complex oligomerization|S100 protein binding|actin cytoskeleton|costamere|cell-cell contact zone|structural molecule …
AHNAK	7.78581e-22	0.294359	0.872	0.822	4.12554e-17	4	1.061	ENSG00000124942	79026	protein_coding	AHNAK nucleoprotein [Source:HGNC Symbol;Acc:HGNC:347]	GO:0005515,GO:0003723,GO:0005634,GO:0005737,GO:0016020,GO:0005829,GO:0005765,GO:0005886,GO:0045121,GO:0005925,GO:0045296,GO:0070062,GO:0042383,GO:0043484,GO:0030315,GO:0031982,GO:1901385,GO:0051259,GO:0044548,GO:0015629,GO:0043034,GO:0044291,GO:0097493	protein binding|RNA binding|nucleus|cytoplasm|membrane|cytosol|lysosomal membrane|plasma membrane|membrane raft|focal adhesion|cadherin binding|extracellular exosome|sarcolemma|regulation of RNA splicing|T-tubule|vesicle|regulation of voltage-gated calcium channel activity|protein complex oligomerization|S100 protein binding|actin cytoskeleton|costamere|cell-cell contact zone|structural molecule …
AHR	1.457e-10	0.0102686	0.289	0.222	7.72035e-06	1	1.302	ENSG00000106546	196	protein_coding	aryl hydrocarbon receptor [Source:HGNC Symbol;Acc:HGNC:348]	GO:0005634,GO:0046983,GO:0006355,GO:0003677,GO:0003700,GO:0006805,GO:0009410,GO:0034751,GO:0005515,GO:0005737,GO:0005829,GO:0042803,GO:0030522,GO:0007049,GO:0048511,GO:0006915,GO:0032922,GO:0045893,GO:0045944,GO:0000981,GO:0000790,GO:0005654,GO:0006366,GO:0045892,GO:0046982,GO:0032991,GO:0051879,GO:0070888,GO:0019933,GO:0071320,GO:1904613,GO:0004879,GO:0009636,GO:1904322,GO:0008134,GO:0017025,GO:…	nucleus|protein dimerization activity|regulation of transcription, DNA-templated|DNA binding|DNA-binding transcription factor activity|xenobiotic metabolic process|response to xenobiotic stimulus|aryl hydrocarbon receptor complex|protein binding|cytoplasm|cytosol|protein homodimerization activity|intracellular receptor signaling pathway|cell cycle|rhythmic process|apoptotic process|circadian regu…	path:hsa04659,path:hsa04934	Th17 cell differentiation|Cushing syndrome
AHR	1.84007e-18	0.0480386	0.205	0.263	9.75015e-14	2	0.779	ENSG00000106546	196	protein_coding	aryl hydrocarbon receptor [Source:HGNC Symbol;Acc:HGNC:348]	GO:0005634,GO:0046983,GO:0006355,GO:0003677,GO:0003700,GO:0006805,GO:0009410,GO:0034751,GO:0005515,GO:0005737,GO:0005829,GO:0042803,GO:0030522,GO:0007049,GO:0048511,GO:0006915,GO:0032922,GO:0045893,GO:0045944,GO:0000981,GO:0000790,GO:0005654,GO:0006366,GO:0045892,GO:0046982,GO:0032991,GO:0051879,GO:0070888,GO:0019933,GO:0071320,GO:1904613,GO:0004879,GO:0009636,GO:1904322,GO:0008134,GO:0017025,GO:…	nucleus|protein dimerization activity|regulation of transcription, DNA-templated|DNA binding|DNA-binding transcription factor activity|xenobiotic metabolic process|response to xenobiotic stimulus|aryl hydrocarbon receptor complex|protein binding|cytoplasm|cytosol|protein homodimerization activity|intracellular receptor signaling pathway|cell cycle|rhythmic process|apoptotic process|circadian regu…	path:hsa04659,path:hsa04934	Th17 cell differentiation|Cushing syndrome
AHR	4.04713e-18	0.0237847	0.403	0.23	2.14449e-13	5	1.752	ENSG00000106546	196	protein_coding	aryl hydrocarbon receptor [Source:HGNC Symbol;Acc:HGNC:348]	GO:0005634,GO:0046983,GO:0006355,GO:0003677,GO:0003700,GO:0006805,GO:0009410,GO:0034751,GO:0005515,GO:0005737,GO:0005829,GO:0042803,GO:0030522,GO:0007049,GO:0048511,GO:0006915,GO:0032922,GO:0045893,GO:0045944,GO:0000981,GO:0000790,GO:0005654,GO:0006366,GO:0045892,GO:0046982,GO:0032991,GO:0051879,GO:0070888,GO:0019933,GO:0071320,GO:1904613,GO:0004879,GO:0009636,GO:1904322,GO:0008134,GO:0017025,GO:…	nucleus|protein dimerization activity|regulation of transcription, DNA-templated|DNA binding|DNA-binding transcription factor activity|xenobiotic metabolic process|response to xenobiotic stimulus|aryl hydrocarbon receptor complex|protein binding|cytoplasm|cytosol|protein homodimerization activity|intracellular receptor signaling pathway|cell cycle|rhythmic process|apoptotic process|circadian regu…	path:hsa04659,path:hsa04934	Th17 cell differentiation|Cushing syndrome
AHSA1	4.4831e-34	0.0701827	0.611	0.486	2.3755e-29	1	1.257	ENSG00000100591	10598	protein_coding	activator of HSP90 ATPase activity 1 [Source:HGNC Symbol;Acc:HGNC:1189]	GO:0005829,GO:0032781,GO:0001671,GO:0051879,GO:0005737,GO:0005783,GO:0005515,GO:0051087,GO:0045296,GO:0070062	cytosol|positive regulation of ATPase activity|ATPase activator activity|Hsp90 protein binding|cytoplasm|endoplasmic reticulum|protein binding|chaperone binding|cadherin binding|extracellular exosome
AHSA1	4.87094e-16	0.17408	0.752	0.507	2.58102e-11	5	1.483	ENSG00000100591	10598	protein_coding	activator of HSP90 ATPase activity 1 [Source:HGNC Symbol;Acc:HGNC:1189]	GO:0005829,GO:0032781,GO:0001671,GO:0051879,GO:0005737,GO:0005783,GO:0005515,GO:0051087,GO:0045296,GO:0070062	cytosol|positive regulation of ATPase activity|ATPase activator activity|Hsp90 protein binding|cytoplasm|endoplasmic reticulum|protein binding|chaperone binding|cadherin binding|extracellular exosome
AHSA2P	6.45578e-42	0.37329	0.33	0.239	3.42079e-37	2	1.381	--	--	--	--	--	--	--	--
AIDA	1.64166e-31	0.126537	0.256	0.102	8.69881e-27	1	2.51	ENSG00000186063	64853	protein_coding	axin interactor, dorsalization associated [Source:HGNC Symbol;Acc:HGNC:25761]	GO:0005515,GO:0007275,GO:0016020,GO:0035091,GO:0005575,GO:0046329,GO:0009953,GO:0043496,GO:0019904,GO:0043254,GO:0043508,GO:0048264,GO:0005737	protein binding|multicellular organism development|membrane|phosphatidylinositol binding|cellular_component|negative regulation of JNK cascade|dorsal/ventral pattern formation|regulation of protein homodimerization activity|protein domain specific binding|regulation of protein complex assembly|negative regulation of JUN kinase activity|determination of ventral identity|cytoplasm
AIDA	3.08312e-20	0.260822	0.37	0.135	1.63368e-15	5	2.741	ENSG00000186063	64853	protein_coding	axin interactor, dorsalization associated [Source:HGNC Symbol;Acc:HGNC:25761]	GO:0005515,GO:0007275,GO:0016020,GO:0035091,GO:0005575,GO:0046329,GO:0009953,GO:0043496,GO:0019904,GO:0043254,GO:0043508,GO:0048264,GO:0005737	protein binding|multicellular organism development|membrane|phosphatidylinositol binding|cellular_component|negative regulation of JNK cascade|dorsal/ventral pattern formation|regulation of protein homodimerization activity|protein domain specific binding|regulation of protein complex assembly|negative regulation of JUN kinase activity|determination of ventral identity|cytoplasm
AIF1L	1.73128e-51	0.296488	0.424	0.184	9.17371e-47	1	2.304	ENSG00000126878	83543	protein_coding	allograft inflammatory factor 1 like [Source:HGNC Symbol;Acc:HGNC:28904]	GO:0005737,GO:0016020,GO:0046872,GO:0005509,GO:0003779,GO:0051015,GO:0005886,GO:0005856,GO:0042995,GO:0070062,GO:0032587,GO:0005884,GO:0051017,GO:0097178,GO:0015629,GO:0005925,GO:0032991	cytoplasm|membrane|metal ion binding|calcium ion binding|actin binding|actin filament binding|plasma membrane|cytoskeleton|cell projection|extracellular exosome|ruffle membrane|actin filament|actin filament bundle assembly|ruffle assembly|actin cytoskeleton|focal adhesion|protein-containing complex
AIF1L	6.54567e-36	0.277838	0.591	0.235	3.46842e-31	5	2.515	ENSG00000126878	83543	protein_coding	allograft inflammatory factor 1 like [Source:HGNC Symbol;Acc:HGNC:28904]	GO:0005737,GO:0016020,GO:0046872,GO:0005509,GO:0003779,GO:0051015,GO:0005886,GO:0005856,GO:0042995,GO:0070062,GO:0032587,GO:0005884,GO:0051017,GO:0097178,GO:0015629,GO:0005925,GO:0032991	cytoplasm|membrane|metal ion binding|calcium ion binding|actin binding|actin filament binding|plasma membrane|cytoskeleton|cell projection|extracellular exosome|ruffle membrane|actin filament|actin filament bundle assembly|ruffle assembly|actin cytoskeleton|focal adhesion|protein-containing complex
AIFM1	1.35243e-14	0.161793	0.277	0.107	7.16625e-10	5	2.589	ENSG00000156709	9131	protein_coding	apoptosis inducing factor mitochondria associated 1 [Source:HGNC Symbol;Acc:HGNC:8768]	GO:0050660,GO:0055114,GO:0046983,GO:0016491,GO:0005634,GO:0005737,GO:0016020,GO:0005743,GO:0003677,GO:0005739,GO:0005829,GO:0005515,GO:0006915,GO:0048471,GO:0005758,GO:0043065,GO:0030261,GO:0006919,GO:0070059,GO:0016174,GO:0016651,GO:0071949,GO:0002931,GO:0009636,GO:0010942,GO:0043525,GO:0051402,GO:0070301,GO:0071392,GO:0071732,GO:0090650,GO:1902065,GO:1902510,GO:1904045	flavin adenine dinucleotide binding|oxidation-reduction process|protein dimerization activity|oxidoreductase activity|nucleus|cytoplasm|membrane|mitochondrial inner membrane|DNA binding|mitochondrion|cytosol|protein binding|apoptotic process|perinuclear region of cytoplasm|mitochondrial intermembrane space|positive regulation of apoptotic process|chromosome condensation|activation of cysteine-typ…	path:hsa04210,path:hsa04217	Apoptosis|Necroptosis
AIG1	3.04798e-06	0.0278126	0.274	0.19	0.161506	5	1.442	ENSG00000146416	51390	protein_coding	androgen induced 1 [Source:HGNC Symbol;Acc:HGNC:21607]	GO:0016020,GO:0016021,GO:0016787,GO:0006629,GO:0005886,GO:0005515,GO:0042758	membrane|integral component of membrane|hydrolase activity|lipid metabolic process|plasma membrane|protein binding|long-chain fatty acid catabolic process
AIMP1	6.77934e-11	0.0735236	0.323	0.171	3.59224e-06	5	1.889	ENSG00000164022	9255	protein_coding	aminoacyl tRNA synthetase complex interacting multifunctional protein 1 [Source:HGNC Symbol;Acc:HGNC:10648]	GO:0003723,GO:0005634,GO:0005737,GO:0016020,GO:0006412,GO:0005829,GO:0005783,GO:0005794,GO:0005615,GO:0005515,GO:0005576,GO:0006915,GO:0005125,GO:0006954,GO:0000049,GO:0001525,GO:0009986,GO:0006935,GO:0007165,GO:0009611,GO:0006418,GO:0017101,GO:0051020,GO:0042803,GO:0001937,GO:0050900,GO:0007267,GO:0070094,GO:0048514,GO:0051607	RNA binding|nucleus|cytoplasm|membrane|translation|cytosol|endoplasmic reticulum|Golgi apparatus|extracellular space|protein binding|extracellular region|apoptotic process|cytokine activity|inflammatory response|tRNA binding|angiogenesis|cell surface|chemotaxis|signal transduction|response to wounding|tRNA aminoacylation for protein translation|aminoacyl-tRNA synthetase multienzyme complex|GTPase…
AIMP2	5.95744e-18	0.303022	0.256	0.136	3.15673e-13	3	1.882	ENSG00000106305	7965	protein_coding	aminoacyl tRNA synthetase complex interacting multifunctional protein 2 [Source:HGNC Symbol;Acc:HGNC:20609]	GO:0005634,GO:0005737,GO:0016020,GO:0006412,GO:0005829,GO:0060090,GO:0008285,GO:0031398,GO:0060510,GO:0065003,GO:1901216,GO:1903632,GO:0017101,GO:0005515,GO:0006915,GO:0007275,GO:0030154,GO:0006418	nucleus|cytoplasm|membrane|translation|cytosol|molecular adaptor activity|negative regulation of cell population proliferation|positive regulation of protein ubiquitination|type II pneumocyte differentiation|protein-containing complex assembly|positive regulation of neuron death|positive regulation of aminoacyl-tRNA ligase activity|aminoacyl-tRNA synthetase multienzyme complex|protein binding|apo…
AIMP2	3.71084e-12	0.00562936	0.261	0.143	1.9663e-07	5	1.825	ENSG00000106305	7965	protein_coding	aminoacyl tRNA synthetase complex interacting multifunctional protein 2 [Source:HGNC Symbol;Acc:HGNC:20609]	GO:0005634,GO:0005737,GO:0016020,GO:0006412,GO:0005829,GO:0060090,GO:0008285,GO:0031398,GO:0060510,GO:0065003,GO:1901216,GO:1903632,GO:0017101,GO:0005515,GO:0006915,GO:0007275,GO:0030154,GO:0006418	nucleus|cytoplasm|membrane|translation|cytosol|molecular adaptor activity|negative regulation of cell population proliferation|positive regulation of protein ubiquitination|type II pneumocyte differentiation|protein-containing complex assembly|positive regulation of neuron death|positive regulation of aminoacyl-tRNA ligase activity|aminoacyl-tRNA synthetase multienzyme complex|protein binding|apo…
AK2	3.8988e-31	0.0748356	0.548	0.402	2.0659e-26	1	1.363	ENSG00000004455	204	protein_coding	adenylate kinase 2 [Source:HGNC Symbol;Acc:HGNC:362]	GO:0000166,GO:0005524,GO:0016301,GO:0016740,GO:0016310,GO:0005739,GO:0019205,GO:0006139,GO:0004017,GO:0016776,GO:0006172,GO:0046033,GO:0046034,GO:0046940,GO:0005758,GO:0036126,GO:0097226,GO:0070062,GO:0015949	nucleotide binding|ATP binding|kinase activity|transferase activity|phosphorylation|mitochondrion|nucleobase-containing compound kinase activity|nucleobase-containing compound metabolic process|adenylate kinase activity|phosphotransferase activity, phosphate group as acceptor|ADP biosynthetic process|AMP metabolic process|ATP metabolic process|nucleoside monophosphate phosphorylation|mitochondria…	path:hsa00230,path:hsa00730	Purine metabolism|Thiamine metabolism
AK2	3.80274e-09	0.161714	0.447	0.453	0.000201499	3	0.987	ENSG00000004455	204	protein_coding	adenylate kinase 2 [Source:HGNC Symbol;Acc:HGNC:362]	GO:0000166,GO:0005524,GO:0016301,GO:0016740,GO:0016310,GO:0005739,GO:0019205,GO:0006139,GO:0004017,GO:0016776,GO:0006172,GO:0046033,GO:0046034,GO:0046940,GO:0005758,GO:0036126,GO:0097226,GO:0070062,GO:0015949	nucleotide binding|ATP binding|kinase activity|transferase activity|phosphorylation|mitochondrion|nucleobase-containing compound kinase activity|nucleobase-containing compound metabolic process|adenylate kinase activity|phosphotransferase activity, phosphate group as acceptor|ADP biosynthetic process|AMP metabolic process|ATP metabolic process|nucleoside monophosphate phosphorylation|mitochondria…	path:hsa00230,path:hsa00730	Purine metabolism|Thiamine metabolism
AK2	2.73752e-07	0.00973565	0.414	0.457	0.0145056	4	0.906	ENSG00000004455	204	protein_coding	adenylate kinase 2 [Source:HGNC Symbol;Acc:HGNC:362]	GO:0000166,GO:0005524,GO:0016301,GO:0016740,GO:0016310,GO:0005739,GO:0019205,GO:0006139,GO:0004017,GO:0016776,GO:0006172,GO:0046033,GO:0046034,GO:0046940,GO:0005758,GO:0036126,GO:0097226,GO:0070062,GO:0015949	nucleotide binding|ATP binding|kinase activity|transferase activity|phosphorylation|mitochondrion|nucleobase-containing compound kinase activity|nucleobase-containing compound metabolic process|adenylate kinase activity|phosphotransferase activity, phosphate group as acceptor|ADP biosynthetic process|AMP metabolic process|ATP metabolic process|nucleoside monophosphate phosphorylation|mitochondria…	path:hsa00230,path:hsa00730	Purine metabolism|Thiamine metabolism
AK2	2.36955e-22	0.149047	0.706	0.428	1.25558e-17	5	1.65	ENSG00000004455	204	protein_coding	adenylate kinase 2 [Source:HGNC Symbol;Acc:HGNC:362]	GO:0000166,GO:0005524,GO:0016301,GO:0016740,GO:0016310,GO:0005739,GO:0019205,GO:0006139,GO:0004017,GO:0016776,GO:0006172,GO:0046033,GO:0046034,GO:0046940,GO:0005758,GO:0036126,GO:0097226,GO:0070062,GO:0015949	nucleotide binding|ATP binding|kinase activity|transferase activity|phosphorylation|mitochondrion|nucleobase-containing compound kinase activity|nucleobase-containing compound metabolic process|adenylate kinase activity|phosphotransferase activity, phosphate group as acceptor|ADP biosynthetic process|AMP metabolic process|ATP metabolic process|nucleoside monophosphate phosphorylation|mitochondria…	path:hsa00230,path:hsa00730	Purine metabolism|Thiamine metabolism
AK3	3.66396e-12	0.0393318	0.274	0.13	1.94146e-07	5	2.108	ENSG00000147853	50808	protein_coding	adenylate kinase 3 [Source:HGNC Symbol;Acc:HGNC:17376]	GO:0000166,GO:0005524,GO:0016301,GO:0016740,GO:0016310,GO:0005739,GO:0005759,GO:0005525,GO:0005515,GO:0019205,GO:0006139,GO:0016776,GO:0006172,GO:0046033,GO:0046940,GO:0046039,GO:0007596,GO:0046899,GO:0046041,GO:0046051,GO:0004017	nucleotide binding|ATP binding|kinase activity|transferase activity|phosphorylation|mitochondrion|mitochondrial matrix|GTP binding|protein binding|nucleobase-containing compound kinase activity|nucleobase-containing compound metabolic process|phosphotransferase activity, phosphate group as acceptor|ADP biosynthetic process|AMP metabolic process|nucleoside monophosphate phosphorylation|GTP metabol…	path:hsa00230	Purine metabolism
AKAP12	1.12522e-52	0.430542	0.324	0.109	5.96232e-48	1	2.972	ENSG00000131016	9590	protein_coding	A-kinase anchoring protein 12 [Source:HGNC Symbol;Acc:HGNC:370]	GO:0005737,GO:0016020,GO:0005829,GO:0006605,GO:0007165,GO:0005886,GO:0007193,GO:0005856,GO:0005515,GO:0051018,GO:0005925,GO:0005516,GO:0005938,GO:0007186,GO:0010738,GO:0008179,GO:0010739,GO:0090036,GO:0032496,GO:0035733,GO:0042535,GO:0043116,GO:0050804,GO:0051602,GO:0051770,GO:0061870,GO:0070374,GO:0071347,GO:0071356,GO:1900143,GO:1904469,GO:0043025,GO:0098685	cytoplasm|membrane|cytosol|protein targeting|signal transduction|plasma membrane|adenylate cyclase-inhibiting G protein-coupled receptor signaling pathway|cytoskeleton|protein binding|protein kinase A binding|focal adhesion|calmodulin binding|cell cortex|G protein-coupled receptor signaling pathway|regulation of protein kinase A signaling|adenylate cyclase binding|positive regulation of protein k…
AKAP12	8.85465e-24	0.216378	0.416	0.161	4.6919e-19	5	2.584	ENSG00000131016	9590	protein_coding	A-kinase anchoring protein 12 [Source:HGNC Symbol;Acc:HGNC:370]	GO:0005737,GO:0016020,GO:0005829,GO:0006605,GO:0007165,GO:0005886,GO:0007193,GO:0005856,GO:0005515,GO:0051018,GO:0005925,GO:0005516,GO:0005938,GO:0007186,GO:0010738,GO:0008179,GO:0010739,GO:0090036,GO:0032496,GO:0035733,GO:0042535,GO:0043116,GO:0050804,GO:0051602,GO:0051770,GO:0061870,GO:0070374,GO:0071347,GO:0071356,GO:1900143,GO:1904469,GO:0043025,GO:0098685	cytoplasm|membrane|cytosol|protein targeting|signal transduction|plasma membrane|adenylate cyclase-inhibiting G protein-coupled receptor signaling pathway|cytoskeleton|protein binding|protein kinase A binding|focal adhesion|calmodulin binding|cell cortex|G protein-coupled receptor signaling pathway|regulation of protein kinase A signaling|adenylate cyclase binding|positive regulation of protein k…
AKAP13	2.56572e-24	0.0397029	0.313	0.217	1.35952e-19	1	1.442	ENSG00000170776	11214	protein_coding	A-kinase anchoring protein 13 [Source:HGNC Symbol;Acc:HGNC:371]	GO:0006468,GO:0035023,GO:0004691,GO:0005634,GO:0005737,GO:0016020,GO:0046872,GO:0005829,GO:0035556,GO:0005089,GO:0005515,GO:0007186,GO:0060348,GO:0005085,GO:0051056,GO:0007507,GO:0005938,GO:0017048,GO:0043123,GO:0030864,GO:0043065,GO:0060090,GO:0051018,GO:0035025,GO:0055007,GO:0005078,GO:0060297,GO:0071875,GO:0086023,GO:0043406,GO:0051168,GO:0061049,GO:1900169,GO:0005884,GO:0015629,GO:0048471	protein phosphorylation|regulation of Rho protein signal transduction|cAMP-dependent protein kinase activity|nucleus|cytoplasm|membrane|metal ion binding|cytosol|intracellular signal transduction|Rho guanyl-nucleotide exchange factor activity|protein binding|G protein-coupled receptor signaling pathway|bone development|guanyl-nucleotide exchange factor activity|regulation of small GTPase mediated…	path:hsa04928,path:hsa05163	Parathyroid hormone synthesis, secretion and action|Human cytomegalovirus infection
AKAP13	4.45498e-33	0.023735	0.186	0.279	2.3606e-28	2	0.667	ENSG00000170776	11214	protein_coding	A-kinase anchoring protein 13 [Source:HGNC Symbol;Acc:HGNC:371]	GO:0006468,GO:0035023,GO:0004691,GO:0005634,GO:0005737,GO:0016020,GO:0046872,GO:0005829,GO:0035556,GO:0005089,GO:0005515,GO:0007186,GO:0060348,GO:0005085,GO:0051056,GO:0007507,GO:0005938,GO:0017048,GO:0043123,GO:0030864,GO:0043065,GO:0060090,GO:0051018,GO:0035025,GO:0055007,GO:0005078,GO:0060297,GO:0071875,GO:0086023,GO:0043406,GO:0051168,GO:0061049,GO:1900169,GO:0005884,GO:0015629,GO:0048471	protein phosphorylation|regulation of Rho protein signal transduction|cAMP-dependent protein kinase activity|nucleus|cytoplasm|membrane|metal ion binding|cytosol|intracellular signal transduction|Rho guanyl-nucleotide exchange factor activity|protein binding|G protein-coupled receptor signaling pathway|bone development|guanyl-nucleotide exchange factor activity|regulation of small GTPase mediated…	path:hsa04928,path:hsa05163	Parathyroid hormone synthesis, secretion and action|Human cytomegalovirus infection
AKAP13	3.82396e-08	0.0130863	0.209	0.255	0.00202624	4	0.82	ENSG00000170776	11214	protein_coding	A-kinase anchoring protein 13 [Source:HGNC Symbol;Acc:HGNC:371]	GO:0006468,GO:0035023,GO:0004691,GO:0005634,GO:0005737,GO:0016020,GO:0046872,GO:0005829,GO:0035556,GO:0005089,GO:0005515,GO:0007186,GO:0060348,GO:0005085,GO:0051056,GO:0007507,GO:0005938,GO:0017048,GO:0043123,GO:0030864,GO:0043065,GO:0060090,GO:0051018,GO:0035025,GO:0055007,GO:0005078,GO:0060297,GO:0071875,GO:0086023,GO:0043406,GO:0051168,GO:0061049,GO:1900169,GO:0005884,GO:0015629,GO:0048471	protein phosphorylation|regulation of Rho protein signal transduction|cAMP-dependent protein kinase activity|nucleus|cytoplasm|membrane|metal ion binding|cytosol|intracellular signal transduction|Rho guanyl-nucleotide exchange factor activity|protein binding|G protein-coupled receptor signaling pathway|bone development|guanyl-nucleotide exchange factor activity|regulation of small GTPase mediated…	path:hsa04928,path:hsa05163	Parathyroid hormone synthesis, secretion and action|Human cytomegalovirus infection
AKAP17A	3.06917e-14	0.0932009	0.277	0.222	1.62629e-09	1	1.248	ENSG00000197976	8227	protein_coding	A-kinase anchoring protein 17A [Source:HGNC Symbol;Acc:HGNC:18783]	GO:0003676,GO:0003723,GO:0006397,GO:0008380,GO:0005634,GO:0016607,GO:0005829,GO:0005515,GO:0007165,GO:0005681,GO:0051018,GO:0043484,GO:0042113,GO:0006355	nucleic acid binding|RNA binding|mRNA processing|RNA splicing|nucleus|nuclear speck|cytosol|protein binding|signal transduction|spliceosomal complex|protein kinase A binding|regulation of RNA splicing|B cell activation|regulation of transcription, DNA-templated
AKAP17A	2.55836e-14	0.0988301	0.403	0.225	1.35563e-09	5	1.791	ENSG00000197976	8227	protein_coding	A-kinase anchoring protein 17A [Source:HGNC Symbol;Acc:HGNC:18783]	GO:0003676,GO:0003723,GO:0006397,GO:0008380,GO:0005634,GO:0016607,GO:0005829,GO:0005515,GO:0007165,GO:0005681,GO:0051018,GO:0043484,GO:0042113,GO:0006355	nucleic acid binding|RNA binding|mRNA processing|RNA splicing|nucleus|nuclear speck|cytosol|protein binding|signal transduction|spliceosomal complex|protein kinase A binding|regulation of RNA splicing|B cell activation|regulation of transcription, DNA-templated
AKAP8	4.14435e-22	0.0540015	0.353	0.154	2.19601e-17	5	2.292	ENSG00000105127	10270	protein_coding	A-kinase anchoring protein 8 [Source:HGNC Symbol;Acc:HGNC:378]	GO:0005634,GO:0003723,GO:0005737,GO:0016020,GO:0015031,GO:0046872,GO:0005654,GO:0003677,GO:0005515,GO:0002376,GO:0045087,GO:0005730,GO:0007165,GO:0016363,GO:0000278,GO:0031065,GO:0042826,GO:0034237,GO:0003690,GO:0008270,GO:0051059,GO:0007076,GO:0032720,GO:0033127,GO:0044839,GO:0071222,GO:0071380,GO:0000793,GO:0001939,GO:0005739,GO:0005794	nucleus|RNA binding|cytoplasm|membrane|protein transport|metal ion binding|nucleoplasm|DNA binding|protein binding|immune system process|innate immune response|nucleolus|signal transduction|nuclear matrix|mitotic cell cycle|positive regulation of histone deacetylation|histone deacetylase binding|protein kinase A regulatory subunit binding|double-stranded DNA binding|zinc ion binding|NF-kappaB bin…
AKAP9	2.30154e-21	0.235832	0.402	0.358	1.21954e-16	2	1.123	ENSG00000127914	10142	protein_coding	A-kinase anchoring protein 9 [Source:HGNC Symbol;Acc:HGNC:379]	GO:0060307,GO:0005737,GO:0005794,GO:0043231,GO:0005813,GO:0007165,GO:0003677,GO:0005856,GO:0005515,GO:0060090,GO:0005795,GO:0005815,GO:0015459,GO:0005801,GO:0005829,GO:0000086,GO:0010389,GO:0097711,GO:0033138,GO:0044325,GO:0061337,GO:0005102,GO:0007268,GO:0098978,GO:0060306,GO:0008076,GO:0034237,GO:0086091,GO:0071320,GO:0007020,GO:0098962,GO:1901018,GO:0031116,GO:0098909,GO:0051661,GO:1903358,GO:…	regulation of ventricular cardiac muscle cell membrane repolarization|cytoplasm|Golgi apparatus|intracellular membrane-bounded organelle|centrosome|signal transduction|DNA binding|cytoskeleton|protein binding|molecular adaptor activity|Golgi stack|microtubule organizing center|potassium channel regulator activity|cis-Golgi network|cytosol|G2/M transition of mitotic cell cycle|regulation of G2/M t…
AKAP9	8.24217e-05	0.0536918	0.366	0.372	1	3	0.984	ENSG00000127914	10142	protein_coding	A-kinase anchoring protein 9 [Source:HGNC Symbol;Acc:HGNC:379]	GO:0060307,GO:0005737,GO:0005794,GO:0043231,GO:0005813,GO:0007165,GO:0003677,GO:0005856,GO:0005515,GO:0060090,GO:0005795,GO:0005815,GO:0015459,GO:0005801,GO:0005829,GO:0000086,GO:0010389,GO:0097711,GO:0033138,GO:0044325,GO:0061337,GO:0005102,GO:0007268,GO:0098978,GO:0060306,GO:0008076,GO:0034237,GO:0086091,GO:0071320,GO:0007020,GO:0098962,GO:1901018,GO:0031116,GO:0098909,GO:0051661,GO:1903358,GO:…	regulation of ventricular cardiac muscle cell membrane repolarization|cytoplasm|Golgi apparatus|intracellular membrane-bounded organelle|centrosome|signal transduction|DNA binding|cytoskeleton|protein binding|molecular adaptor activity|Golgi stack|microtubule organizing center|potassium channel regulator activity|cis-Golgi network|cytosol|G2/M transition of mitotic cell cycle|regulation of G2/M t…
AKAP9	4.94031e-06	0.00516127	0.361	0.373	0.261777	4	0.968	ENSG00000127914	10142	protein_coding	A-kinase anchoring protein 9 [Source:HGNC Symbol;Acc:HGNC:379]	GO:0060307,GO:0005737,GO:0005794,GO:0043231,GO:0005813,GO:0007165,GO:0003677,GO:0005856,GO:0005515,GO:0060090,GO:0005795,GO:0005815,GO:0015459,GO:0005801,GO:0005829,GO:0000086,GO:0010389,GO:0097711,GO:0033138,GO:0044325,GO:0061337,GO:0005102,GO:0007268,GO:0098978,GO:0060306,GO:0008076,GO:0034237,GO:0086091,GO:0071320,GO:0007020,GO:0098962,GO:1901018,GO:0031116,GO:0098909,GO:0051661,GO:1903358,GO:…	regulation of ventricular cardiac muscle cell membrane repolarization|cytoplasm|Golgi apparatus|intracellular membrane-bounded organelle|centrosome|signal transduction|DNA binding|cytoskeleton|protein binding|molecular adaptor activity|Golgi stack|microtubule organizing center|potassium channel regulator activity|cis-Golgi network|cytosol|G2/M transition of mitotic cell cycle|regulation of G2/M t…
AKIRIN1	1.48932e-16	0.0700934	0.497	0.408	7.8916e-12	1	1.218	ENSG00000174574	79647	protein_coding	akirin 1 [Source:HGNC Symbol;Acc:HGNC:25744]	GO:0005634,GO:0005654,GO:0031965,GO:0005515,GO:0010592,GO:0010759,GO:0014839,GO:0045663,GO:1902723,GO:1902725	nucleus|nucleoplasm|nuclear membrane|protein binding|positive regulation of lamellipodium assembly|positive regulation of macrophage chemotaxis|myoblast migration involved in skeletal muscle regeneration|positive regulation of myoblast differentiation|negative regulation of skeletal muscle satellite cell proliferation|negative regulation of satellite cell differentiation
AKIRIN1	3.33697e-22	0.0140283	0.376	0.467	1.7682e-17	2	0.805	ENSG00000174574	79647	protein_coding	akirin 1 [Source:HGNC Symbol;Acc:HGNC:25744]	GO:0005634,GO:0005654,GO:0031965,GO:0005515,GO:0010592,GO:0010759,GO:0014839,GO:0045663,GO:1902723,GO:1902725	nucleus|nucleoplasm|nuclear membrane|protein binding|positive regulation of lamellipodium assembly|positive regulation of macrophage chemotaxis|myoblast migration involved in skeletal muscle regeneration|positive regulation of myoblast differentiation|negative regulation of skeletal muscle satellite cell proliferation|negative regulation of satellite cell differentiation
AKIRIN2	7.99886e-32	0.145102	0.504	0.353	4.23844e-27	1	1.428	ENSG00000135334	55122	protein_coding	akirin 2 [Source:HGNC Symbol;Acc:HGNC:21407]	GO:0005634,GO:0005654,GO:0005515,GO:0007275,GO:0002376,GO:0045087,GO:0019899,GO:0017053,GO:0000122,GO:0008284,GO:0009792,GO:0010629,GO:0010950,GO:0032496,GO:0032755,GO:0045892,GO:0045944	nucleus|nucleoplasm|protein binding|multicellular organism development|immune system process|innate immune response|enzyme binding|transcriptional repressor complex|negative regulation of transcription by RNA polymerase II|positive regulation of cell population proliferation|embryo development ending in birth or egg hatching|negative regulation of gene expression|positive regulation of endopeptid…
AKIRIN2	4.65734e-22	0.00366573	0.344	0.432	2.46783e-17	2	0.796	ENSG00000135334	55122	protein_coding	akirin 2 [Source:HGNC Symbol;Acc:HGNC:21407]	GO:0005634,GO:0005654,GO:0005515,GO:0007275,GO:0002376,GO:0045087,GO:0019899,GO:0017053,GO:0000122,GO:0008284,GO:0009792,GO:0010629,GO:0010950,GO:0032496,GO:0032755,GO:0045892,GO:0045944	nucleus|nucleoplasm|protein binding|multicellular organism development|immune system process|innate immune response|enzyme binding|transcriptional repressor complex|negative regulation of transcription by RNA polymerase II|positive regulation of cell population proliferation|embryo development ending in birth or egg hatching|negative regulation of gene expression|positive regulation of endopeptid…
AKR1A1	6.32107e-27	0.069465	0.358	0.426	3.34941e-22	2	0.84	ENSG00000117448	10327	protein_coding	aldo-keto reductase family 1 member A1 [Source:HGNC Symbol;Acc:HGNC:380]	GO:0005737,GO:0016020,GO:0016491,GO:0055114,GO:0005615,GO:0005829,GO:0005886,GO:0005515,GO:0022900,GO:0070062,GO:0016324,GO:0004032,GO:0008106,GO:0047655,GO:0009055,GO:1901687,GO:0006081,GO:0044597,GO:0044598,GO:0110095,GO:0019640,GO:0004033,GO:0047939,GO:0047941,GO:0006006,GO:0019853,GO:0042840,GO:0046185,GO:0045202	cytoplasm|membrane|oxidoreductase activity|oxidation-reduction process|extracellular space|cytosol|plasma membrane|protein binding|electron transport chain|extracellular exosome|apical plasma membrane|alditol:NADP+ 1-oxidoreductase activity|alcohol dehydrogenase (NADP+) activity|allyl-alcohol dehydrogenase activity|electron transfer activity|glutathione derivative biosynthetic process|cellular al…	path:hsa00010,path:hsa00040,path:hsa00561	Glycolysis / Gluconeogenesis|Pentose and glucuronate interconversions|Glycerolipid metabolism
AKR1A1	2.34555e-18	0.0387613	0.594	0.387	1.24286e-13	5	1.535	ENSG00000117448	10327	protein_coding	aldo-keto reductase family 1 member A1 [Source:HGNC Symbol;Acc:HGNC:380]	GO:0005737,GO:0016020,GO:0016491,GO:0055114,GO:0005615,GO:0005829,GO:0005886,GO:0005515,GO:0022900,GO:0070062,GO:0016324,GO:0004032,GO:0008106,GO:0047655,GO:0009055,GO:1901687,GO:0006081,GO:0044597,GO:0044598,GO:0110095,GO:0019640,GO:0004033,GO:0047939,GO:0047941,GO:0006006,GO:0019853,GO:0042840,GO:0046185,GO:0045202	cytoplasm|membrane|oxidoreductase activity|oxidation-reduction process|extracellular space|cytosol|plasma membrane|protein binding|electron transport chain|extracellular exosome|apical plasma membrane|alditol:NADP+ 1-oxidoreductase activity|alcohol dehydrogenase (NADP+) activity|allyl-alcohol dehydrogenase activity|electron transfer activity|glutathione derivative biosynthetic process|cellular al…	path:hsa00010,path:hsa00040,path:hsa00561	Glycolysis / Gluconeogenesis|Pentose and glucuronate interconversions|Glycerolipid metabolism
AKT1	1.23002e-22	0.0118173	0.27	0.344	6.51761e-18	2	0.785	ENSG00000142208	207	protein_coding	AKT serine/threonine kinase 1 [Source:HGNC Symbol;Acc:HGNC:391]	GO:0010628,GO:1900087,GO:0046326,GO:1903078,GO:0051091,GO:0001934,GO:0045600,GO:0010507,GO:0032869,GO:0006469,GO:0005634,GO:0005737,GO:0016020,GO:0000166,GO:0004672,GO:0004674,GO:0005524,GO:0016301,GO:0016740,GO:0006468,GO:0016310,GO:0043066,GO:0005829,GO:0042803,GO:0005886,GO:0015630,GO:0005515,GO:0007165,GO:0006915,GO:0005975,GO:0007275,GO:0060416,GO:0030154,GO:0008643,GO:0042802,GO:0005516,GO:…	positive regulation of gene expression|positive regulation of G1/S transition of mitotic cell cycle|positive regulation of glucose import|positive regulation of protein localization to plasma membrane|positive regulation of DNA-binding transcription factor activity|positive regulation of protein phosphorylation|positive regulation of fat cell differentiation|negative regulation of autophagy|cellu…	path:hsa01521,path:hsa01522,path:hsa01524,path:hsa04010,path:hsa04012,path:hsa04014,path:hsa04015,path:hsa04022,path:hsa04024,path:hsa04062,path:hsa04066,path:hsa04068,path:hsa04071,path:hsa04072,path:hsa04140,path:hsa04150,path:hsa04151,path:hsa04152,path:hsa04210,path:hsa04211,path:hsa04213,path:hsa04218,path:hsa04261,path:hsa04370,path:hsa04371,path:hsa04380,path:hsa04510,path:hsa04550,path:hs…	EGFR tyrosine kinase inhibitor resistance|Endocrine resistance|Platinum drug resistance|MAPK signaling pathway|ErbB signaling pathway|Ras signaling pathway|Rap1 signaling pathway|cGMP-PKG signaling pathway|cAMP signaling pathway|Chemokine signaling pathway|HIF-1 signaling pathway|FoxO signaling pathway|Sphingolipid signaling pathway|Phospholipase D signaling pathway|Autophagy - animal|mTOR signal…
AKT1	0.000348591	0.0347323	0.325	0.32	1	3	1.016	ENSG00000142208	207	protein_coding	AKT serine/threonine kinase 1 [Source:HGNC Symbol;Acc:HGNC:391]	GO:0010628,GO:1900087,GO:0046326,GO:1903078,GO:0051091,GO:0001934,GO:0045600,GO:0010507,GO:0032869,GO:0006469,GO:0005634,GO:0005737,GO:0016020,GO:0000166,GO:0004672,GO:0004674,GO:0005524,GO:0016301,GO:0016740,GO:0006468,GO:0016310,GO:0043066,GO:0005829,GO:0042803,GO:0005886,GO:0015630,GO:0005515,GO:0007165,GO:0006915,GO:0005975,GO:0007275,GO:0060416,GO:0030154,GO:0008643,GO:0042802,GO:0005516,GO:…	positive regulation of gene expression|positive regulation of G1/S transition of mitotic cell cycle|positive regulation of glucose import|positive regulation of protein localization to plasma membrane|positive regulation of DNA-binding transcription factor activity|positive regulation of protein phosphorylation|positive regulation of fat cell differentiation|negative regulation of autophagy|cellu…	path:hsa01521,path:hsa01522,path:hsa01524,path:hsa04010,path:hsa04012,path:hsa04014,path:hsa04015,path:hsa04022,path:hsa04024,path:hsa04062,path:hsa04066,path:hsa04068,path:hsa04071,path:hsa04072,path:hsa04140,path:hsa04150,path:hsa04151,path:hsa04152,path:hsa04210,path:hsa04211,path:hsa04213,path:hsa04218,path:hsa04261,path:hsa04370,path:hsa04371,path:hsa04380,path:hsa04510,path:hsa04550,path:hs…	EGFR tyrosine kinase inhibitor resistance|Endocrine resistance|Platinum drug resistance|MAPK signaling pathway|ErbB signaling pathway|Ras signaling pathway|Rap1 signaling pathway|cGMP-PKG signaling pathway|cAMP signaling pathway|Chemokine signaling pathway|HIF-1 signaling pathway|FoxO signaling pathway|Sphingolipid signaling pathway|Phospholipase D signaling pathway|Autophagy - animal|mTOR signal…
AKT1	0.000160824	0.0421188	0.291	0.325	1	4	0.895	ENSG00000142208	207	protein_coding	AKT serine/threonine kinase 1 [Source:HGNC Symbol;Acc:HGNC:391]	GO:0010628,GO:1900087,GO:0046326,GO:1903078,GO:0051091,GO:0001934,GO:0045600,GO:0010507,GO:0032869,GO:0006469,GO:0005634,GO:0005737,GO:0016020,GO:0000166,GO:0004672,GO:0004674,GO:0005524,GO:0016301,GO:0016740,GO:0006468,GO:0016310,GO:0043066,GO:0005829,GO:0042803,GO:0005886,GO:0015630,GO:0005515,GO:0007165,GO:0006915,GO:0005975,GO:0007275,GO:0060416,GO:0030154,GO:0008643,GO:0042802,GO:0005516,GO:…	positive regulation of gene expression|positive regulation of G1/S transition of mitotic cell cycle|positive regulation of glucose import|positive regulation of protein localization to plasma membrane|positive regulation of DNA-binding transcription factor activity|positive regulation of protein phosphorylation|positive regulation of fat cell differentiation|negative regulation of autophagy|cellu…	path:hsa01521,path:hsa01522,path:hsa01524,path:hsa04010,path:hsa04012,path:hsa04014,path:hsa04015,path:hsa04022,path:hsa04024,path:hsa04062,path:hsa04066,path:hsa04068,path:hsa04071,path:hsa04072,path:hsa04140,path:hsa04150,path:hsa04151,path:hsa04152,path:hsa04210,path:hsa04211,path:hsa04213,path:hsa04218,path:hsa04261,path:hsa04370,path:hsa04371,path:hsa04380,path:hsa04510,path:hsa04550,path:hs…	EGFR tyrosine kinase inhibitor resistance|Endocrine resistance|Platinum drug resistance|MAPK signaling pathway|ErbB signaling pathway|Ras signaling pathway|Rap1 signaling pathway|cGMP-PKG signaling pathway|cAMP signaling pathway|Chemokine signaling pathway|HIF-1 signaling pathway|FoxO signaling pathway|Sphingolipid signaling pathway|Phospholipase D signaling pathway|Autophagy - animal|mTOR signal…
AKT1	2.18416e-16	0.045219	0.505	0.303	1.15734e-11	5	1.667	ENSG00000142208	207	protein_coding	AKT serine/threonine kinase 1 [Source:HGNC Symbol;Acc:HGNC:391]	GO:0010628,GO:1900087,GO:0046326,GO:1903078,GO:0051091,GO:0001934,GO:0045600,GO:0010507,GO:0032869,GO:0006469,GO:0005634,GO:0005737,GO:0016020,GO:0000166,GO:0004672,GO:0004674,GO:0005524,GO:0016301,GO:0016740,GO:0006468,GO:0016310,GO:0043066,GO:0005829,GO:0042803,GO:0005886,GO:0015630,GO:0005515,GO:0007165,GO:0006915,GO:0005975,GO:0007275,GO:0060416,GO:0030154,GO:0008643,GO:0042802,GO:0005516,GO:…	positive regulation of gene expression|positive regulation of G1/S transition of mitotic cell cycle|positive regulation of glucose import|positive regulation of protein localization to plasma membrane|positive regulation of DNA-binding transcription factor activity|positive regulation of protein phosphorylation|positive regulation of fat cell differentiation|negative regulation of autophagy|cellu…	path:hsa01521,path:hsa01522,path:hsa01524,path:hsa04010,path:hsa04012,path:hsa04014,path:hsa04015,path:hsa04022,path:hsa04024,path:hsa04062,path:hsa04066,path:hsa04068,path:hsa04071,path:hsa04072,path:hsa04140,path:hsa04150,path:hsa04151,path:hsa04152,path:hsa04210,path:hsa04211,path:hsa04213,path:hsa04218,path:hsa04261,path:hsa04370,path:hsa04371,path:hsa04380,path:hsa04510,path:hsa04550,path:hs…	EGFR tyrosine kinase inhibitor resistance|Endocrine resistance|Platinum drug resistance|MAPK signaling pathway|ErbB signaling pathway|Ras signaling pathway|Rap1 signaling pathway|cGMP-PKG signaling pathway|cAMP signaling pathway|Chemokine signaling pathway|HIF-1 signaling pathway|FoxO signaling pathway|Sphingolipid signaling pathway|Phospholipase D signaling pathway|Autophagy - animal|mTOR signal…
AKT2	1.37105e-30	0.121962	0.364	0.216	7.2649e-26	1	1.685	ENSG00000105221	208	protein_coding	AKT serine/threonine kinase 2 [Source:HGNC Symbol;Acc:HGNC:392]	GO:0046326,GO:0030335,GO:0032869,GO:0005634,GO:0005737,GO:0016020,GO:0043231,GO:0046872,GO:0000166,GO:0004672,GO:0004674,GO:0005524,GO:0016301,GO:0016740,GO:0006468,GO:0016310,GO:0043066,GO:0005829,GO:0005886,GO:0005515,GO:0007165,GO:0006915,GO:0005975,GO:0007275,GO:0008643,GO:0005768,GO:0005769,GO:0035556,GO:0006006,GO:0005654,GO:0045444,GO:0001934,GO:0005938,GO:0032587,GO:0006417,GO:0090314,GO:…	positive regulation of glucose import|positive regulation of cell migration|cellular response to insulin stimulus|nucleus|cytoplasm|membrane|intracellular membrane-bounded organelle|metal ion binding|nucleotide binding|protein kinase activity|protein serine/threonine kinase activity|ATP binding|kinase activity|transferase activity|protein phosphorylation|phosphorylation|negative regulation of apo…	path:hsa01521,path:hsa01522,path:hsa01524,path:hsa04010,path:hsa04012,path:hsa04014,path:hsa04015,path:hsa04022,path:hsa04024,path:hsa04062,path:hsa04066,path:hsa04068,path:hsa04071,path:hsa04072,path:hsa04140,path:hsa04150,path:hsa04151,path:hsa04152,path:hsa04210,path:hsa04211,path:hsa04213,path:hsa04218,path:hsa04261,path:hsa04370,path:hsa04371,path:hsa04380,path:hsa04510,path:hsa04550,path:hs…	EGFR tyrosine kinase inhibitor resistance|Endocrine resistance|Platinum drug resistance|MAPK signaling pathway|ErbB signaling pathway|Ras signaling pathway|Rap1 signaling pathway|cGMP-PKG signaling pathway|cAMP signaling pathway|Chemokine signaling pathway|HIF-1 signaling pathway|FoxO signaling pathway|Sphingolipid signaling pathway|Phospholipase D signaling pathway|Autophagy - animal|mTOR signal…
AKT2	3.80772e-10	0.0795409	0.246	0.27	2.01763e-05	3	0.911	ENSG00000105221	208	protein_coding	AKT serine/threonine kinase 2 [Source:HGNC Symbol;Acc:HGNC:392]	GO:0046326,GO:0030335,GO:0032869,GO:0005634,GO:0005737,GO:0016020,GO:0043231,GO:0046872,GO:0000166,GO:0004672,GO:0004674,GO:0005524,GO:0016301,GO:0016740,GO:0006468,GO:0016310,GO:0043066,GO:0005829,GO:0005886,GO:0005515,GO:0007165,GO:0006915,GO:0005975,GO:0007275,GO:0008643,GO:0005768,GO:0005769,GO:0035556,GO:0006006,GO:0005654,GO:0045444,GO:0001934,GO:0005938,GO:0032587,GO:0006417,GO:0090314,GO:…	positive regulation of glucose import|positive regulation of cell migration|cellular response to insulin stimulus|nucleus|cytoplasm|membrane|intracellular membrane-bounded organelle|metal ion binding|nucleotide binding|protein kinase activity|protein serine/threonine kinase activity|ATP binding|kinase activity|transferase activity|protein phosphorylation|phosphorylation|negative regulation of apo…	path:hsa01521,path:hsa01522,path:hsa01524,path:hsa04010,path:hsa04012,path:hsa04014,path:hsa04015,path:hsa04022,path:hsa04024,path:hsa04062,path:hsa04066,path:hsa04068,path:hsa04071,path:hsa04072,path:hsa04140,path:hsa04150,path:hsa04151,path:hsa04152,path:hsa04210,path:hsa04211,path:hsa04213,path:hsa04218,path:hsa04261,path:hsa04370,path:hsa04371,path:hsa04380,path:hsa04510,path:hsa04550,path:hs…	EGFR tyrosine kinase inhibitor resistance|Endocrine resistance|Platinum drug resistance|MAPK signaling pathway|ErbB signaling pathway|Ras signaling pathway|Rap1 signaling pathway|cGMP-PKG signaling pathway|cAMP signaling pathway|Chemokine signaling pathway|HIF-1 signaling pathway|FoxO signaling pathway|Sphingolipid signaling pathway|Phospholipase D signaling pathway|Autophagy - animal|mTOR signal…
AKT2	1.04341e-26	0.0949878	0.515	0.243	5.52883e-22	5	2.119	ENSG00000105221	208	protein_coding	AKT serine/threonine kinase 2 [Source:HGNC Symbol;Acc:HGNC:392]	GO:0046326,GO:0030335,GO:0032869,GO:0005634,GO:0005737,GO:0016020,GO:0043231,GO:0046872,GO:0000166,GO:0004672,GO:0004674,GO:0005524,GO:0016301,GO:0016740,GO:0006468,GO:0016310,GO:0043066,GO:0005829,GO:0005886,GO:0005515,GO:0007165,GO:0006915,GO:0005975,GO:0007275,GO:0008643,GO:0005768,GO:0005769,GO:0035556,GO:0006006,GO:0005654,GO:0045444,GO:0001934,GO:0005938,GO:0032587,GO:0006417,GO:0090314,GO:…	positive regulation of glucose import|positive regulation of cell migration|cellular response to insulin stimulus|nucleus|cytoplasm|membrane|intracellular membrane-bounded organelle|metal ion binding|nucleotide binding|protein kinase activity|protein serine/threonine kinase activity|ATP binding|kinase activity|transferase activity|protein phosphorylation|phosphorylation|negative regulation of apo…	path:hsa01521,path:hsa01522,path:hsa01524,path:hsa04010,path:hsa04012,path:hsa04014,path:hsa04015,path:hsa04022,path:hsa04024,path:hsa04062,path:hsa04066,path:hsa04068,path:hsa04071,path:hsa04072,path:hsa04140,path:hsa04150,path:hsa04151,path:hsa04152,path:hsa04210,path:hsa04211,path:hsa04213,path:hsa04218,path:hsa04261,path:hsa04370,path:hsa04371,path:hsa04380,path:hsa04510,path:hsa04550,path:hs…	EGFR tyrosine kinase inhibitor resistance|Endocrine resistance|Platinum drug resistance|MAPK signaling pathway|ErbB signaling pathway|Ras signaling pathway|Rap1 signaling pathway|cGMP-PKG signaling pathway|cAMP signaling pathway|Chemokine signaling pathway|HIF-1 signaling pathway|FoxO signaling pathway|Sphingolipid signaling pathway|Phospholipase D signaling pathway|Autophagy - animal|mTOR signal…
AL022718.1	3.10062e-69	0.554122	0.86	0.798	1.64296e-64	3	1.078	--	--	--	--	--	--	--	--
AL022718.1	1.90059e-43	0.458485	0.822	0.805	1.00709e-38	4	1.021	--	--	--	--	--	--	--	--
AL024508.2	2.09731e-49	0.218546	0.277	0.316	1.11132e-44	2	0.877	ENSG00000272189	--	lncRNA	novel transcript, antisense to MAP7
AL024508.2	7.9858e-18	0.0800853	0.228	0.317	4.23152e-13	3	0.719	ENSG00000272189	--	lncRNA	novel transcript, antisense to MAP7
AL024508.2	5.04896e-14	0.00604827	0.212	0.315	2.67534e-09	4	0.673	ENSG00000272189	--	lncRNA	novel transcript, antisense to MAP7
AL031727.1	1.3405e-21	0.290647	0.715	0.703	7.10305e-17	3	1.017	--	--	--	--	--	--	--	--
AL031727.1	9.64023e-63	0.601953	0.77	0.697	5.10817e-58	4	1.105	--	--	--	--	--	--	--	--
AL035071.1	6.74604e-55	0.40007	0.287	0.101	3.57459e-50	2	2.842	ENSG00000260257	--	lncRNA	novel transcript
AL035078.1	3.50648e-76	0.104831	0.238	0.401	1.85801e-71	2	0.594	ENSG00000254584	--	lncRNA	novel transcript
AL035078.1	3.64112e-32	0.130716	0.252	0.367	1.92935e-27	3	0.687	ENSG00000254584	--	lncRNA	novel transcript
AL035078.1	1.4145e-23	0.0987318	0.259	0.362	7.49513e-19	4	0.715	ENSG00000254584	--	lncRNA	novel transcript
AL035398.1	2.47603e-104	0.0635959	0.353	0.075	1.312e-99	1	4.707	--	--	--	--	--	--	--	--
AL035398.1	2.05125e-30	0.0429796	0.419	0.146	1.08692e-25	5	2.87	--	--	--	--	--	--	--	--
AL049873.1	5.92275e-53	0.116771	0.165	0.321	3.13835e-48	3	0.514	--	--	--	--	--	--	--	--
AL049873.1	3.05942e-43	0.0971213	0.16	0.316	1.62112e-38	4	0.506	--	--	--	--	--	--	--	--
AL079338.1	8.19234e-21	0.340297	0.262	0.09	4.34095e-16	4	2.911	--	--	--	--	--	--	--	--
AL109741.2	4.10311e-155	0.0152535	0.481	0.146	2.17415e-150	1	3.295	--	--	--	--	--	--	--	--
AL109741.2	4.39628e-43	0.0741071	0.115	0.28	2.3295e-38	4	0.411	--	--	--	--	--	--	--	--
AL109741.2	3.03163e-53	0.0229139	0.597	0.229	1.6064e-48	5	2.607	--	--	--	--	--	--	--	--
AL122020.1	7.465e-22	0.175895	0.343	0.399	3.95555e-17	3	0.86	--	--	--	--	--	--	--	--
AL122020.1	2.3042e-35	0.423697	0.421	0.387	1.22095e-30	4	1.088	--	--	--	--	--	--	--	--
AL133260.1	2.38693e-48	0.0708584	0.311	0.124	1.26479e-43	1	2.508	--	--	--	--	--	--	--	--
AL133260.1	2.84912e-19	0.097384	0.389	0.169	1.50969e-14	5	2.302	--	--	--	--	--	--	--	--
AL136380.1	4.37277e-22	0.15905	0.276	0.292	2.31704e-17	3	0.945	--	--	--	--	--	--	--	--
AL136380.1	1.96061e-26	0.299021	0.322	0.285	1.03889e-21	4	1.13	--	--	--	--	--	--	--	--
AL161431.1	4.38655e-45	0.141292	0.436	0.22	2.32435e-40	1	1.982	ENSG00000275216	--	lncRNA	novel transcript
AL161431.1	2.21053e-51	0.178831	0.204	0.336	1.17132e-46	2	0.607	ENSG00000275216	--	lncRNA	novel transcript
AL161787.1	4.90682e-22	0.0556088	0.269	0.148	2.60003e-17	1	1.818	--	--	--	--	--	--	--	--
AL161787.1	1.2441e-22	0.0038339	0.366	0.173	6.59225e-18	5	2.116	--	--	--	--	--	--	--	--
AL161909.1	1.70621e-53	0.00482337	0.482	0.158	9.04089e-49	5	3.051	--	--	--	--	--	--	--	--
AL354707.2	7.17108e-21	0.0142942	0.254	0.074	3.79981e-16	5	3.432	ENSG00000229611	--	lncRNA	long intergenic non-protein coding RNA 2851 [Source:HGNC Symbol;Acc:HGNC:54387]
AL355032.1	8.23916e-26	0.0158596	0.3	0.098	4.36577e-21	5	3.061	--	--	--	--	--	--	--	--
AL355309.1	5.08278e-43	0.41429	0.524	0.474	2.69326e-38	3	1.105	--	--	--	--	--	--	--	--
AL355309.1	2.46281e-21	0.172044	0.421	0.489	1.30499e-16	4	0.861	--	--	--	--	--	--	--	--
AL358472.1	7.15499e-119	0.0267775	0.411	0.123	3.79128e-114	1	3.341	--	--	--	--	--	--	--	--
AL359976.1	2.85141e-122	0.0894254	0.146	0.365	1.5109e-117	2	0.4	--	--	--	--	--	--	--	--
AL359976.1	3.94754e-37	0.0895202	0.185	0.316	2.09172e-32	3	0.585	--	--	--	--	--	--	--	--
AL365258.2	8.30953e-21	0.210057	0.28	0.284	4.40305e-16	3	0.986	--	--	--	--	--	--	--	--
AL365258.2	5.34791e-14	0.0802633	0.217	0.292	2.83375e-09	4	0.743	--	--	--	--	--	--	--	--
AL365357.1	7.18433e-24	0.293446	0.259	0.18	3.80683e-19	4	1.439	--	--	--	--	--	--	--	--
AL390119.1	1.43396e-101	0.0585211	0.346	0.061	7.59829e-97	1	5.672	--	--	--	--	--	--	--	--
AL390119.1	2.16605e-38	0.0150379	0.399	0.136	1.14775e-33	5	2.934	--	--	--	--	--	--	--	--
AL450405.1	4.46825e-160	0.632155	0.593	0.151	2.36764e-155	1	3.927	--	--	--	--	--	--	--	--
AL450405.1	5.78092e-39	0.34818	0.657	0.269	3.06319e-34	5	2.442	--	--	--	--	--	--	--	--
AL450998.1	5.16536e-30	0.0244354	0.383	0.134	2.73702e-25	5	2.858	--	--	--	--	--	--	--	--
AL590867.2	7.11886e-114	0.177577	0.644	0.276	3.77214e-109	1	2.333	--	--	--	--	--	--	--	--
AL590867.2	7.03356e-23	0.0481649	0.28	0.418	3.72694e-18	4	0.67	--	--	--	--	--	--	--	--
AL590867.2	3.028e-47	0.050143	0.746	0.37	1.60448e-42	5	2.016	--	--	--	--	--	--	--	--
AL591846.1	1.30361e-20	0.0360132	0.323	0.116	6.90757e-16	5	2.784	--	--	--	--	--	--	--	--
ALCAM	5.06106e-151	0.720571	0.567	0.141	2.68175e-146	1	4.021	ENSG00000170017	214	protein_coding	activated leukocyte cell adhesion molecule [Source:HGNC Symbol;Acc:HGNC:400]	GO:0016020,GO:0016021,GO:0007155,GO:0005886,GO:0042995,GO:0005515,GO:0005576,GO:0002376,GO:0005925,GO:0030425,GO:0002250,GO:0042101,GO:0042802,GO:0005887,GO:0030424,GO:0070062,GO:0007165,GO:0031226,GO:0005102,GO:0001772,GO:0048846,GO:0031290,GO:0007157,GO:1990138,GO:0007411,GO:0008045,GO:0009897,GO:0043025	membrane|integral component of membrane|cell adhesion|plasma membrane|cell projection|protein binding|extracellular region|immune system process|focal adhesion|dendrite|adaptive immune response|T cell receptor complex|identical protein binding|integral component of plasma membrane|axon|extracellular exosome|signal transduction|intrinsic component of plasma membrane|signaling receptor binding|immu…	path:hsa04514	Cell adhesion molecules (CAMs)
ALCAM	4.67246e-34	0.173659	0.584	0.259	2.47584e-29	5	2.255	ENSG00000170017	214	protein_coding	activated leukocyte cell adhesion molecule [Source:HGNC Symbol;Acc:HGNC:400]	GO:0016020,GO:0016021,GO:0007155,GO:0005886,GO:0042995,GO:0005515,GO:0005576,GO:0002376,GO:0005925,GO:0030425,GO:0002250,GO:0042101,GO:0042802,GO:0005887,GO:0030424,GO:0070062,GO:0007165,GO:0031226,GO:0005102,GO:0001772,GO:0048846,GO:0031290,GO:0007157,GO:1990138,GO:0007411,GO:0008045,GO:0009897,GO:0043025	membrane|integral component of membrane|cell adhesion|plasma membrane|cell projection|protein binding|extracellular region|immune system process|focal adhesion|dendrite|adaptive immune response|T cell receptor complex|identical protein binding|integral component of plasma membrane|axon|extracellular exosome|signal transduction|intrinsic component of plasma membrane|signaling receptor binding|immu…	path:hsa04514	Cell adhesion molecules (CAMs)
ALDH1A1	2.42751e-19	0.126783	0.261	0.078	1.28629e-14	5	3.346	ENSG00000165092	216	protein_coding	aldehyde dehydrogenase 1 family member A1 [Source:HGNC Symbol;Acc:HGNC:402]	GO:0005737,GO:0000166,GO:0005829,GO:0016491,GO:0055114,GO:0043547,GO:0016620,GO:0005096,GO:0070062,GO:0004029,GO:0120163,GO:0006081,GO:0001758,GO:0001523,GO:0042572,GO:0006069,GO:0005497,GO:0018479,GO:0051287,GO:0061624	cytoplasm|nucleotide binding|cytosol|oxidoreductase activity|oxidation-reduction process|positive regulation of GTPase activity|oxidoreductase activity, acting on the aldehyde or oxo group of donors, NAD or NADP as acceptor|GTPase activator activity|extracellular exosome|aldehyde dehydrogenase (NAD) activity|negative regulation of cold-induced thermogenesis|cellular aldehyde metabolic process|ret…	path:hsa00830	Retinol metabolism
ALDH7A1	3.27557e-61	0.297054	0.427	0.171	1.73566e-56	1	2.497	ENSG00000164904	501	protein_coding	aldehyde dehydrogenase 7 family member A1 [Source:HGNC Symbol;Acc:HGNC:877]	GO:0005829,GO:0016491,GO:0055114,GO:0005739,GO:0016620,GO:0005634,GO:0005737,GO:0005515,GO:0070062,GO:0006554,GO:0005759,GO:0007605,GO:0004029,GO:0043878,GO:0006081,GO:0004043,GO:0008802,GO:0019285,GO:0042426	cytosol|oxidoreductase activity|oxidation-reduction process|mitochondrion|oxidoreductase activity, acting on the aldehyde or oxo group of donors, NAD or NADP as acceptor|nucleus|cytoplasm|protein binding|extracellular exosome|lysine catabolic process|mitochondrial matrix|sensory perception of sound|aldehyde dehydrogenase (NAD) activity|glyceraldehyde-3-phosphate dehydrogenase (NAD+) (non-phosphor…	path:hsa00010,path:hsa00053,path:hsa00071,path:hsa00260,path:hsa00280,path:hsa00310,path:hsa00330,path:hsa00340,path:hsa00380,path:hsa00410,path:hsa00561,path:hsa00620	Glycolysis / Gluconeogenesis|Ascorbate and aldarate metabolism|Fatty acid degradation|Glycine, serine and threonine metabolism|Valine, leucine and isoleucine degradation|Lysine degradation|Arginine and proline metabolism|Histidine metabolism|Tryptophan metabolism|beta-Alanine metabolism|Glycerolipid metabolism|Pyruvate metabolism
ALDH7A1	6.14519e-42	0.359203	0.617	0.225	3.25622e-37	5	2.742	ENSG00000164904	501	protein_coding	aldehyde dehydrogenase 7 family member A1 [Source:HGNC Symbol;Acc:HGNC:877]	GO:0005829,GO:0016491,GO:0055114,GO:0005739,GO:0016620,GO:0005634,GO:0005737,GO:0005515,GO:0070062,GO:0006554,GO:0005759,GO:0007605,GO:0004029,GO:0043878,GO:0006081,GO:0004043,GO:0008802,GO:0019285,GO:0042426	cytosol|oxidoreductase activity|oxidation-reduction process|mitochondrion|oxidoreductase activity, acting on the aldehyde or oxo group of donors, NAD or NADP as acceptor|nucleus|cytoplasm|protein binding|extracellular exosome|lysine catabolic process|mitochondrial matrix|sensory perception of sound|aldehyde dehydrogenase (NAD) activity|glyceraldehyde-3-phosphate dehydrogenase (NAD+) (non-phosphor…	path:hsa00010,path:hsa00053,path:hsa00071,path:hsa00260,path:hsa00280,path:hsa00310,path:hsa00330,path:hsa00340,path:hsa00380,path:hsa00410,path:hsa00561,path:hsa00620	Glycolysis / Gluconeogenesis|Ascorbate and aldarate metabolism|Fatty acid degradation|Glycine, serine and threonine metabolism|Valine, leucine and isoleucine degradation|Lysine degradation|Arginine and proline metabolism|Histidine metabolism|Tryptophan metabolism|beta-Alanine metabolism|Glycerolipid metabolism|Pyruvate metabolism
ALG2	2.95053e-12	0.0139918	0.253	0.212	1.56343e-07	1	1.193	ENSG00000119523	85365	protein_coding	ALG2 alpha-1,3/1,6-mannosyltransferase [Source:HGNC Symbol;Acc:HGNC:23159]	GO:0006486,GO:0004378,GO:0097502,GO:0005634,GO:0005737,GO:0016020,GO:0016021,GO:0016740,GO:0005829,GO:0016757,GO:0015629,GO:0048471,GO:0005515,GO:0005789,GO:0048306,GO:0047485,GO:0046982,GO:0051592,GO:0006488,GO:0006490,GO:0000033,GO:0102704,GO:0033577	protein glycosylation|GDP-Man:Man1GlcNAc2-PP-Dol alpha-1,3-mannosyltransferase activity|mannosylation|nucleus|cytoplasm|membrane|integral component of membrane|transferase activity|cytosol|transferase activity, transferring glycosyl groups|actin cytoskeleton|perinuclear region of cytoplasm|protein binding|endoplasmic reticulum membrane|calcium-dependent protein binding|protein N-terminus binding|…	path:hsa00510	N-Glycan biosynthesis
ALG2	2.45742e-05	0.113116	0.266	0.219	1	3	1.215	ENSG00000119523	85365	protein_coding	ALG2 alpha-1,3/1,6-mannosyltransferase [Source:HGNC Symbol;Acc:HGNC:23159]	GO:0006486,GO:0004378,GO:0097502,GO:0005634,GO:0005737,GO:0016020,GO:0016021,GO:0016740,GO:0005829,GO:0016757,GO:0015629,GO:0048471,GO:0005515,GO:0005789,GO:0048306,GO:0047485,GO:0046982,GO:0051592,GO:0006488,GO:0006490,GO:0000033,GO:0102704,GO:0033577	protein glycosylation|GDP-Man:Man1GlcNAc2-PP-Dol alpha-1,3-mannosyltransferase activity|mannosylation|nucleus|cytoplasm|membrane|integral component of membrane|transferase activity|cytosol|transferase activity, transferring glycosyl groups|actin cytoskeleton|perinuclear region of cytoplasm|protein binding|endoplasmic reticulum membrane|calcium-dependent protein binding|protein N-terminus binding|…	path:hsa00510	N-Glycan biosynthesis
ALG2	1.00829e-08	0.0187719	0.333	0.215	0.000534271	5	1.549	ENSG00000119523	85365	protein_coding	ALG2 alpha-1,3/1,6-mannosyltransferase [Source:HGNC Symbol;Acc:HGNC:23159]	GO:0006486,GO:0004378,GO:0097502,GO:0005634,GO:0005737,GO:0016020,GO:0016021,GO:0016740,GO:0005829,GO:0016757,GO:0015629,GO:0048471,GO:0005515,GO:0005789,GO:0048306,GO:0047485,GO:0046982,GO:0051592,GO:0006488,GO:0006490,GO:0000033,GO:0102704,GO:0033577	protein glycosylation|GDP-Man:Man1GlcNAc2-PP-Dol alpha-1,3-mannosyltransferase activity|mannosylation|nucleus|cytoplasm|membrane|integral component of membrane|transferase activity|cytosol|transferase activity, transferring glycosyl groups|actin cytoskeleton|perinuclear region of cytoplasm|protein binding|endoplasmic reticulum membrane|calcium-dependent protein binding|protein N-terminus binding|…	path:hsa00510	N-Glycan biosynthesis
ALG3	1.93873e-32	0.250568	0.31	0.143	1.02729e-27	1	2.168	ENSG00000214160	10195	protein_coding	ALG3 alpha-1,3- mannosyltransferase [Source:HGNC Symbol;Acc:HGNC:23056]	GO:0016020,GO:0016021,GO:0016740,GO:0005783,GO:0005789,GO:0016757,GO:0005515,GO:0097502,GO:0006486,GO:0000030,GO:0030176,GO:0052925,GO:0000033,GO:0006488	membrane|integral component of membrane|transferase activity|endoplasmic reticulum|endoplasmic reticulum membrane|transferase activity, transferring glycosyl groups|protein binding|mannosylation|protein glycosylation|mannosyltransferase activity|integral component of endoplasmic reticulum membrane|dol-P-Man:Man(5)GlcNAc(2)-PP-Dol alpha-1,3-mannosyltransferase activity|alpha-1,3-mannosyltransferas…	path:hsa00510	N-Glycan biosynthesis
ALG3	6.20361e-17	0.206532	0.399	0.181	3.28717e-12	5	2.204	ENSG00000214160	10195	protein_coding	ALG3 alpha-1,3- mannosyltransferase [Source:HGNC Symbol;Acc:HGNC:23056]	GO:0016020,GO:0016021,GO:0016740,GO:0005783,GO:0005789,GO:0016757,GO:0005515,GO:0097502,GO:0006486,GO:0000030,GO:0030176,GO:0052925,GO:0000033,GO:0006488	membrane|integral component of membrane|transferase activity|endoplasmic reticulum|endoplasmic reticulum membrane|transferase activity, transferring glycosyl groups|protein binding|mannosylation|protein glycosylation|mannosyltransferase activity|integral component of endoplasmic reticulum membrane|dol-P-Man:Man(5)GlcNAc(2)-PP-Dol alpha-1,3-mannosyltransferase activity|alpha-1,3-mannosyltransferas…	path:hsa00510	N-Glycan biosynthesis
ALG5	4.25395e-17	0.10526	0.261	0.088	2.25408e-12	5	2.966	ENSG00000120697	29880	protein_coding	ALG5 dolichyl-phosphate beta-glucosyltransferase [Source:HGNC Symbol;Acc:HGNC:20266]	GO:0016020,GO:0016021,GO:0016740,GO:0005783,GO:0005789,GO:0016757,GO:0006486,GO:0006487,GO:0018279,GO:0004576,GO:0004581,GO:0007368	membrane|integral component of membrane|transferase activity|endoplasmic reticulum|endoplasmic reticulum membrane|transferase activity, transferring glycosyl groups|protein glycosylation|protein N-linked glycosylation|protein N-linked glycosylation via asparagine|oligosaccharyl transferase activity|dolichyl-phosphate beta-glucosyltransferase activity|determination of left/right symmetry	path:hsa00510	N-Glycan biosynthesis
ALG8	8.34744e-19	0.137065	0.33	0.128	4.42314e-14	5	2.578	ENSG00000159063	79053	protein_coding	ALG8 alpha-1,3-glucosyltransferase [Source:HGNC Symbol;Acc:HGNC:23161]	GO:0016020,GO:0016021,GO:0016740,GO:0005783,GO:0005789,GO:0016757,GO:0016758,GO:0042283,GO:0006486,GO:0006490,GO:0005515,GO:0097502,GO:0018279,GO:0006487,GO:0000033,GO:0006488,GO:0004583,GO:0042281	membrane|integral component of membrane|transferase activity|endoplasmic reticulum|endoplasmic reticulum membrane|transferase activity, transferring glycosyl groups|transferase activity, transferring hexosyl groups|dolichyl pyrophosphate Glc1Man9GlcNAc2 alpha-1,3-glucosyltransferase activity|protein glycosylation|oligosaccharide-lipid intermediate biosynthetic process|protein binding|mannosylatio…	path:hsa00510	N-Glycan biosynthesis
ALKBH5	3.44928e-27	0.112498	0.253	0.292	1.82771e-22	2	0.866	ENSG00000091542	54890	protein_coding	alkB homolog 5, RNA demethylase [Source:HGNC Symbol;Acc:HGNC:25996]	GO:0003723,GO:0006397,GO:0005634,GO:0016607,GO:0005794,GO:0046872,GO:0005829,GO:0005654,GO:0016491,GO:0055114,GO:0051213,GO:0030154,GO:0006406,GO:0007283,GO:0035515,GO:0035553,GO:0016706,GO:0001666,GO:0006307,GO:1990931,GO:0043488	RNA binding|mRNA processing|nucleus|nuclear speck|Golgi apparatus|metal ion binding|cytosol|nucleoplasm|oxidoreductase activity|oxidation-reduction process|dioxygenase activity|cell differentiation|mRNA export from nucleus|spermatogenesis|oxidative RNA demethylase activity|oxidative single-stranded RNA demethylation|2-oxoglutarate-dependent dioxygenase activity|response to hypoxia|DNA dealkylatio…
ALPL	8.13125e-36	0.236267	0.356	0.081	4.30859e-31	5	4.395	ENSG00000162551	249	protein_coding	alkaline phosphatase, biomineralization associated [Source:HGNC Symbol;Acc:HGNC:438]	GO:0016020,GO:0046872,GO:0016787,GO:0003824,GO:0005886,GO:0005515,GO:0016791,GO:0004035,GO:0016462,GO:0001958,GO:0003006,GO:0016311,GO:0032496,GO:0046677,GO:0051384,GO:0071407,GO:0071529,GO:0005615,GO:0031012,GO:0065010,GO:0005576,GO:0031225,GO:0070062,GO:0031214,GO:0001501,GO:0033280,GO:0001649	membrane|metal ion binding|hydrolase activity|catalytic activity|plasma membrane|protein binding|phosphatase activity|alkaline phosphatase activity|pyrophosphatase activity|endochondral ossification|developmental process involved in reproduction|dephosphorylation|response to lipopolysaccharide|response to antibiotic|response to glucocorticoid|cellular response to organic cyclic compound|cementum …	path:hsa00730,path:hsa00790	Thiamine metabolism|Folate biosynthesis
ALYREF	3.18621e-53	0.116906	0.593	0.367	1.68831e-48	1	1.616	ENSG00000183684	10189	protein_coding	Aly/REF export factor [Source:HGNC Symbol;Acc:HGNC:19071]	GO:0003676,GO:0003723,GO:0016607	nucleic acid binding|RNA binding|nuclear speck	path:hsa03013,path:hsa03015,path:hsa03040,path:hsa05168	RNA transport|mRNA surveillance pathway|Spliceosome|Herpes simplex infection
ALYREF	2.63731e-09	0.0978731	0.4	0.453	0.000139746	3	0.883	ENSG00000183684	10189	protein_coding	Aly/REF export factor [Source:HGNC Symbol;Acc:HGNC:19071]	GO:0003676,GO:0003723,GO:0016607	nucleic acid binding|RNA binding|nuclear speck	path:hsa03013,path:hsa03015,path:hsa03040,path:hsa05168	RNA transport|mRNA surveillance pathway|Spliceosome|Herpes simplex infection
ALYREF	2.72397e-42	0.402102	0.818	0.409	1.44338e-37	5	2	ENSG00000183684	10189	protein_coding	Aly/REF export factor [Source:HGNC Symbol;Acc:HGNC:19071]	GO:0003676,GO:0003723,GO:0016607	nucleic acid binding|RNA binding|nuclear speck	path:hsa03013,path:hsa03015,path:hsa03040,path:hsa05168	RNA transport|mRNA surveillance pathway|Spliceosome|Herpes simplex infection
AMD1	2.23009e-67	0.425647	0.73	0.662	1.18168e-62	2	1.103	ENSG00000123505	262	protein_coding	adenosylmethionine decarboxylase 1 [Source:HGNC Symbol;Acc:HGNC:457]	GO:0004014,GO:0006597,GO:0008295,GO:0016829,GO:0016831,GO:0005829,GO:0006596,GO:0006595,GO:0019810,GO:0006557,GO:0046500	adenosylmethionine decarboxylase activity|spermine biosynthetic process|spermidine biosynthetic process|lyase activity|carboxy-lyase activity|cytosol|polyamine biosynthetic process|polyamine metabolic process|putrescine binding|S-adenosylmethioninamine biosynthetic process|S-adenosylmethionine metabolic process	path:hsa00270,path:hsa00330	Cysteine and methionine metabolism|Arginine and proline metabolism
AMFR	1.25072e-18	0.076077	0.317	0.127	6.62733e-14	5	2.496	ENSG00000159461	267	protein_coding	autocrine motility factor receptor [Source:HGNC Symbol;Acc:HGNC:463]	GO:0016020,GO:0016021,GO:0005794,GO:0046872,GO:0016740,GO:0005783,GO:0005789,GO:0016567,GO:0005515,GO:0004842,GO:0044322,GO:0006511,GO:0042802,GO:0005829,GO:0000151,GO:0061630,GO:0000209,GO:0030433,GO:0090090,GO:0038023,GO:0006457,GO:0032991,GO:0030176,GO:0007165,GO:1904380,GO:0051259,GO:0048471,GO:0030968,GO:1904288,GO:0051087,GO:1990381,GO:0032092,GO:0051865,GO:0070936,GO:0030674,GO:0036513,GO:…	membrane|integral component of membrane|Golgi apparatus|metal ion binding|transferase activity|endoplasmic reticulum|endoplasmic reticulum membrane|protein ubiquitination|protein binding|ubiquitin-protein transferase activity|endoplasmic reticulum quality control compartment|ubiquitin-dependent protein catabolic process|identical protein binding|cytosol|ubiquitin ligase complex|ubiquitin protein …	path:hsa04141	Protein processing in endoplasmic reticulum
AMOTL2	3.44299e-49	0.275347	0.655	0.438	1.82437e-44	1	1.495	ENSG00000114019	51421	protein_coding	angiomotin like 2 [Source:HGNC Symbol;Acc:HGNC:17812]	GO:0005515,GO:0016055,GO:0005768,GO:0030334,GO:0005829,GO:0055037,GO:0030036,GO:0031410,GO:0035329,GO:0001525,GO:0005923,GO:0003365,GO:0042802,GO:0016324	protein binding|Wnt signaling pathway|endosome|regulation of cell migration|cytosol|recycling endosome|actin cytoskeleton organization|cytoplasmic vesicle|hippo signaling|angiogenesis|bicellular tight junction|establishment of cell polarity involved in ameboidal cell migration|identical protein binding|apical plasma membrane	path:hsa04530	Tight junction
AMOTL2	3.00186e-22	0.222259	0.779	0.487	1.59062e-17	5	1.6	ENSG00000114019	51421	protein_coding	angiomotin like 2 [Source:HGNC Symbol;Acc:HGNC:17812]	GO:0005515,GO:0016055,GO:0005768,GO:0030334,GO:0005829,GO:0055037,GO:0030036,GO:0031410,GO:0035329,GO:0001525,GO:0005923,GO:0003365,GO:0042802,GO:0016324	protein binding|Wnt signaling pathway|endosome|regulation of cell migration|cytosol|recycling endosome|actin cytoskeleton organization|cytoplasmic vesicle|hippo signaling|angiogenesis|bicellular tight junction|establishment of cell polarity involved in ameboidal cell migration|identical protein binding|apical plasma membrane	path:hsa04530	Tight junction
AMZ2	1.61932e-22	0.154004	0.36	0.134	8.58047e-18	5	2.687	ENSG00000196704	51321	protein_coding	archaelysin family metallopeptidase 2 [Source:HGNC Symbol;Acc:HGNC:28041]	GO:0046872,GO:0016787,GO:0008233,GO:0006508,GO:0008237,GO:0005575,GO:0008270	metal ion binding|hydrolase activity|peptidase activity|proteolysis|metallopeptidase activity|cellular_component|zinc ion binding
ANAPC11	6.55104e-17	0.120198	0.366	0.26	3.47127e-12	1	1.408	ENSG00000141552	51529	protein_coding	anaphase promoting complex subunit 11 [Source:HGNC Symbol;Acc:HGNC:14452]	GO:0005634,GO:0005737,GO:0046872,GO:0005730,GO:0005654,GO:0016567,GO:0051301,GO:0004842,GO:0007049,GO:0005680,GO:0006511,GO:0061630,GO:0005829,GO:0031145,GO:1901990,GO:0070979,GO:0000278,GO:0097602,GO:0034450,GO:0031461,GO:0045842	nucleus|cytoplasm|metal ion binding|nucleolus|nucleoplasm|protein ubiquitination|cell division|ubiquitin-protein transferase activity|cell cycle|anaphase-promoting complex|ubiquitin-dependent protein catabolic process|ubiquitin protein ligase activity|cytosol|anaphase-promoting complex-dependent catabolic process|regulation of mitotic cell cycle phase transition|protein K11-linked ubiquitination|…	path:hsa04110,path:hsa04114,path:hsa04120,path:hsa04914,path:hsa05166	Cell cycle|Oocyte meiosis|Ubiquitin mediated proteolysis|Progesterone-mediated oocyte maturation|Human T-cell leukemia virus 1 infection
ANAPC11	1.9149e-08	0.209158	0.37	0.284	0.00101467	3	1.303	ENSG00000141552	51529	protein_coding	anaphase promoting complex subunit 11 [Source:HGNC Symbol;Acc:HGNC:14452]	GO:0005634,GO:0005737,GO:0046872,GO:0005730,GO:0005654,GO:0016567,GO:0051301,GO:0004842,GO:0007049,GO:0005680,GO:0006511,GO:0061630,GO:0005829,GO:0031145,GO:1901990,GO:0070979,GO:0000278,GO:0097602,GO:0034450,GO:0031461,GO:0045842	nucleus|cytoplasm|metal ion binding|nucleolus|nucleoplasm|protein ubiquitination|cell division|ubiquitin-protein transferase activity|cell cycle|anaphase-promoting complex|ubiquitin-dependent protein catabolic process|ubiquitin protein ligase activity|cytosol|anaphase-promoting complex-dependent catabolic process|regulation of mitotic cell cycle phase transition|protein K11-linked ubiquitination|…	path:hsa04110,path:hsa04114,path:hsa04120,path:hsa04914,path:hsa05166	Cell cycle|Oocyte meiosis|Ubiquitin mediated proteolysis|Progesterone-mediated oocyte maturation|Human T-cell leukemia virus 1 infection
ANAPC11	1.77305e-24	0.264611	0.571	0.27	9.39502e-20	5	2.115	ENSG00000141552	51529	protein_coding	anaphase promoting complex subunit 11 [Source:HGNC Symbol;Acc:HGNC:14452]	GO:0005634,GO:0005737,GO:0046872,GO:0005730,GO:0005654,GO:0016567,GO:0051301,GO:0004842,GO:0007049,GO:0005680,GO:0006511,GO:0061630,GO:0005829,GO:0031145,GO:1901990,GO:0070979,GO:0000278,GO:0097602,GO:0034450,GO:0031461,GO:0045842	nucleus|cytoplasm|metal ion binding|nucleolus|nucleoplasm|protein ubiquitination|cell division|ubiquitin-protein transferase activity|cell cycle|anaphase-promoting complex|ubiquitin-dependent protein catabolic process|ubiquitin protein ligase activity|cytosol|anaphase-promoting complex-dependent catabolic process|regulation of mitotic cell cycle phase transition|protein K11-linked ubiquitination|…	path:hsa04110,path:hsa04114,path:hsa04120,path:hsa04914,path:hsa05166	Cell cycle|Oocyte meiosis|Ubiquitin mediated proteolysis|Progesterone-mediated oocyte maturation|Human T-cell leukemia virus 1 infection
ANAPC13	2.6232e-11	0.0271674	0.271	0.142	1.38998e-06	5	1.908	ENSG00000129055	25847	protein_coding	anaphase promoting complex subunit 13 [Source:HGNC Symbol;Acc:HGNC:24540]	GO:0005634,GO:0016567,GO:0051301,GO:0005515,GO:0007049,GO:0005680,GO:0070979	nucleus|protein ubiquitination|cell division|protein binding|cell cycle|anaphase-promoting complex|protein K11-linked ubiquitination	path:hsa04110,path:hsa04114,path:hsa04120,path:hsa04914	Cell cycle|Oocyte meiosis|Ubiquitin mediated proteolysis|Progesterone-mediated oocyte maturation
ANAPC15	6.07353e-14	0.127023	0.284	0.113	3.21824e-09	5	2.513	ENSG00000110200	25906	protein_coding	anaphase promoting complex subunit 15 [Source:HGNC Symbol;Acc:HGNC:24531]	GO:0090266,GO:0005680,GO:0051301,GO:0007049,GO:0005654,GO:0005829,GO:0031145,GO:1901990,GO:0006511,GO:0005622	regulation of mitotic cell cycle spindle assembly checkpoint|anaphase-promoting complex|cell division|cell cycle|nucleoplasm|cytosol|anaphase-promoting complex-dependent catabolic process|regulation of mitotic cell cycle phase transition|ubiquitin-dependent protein catabolic process|intracellular
ANAPC16	1.42285e-17	0.105336	0.388	0.268	7.53938e-13	1	1.448	ENSG00000166295	119504	protein_coding	anaphase promoting complex subunit 16 [Source:HGNC Symbol;Acc:HGNC:26976]	GO:0005634,GO:0005737,GO:0005829,GO:0016567,GO:0051301,GO:0005694,GO:0007049,GO:0005680,GO:0000775,GO:0000776,GO:0000777,GO:0005654,GO:0031145,GO:1901990,GO:0006511	nucleus|cytoplasm|cytosol|protein ubiquitination|cell division|chromosome|cell cycle|anaphase-promoting complex|chromosome, centromeric region|kinetochore|condensed chromosome kinetochore|nucleoplasm|anaphase-promoting complex-dependent catabolic process|regulation of mitotic cell cycle phase transition|ubiquitin-dependent protein catabolic process
ANAPC16	0.000124625	0.107583	0.315	0.309	1	3	1.019	ENSG00000166295	119504	protein_coding	anaphase promoting complex subunit 16 [Source:HGNC Symbol;Acc:HGNC:26976]	GO:0005634,GO:0005737,GO:0005829,GO:0016567,GO:0051301,GO:0005694,GO:0007049,GO:0005680,GO:0000775,GO:0000776,GO:0000777,GO:0005654,GO:0031145,GO:1901990,GO:0006511	nucleus|cytoplasm|cytosol|protein ubiquitination|cell division|chromosome|cell cycle|anaphase-promoting complex|chromosome, centromeric region|kinetochore|condensed chromosome kinetochore|nucleoplasm|anaphase-promoting complex-dependent catabolic process|regulation of mitotic cell cycle phase transition|ubiquitin-dependent protein catabolic process
ANAPC16	1.41662e-20	0.153268	0.545	0.287	7.50637e-16	5	1.899	ENSG00000166295	119504	protein_coding	anaphase promoting complex subunit 16 [Source:HGNC Symbol;Acc:HGNC:26976]	GO:0005634,GO:0005737,GO:0005829,GO:0016567,GO:0051301,GO:0005694,GO:0007049,GO:0005680,GO:0000775,GO:0000776,GO:0000777,GO:0005654,GO:0031145,GO:1901990,GO:0006511	nucleus|cytoplasm|cytosol|protein ubiquitination|cell division|chromosome|cell cycle|anaphase-promoting complex|chromosome, centromeric region|kinetochore|condensed chromosome kinetochore|nucleoplasm|anaphase-promoting complex-dependent catabolic process|regulation of mitotic cell cycle phase transition|ubiquitin-dependent protein catabolic process
ANAPC5	1.4926e-30	0.139216	0.262	0.288	7.909e-26	2	0.91	ENSG00000089053	51433	protein_coding	anaphase promoting complex subunit 5 [Source:HGNC Symbol;Acc:HGNC:15713]	GO:0005680,GO:0005634,GO:0016567,GO:0051301,GO:0007049,GO:0070979,GO:0061630,GO:0005654,GO:0005829,GO:0031145,GO:1901990,GO:0006511,GO:0019903,GO:0045842,GO:0005515	anaphase-promoting complex|nucleus|protein ubiquitination|cell division|cell cycle|protein K11-linked ubiquitination|ubiquitin protein ligase activity|nucleoplasm|cytosol|anaphase-promoting complex-dependent catabolic process|regulation of mitotic cell cycle phase transition|ubiquitin-dependent protein catabolic process|protein phosphatase binding|positive regulation of mitotic metaphase/anaphase…	path:hsa04110,path:hsa04114,path:hsa04120,path:hsa04657,path:hsa04914,path:hsa05166	Cell cycle|Oocyte meiosis|Ubiquitin mediated proteolysis|IL-17 signaling pathway|Progesterone-mediated oocyte maturation|Human T-cell leukemia virus 1 infection
ANAPC5	1.15598e-08	0.106285	0.276	0.281	0.000612531	3	0.982	ENSG00000089053	51433	protein_coding	anaphase promoting complex subunit 5 [Source:HGNC Symbol;Acc:HGNC:15713]	GO:0005680,GO:0005634,GO:0016567,GO:0051301,GO:0007049,GO:0070979,GO:0061630,GO:0005654,GO:0005829,GO:0031145,GO:1901990,GO:0006511,GO:0019903,GO:0045842,GO:0005515	anaphase-promoting complex|nucleus|protein ubiquitination|cell division|cell cycle|protein K11-linked ubiquitination|ubiquitin protein ligase activity|nucleoplasm|cytosol|anaphase-promoting complex-dependent catabolic process|regulation of mitotic cell cycle phase transition|ubiquitin-dependent protein catabolic process|protein phosphatase binding|positive regulation of mitotic metaphase/anaphase…	path:hsa04110,path:hsa04114,path:hsa04120,path:hsa04657,path:hsa04914,path:hsa05166	Cell cycle|Oocyte meiosis|Ubiquitin mediated proteolysis|IL-17 signaling pathway|Progesterone-mediated oocyte maturation|Human T-cell leukemia virus 1 infection
ANAPC5	1.44013e-08	0.0106305	0.241	0.285	0.000763098	4	0.846	ENSG00000089053	51433	protein_coding	anaphase promoting complex subunit 5 [Source:HGNC Symbol;Acc:HGNC:15713]	GO:0005680,GO:0005634,GO:0016567,GO:0051301,GO:0007049,GO:0070979,GO:0061630,GO:0005654,GO:0005829,GO:0031145,GO:1901990,GO:0006511,GO:0019903,GO:0045842,GO:0005515	anaphase-promoting complex|nucleus|protein ubiquitination|cell division|cell cycle|protein K11-linked ubiquitination|ubiquitin protein ligase activity|nucleoplasm|cytosol|anaphase-promoting complex-dependent catabolic process|regulation of mitotic cell cycle phase transition|ubiquitin-dependent protein catabolic process|protein phosphatase binding|positive regulation of mitotic metaphase/anaphase…	path:hsa04110,path:hsa04114,path:hsa04120,path:hsa04657,path:hsa04914,path:hsa05166	Cell cycle|Oocyte meiosis|Ubiquitin mediated proteolysis|IL-17 signaling pathway|Progesterone-mediated oocyte maturation|Human T-cell leukemia virus 1 infection
ANKLE2	2.18434e-19	0.103207	0.316	0.323	1.15744e-14	2	0.978	ENSG00000176915	23141	protein_coding	ankyrin repeat and LEM domain containing 2 [Source:HGNC Symbol;Acc:HGNC:29101]	GO:0016020,GO:0016021,GO:0043066,GO:0005783,GO:0005789,GO:0051301,GO:0005515,GO:0007049,GO:0019888,GO:0043666,GO:0051721,GO:0035307,GO:0007084,GO:0030176,GO:0050790,GO:0007417,GO:0042326	membrane|integral component of membrane|negative regulation of apoptotic process|endoplasmic reticulum|endoplasmic reticulum membrane|cell division|protein binding|cell cycle|protein phosphatase regulator activity|regulation of phosphoprotein phosphatase activity|protein phosphatase 2A binding|positive regulation of protein dephosphorylation|mitotic nuclear envelope reassembly|integral component …
ANKLE2	2.6457e-06	0.108633	0.332	0.319	0.14019	4	1.041	ENSG00000176915	23141	protein_coding	ankyrin repeat and LEM domain containing 2 [Source:HGNC Symbol;Acc:HGNC:29101]	GO:0016020,GO:0016021,GO:0043066,GO:0005783,GO:0005789,GO:0051301,GO:0005515,GO:0007049,GO:0019888,GO:0043666,GO:0051721,GO:0035307,GO:0007084,GO:0030176,GO:0050790,GO:0007417,GO:0042326	membrane|integral component of membrane|negative regulation of apoptotic process|endoplasmic reticulum|endoplasmic reticulum membrane|cell division|protein binding|cell cycle|protein phosphatase regulator activity|regulation of phosphoprotein phosphatase activity|protein phosphatase 2A binding|positive regulation of protein dephosphorylation|mitotic nuclear envelope reassembly|integral component …
ANKRD1	5.54721e-18	0.222186	0.287	0.096	2.93936e-13	5	2.99	ENSG00000148677	27063	protein_coding	ankyrin repeat domain 1 [Source:HGNC Symbol;Acc:HGNC:15819]	GO:0043065,GO:0005737,GO:0005634,GO:0071356,GO:0071222,GO:0001650,GO:1903508,GO:0006357,GO:0008134,GO:0000122,GO:0010976,GO:0071407,GO:0071456,GO:0031674,GO:0005654,GO:0005515,GO:0071260,GO:0005829,GO:0003713,GO:0070412,GO:0001085,GO:0050714,GO:0003677,GO:0003714,GO:0071560,GO:0031432,GO:0035994,GO:0045214,GO:0055008,GO:0042826,GO:0019216,GO:0002039,GO:0061629,GO:0071347,GO:0043517,GO:2000279	positive regulation of apoptotic process|cytoplasm|nucleus|cellular response to tumor necrosis factor|cellular response to lipopolysaccharide|fibrillar center|positive regulation of nucleic acid-templated transcription|regulation of transcription by RNA polymerase II|transcription factor binding|negative regulation of transcription by RNA polymerase II|positive regulation of neuron projection dev…
ANKRD10	6.0008e-35	0.247948	0.352	0.172	3.1797e-30	1	2.047	ENSG00000088448	55608	protein_coding	ankyrin repeat domain 10 [Source:HGNC Symbol;Acc:HGNC:20265]	GO:0005515	protein binding
ANKRD10	1.08509e-32	0.0792924	0.488	0.209	5.74965e-28	5	2.335	ENSG00000088448	55608	protein_coding	ankyrin repeat domain 10 [Source:HGNC Symbol;Acc:HGNC:20265]	GO:0005515	protein binding
ANKRD11	1.92323e-21	0.0915109	0.37	0.252	1.01908e-16	1	1.468	ENSG00000167522	29123	protein_coding	ankyrin repeat domain 11 [Source:HGNC Symbol;Acc:HGNC:21316]	GO:0005634,GO:0005829,GO:0005654,GO:0005886,GO:0001701,GO:0001894,GO:0035264,GO:0042475,GO:0048705,GO:0060323,GO:0060325,GO:0060348,GO:0005515	nucleus|cytosol|nucleoplasm|plasma membrane|in utero embryonic development|tissue homeostasis|multicellular organism growth|odontogenesis of dentin-containing tooth|skeletal system morphogenesis|head morphogenesis|face morphogenesis|bone development|protein binding
ANKRD11	3.34796e-07	0.0366666	0.28	0.295	0.0177402	3	0.949	ENSG00000167522	29123	protein_coding	ankyrin repeat domain 11 [Source:HGNC Symbol;Acc:HGNC:21316]	GO:0005634,GO:0005829,GO:0005654,GO:0005886,GO:0001701,GO:0001894,GO:0035264,GO:0042475,GO:0048705,GO:0060323,GO:0060325,GO:0060348,GO:0005515	nucleus|cytosol|nucleoplasm|plasma membrane|in utero embryonic development|tissue homeostasis|multicellular organism growth|odontogenesis of dentin-containing tooth|skeletal system morphogenesis|head morphogenesis|face morphogenesis|bone development|protein binding
ANKRD11	1.77837e-05	0.0653909	0.27	0.296	0.942323	4	0.912	ENSG00000167522	29123	protein_coding	ankyrin repeat domain 11 [Source:HGNC Symbol;Acc:HGNC:21316]	GO:0005634,GO:0005829,GO:0005654,GO:0005886,GO:0001701,GO:0001894,GO:0035264,GO:0042475,GO:0048705,GO:0060323,GO:0060325,GO:0060348,GO:0005515	nucleus|cytosol|nucleoplasm|plasma membrane|in utero embryonic development|tissue homeostasis|multicellular organism growth|odontogenesis of dentin-containing tooth|skeletal system morphogenesis|head morphogenesis|face morphogenesis|bone development|protein binding
ANKRD11	2.04648e-19	0.0319647	0.485	0.274	1.08439e-14	5	1.77	ENSG00000167522	29123	protein_coding	ankyrin repeat domain 11 [Source:HGNC Symbol;Acc:HGNC:21316]	GO:0005634,GO:0005829,GO:0005654,GO:0005886,GO:0001701,GO:0001894,GO:0035264,GO:0042475,GO:0048705,GO:0060323,GO:0060325,GO:0060348,GO:0005515	nucleus|cytosol|nucleoplasm|plasma membrane|in utero embryonic development|tissue homeostasis|multicellular organism growth|odontogenesis of dentin-containing tooth|skeletal system morphogenesis|head morphogenesis|face morphogenesis|bone development|protein binding
ANKRD12	1.22772e-14	0.0171236	0.298	0.256	6.50544e-10	1	1.164	ENSG00000101745	23253	protein_coding	ankyrin repeat domain 12 [Source:HGNC Symbol;Acc:HGNC:29135]	GO:0005634,GO:0005829,GO:0005654,GO:0005515	nucleus|cytosol|nucleoplasm|protein binding
ANKRD12	8.65901e-17	0.0439132	0.232	0.288	4.58824e-12	2	0.806	ENSG00000101745	23253	protein_coding	ankyrin repeat domain 12 [Source:HGNC Symbol;Acc:HGNC:29135]	GO:0005634,GO:0005829,GO:0005654,GO:0005515	nucleus|cytosol|nucleoplasm|protein binding
ANKRD12	4.95748e-06	0.0485812	0.274	0.27	0.262687	3	1.015	ENSG00000101745	23253	protein_coding	ankyrin repeat domain 12 [Source:HGNC Symbol;Acc:HGNC:29135]	GO:0005634,GO:0005829,GO:0005654,GO:0005515	nucleus|cytosol|nucleoplasm|protein binding
ANKRD26	1.16176e-13	0.0340769	0.314	0.166	6.15595e-09	5	1.892	ENSG00000107890	22852	protein_coding	ankyrin repeat domain 26 [Source:HGNC Symbol;Acc:HGNC:29186]	GO:0005813,GO:0005515,GO:0045599	centrosome|protein binding|negative regulation of fat cell differentiation
ANKRD28	3.56835e-11	0.0294608	0.267	0.14	1.8908e-06	5	1.907	ENSG00000206560	23243	protein_coding	ankyrin repeat domain 28 [Source:HGNC Symbol;Acc:HGNC:29024]	GO:0005634,GO:0005515,GO:0005654,GO:0000139,GO:0005829,GO:0048208	nucleus|protein binding|nucleoplasm|Golgi membrane|cytosol|COPII vesicle coating
ANKRD33B	1.80227e-55	0.353463	0.356	0.122	9.54985e-51	1	2.918	ENSG00000164236	651746	protein_coding	ankyrin repeat domain 33B [Source:HGNC Symbol;Acc:HGNC:35240]	GO:0005515	protein binding
ANKRD33B	1.12878e-25	0.238604	0.452	0.179	5.98115e-21	5	2.525	ENSG00000164236	651746	protein_coding	ankyrin repeat domain 33B [Source:HGNC Symbol;Acc:HGNC:35240]	GO:0005515	protein binding
ANKRD36C	1.15654e-46	0.568595	0.343	0.205	6.1283e-42	2	1.673	ENSG00000174501	400986	protein_coding	ankyrin repeat domain 36C [Source:HGNC Symbol;Acc:HGNC:32946]	GO:0008200,GO:0005515	ion channel inhibitor activity|protein binding
ANKRD37	1.03151e-33	0.254756	0.449	0.419	5.46578e-29	2	1.072	ENSG00000186352	353322	protein_coding	ankyrin repeat domain 37 [Source:HGNC Symbol;Acc:HGNC:29593]	GO:0005634,GO:0005737,GO:0005829,GO:0005739,GO:0005515	nucleus|cytoplasm|cytosol|mitochondrion|protein binding
ANKRD40	4.12858e-12	0.138675	0.32	0.149	2.18765e-07	5	2.148	ENSG00000154945	91369	protein_coding	ankyrin repeat domain 40 [Source:HGNC Symbol;Acc:HGNC:28233]	GO:0003674,GO:0008150,GO:0005575,GO:0005515	molecular_function|biological_process|cellular_component|protein binding
ANKRD65	3.53191e-30	0.435454	0.385	0.172	1.87149e-25	4	2.238	ENSG00000235098	441869	protein_coding	ankyrin repeat domain 65 [Source:HGNC Symbol;Acc:HGNC:42950]	GO:0005515	protein binding
ANLN	3.93719e-111	0.767965	0.637	0.082	2.08624e-106	5	7.768	ENSG00000011426	54443	protein_coding	anillin actin binding protein [Source:HGNC Symbol;Acc:HGNC:14082]	GO:0005634,GO:0005737,GO:0005654,GO:0003779,GO:0051301,GO:0005856,GO:0042995,GO:0007049,GO:0030496,GO:0002244,GO:0017049,GO:0045296,GO:0005938,GO:0000281,GO:0099738,GO:0032059,GO:0090521,GO:0015629,GO:0030865,GO:1904172,GO:0000915,GO:0031106,GO:1904498,GO:0005826,GO:0000921,GO:0007096	nucleus|cytoplasm|nucleoplasm|actin binding|cell division|cytoskeleton|cell projection|cell cycle|midbody|hematopoietic progenitor cell differentiation|GTP-Rho binding|cadherin binding|cell cortex|mitotic cytokinesis|cell cortex region|bleb|glomerular visceral epithelial cell migration|actin cytoskeleton|cortical cytoskeleton organization|positive regulation of bleb assembly|actomyosin contractil…
ANO8	1.70809e-37	0.339184	0.321	0.185	9.05084e-33	2	1.735	ENSG00000074855	57719	protein_coding	anoctamin 8 [Source:HGNC Symbol;Acc:HGNC:29329]	GO:0016020,GO:0016021,GO:0005886,GO:0006821,GO:0005229,GO:0034220,GO:0044267,GO:0043687,GO:0005788	membrane|integral component of membrane|plasma membrane|chloride transport|intracellular calcium activated chloride channel activity|ion transmembrane transport|cellular protein metabolic process|post-translational protein modification|endoplasmic reticulum lumen
ANP32A	1.18999e-50	0.291344	0.599	0.334	6.3055e-46	1	1.793	ENSG00000140350	8125	protein_coding	acidic nuclear phosphoprotein 32 family member A [Source:HGNC Symbol;Acc:HGNC:13233]	GO:0003723,GO:0005634,GO:0005737,GO:0005783,GO:0005515,GO:0048471,GO:0042393,GO:0005654,GO:0043488,GO:0035556,GO:0006913	RNA binding|nucleus|cytoplasm|endoplasmic reticulum|protein binding|perinuclear region of cytoplasm|histone binding|nucleoplasm|regulation of mRNA stability|intracellular signal transduction|nucleocytoplasmic transport
ANP32A	4.13956e-34	0.438926	0.759	0.393	2.19347e-29	5	1.931	ENSG00000140350	8125	protein_coding	acidic nuclear phosphoprotein 32 family member A [Source:HGNC Symbol;Acc:HGNC:13233]	GO:0003723,GO:0005634,GO:0005737,GO:0005783,GO:0005515,GO:0048471,GO:0042393,GO:0005654,GO:0043488,GO:0035556,GO:0006913	RNA binding|nucleus|cytoplasm|endoplasmic reticulum|protein binding|perinuclear region of cytoplasm|histone binding|nucleoplasm|regulation of mRNA stability|intracellular signal transduction|nucleocytoplasmic transport
ANP32B	5.87646e-53	0.431783	0.757	0.502	3.11382e-48	1	1.508	ENSG00000136938	10541	protein_coding	acidic nuclear phosphoprotein 32 family member B [Source:HGNC Symbol;Acc:HGNC:16677]	GO:0005634,GO:0005737,GO:0006334,GO:0005515,GO:0005730,GO:0042393,GO:0070062,GO:0045596,GO:0006919,GO:0070063,GO:0046827,GO:0001944,GO:0021591,GO:0048839,GO:0060021	nucleus|cytoplasm|nucleosome assembly|protein binding|nucleolus|histone binding|extracellular exosome|negative regulation of cell differentiation|activation of cysteine-type endopeptidase activity involved in apoptotic process|RNA polymerase binding|positive regulation of protein export from nucleus|vasculature development|ventricular system development|inner ear development|roof of mouth develop…
ANP32B	2.77647e-61	0.72151	0.937	0.556	1.4712e-56	5	1.685	ENSG00000136938	10541	protein_coding	acidic nuclear phosphoprotein 32 family member B [Source:HGNC Symbol;Acc:HGNC:16677]	GO:0005634,GO:0005737,GO:0006334,GO:0005515,GO:0005730,GO:0042393,GO:0070062,GO:0045596,GO:0006919,GO:0070063,GO:0046827,GO:0001944,GO:0021591,GO:0048839,GO:0060021	nucleus|cytoplasm|nucleosome assembly|protein binding|nucleolus|histone binding|extracellular exosome|negative regulation of cell differentiation|activation of cysteine-type endopeptidase activity involved in apoptotic process|RNA polymerase binding|positive regulation of protein export from nucleus|vasculature development|ventricular system development|inner ear development|roof of mouth develop…
ANP32BP1	1.69589e-43	0.0150547	0.251	0.049	8.98619e-39	5	5.122	--	--	--	--	--	--	--	--
ANP32E	2.77712e-14	0.00922532	0.299	0.221	1.47154e-09	1	1.353	ENSG00000143401	81611	protein_coding	acidic nuclear phosphoprotein 32 family member E [Source:HGNC Symbol;Acc:HGNC:16673]	GO:0005634,GO:0005737,GO:0006325,GO:0005515,GO:0031410,GO:0043086,GO:0042393,GO:0043486,GO:0019212,GO:0000812	nucleus|cytoplasm|chromatin organization|protein binding|cytoplasmic vesicle|negative regulation of catalytic activity|histone binding|histone exchange|phosphatase inhibitor activity|Swr1 complex
ANP32E	0.000345323	0.0717043	0.232	0.251	1	3	0.924	ENSG00000143401	81611	protein_coding	acidic nuclear phosphoprotein 32 family member E [Source:HGNC Symbol;Acc:HGNC:16673]	GO:0005634,GO:0005737,GO:0006325,GO:0005515,GO:0031410,GO:0043086,GO:0042393,GO:0043486,GO:0019212,GO:0000812	nucleus|cytoplasm|chromatin organization|protein binding|cytoplasmic vesicle|negative regulation of catalytic activity|histone binding|histone exchange|phosphatase inhibitor activity|Swr1 complex
ANP32E	2.9919e-47	0.449056	0.627	0.211	1.58535e-42	5	2.972	ENSG00000143401	81611	protein_coding	acidic nuclear phosphoprotein 32 family member E [Source:HGNC Symbol;Acc:HGNC:16673]	GO:0005634,GO:0005737,GO:0006325,GO:0005515,GO:0031410,GO:0043086,GO:0042393,GO:0043486,GO:0019212,GO:0000812	nucleus|cytoplasm|chromatin organization|protein binding|cytoplasmic vesicle|negative regulation of catalytic activity|histone binding|histone exchange|phosphatase inhibitor activity|Swr1 complex
ANPEP	7.71561e-87	0.488657	0.333	0.067	4.08834e-82	2	4.97	ENSG00000166825	290	protein_coding	alanyl aminopeptidase, membrane [Source:HGNC Symbol;Acc:HGNC:500]	GO:0016020,GO:0016021,GO:0008270,GO:0046872,GO:0016787,GO:0005765,GO:0005886,GO:0005615,GO:0008233,GO:0006508,GO:0007275,GO:0008237,GO:0004177,GO:0030154,GO:0046718,GO:0009897,GO:0005737,GO:0070062,GO:0016032,GO:0001525,GO:0043312,GO:0038023,GO:0030667,GO:0001618,GO:0005793,GO:0042277,GO:0070006,GO:0043171	membrane|integral component of membrane|zinc ion binding|metal ion binding|hydrolase activity|lysosomal membrane|plasma membrane|extracellular space|peptidase activity|proteolysis|multicellular organism development|metallopeptidase activity|aminopeptidase activity|cell differentiation|viral entry into host cell|external side of plasma membrane|cytoplasm|extracellular exosome|viral process|angioge…	path:hsa00480,path:hsa04614,path:hsa04640	Glutathione metabolism|Renin-angiotensin system|Hematopoietic cell lineage
ANXA1	2.24489e-257	1.18203	0.965	0.885	1.18952e-252	2	1.09	ENSG00000135046	301	protein_coding	annexin A1 [Source:HGNC Symbol;Acc:HGNC:533]	GO:0035924,GO:0090050,GO:0005737,GO:0005634,GO:0016020,GO:0046872,GO:0043066,GO:0005829,GO:0005654,GO:0031514,GO:0005509,GO:0005886,GO:0005615,GO:0042995,GO:0005515,GO:0007165,GO:0005576,GO:0031410,GO:0006954,GO:0030659,GO:0004859,GO:0005544,GO:0002376,GO:0045087,GO:0005925,GO:0002250,GO:0005768,GO:0005769,GO:0007166,GO:0042102,GO:0005929,GO:0070062,GO:0001891,GO:0031313,GO:0031901,GO:0016323,GO:…	cellular response to vascular endothelial growth factor stimulus|positive regulation of cell migration involved in sprouting angiogenesis|cytoplasm|nucleus|membrane|metal ion binding|negative regulation of apoptotic process|cytosol|nucleoplasm|motile cilium|calcium ion binding|plasma membrane|extracellular space|cell projection|protein binding|signal transduction|extracellular region|cytoplasmic …
ANXA11	4.80495e-17	0.00686353	0.437	0.37	2.54605e-12	1	1.181	ENSG00000122359	311	protein_coding	annexin A11 [Source:HGNC Symbol;Acc:HGNC:535]	GO:0003723,GO:0005634,GO:0005737,GO:0016020,GO:0005829,GO:0005654,GO:0005509,GO:0051301,GO:0005856,GO:0005515,GO:0042470,GO:0007049,GO:0005544,GO:0005819,GO:0030496,GO:0032506,GO:0008429,GO:0070062,GO:0048306,GO:0062023,GO:0042581,GO:0042582,GO:0006909,GO:0005635,GO:0044548,GO:0051592,GO:0045335,GO:0023026	RNA binding|nucleus|cytoplasm|membrane|cytosol|nucleoplasm|calcium ion binding|cell division|cytoskeleton|protein binding|melanosome|cell cycle|calcium-dependent phospholipid binding|spindle|midbody|cytokinetic process|phosphatidylethanolamine binding|extracellular exosome|calcium-dependent protein binding|collagen-containing extracellular matrix|specific granule|azurophil granule|phagocytosis|nu…
ANXA11	2.40883e-11	0.260896	0.47	0.38	1.27639e-06	3	1.237	ENSG00000122359	311	protein_coding	annexin A11 [Source:HGNC Symbol;Acc:HGNC:535]	GO:0003723,GO:0005634,GO:0005737,GO:0016020,GO:0005829,GO:0005654,GO:0005509,GO:0051301,GO:0005856,GO:0005515,GO:0042470,GO:0007049,GO:0005544,GO:0005819,GO:0030496,GO:0032506,GO:0008429,GO:0070062,GO:0048306,GO:0062023,GO:0042581,GO:0042582,GO:0006909,GO:0005635,GO:0044548,GO:0051592,GO:0045335,GO:0023026	RNA binding|nucleus|cytoplasm|membrane|cytosol|nucleoplasm|calcium ion binding|cell division|cytoskeleton|protein binding|melanosome|cell cycle|calcium-dependent phospholipid binding|spindle|midbody|cytokinetic process|phosphatidylethanolamine binding|extracellular exosome|calcium-dependent protein binding|collagen-containing extracellular matrix|specific granule|azurophil granule|phagocytosis|nu…
ANXA11	1.92969e-08	0.0822553	0.39	0.393	0.0010225	4	0.992	ENSG00000122359	311	protein_coding	annexin A11 [Source:HGNC Symbol;Acc:HGNC:535]	GO:0003723,GO:0005634,GO:0005737,GO:0016020,GO:0005829,GO:0005654,GO:0005509,GO:0051301,GO:0005856,GO:0005515,GO:0042470,GO:0007049,GO:0005544,GO:0005819,GO:0030496,GO:0032506,GO:0008429,GO:0070062,GO:0048306,GO:0062023,GO:0042581,GO:0042582,GO:0006909,GO:0005635,GO:0044548,GO:0051592,GO:0045335,GO:0023026	RNA binding|nucleus|cytoplasm|membrane|cytosol|nucleoplasm|calcium ion binding|cell division|cytoskeleton|protein binding|melanosome|cell cycle|calcium-dependent phospholipid binding|spindle|midbody|cytokinetic process|phosphatidylethanolamine binding|extracellular exosome|calcium-dependent protein binding|collagen-containing extracellular matrix|specific granule|azurophil granule|phagocytosis|nu…
ANXA2	4.71081e-113	0.558843	0.911	0.892	2.49616e-108	2	1.021	ENSG00000182718	302	protein_coding	annexin A2 [Source:HGNC Symbol;Acc:HGNC:537]	GO:0003723,GO:0005634,GO:0005737,GO:0016020,GO:0005509,GO:0005765,GO:0005615,GO:0005515,GO:0008092,GO:0005576,GO:0042470,GO:0043086,GO:0070588,GO:0004859,GO:0005544,GO:0045121,GO:0009986,GO:0030496,GO:0042802,GO:0017137,GO:0005768,GO:0031902,GO:0005886,GO:0005546,GO:0070062,GO:0005604,GO:0062023,GO:0002020,GO:0001525,GO:0043312,GO:0098641,GO:0098609,GO:0005913,GO:0035722,GO:0031982,GO:0001786,GO:…	RNA binding|nucleus|cytoplasm|membrane|calcium ion binding|lysosomal membrane|extracellular space|protein binding|cytoskeletal protein binding|extracellular region|melanosome|negative regulation of catalytic activity|calcium ion transmembrane transport|phospholipase inhibitor activity|calcium-dependent phospholipid binding|membrane raft|cell surface|midbody|identical protein binding|Rab GTPase bi…
ANXA2	7.19857e-89	0.746888	0.965	0.886	3.81438e-84	3	1.089	ENSG00000182718	302	protein_coding	annexin A2 [Source:HGNC Symbol;Acc:HGNC:537]	GO:0003723,GO:0005634,GO:0005737,GO:0016020,GO:0005509,GO:0005765,GO:0005615,GO:0005515,GO:0008092,GO:0005576,GO:0042470,GO:0043086,GO:0070588,GO:0004859,GO:0005544,GO:0045121,GO:0009986,GO:0030496,GO:0042802,GO:0017137,GO:0005768,GO:0031902,GO:0005886,GO:0005546,GO:0070062,GO:0005604,GO:0062023,GO:0002020,GO:0001525,GO:0043312,GO:0098641,GO:0098609,GO:0005913,GO:0035722,GO:0031982,GO:0001786,GO:…	RNA binding|nucleus|cytoplasm|membrane|calcium ion binding|lysosomal membrane|extracellular space|protein binding|cytoskeletal protein binding|extracellular region|melanosome|negative regulation of catalytic activity|calcium ion transmembrane transport|phospholipase inhibitor activity|calcium-dependent phospholipid binding|membrane raft|cell surface|midbody|identical protein binding|Rab GTPase bi…
ANXA3	1.27207e-22	0.132677	0.271	0.135	6.74045e-18	1	2.007	ENSG00000138772	306	protein_coding	annexin A3 [Source:HGNC Symbol;Acc:HGNC:541]	GO:0005737,GO:0016020,GO:0005829,GO:0005509,GO:0005886,GO:0043086,GO:0004859,GO:0005544,GO:0042742,GO:0070062,GO:0030670,GO:0042581,GO:0043312,GO:0006909,GO:0051091,GO:0045766,GO:0010595,GO:0019834,GO:0048306,GO:0021766,GO:0031100,GO:0051054,GO:0051384,GO:0070848,GO:0030424,GO:0030425,GO:0043025	cytoplasm|membrane|cytosol|calcium ion binding|plasma membrane|negative regulation of catalytic activity|phospholipase inhibitor activity|calcium-dependent phospholipid binding|defense response to bacterium|extracellular exosome|phagocytic vesicle membrane|specific granule|neutrophil degranulation|phagocytosis|positive regulation of DNA-binding transcription factor activity|positive regulation of…
ANXA3	2.6626e-18	0.262678	0.393	0.161	1.41086e-13	5	2.441	ENSG00000138772	306	protein_coding	annexin A3 [Source:HGNC Symbol;Acc:HGNC:541]	GO:0005737,GO:0016020,GO:0005829,GO:0005509,GO:0005886,GO:0043086,GO:0004859,GO:0005544,GO:0042742,GO:0070062,GO:0030670,GO:0042581,GO:0043312,GO:0006909,GO:0051091,GO:0045766,GO:0010595,GO:0019834,GO:0048306,GO:0021766,GO:0031100,GO:0051054,GO:0051384,GO:0070848,GO:0030424,GO:0030425,GO:0043025	cytoplasm|membrane|cytosol|calcium ion binding|plasma membrane|negative regulation of catalytic activity|phospholipase inhibitor activity|calcium-dependent phospholipid binding|defense response to bacterium|extracellular exosome|phagocytic vesicle membrane|specific granule|neutrophil degranulation|phagocytosis|positive regulation of DNA-binding transcription factor activity|positive regulation of…
ANXA5	9.85283e-42	0.17522	0.48	0.288	5.22082e-37	1	1.667	ENSG00000164111	308	protein_coding	annexin A5 [Source:HGNC Symbol;Acc:HGNC:543]	GO:0005737,GO:0016020,GO:0043066,GO:0005509,GO:0005515,GO:0007165,GO:0043086,GO:0070588,GO:0005544,GO:0005925,GO:0005576,GO:0007596,GO:0007599,GO:0005829,GO:0070062,GO:0062023,GO:0050819,GO:0002576,GO:0043065,GO:0008201,GO:0005388,GO:0005622,GO:0017046,GO:0030971,GO:0005543,GO:0010033,GO:0030195,GO:0051283,GO:0004859,GO:0051592,GO:0071284,GO:0097066,GO:0097211,GO:1901317,GO:1902721,GO:0009897,GO:…	cytoplasm|membrane|negative regulation of apoptotic process|calcium ion binding|protein binding|signal transduction|negative regulation of catalytic activity|calcium ion transmembrane transport|calcium-dependent phospholipid binding|focal adhesion|extracellular region|blood coagulation|hemostasis|cytosol|extracellular exosome|collagen-containing extracellular matrix|negative regulation of coagula…
ANXA5	2.70866e-08	0.0183912	0.303	0.363	0.00143527	3	0.835	ENSG00000164111	308	protein_coding	annexin A5 [Source:HGNC Symbol;Acc:HGNC:543]	GO:0005737,GO:0016020,GO:0043066,GO:0005509,GO:0005515,GO:0007165,GO:0043086,GO:0070588,GO:0005544,GO:0005925,GO:0005576,GO:0007596,GO:0007599,GO:0005829,GO:0070062,GO:0062023,GO:0050819,GO:0002576,GO:0043065,GO:0008201,GO:0005388,GO:0005622,GO:0017046,GO:0030971,GO:0005543,GO:0010033,GO:0030195,GO:0051283,GO:0004859,GO:0051592,GO:0071284,GO:0097066,GO:0097211,GO:1901317,GO:1902721,GO:0009897,GO:…	cytoplasm|membrane|negative regulation of apoptotic process|calcium ion binding|protein binding|signal transduction|negative regulation of catalytic activity|calcium ion transmembrane transport|calcium-dependent phospholipid binding|focal adhesion|extracellular region|blood coagulation|hemostasis|cytosol|extracellular exosome|collagen-containing extracellular matrix|negative regulation of coagula…
ANXA5	1.96483e-27	0.18417	0.64	0.326	1.04112e-22	5	1.963	ENSG00000164111	308	protein_coding	annexin A5 [Source:HGNC Symbol;Acc:HGNC:543]	GO:0005737,GO:0016020,GO:0043066,GO:0005509,GO:0005515,GO:0007165,GO:0043086,GO:0070588,GO:0005544,GO:0005925,GO:0005576,GO:0007596,GO:0007599,GO:0005829,GO:0070062,GO:0062023,GO:0050819,GO:0002576,GO:0043065,GO:0008201,GO:0005388,GO:0005622,GO:0017046,GO:0030971,GO:0005543,GO:0010033,GO:0030195,GO:0051283,GO:0004859,GO:0051592,GO:0071284,GO:0097066,GO:0097211,GO:1901317,GO:1902721,GO:0009897,GO:…	cytoplasm|membrane|negative regulation of apoptotic process|calcium ion binding|protein binding|signal transduction|negative regulation of catalytic activity|calcium ion transmembrane transport|calcium-dependent phospholipid binding|focal adhesion|extracellular region|blood coagulation|hemostasis|cytosol|extracellular exosome|collagen-containing extracellular matrix|negative regulation of coagula…
AOPEP	2.54594e-81	0.416542	0.518	0.21	1.34904e-76	1	2.467	--	--	--	--	--	--	--	--
AOPEP	5.07964e-37	0.28834	0.657	0.284	2.6916e-32	5	2.313	--	--	--	--	--	--	--	--
AP000763.2	2.48695e-139	0.119435	0.461	0.082	1.31779e-134	1	5.622	--	--	--	--	--	--	--	--
AP000763.2	4.47841e-50	0.0556241	0.551	0.18	2.37302e-45	5	3.061	--	--	--	--	--	--	--	--
AP000902.1	4.23892e-149	0.385718	0.485	0.089	2.24612e-144	1	5.449	--	--	--	--	--	--	--	--
AP000902.1	7.64564e-61	0.219462	0.634	0.186	4.05127e-56	5	3.409	--	--	--	--	--	--	--	--
AP001324.1	2.07154e-35	0.49151	0.736	0.683	1.09767e-30	3	1.078	--	--	--	--	--	--	--	--
AP001324.1	2.88415e-39	0.387875	0.683	0.691	1.52825e-34	4	0.988	--	--	--	--	--	--	--	--
AP1G2	4.80329e-11	0.0641191	0.271	0.239	2.54517e-06	1	1.134	ENSG00000213983	8906	protein_coding	adaptor related protein complex 1 subunit gamma 2 [Source:HGNC Symbol;Acc:HGNC:556]	GO:0016020,GO:0006886,GO:0015031,GO:0016192,GO:0030117,GO:0005794,GO:0005515,GO:0000139,GO:0031410,GO:0030659,GO:0005768,GO:0030121,GO:0010008,GO:0016032,GO:0030133,GO:0005798,GO:0005623	membrane|intracellular protein transport|protein transport|vesicle-mediated transport|membrane coat|Golgi apparatus|protein binding|Golgi membrane|cytoplasmic vesicle|cytoplasmic vesicle membrane|endosome|AP-1 adaptor complex|endosome membrane|viral process|transport vesicle|Golgi-associated vesicle|cell	path:hsa04142,path:hsa05170	Lysosome|Human immunodeficiency virus 1 infection
AP1G2	2.06985e-14	0.059268	0.234	0.258	1.09677e-09	2	0.907	ENSG00000213983	8906	protein_coding	adaptor related protein complex 1 subunit gamma 2 [Source:HGNC Symbol;Acc:HGNC:556]	GO:0016020,GO:0006886,GO:0015031,GO:0016192,GO:0030117,GO:0005794,GO:0005515,GO:0000139,GO:0031410,GO:0030659,GO:0005768,GO:0030121,GO:0010008,GO:0016032,GO:0030133,GO:0005798,GO:0005623	membrane|intracellular protein transport|protein transport|vesicle-mediated transport|membrane coat|Golgi apparatus|protein binding|Golgi membrane|cytoplasmic vesicle|cytoplasmic vesicle membrane|endosome|AP-1 adaptor complex|endosome membrane|viral process|transport vesicle|Golgi-associated vesicle|cell	path:hsa04142,path:hsa05170	Lysosome|Human immunodeficiency virus 1 infection
AP1M2	5.3477e-11	0.0679911	0.278	0.205	2.83364e-06	1	1.356	ENSG00000129354	10053	protein_coding	adaptor related protein complex 1 subunit mu 2 [Source:HGNC Symbol;Acc:HGNC:558]	GO:0016020,GO:0006886,GO:0015031,GO:0016192,GO:0043231,GO:0005794,GO:0030131,GO:0005515,GO:0031410,GO:0005829,GO:0019886,GO:0006903,GO:0032588,GO:0030665,GO:0000139,GO:0005765,GO:0050690,GO:0030659,GO:0006605	membrane|intracellular protein transport|protein transport|vesicle-mediated transport|intracellular membrane-bounded organelle|Golgi apparatus|clathrin adaptor complex|protein binding|cytoplasmic vesicle|cytosol|antigen processing and presentation of exogenous peptide antigen via MHC class II|vesicle targeting|trans-Golgi network membrane|clathrin-coated vesicle membrane|Golgi membrane|lysosomal …	path:hsa04142,path:hsa05170	Lysosome|Human immunodeficiency virus 1 infection
AP1M2	5.10363e-08	0.183341	0.291	0.22	0.00270431	3	1.323	ENSG00000129354	10053	protein_coding	adaptor related protein complex 1 subunit mu 2 [Source:HGNC Symbol;Acc:HGNC:558]	GO:0016020,GO:0006886,GO:0015031,GO:0016192,GO:0043231,GO:0005794,GO:0030131,GO:0005515,GO:0031410,GO:0005829,GO:0019886,GO:0006903,GO:0032588,GO:0030665,GO:0000139,GO:0005765,GO:0050690,GO:0030659,GO:0006605	membrane|intracellular protein transport|protein transport|vesicle-mediated transport|intracellular membrane-bounded organelle|Golgi apparatus|clathrin adaptor complex|protein binding|cytoplasmic vesicle|cytosol|antigen processing and presentation of exogenous peptide antigen via MHC class II|vesicle targeting|trans-Golgi network membrane|clathrin-coated vesicle membrane|Golgi membrane|lysosomal …	path:hsa04142,path:hsa05170	Lysosome|Human immunodeficiency virus 1 infection
AP1M2	9.49352e-21	0.126068	0.442	0.209	5.03043e-16	5	2.115	ENSG00000129354	10053	protein_coding	adaptor related protein complex 1 subunit mu 2 [Source:HGNC Symbol;Acc:HGNC:558]	GO:0016020,GO:0006886,GO:0015031,GO:0016192,GO:0043231,GO:0005794,GO:0030131,GO:0005515,GO:0031410,GO:0005829,GO:0019886,GO:0006903,GO:0032588,GO:0030665,GO:0000139,GO:0005765,GO:0050690,GO:0030659,GO:0006605	membrane|intracellular protein transport|protein transport|vesicle-mediated transport|intracellular membrane-bounded organelle|Golgi apparatus|clathrin adaptor complex|protein binding|cytoplasmic vesicle|cytosol|antigen processing and presentation of exogenous peptide antigen via MHC class II|vesicle targeting|trans-Golgi network membrane|clathrin-coated vesicle membrane|Golgi membrane|lysosomal …	path:hsa04142,path:hsa05170	Lysosome|Human immunodeficiency virus 1 infection
AP2A1	2.60894e-17	0.020165	0.261	0.111	1.38242e-12	5	2.351	ENSG00000196961	160	protein_coding	adaptor related protein complex 2 subunit alpha 1 [Source:HGNC Symbol;Acc:HGNC:561]	GO:0016020,GO:0006886,GO:0015031,GO:0016192,GO:0030117,GO:0030131,GO:0005886,GO:0005905,GO:0072583,GO:0035615,GO:0030122,GO:0005515,GO:0005829,GO:0006897,GO:0060071,GO:0019886,GO:0006895,GO:0061024,GO:0048013,GO:0030666,GO:0034383,GO:0036020,GO:0050690,GO:0019901,GO:0032802,GO:0030669,GO:0045334,GO:0050750,GO:1900126,GO:0030130,GO:0008022,GO:0044877,GO:0010976,GO:0048260,GO:0016323,GO:0016324,GO:…	membrane|intracellular protein transport|protein transport|vesicle-mediated transport|membrane coat|clathrin adaptor complex|plasma membrane|clathrin-coated pit|clathrin-dependent endocytosis|clathrin adaptor activity|AP-2 adaptor complex|protein binding|cytosol|endocytosis|Wnt signaling pathway, planar cell polarity pathway|antigen processing and presentation of exogenous peptide antigen via MHC…	path:hsa04144,path:hsa04721,path:hsa04961,path:hsa05016	Endocytosis|Synaptic vesicle cycle|Endocrine and other factor-regulated calcium reabsorption|Huntington disease
AP2M1	9.19127e-47	0.371497	0.56	0.335	4.87027e-42	1	1.672	ENSG00000161203	1173	protein_coding	adaptor related protein complex 2 subunit mu 1 [Source:HGNC Symbol;Acc:HGNC:564]	GO:0016020,GO:0006886,GO:0015031,GO:0016192,GO:0005886,GO:0030131,GO:0005515,GO:0005905,GO:0008289,GO:0005829,GO:0006897,GO:0070062,GO:0060071,GO:0044325,GO:0019886,GO:0061024,GO:0048013,GO:0030666,GO:0072583,GO:0005765,GO:0034383,GO:0036020,GO:0050690,GO:0035615,GO:0032802,GO:0030122,GO:0030669,GO:0045334,GO:0050750,GO:1903077,GO:0005048,GO:0031623,GO:0034622,GO:0006900,GO:0097494,GO:0098793,GO:…	membrane|intracellular protein transport|protein transport|vesicle-mediated transport|plasma membrane|clathrin adaptor complex|protein binding|clathrin-coated pit|lipid binding|cytosol|endocytosis|extracellular exosome|Wnt signaling pathway, planar cell polarity pathway|ion channel binding|antigen processing and presentation of exogenous peptide antigen via MHC class II|membrane organization|ephr…	path:hsa04144,path:hsa04721,path:hsa04961,path:hsa05016	Endocytosis|Synaptic vesicle cycle|Endocrine and other factor-regulated calcium reabsorption|Huntington disease
AP2M1	1.25283e-29	0.405464	0.729	0.382	6.63849e-25	5	1.908	ENSG00000161203	1173	protein_coding	adaptor related protein complex 2 subunit mu 1 [Source:HGNC Symbol;Acc:HGNC:564]	GO:0016020,GO:0006886,GO:0015031,GO:0016192,GO:0005886,GO:0030131,GO:0005515,GO:0005905,GO:0008289,GO:0005829,GO:0006897,GO:0070062,GO:0060071,GO:0044325,GO:0019886,GO:0061024,GO:0048013,GO:0030666,GO:0072583,GO:0005765,GO:0034383,GO:0036020,GO:0050690,GO:0035615,GO:0032802,GO:0030122,GO:0030669,GO:0045334,GO:0050750,GO:1903077,GO:0005048,GO:0031623,GO:0034622,GO:0006900,GO:0097494,GO:0098793,GO:…	membrane|intracellular protein transport|protein transport|vesicle-mediated transport|plasma membrane|clathrin adaptor complex|protein binding|clathrin-coated pit|lipid binding|cytosol|endocytosis|extracellular exosome|Wnt signaling pathway, planar cell polarity pathway|ion channel binding|antigen processing and presentation of exogenous peptide antigen via MHC class II|membrane organization|ephr…	path:hsa04144,path:hsa04721,path:hsa04961,path:hsa05016	Endocytosis|Synaptic vesicle cycle|Endocrine and other factor-regulated calcium reabsorption|Huntington disease
AP2S1	5.46187e-42	0.197326	0.388	0.189	2.89414e-37	1	2.053	ENSG00000042753	1175	protein_coding	adaptor related protein complex 2 subunit sigma 1 [Source:HGNC Symbol;Acc:HGNC:565]	GO:0016020,GO:0006886,GO:0015031,GO:0016192,GO:0030117,GO:0072583,GO:0035615,GO:0030122,GO:0008565,GO:0005886,GO:0005515,GO:0005905,GO:0043231,GO:0005829,GO:0006897,GO:0060071,GO:0019886,GO:0048268,GO:0061024,GO:0048013,GO:0030666,GO:0034383,GO:0036020,GO:0050690,GO:0032802,GO:0030669,GO:0045334,GO:0030100	membrane|intracellular protein transport|protein transport|vesicle-mediated transport|membrane coat|clathrin-dependent endocytosis|clathrin adaptor activity|AP-2 adaptor complex|obsolete protein transporter activity|plasma membrane|protein binding|clathrin-coated pit|intracellular membrane-bounded organelle|cytosol|endocytosis|Wnt signaling pathway, planar cell polarity pathway|antigen processing…	path:hsa04144,path:hsa04721,path:hsa04961,path:hsa05016	Endocytosis|Synaptic vesicle cycle|Endocrine and other factor-regulated calcium reabsorption|Huntington disease
AP2S1	2.53071e-09	0.111537	0.264	0.257	0.000134097	3	1.027	ENSG00000042753	1175	protein_coding	adaptor related protein complex 2 subunit sigma 1 [Source:HGNC Symbol;Acc:HGNC:565]	GO:0016020,GO:0006886,GO:0015031,GO:0016192,GO:0030117,GO:0072583,GO:0035615,GO:0030122,GO:0008565,GO:0005886,GO:0005515,GO:0005905,GO:0043231,GO:0005829,GO:0006897,GO:0060071,GO:0019886,GO:0048268,GO:0061024,GO:0048013,GO:0030666,GO:0034383,GO:0036020,GO:0050690,GO:0032802,GO:0030669,GO:0045334,GO:0030100	membrane|intracellular protein transport|protein transport|vesicle-mediated transport|membrane coat|clathrin-dependent endocytosis|clathrin adaptor activity|AP-2 adaptor complex|obsolete protein transporter activity|plasma membrane|protein binding|clathrin-coated pit|intracellular membrane-bounded organelle|cytosol|endocytosis|Wnt signaling pathway, planar cell polarity pathway|antigen processing…	path:hsa04144,path:hsa04721,path:hsa04961,path:hsa05016	Endocytosis|Synaptic vesicle cycle|Endocrine and other factor-regulated calcium reabsorption|Huntington disease
AP2S1	4.64826e-46	0.355668	0.634	0.221	2.46302e-41	5	2.869	ENSG00000042753	1175	protein_coding	adaptor related protein complex 2 subunit sigma 1 [Source:HGNC Symbol;Acc:HGNC:565]	GO:0016020,GO:0006886,GO:0015031,GO:0016192,GO:0030117,GO:0072583,GO:0035615,GO:0030122,GO:0008565,GO:0005886,GO:0005515,GO:0005905,GO:0043231,GO:0005829,GO:0006897,GO:0060071,GO:0019886,GO:0048268,GO:0061024,GO:0048013,GO:0030666,GO:0034383,GO:0036020,GO:0050690,GO:0032802,GO:0030669,GO:0045334,GO:0030100	membrane|intracellular protein transport|protein transport|vesicle-mediated transport|membrane coat|clathrin-dependent endocytosis|clathrin adaptor activity|AP-2 adaptor complex|obsolete protein transporter activity|plasma membrane|protein binding|clathrin-coated pit|intracellular membrane-bounded organelle|cytosol|endocytosis|Wnt signaling pathway, planar cell polarity pathway|antigen processing…	path:hsa04144,path:hsa04721,path:hsa04961,path:hsa05016	Endocytosis|Synaptic vesicle cycle|Endocrine and other factor-regulated calcium reabsorption|Huntington disease
AP3D1	3.238e-15	0.0359647	0.337	0.179	1.71575e-10	5	1.883	ENSG00000065000	8943	protein_coding	adaptor related protein complex 3 subunit delta 1 [Source:HGNC Symbol;Acc:HGNC:568]	GO:0005737,GO:0016020,GO:0006886,GO:0015031,GO:0016192,GO:0030117,GO:0005794,GO:0005765,GO:1904115,GO:0000139,GO:0030123,GO:0006623,GO:0010008,GO:0006896,GO:0008089,GO:0048490,GO:0016182,GO:0032438,GO:0035646,GO:0048499,GO:0061088,GO:0072657,GO:0098943,GO:0043195,GO:0098830,GO:0019882,GO:0033365,GO:0048007,GO:0051138,GO:0099003,GO:0030424,GO:0098793,GO:0098794,GO:0098978	cytoplasm|membrane|intracellular protein transport|protein transport|vesicle-mediated transport|membrane coat|Golgi apparatus|lysosomal membrane|axon cytoplasm|Golgi membrane|AP-3 adaptor complex|protein targeting to vacuole|endosome membrane|Golgi to vacuole transport|anterograde axonal transport|anterograde synaptic vesicle transport|synaptic vesicle budding from endosome|melanosome organizatio…	path:hsa04142	Lysosome
AP3S1	1.11654e-17	0.028546	0.323	0.152	5.91633e-13	5	2.125	ENSG00000177879	1176	protein_coding	adaptor related protein complex 3 subunit sigma 1 [Source:HGNC Symbol;Acc:HGNC:2013]	GO:0016020,GO:0006886,GO:0015031,GO:0016192,GO:0030117,GO:0043231,GO:0005794,GO:1904115,GO:0031410,GO:0030659,GO:0005515,GO:0008089,GO:0048490,GO:0030133,GO:0008286,GO:0030119,GO:0030123	membrane|intracellular protein transport|protein transport|vesicle-mediated transport|membrane coat|intracellular membrane-bounded organelle|Golgi apparatus|axon cytoplasm|cytoplasmic vesicle|cytoplasmic vesicle membrane|protein binding|anterograde axonal transport|anterograde synaptic vesicle transport|transport vesicle|insulin receptor signaling pathway|AP-type membrane coat adaptor complex|AP-…	path:hsa04142	Lysosome
APEX1	1.96445e-46	0.353284	0.519	0.287	1.04092e-41	1	1.808	ENSG00000100823	328	protein_coding	apurinic/apyrimidinic endodeoxyribonuclease 1 [Source:HGNC Symbol;Acc:HGNC:587]	GO:0003723,GO:0005634,GO:0005737,GO:0016607,GO:0046872,GO:0005813,GO:0016491,GO:0005783,GO:0016787,GO:0003677,GO:0016829,GO:0005739,GO:0005840,GO:1903508,GO:0031490,GO:0004519,GO:0006281,GO:0090305,GO:0055114,GO:0005515,GO:0006310,GO:0006974,GO:0004518,GO:0090502,GO:0004527,GO:0048471,GO:1903507,GO:0003713,GO:0005654,GO:0005730,GO:0140078,GO:0004523,GO:0000784,GO:0003906,GO:0004528,GO:0006284,GO:…	RNA binding|nucleus|cytoplasm|nuclear speck|metal ion binding|centrosome|oxidoreductase activity|endoplasmic reticulum|hydrolase activity|DNA binding|lyase activity|mitochondrion|ribosome|positive regulation of nucleic acid-templated transcription|chromatin DNA binding|endonuclease activity|DNA repair|nucleic acid phosphodiester bond hydrolysis|oxidation-reduction process|protein binding|DNA reco…	path:hsa03410	Base excision repair
APEX1	1.86517e-32	0.236808	0.68	0.337	9.88314e-28	5	2.018	ENSG00000100823	328	protein_coding	apurinic/apyrimidinic endodeoxyribonuclease 1 [Source:HGNC Symbol;Acc:HGNC:587]	GO:0003723,GO:0005634,GO:0005737,GO:0016607,GO:0046872,GO:0005813,GO:0016491,GO:0005783,GO:0016787,GO:0003677,GO:0016829,GO:0005739,GO:0005840,GO:1903508,GO:0031490,GO:0004519,GO:0006281,GO:0090305,GO:0055114,GO:0005515,GO:0006310,GO:0006974,GO:0004518,GO:0090502,GO:0004527,GO:0048471,GO:1903507,GO:0003713,GO:0005654,GO:0005730,GO:0140078,GO:0004523,GO:0000784,GO:0003906,GO:0004528,GO:0006284,GO:…	RNA binding|nucleus|cytoplasm|nuclear speck|metal ion binding|centrosome|oxidoreductase activity|endoplasmic reticulum|hydrolase activity|DNA binding|lyase activity|mitochondrion|ribosome|positive regulation of nucleic acid-templated transcription|chromatin DNA binding|endonuclease activity|DNA repair|nucleic acid phosphodiester bond hydrolysis|oxidation-reduction process|protein binding|DNA reco…	path:hsa03410	Base excision repair
APEX2	7.30438e-14	0.11713	0.257	0.098	3.87044e-09	5	2.622	ENSG00000169188	27301	protein_coding	apurinic/apyrimidinic endodeoxyribonuclease 2 [Source:HGNC Symbol;Acc:HGNC:17889]	GO:0005634,GO:0005737,GO:0043231,GO:0008270,GO:0046872,GO:0016787,GO:0003677,GO:0016829,GO:0005739,GO:0001650,GO:0004519,GO:0006281,GO:0090305,GO:0006310,GO:0006974,GO:0007049,GO:0004518,GO:0004527,GO:0140078,GO:0006284,GO:0003906,GO:0004528,GO:0008311,GO:0005622	nucleus|cytoplasm|intracellular membrane-bounded organelle|zinc ion binding|metal ion binding|hydrolase activity|DNA binding|lyase activity|mitochondrion|fibrillar center|endonuclease activity|DNA repair|nucleic acid phosphodiester bond hydrolysis|DNA recombination|cellular response to DNA damage stimulus|cell cycle|nuclease activity|exonuclease activity|class I DNA-(apurinic or apyrimidinic site…	path:hsa03410	Base excision repair
APH1A	5.43319e-50	0.226048	0.474	0.229	2.87894e-45	1	2.07	ENSG00000117362	51107	protein_coding	aph-1 homolog A, gamma-secretase subunit [Source:HGNC Symbol;Acc:HGNC:29509]	GO:0016020,GO:0016021,GO:0005783,GO:0005789,GO:0005794,GO:0005515,GO:0007219,GO:0016485,GO:0005886,GO:0043085,GO:0005887,GO:0032580,GO:0044267,GO:0010008,GO:0004175,GO:0007220,GO:0070765,GO:0048013,GO:0035333,GO:0042987,GO:0043065,GO:0042982,GO:0031293,GO:0006509,GO:0034205,GO:0001656,GO:0005739,GO:0005769,GO:0008021,GO:0097060,GO:0099056	membrane|integral component of membrane|endoplasmic reticulum|endoplasmic reticulum membrane|Golgi apparatus|protein binding|Notch signaling pathway|protein processing|plasma membrane|positive regulation of catalytic activity|integral component of plasma membrane|Golgi cisterna membrane|cellular protein metabolic process|endosome membrane|endopeptidase activity|Notch receptor processing|gamma-sec…	path:hsa04330,path:hsa05010	Notch signaling pathway|Alzheimer disease
APH1A	4.1346e-07	0.0509549	0.262	0.322	0.0219084	3	0.814	ENSG00000117362	51107	protein_coding	aph-1 homolog A, gamma-secretase subunit [Source:HGNC Symbol;Acc:HGNC:29509]	GO:0016020,GO:0016021,GO:0005783,GO:0005789,GO:0005794,GO:0005515,GO:0007219,GO:0016485,GO:0005886,GO:0043085,GO:0005887,GO:0032580,GO:0044267,GO:0010008,GO:0004175,GO:0007220,GO:0070765,GO:0048013,GO:0035333,GO:0042987,GO:0043065,GO:0042982,GO:0031293,GO:0006509,GO:0034205,GO:0001656,GO:0005739,GO:0005769,GO:0008021,GO:0097060,GO:0099056	membrane|integral component of membrane|endoplasmic reticulum|endoplasmic reticulum membrane|Golgi apparatus|protein binding|Notch signaling pathway|protein processing|plasma membrane|positive regulation of catalytic activity|integral component of plasma membrane|Golgi cisterna membrane|cellular protein metabolic process|endosome membrane|endopeptidase activity|Notch receptor processing|gamma-sec…	path:hsa04330,path:hsa05010	Notch signaling pathway|Alzheimer disease
APH1A	2.62038e-36	0.283547	0.647	0.281	1.38849e-31	5	2.302	ENSG00000117362	51107	protein_coding	aph-1 homolog A, gamma-secretase subunit [Source:HGNC Symbol;Acc:HGNC:29509]	GO:0016020,GO:0016021,GO:0005783,GO:0005789,GO:0005794,GO:0005515,GO:0007219,GO:0016485,GO:0005886,GO:0043085,GO:0005887,GO:0032580,GO:0044267,GO:0010008,GO:0004175,GO:0007220,GO:0070765,GO:0048013,GO:0035333,GO:0042987,GO:0043065,GO:0042982,GO:0031293,GO:0006509,GO:0034205,GO:0001656,GO:0005739,GO:0005769,GO:0008021,GO:0097060,GO:0099056	membrane|integral component of membrane|endoplasmic reticulum|endoplasmic reticulum membrane|Golgi apparatus|protein binding|Notch signaling pathway|protein processing|plasma membrane|positive regulation of catalytic activity|integral component of plasma membrane|Golgi cisterna membrane|cellular protein metabolic process|endosome membrane|endopeptidase activity|Notch receptor processing|gamma-sec…	path:hsa04330,path:hsa05010	Notch signaling pathway|Alzheimer disease
API5	2.723e-20	0.120054	0.288	0.168	1.44286e-15	1	1.714	ENSG00000166181	8539	protein_coding	apoptosis inhibitor 5 [Source:HGNC Symbol;Acc:HGNC:594]	GO:0003723,GO:0005634,GO:0005737,GO:0016607,GO:0016020,GO:0043066,GO:0005515,GO:0005681,GO:0006915,GO:0017134,GO:2000270	RNA binding|nucleus|cytoplasm|nuclear speck|membrane|negative regulation of apoptotic process|protein binding|spliceosomal complex|apoptotic process|fibroblast growth factor binding|negative regulation of fibroblast apoptotic process
API5	2.74897e-22	0.111676	0.426	0.188	1.45663e-17	5	2.266	ENSG00000166181	8539	protein_coding	apoptosis inhibitor 5 [Source:HGNC Symbol;Acc:HGNC:594]	GO:0003723,GO:0005634,GO:0005737,GO:0016607,GO:0016020,GO:0043066,GO:0005515,GO:0005681,GO:0006915,GO:0017134,GO:2000270	RNA binding|nucleus|cytoplasm|nuclear speck|membrane|negative regulation of apoptotic process|protein binding|spliceosomal complex|apoptotic process|fibroblast growth factor binding|negative regulation of fibroblast apoptotic process
APLP2	7.7538e-23	0.0954425	0.74	0.651	4.10858e-18	1	1.137	ENSG00000084234	334	protein_coding	amyloid beta precursor like protein 2 [Source:HGNC Symbol;Acc:HGNC:598]	GO:0005634,GO:0016020,GO:0016021,GO:0046872,GO:0003677,GO:0004867,GO:0010951,GO:0005886,GO:0005515,GO:0007186,GO:0008201,GO:0042802,GO:0046914,GO:0030414,GO:0010466,GO:0070062,GO:0044267,GO:0043687,GO:0002576,GO:0005788,GO:0031092	nucleus|membrane|integral component of membrane|metal ion binding|DNA binding|serine-type endopeptidase inhibitor activity|negative regulation of endopeptidase activity|plasma membrane|protein binding|G protein-coupled receptor signaling pathway|heparin binding|identical protein binding|transition metal ion binding|peptidase inhibitor activity|negative regulation of peptidase activity|extracellul…
APLP2	0.00199923	0.115187	0.683	0.681	1	3	1.003	ENSG00000084234	334	protein_coding	amyloid beta precursor like protein 2 [Source:HGNC Symbol;Acc:HGNC:598]	GO:0005634,GO:0016020,GO:0016021,GO:0046872,GO:0003677,GO:0004867,GO:0010951,GO:0005886,GO:0005515,GO:0007186,GO:0008201,GO:0042802,GO:0046914,GO:0030414,GO:0010466,GO:0070062,GO:0044267,GO:0043687,GO:0002576,GO:0005788,GO:0031092	nucleus|membrane|integral component of membrane|metal ion binding|DNA binding|serine-type endopeptidase inhibitor activity|negative regulation of endopeptidase activity|plasma membrane|protein binding|G protein-coupled receptor signaling pathway|heparin binding|identical protein binding|transition metal ion binding|peptidase inhibitor activity|negative regulation of peptidase activity|extracellul…
APLP2	6.33631e-18	0.1577	0.888	0.661	3.35749e-13	5	1.343	ENSG00000084234	334	protein_coding	amyloid beta precursor like protein 2 [Source:HGNC Symbol;Acc:HGNC:598]	GO:0005634,GO:0016020,GO:0016021,GO:0046872,GO:0003677,GO:0004867,GO:0010951,GO:0005886,GO:0005515,GO:0007186,GO:0008201,GO:0042802,GO:0046914,GO:0030414,GO:0010466,GO:0070062,GO:0044267,GO:0043687,GO:0002576,GO:0005788,GO:0031092	nucleus|membrane|integral component of membrane|metal ion binding|DNA binding|serine-type endopeptidase inhibitor activity|negative regulation of endopeptidase activity|plasma membrane|protein binding|G protein-coupled receptor signaling pathway|heparin binding|identical protein binding|transition metal ion binding|peptidase inhibitor activity|negative regulation of peptidase activity|extracellul…
APMAP	0.000459634	0.08114	0.257	0.239	1	4	1.075	ENSG00000101474	57136	protein_coding	adipocyte plasma membrane associated protein [Source:HGNC Symbol;Acc:HGNC:13238]	GO:0016020,GO:0016021,GO:0009058,GO:0016844,GO:0009986,GO:0005783,GO:0008150,GO:0004064	membrane|integral component of membrane|biosynthetic process|strictosidine synthase activity|cell surface|endoplasmic reticulum|biological_process|arylesterase activity
APOA1	3.68025e-37	0.269728	0.333	0.064	1.95009e-32	5	5.203	ENSG00000118137	335	protein_coding	apolipoprotein A1 [Source:HGNC Symbol;Acc:HGNC:600]	GO:0005615,GO:0042632,GO:0050728,GO:0050821,GO:0034115,GO:0060354,GO:0070328,GO:0050713,GO:0010804,GO:0005576,GO:0006629,GO:0008202,GO:0042157,GO:0006869,GO:0005515,GO:0008289,GO:0007229,GO:0008203,GO:0006898,GO:0005886,GO:0042802,GO:0034364,GO:0005829,GO:0031210,GO:0070062,GO:0044267,GO:0072562,GO:0043687,GO:0055085,GO:0062023,GO:0005543,GO:0051006,GO:0042627,GO:0002576,GO:0001540,GO:0005102,GO:…	extracellular space|cholesterol homeostasis|negative regulation of inflammatory response|protein stabilization|negative regulation of heterotypic cell-cell adhesion|negative regulation of cell adhesion molecule production|triglyceride homeostasis|negative regulation of interleukin-1 beta secretion|negative regulation of tumor necrosis factor-mediated signaling pathway|extracellular region|lipid m…	path:hsa03320,path:hsa04975,path:hsa04977,path:hsa04979,path:hsa05143	PPAR signaling pathway|Fat digestion and absorption|Vitamin digestion and absorption|Cholesterol metabolism|African trypanosomiasis
APOBEC3C	9.71993e-19	0.348059	0.293	0.166	5.1504e-14	4	1.765	ENSG00000244509	27350	protein_coding	apolipoprotein B mRNA editing enzyme catalytic subunit 3C [Source:HGNC Symbol;Acc:HGNC:17353]	GO:0003723,GO:0005634,GO:0005737,GO:0008270,GO:0046872,GO:0016787,GO:0003824,GO:0005515,GO:0002376,GO:0045087,GO:0051607,GO:0004126,GO:0047844,GO:0010529,GO:0016554,GO:0045869,GO:0070383,GO:0080111,GO:0000932,GO:0045071,GO:0016032,GO:0009972	RNA binding|nucleus|cytoplasm|zinc ion binding|metal ion binding|hydrolase activity|catalytic activity|protein binding|immune system process|innate immune response|defense response to virus|cytidine deaminase activity|deoxycytidine deaminase activity|negative regulation of transposition|cytidine to uridine editing|negative regulation of single stranded viral RNA replication via double stranded DN…	path:hsa05170	Human immunodeficiency virus 1 infection
APOC1	1.66976e-32	0.137459	0.343	0.087	8.84773e-28	5	3.943	ENSG00000130208	341	protein_coding	apolipoprotein C1 [Source:HGNC Symbol;Acc:HGNC:607]	GO:0045717,GO:0051005,GO:0005576,GO:0006641,GO:0008203,GO:0042157,GO:0043085,GO:0006869,GO:0034361,GO:0005783,GO:0031210,GO:0006629,GO:0034364,GO:0033344,GO:0050995,GO:0034379,GO:0034375,GO:0033700,GO:0010873,GO:0045833,GO:0060228,GO:0034382,GO:0034447,GO:0042627,GO:0055102,GO:0032375,GO:0004859,GO:0005504,GO:0010900,GO:0010916,GO:0032374,GO:0034369,GO:0048261	negative regulation of fatty acid biosynthetic process|negative regulation of lipoprotein lipase activity|extracellular region|triglyceride metabolic process|cholesterol metabolic process|lipoprotein metabolic process|positive regulation of catalytic activity|lipid transport|very-low-density lipoprotein particle|endoplasmic reticulum|phosphatidylcholine binding|lipid metabolic process|high-densit…	path:hsa04979	Cholesterol metabolism
APOL1	1.37454e-08	0.264355	0.303	0.303	0.000728341	3	1	ENSG00000100342	8542	protein_coding	apolipoprotein L1 [Source:HGNC Symbol;Acc:HGNC:618]	GO:0005615,GO:0005576,GO:0006629,GO:0008202,GO:0042157,GO:0006869,GO:0005515,GO:0008289,GO:0008203,GO:0006898,GO:0034364,GO:0044267,GO:0072562,GO:0043687,GO:0045087,GO:0005788,GO:0005254,GO:0019835,GO:0031640,GO:1902476,GO:0031224,GO:0034361	extracellular space|extracellular region|lipid metabolic process|steroid metabolic process|lipoprotein metabolic process|lipid transport|protein binding|lipid binding|cholesterol metabolic process|receptor-mediated endocytosis|high-density lipoprotein particle|cellular protein metabolic process|blood microparticle|post-translational protein modification|innate immune response|endoplasmic reticulu…	path:hsa05143	African trypanosomiasis
APOL1	3.21905e-17	0.447355	0.453	0.284	1.70571e-12	4	1.595	ENSG00000100342	8542	protein_coding	apolipoprotein L1 [Source:HGNC Symbol;Acc:HGNC:618]	GO:0005615,GO:0005576,GO:0006629,GO:0008202,GO:0042157,GO:0006869,GO:0005515,GO:0008289,GO:0008203,GO:0006898,GO:0034364,GO:0044267,GO:0072562,GO:0043687,GO:0045087,GO:0005788,GO:0005254,GO:0019835,GO:0031640,GO:1902476,GO:0031224,GO:0034361	extracellular space|extracellular region|lipid metabolic process|steroid metabolic process|lipoprotein metabolic process|lipid transport|protein binding|lipid binding|cholesterol metabolic process|receptor-mediated endocytosis|high-density lipoprotein particle|cellular protein metabolic process|blood microparticle|post-translational protein modification|innate immune response|endoplasmic reticulu…	path:hsa05143	African trypanosomiasis
APOL6	2.18988e-15	0.225615	0.266	0.144	1.16037e-10	3	1.847	ENSG00000221963	80830	protein_coding	apolipoprotein L6 [Source:HGNC Symbol;Acc:HGNC:14870]	GO:0005737,GO:0016020,GO:0016021,GO:0005576,GO:0042157,GO:0006869,GO:0005515,GO:0008289	cytoplasm|membrane|integral component of membrane|extracellular region|lipoprotein metabolic process|lipid transport|protein binding|lipid binding
APOO	9.22652e-16	0.119768	0.3	0.118	4.88895e-11	5	2.542	ENSG00000184831	79135	protein_coding	apolipoprotein O [Source:HGNC Symbol;Acc:HGNC:28727]	GO:0005743,GO:0005739,GO:0061617,GO:0042407,GO:0005615,GO:0016020,GO:0016021,GO:0005829,GO:0005783,GO:0005789,GO:0005794,GO:0005576,GO:0031305,GO:0000139,GO:0006869,GO:0005515,GO:0034361,GO:0034364,GO:0034362	mitochondrial inner membrane|mitochondrion|MICOS complex|cristae formation|extracellular space|membrane|integral component of membrane|cytosol|endoplasmic reticulum|endoplasmic reticulum membrane|Golgi apparatus|extracellular region|integral component of mitochondrial inner membrane|Golgi membrane|lipid transport|protein binding|very-low-density lipoprotein particle|high-density lipoprotein parti…
APP	5.06212e-125	0.627059	0.66	0.259	2.68231e-120	1	2.548	ENSG00000142192	351	protein_coding	amyloid beta precursor protein [Source:HGNC Symbol;Acc:HGNC:620]	GO:0010629,GO:1904646,GO:0070555,GO:0001774,GO:1901224,GO:0005886,GO:0001934,GO:0010628,GO:1902004,GO:1900272,GO:0005634,GO:0005737,GO:0007399,GO:0016020,GO:0016021,GO:0046872,GO:0003677,GO:0007155,GO:0005794,GO:0005615,GO:0004867,GO:0010951,GO:0042995,GO:0005515,GO:0005576,GO:0006915,GO:0048471,GO:0031410,GO:0010952,GO:0007219,GO:0005790,GO:0005905,GO:0009986,GO:0008201,GO:0042802,GO:0005768,GO:…	negative regulation of gene expression|cellular response to amyloid-beta|response to interleukin-1|microglial cell activation|positive regulation of NIK/NF-kappaB signaling|plasma membrane|positive regulation of protein phosphorylation|positive regulation of gene expression|positive regulation of amyloid-beta formation|negative regulation of long-term synaptic potentiation|nucleus|cytoplasm|nervo…	path:hsa04726,path:hsa05010	Serotonergic synapse|Alzheimer disease
APP	1.59276e-39	0.37907	0.759	0.362	8.43972e-35	5	2.097	ENSG00000142192	351	protein_coding	amyloid beta precursor protein [Source:HGNC Symbol;Acc:HGNC:620]	GO:0010629,GO:1904646,GO:0070555,GO:0001774,GO:1901224,GO:0005886,GO:0001934,GO:0010628,GO:1902004,GO:1900272,GO:0005634,GO:0005737,GO:0007399,GO:0016020,GO:0016021,GO:0046872,GO:0003677,GO:0007155,GO:0005794,GO:0005615,GO:0004867,GO:0010951,GO:0042995,GO:0005515,GO:0005576,GO:0006915,GO:0048471,GO:0031410,GO:0010952,GO:0007219,GO:0005790,GO:0005905,GO:0009986,GO:0008201,GO:0042802,GO:0005768,GO:…	negative regulation of gene expression|cellular response to amyloid-beta|response to interleukin-1|microglial cell activation|positive regulation of NIK/NF-kappaB signaling|plasma membrane|positive regulation of protein phosphorylation|positive regulation of gene expression|positive regulation of amyloid-beta formation|negative regulation of long-term synaptic potentiation|nucleus|cytoplasm|nervo…	path:hsa04726,path:hsa05010	Serotonergic synapse|Alzheimer disease
APPBP2	4.48413e-17	0.0558057	0.297	0.125	2.37605e-12	5	2.376	ENSG00000062725	10513	protein_coding	amyloid beta precursor protein binding protein 2 [Source:HGNC Symbol;Acc:HGNC:622]	GO:0005623,GO:0005634,GO:0005737,GO:0016020,GO:0006886,GO:0015031,GO:0005856,GO:0005515,GO:0005874,GO:0005875,GO:0003777,GO:0030659,GO:0046907	cell|nucleus|cytoplasm|membrane|intracellular protein transport|protein transport|cytoskeleton|protein binding|microtubule|microtubule associated complex|microtubule motor activity|cytoplasmic vesicle membrane|intracellular transport
APPL1	4.02727e-24	0.181553	0.292	0.148	2.13397e-19	1	1.973	ENSG00000157500	26060	protein_coding	adaptor protein, phosphotyrosine interacting with PH domain and leucine zipper 1 [Source:HGNC Symbol;Acc:HGNC:24035]	GO:0005634,GO:0005737,GO:0016020,GO:0042803,GO:0005886,GO:0042995,GO:0005515,GO:0007165,GO:0007049,GO:0031410,GO:0042802,GO:0005768,GO:0005769,GO:0035091,GO:0070062,GO:0031901,GO:0010008,GO:0008283,GO:0008286,GO:0006606,GO:0005829,GO:0001726,GO:0007179,GO:0044877,GO:0001786,GO:0048487,GO:0048023,GO:0012506,GO:0032009,GO:0045335,GO:0046326,GO:0043422,GO:0046324,GO:0045088,GO:1903076,GO:0035729,GO:…	nucleus|cytoplasm|membrane|protein homodimerization activity|plasma membrane|cell projection|protein binding|signal transduction|cell cycle|cytoplasmic vesicle|identical protein binding|endosome|early endosome|phosphatidylinositol binding|extracellular exosome|early endosome membrane|endosome membrane|cell population proliferation|insulin receptor signaling pathway|protein import into nucleus|cyt…	path:hsa04211,path:hsa05200,path:hsa05210	Longevity regulating pathway|Pathways in cancer|Colorectal cancer
APPL1	2.82854e-22	0.125031	0.409	0.177	1.49879e-17	5	2.311	ENSG00000157500	26060	protein_coding	adaptor protein, phosphotyrosine interacting with PH domain and leucine zipper 1 [Source:HGNC Symbol;Acc:HGNC:24035]	GO:0005634,GO:0005737,GO:0016020,GO:0042803,GO:0005886,GO:0042995,GO:0005515,GO:0007165,GO:0007049,GO:0031410,GO:0042802,GO:0005768,GO:0005769,GO:0035091,GO:0070062,GO:0031901,GO:0010008,GO:0008283,GO:0008286,GO:0006606,GO:0005829,GO:0001726,GO:0007179,GO:0044877,GO:0001786,GO:0048487,GO:0048023,GO:0012506,GO:0032009,GO:0045335,GO:0046326,GO:0043422,GO:0046324,GO:0045088,GO:1903076,GO:0035729,GO:…	nucleus|cytoplasm|membrane|protein homodimerization activity|plasma membrane|cell projection|protein binding|signal transduction|cell cycle|cytoplasmic vesicle|identical protein binding|endosome|early endosome|phosphatidylinositol binding|extracellular exosome|early endosome membrane|endosome membrane|cell population proliferation|insulin receptor signaling pathway|protein import into nucleus|cyt…	path:hsa04211,path:hsa05200,path:hsa05210	Longevity regulating pathway|Pathways in cancer|Colorectal cancer
APRT	3.13707e-18	0.332097	0.293	0.158	1.66227e-13	3	1.854	ENSG00000198931	353	protein_coding	adenine phosphoribosyltransferase [Source:HGNC Symbol;Acc:HGNC:626]	GO:0005737,GO:0016740,GO:0005829,GO:0005654,GO:0009116,GO:0016757,GO:0005576,GO:0006166,GO:0070062,GO:0043312,GO:0034774,GO:0043101,GO:0006168,GO:0002055,GO:0003999,GO:0016208,GO:0007595,GO:0007625,GO:0032869,GO:0044209,GO:0046083	cytoplasm|transferase activity|cytosol|nucleoplasm|nucleoside metabolic process|transferase activity, transferring glycosyl groups|extracellular region|purine ribonucleoside salvage|extracellular exosome|neutrophil degranulation|secretory granule lumen|purine-containing compound salvage|adenine salvage|adenine binding|adenine phosphoribosyltransferase activity|AMP binding|lactation|grooming behav…	path:hsa00230	Purine metabolism
ARC	3.46402e-40	0.272573	0.598	0.601	1.83551e-35	2	0.995	ENSG00000198576	23237	protein_coding	activity regulated cytoskeleton associated protein [Source:HGNC Symbol;Acc:HGNC:648]	GO:0043025,GO:0003723,GO:0051028,GO:0005737,GO:0016020,GO:0005886,GO:0005856,GO:0042995,GO:0007275,GO:0030054,GO:0031410,GO:0045202,GO:0045211,GO:0045121,GO:0030425,GO:0005768,GO:0003729,GO:0006897,GO:0007010,GO:0031901,GO:0016477,GO:0001669,GO:0005938,GO:0051260,GO:0022604,GO:0014069,GO:0015629,GO:0043197,GO:0007616,GO:1903561,GO:1900271,GO:0050804,GO:0007492,GO:0007612,GO:0009952,GO:0048168,GO:…	neuronal cell body|RNA binding|mRNA transport|cytoplasm|membrane|plasma membrane|cytoskeleton|cell projection|multicellular organism development|cell junction|cytoplasmic vesicle|synapse|postsynaptic membrane|membrane raft|dendrite|endosome|mRNA binding|endocytosis|cytoskeleton organization|early endosome membrane|cell migration|acrosomal vesicle|cell cortex|protein homooligomerization|regulation…	path:hsa05031	Amphetamine addiction
ARC	1.92475e-12	0.18635	0.553	0.608	1.01988e-07	3	0.91	ENSG00000198576	23237	protein_coding	activity regulated cytoskeleton associated protein [Source:HGNC Symbol;Acc:HGNC:648]	GO:0043025,GO:0003723,GO:0051028,GO:0005737,GO:0016020,GO:0005886,GO:0005856,GO:0042995,GO:0007275,GO:0030054,GO:0031410,GO:0045202,GO:0045211,GO:0045121,GO:0030425,GO:0005768,GO:0003729,GO:0006897,GO:0007010,GO:0031901,GO:0016477,GO:0001669,GO:0005938,GO:0051260,GO:0022604,GO:0014069,GO:0015629,GO:0043197,GO:0007616,GO:1903561,GO:1900271,GO:0050804,GO:0007492,GO:0007612,GO:0009952,GO:0048168,GO:…	neuronal cell body|RNA binding|mRNA transport|cytoplasm|membrane|plasma membrane|cytoskeleton|cell projection|multicellular organism development|cell junction|cytoplasmic vesicle|synapse|postsynaptic membrane|membrane raft|dendrite|endosome|mRNA binding|endocytosis|cytoskeleton organization|early endosome membrane|cell migration|acrosomal vesicle|cell cortex|protein homooligomerization|regulation…	path:hsa05031	Amphetamine addiction
ARC	4.15038e-57	0.907496	0.767	0.579	2.1992e-52	4	1.325	ENSG00000198576	23237	protein_coding	activity regulated cytoskeleton associated protein [Source:HGNC Symbol;Acc:HGNC:648]	GO:0043025,GO:0003723,GO:0051028,GO:0005737,GO:0016020,GO:0005886,GO:0005856,GO:0042995,GO:0007275,GO:0030054,GO:0031410,GO:0045202,GO:0045211,GO:0045121,GO:0030425,GO:0005768,GO:0003729,GO:0006897,GO:0007010,GO:0031901,GO:0016477,GO:0001669,GO:0005938,GO:0051260,GO:0022604,GO:0014069,GO:0015629,GO:0043197,GO:0007616,GO:1903561,GO:1900271,GO:0050804,GO:0007492,GO:0007612,GO:0009952,GO:0048168,GO:…	neuronal cell body|RNA binding|mRNA transport|cytoplasm|membrane|plasma membrane|cytoskeleton|cell projection|multicellular organism development|cell junction|cytoplasmic vesicle|synapse|postsynaptic membrane|membrane raft|dendrite|endosome|mRNA binding|endocytosis|cytoskeleton organization|early endosome membrane|cell migration|acrosomal vesicle|cell cortex|protein homooligomerization|regulation…	path:hsa05031	Amphetamine addiction
ARCN1	1.43787e-27	0.191971	0.333	0.184	7.61901e-23	1	1.81	ENSG00000095139	372	protein_coding	archain 1 [Source:HGNC Symbol;Acc:HGNC:649]	GO:0003723,GO:0005737,GO:0016020,GO:0015031,GO:0005794,GO:0000139,GO:0006890,GO:0031410,GO:0030126,GO:0016192,GO:0006888,GO:0005829,GO:0030663,GO:0005789,GO:0006886,GO:0030133,GO:0051645,GO:0030137,GO:0008344,GO:0021691,GO:0043473,GO:0048193,GO:0005783	RNA binding|cytoplasm|membrane|protein transport|Golgi apparatus|Golgi membrane|retrograde vesicle-mediated transport, Golgi to endoplasmic reticulum|cytoplasmic vesicle|COPI vesicle coat|vesicle-mediated transport|endoplasmic reticulum to Golgi vesicle-mediated transport|cytosol|COPI-coated vesicle membrane|endoplasmic reticulum membrane|intracellular protein transport|transport vesicle|Golgi lo…
ARCN1	3.59836e-11	0.116982	0.396	0.22	1.9067e-06	5	1.8	ENSG00000095139	372	protein_coding	archain 1 [Source:HGNC Symbol;Acc:HGNC:649]	GO:0003723,GO:0005737,GO:0016020,GO:0015031,GO:0005794,GO:0000139,GO:0006890,GO:0031410,GO:0030126,GO:0016192,GO:0006888,GO:0005829,GO:0030663,GO:0005789,GO:0006886,GO:0030133,GO:0051645,GO:0030137,GO:0008344,GO:0021691,GO:0043473,GO:0048193,GO:0005783	RNA binding|cytoplasm|membrane|protein transport|Golgi apparatus|Golgi membrane|retrograde vesicle-mediated transport, Golgi to endoplasmic reticulum|cytoplasmic vesicle|COPI vesicle coat|vesicle-mediated transport|endoplasmic reticulum to Golgi vesicle-mediated transport|cytosol|COPI-coated vesicle membrane|endoplasmic reticulum membrane|intracellular protein transport|transport vesicle|Golgi lo…
AREG	1.41186e-80	0.837789	0.444	0.198	7.48116e-76	2	2.242	ENSG00000109321	374	protein_coding	amphiregulin [Source:HGNC Symbol;Acc:HGNC:651]	GO:0005615,GO:0008284,GO:0016020,GO:0016021,GO:0008083,GO:0005515,GO:0005125,GO:0005576,GO:0000139,GO:0005789,GO:0000165,GO:0009986,GO:0007267,GO:0061024,GO:0051897,GO:0006888,GO:0048208,GO:0012507,GO:0033116,GO:0005154,GO:0007165,GO:0007173,GO:0042059,GO:0030665,GO:0007186,GO:0010838,GO:0014009,GO:0014070,GO:0031175,GO:0032355,GO:0042327,GO:0042542,GO:0043434,GO:0045668,GO:0050731,GO:0051384,GO:…	extracellular space|positive regulation of cell population proliferation|membrane|integral component of membrane|growth factor activity|protein binding|cytokine activity|extracellular region|Golgi membrane|endoplasmic reticulum membrane|MAPK cascade|cell surface|cell-cell signaling|membrane organization|positive regulation of protein kinase B signaling|endoplasmic reticulum to Golgi vesicle-media…	path:hsa04010,path:hsa04012,path:hsa04151,path:hsa04390,path:hsa05210	MAPK signaling pathway|ErbB signaling pathway|PI3K-Akt signaling pathway|Hippo signaling pathway|Colorectal cancer
AREG	6.23695e-07	0.218776	0.364	0.259	0.0330483	3	1.405	ENSG00000109321	374	protein_coding	amphiregulin [Source:HGNC Symbol;Acc:HGNC:651]	GO:0005615,GO:0008284,GO:0016020,GO:0016021,GO:0008083,GO:0005515,GO:0005125,GO:0005576,GO:0000139,GO:0005789,GO:0000165,GO:0009986,GO:0007267,GO:0061024,GO:0051897,GO:0006888,GO:0048208,GO:0012507,GO:0033116,GO:0005154,GO:0007165,GO:0007173,GO:0042059,GO:0030665,GO:0007186,GO:0010838,GO:0014009,GO:0014070,GO:0031175,GO:0032355,GO:0042327,GO:0042542,GO:0043434,GO:0045668,GO:0050731,GO:0051384,GO:…	extracellular space|positive regulation of cell population proliferation|membrane|integral component of membrane|growth factor activity|protein binding|cytokine activity|extracellular region|Golgi membrane|endoplasmic reticulum membrane|MAPK cascade|cell surface|cell-cell signaling|membrane organization|positive regulation of protein kinase B signaling|endoplasmic reticulum to Golgi vesicle-media…	path:hsa04010,path:hsa04012,path:hsa04151,path:hsa04390,path:hsa05210	MAPK signaling pathway|ErbB signaling pathway|PI3K-Akt signaling pathway|Hippo signaling pathway|Colorectal cancer
ARF1	4.19392e-27	0.0424404	0.728	0.803	2.22228e-22	2	0.907	ENSG00000143761	375	protein_coding	ADP ribosylation factor 1 [Source:HGNC Symbol;Acc:HGNC:652]	GO:0003723,GO:0005737,GO:0016020,GO:0015031,GO:0000166,GO:0005525,GO:0005794,GO:0005886,GO:0043085,GO:0005515,GO:0048471,GO:0030054,GO:0045202,GO:0045211,GO:0005925,GO:0006886,GO:0016192,GO:0005829,GO:0031252,GO:0070062,GO:0098586,GO:0014069,GO:0019886,GO:0043005,GO:0035722,GO:0032991,GO:0019904,GO:0006661,GO:0000139,GO:0003924,GO:0046982,GO:0050690,GO:0006878,GO:0002090,GO:0034315,GO:0060292,GO:…	RNA binding|cytoplasm|membrane|protein transport|nucleotide binding|GTP binding|Golgi apparatus|plasma membrane|positive regulation of catalytic activity|protein binding|perinuclear region of cytoplasm|cell junction|synapse|postsynaptic membrane|focal adhesion|intracellular protein transport|vesicle-mediated transport|cytosol|cell leading edge|extracellular exosome|cellular response to virus|post…	path:hsa04072,path:hsa04144,path:hsa05110,path:hsa05134	Phospholipase D signaling pathway|Endocytosis|Vibrio cholerae infection|Legionellosis
ARF1	1.61885e-07	0.154146	0.778	0.78	0.00857798	3	0.997	ENSG00000143761	375	protein_coding	ADP ribosylation factor 1 [Source:HGNC Symbol;Acc:HGNC:652]	GO:0003723,GO:0005737,GO:0016020,GO:0015031,GO:0000166,GO:0005525,GO:0005794,GO:0005886,GO:0043085,GO:0005515,GO:0048471,GO:0030054,GO:0045202,GO:0045211,GO:0005925,GO:0006886,GO:0016192,GO:0005829,GO:0031252,GO:0070062,GO:0098586,GO:0014069,GO:0019886,GO:0043005,GO:0035722,GO:0032991,GO:0019904,GO:0006661,GO:0000139,GO:0003924,GO:0046982,GO:0050690,GO:0006878,GO:0002090,GO:0034315,GO:0060292,GO:…	RNA binding|cytoplasm|membrane|protein transport|nucleotide binding|GTP binding|Golgi apparatus|plasma membrane|positive regulation of catalytic activity|protein binding|perinuclear region of cytoplasm|cell junction|synapse|postsynaptic membrane|focal adhesion|intracellular protein transport|vesicle-mediated transport|cytosol|cell leading edge|extracellular exosome|cellular response to virus|post…	path:hsa04072,path:hsa04144,path:hsa05110,path:hsa05134	Phospholipase D signaling pathway|Endocytosis|Vibrio cholerae infection|Legionellosis
ARF3	0.000151584	0.0783957	0.396	0.407	1	3	0.973	ENSG00000134287	377	protein_coding	ADP ribosylation factor 3 [Source:HGNC Symbol;Acc:HGNC:654]	GO:0005737,GO:0015031,GO:0000166,GO:0005525,GO:0005794,GO:0048471,GO:0006886,GO:0016192,GO:0005886,GO:0070062,GO:0003924,GO:0006661,GO:0000139,GO:0006890	cytoplasm|protein transport|nucleotide binding|GTP binding|Golgi apparatus|perinuclear region of cytoplasm|intracellular protein transport|vesicle-mediated transport|plasma membrane|extracellular exosome|GTPase activity|phosphatidylinositol biosynthetic process|Golgi membrane|retrograde vesicle-mediated transport, Golgi to endoplasmic reticulum	path:hsa04144	Endocytosis
ARF3	5.762e-11	0.18171	0.437	0.402	3.05317e-06	4	1.087	ENSG00000134287	377	protein_coding	ADP ribosylation factor 3 [Source:HGNC Symbol;Acc:HGNC:654]	GO:0005737,GO:0015031,GO:0000166,GO:0005525,GO:0005794,GO:0048471,GO:0006886,GO:0016192,GO:0005886,GO:0070062,GO:0003924,GO:0006661,GO:0000139,GO:0006890	cytoplasm|protein transport|nucleotide binding|GTP binding|Golgi apparatus|perinuclear region of cytoplasm|intracellular protein transport|vesicle-mediated transport|plasma membrane|extracellular exosome|GTPase activity|phosphatidylinositol biosynthetic process|Golgi membrane|retrograde vesicle-mediated transport, Golgi to endoplasmic reticulum	path:hsa04144	Endocytosis
ARF4	1.65529e-34	0.161567	0.649	0.682	8.77103e-30	2	0.952	ENSG00000168374	378	protein_coding	ADP ribosylation factor 4 [Source:HGNC Symbol;Acc:HGNC:655]	GO:0016020,GO:0015031,GO:0000166,GO:0043066,GO:0005525,GO:0005794,GO:0005829,GO:0005515,GO:0006886,GO:0016192,GO:0005737,GO:0045944,GO:0070062,GO:0006890,GO:0016477,GO:0032587,GO:0006888,GO:0003924,GO:0005154,GO:2000377,GO:0043197,GO:0006471,GO:0005086,GO:0007173,GO:0007420,GO:0007612,GO:0031584,GO:0045176,GO:0045197,GO:0048678,GO:0050807,GO:0060996,GO:0061512,GO:0099175,GO:0005886,GO:0098978,GO:…	membrane|protein transport|nucleotide binding|negative regulation of apoptotic process|GTP binding|Golgi apparatus|cytosol|protein binding|intracellular protein transport|vesicle-mediated transport|cytoplasm|positive regulation of transcription by RNA polymerase II|extracellular exosome|retrograde vesicle-mediated transport, Golgi to endoplasmic reticulum|cell migration|ruffle membrane|endoplasmi…
ARF4	0.00152285	0.0738381	0.648	0.676	1	3	0.959	ENSG00000168374	378	protein_coding	ADP ribosylation factor 4 [Source:HGNC Symbol;Acc:HGNC:655]	GO:0016020,GO:0015031,GO:0000166,GO:0043066,GO:0005525,GO:0005794,GO:0005829,GO:0005515,GO:0006886,GO:0016192,GO:0005737,GO:0045944,GO:0070062,GO:0006890,GO:0016477,GO:0032587,GO:0006888,GO:0003924,GO:0005154,GO:2000377,GO:0043197,GO:0006471,GO:0005086,GO:0007173,GO:0007420,GO:0007612,GO:0031584,GO:0045176,GO:0045197,GO:0048678,GO:0050807,GO:0060996,GO:0061512,GO:0099175,GO:0005886,GO:0098978,GO:…	membrane|protein transport|nucleotide binding|negative regulation of apoptotic process|GTP binding|Golgi apparatus|cytosol|protein binding|intracellular protein transport|vesicle-mediated transport|cytoplasm|positive regulation of transcription by RNA polymerase II|extracellular exosome|retrograde vesicle-mediated transport, Golgi to endoplasmic reticulum|cell migration|ruffle membrane|endoplasmi…
ARF6	8.55709e-70	0.492916	0.786	0.555	4.53423e-65	1	1.416	ENSG00000165527	382	protein_coding	ADP ribosylation factor 6 [Source:HGNC Symbol;Acc:HGNC:659]	GO:1903078,GO:0005737,GO:0016020,GO:0015031,GO:0000166,GO:0098793,GO:0003924,GO:0005525,GO:0007155,GO:0005794,GO:0051301,GO:0005829,GO:0005886,GO:0042995,GO:0005515,GO:0007049,GO:0030154,GO:0005925,GO:0006886,GO:0016192,GO:0005768,GO:0007399,GO:0070062,GO:0031901,GO:0005938,GO:0032154,GO:0010008,GO:0055038,GO:0090543,GO:0001726,GO:0050714,GO:0031996,GO:0030838,GO:0030866,GO:0032456,GO:0035020,GO:…	positive regulation of protein localization to plasma membrane|cytoplasm|membrane|protein transport|nucleotide binding|presynapse|GTPase activity|GTP binding|cell adhesion|Golgi apparatus|cell division|cytosol|plasma membrane|cell projection|protein binding|cell cycle|cell differentiation|focal adhesion|intracellular protein transport|vesicle-mediated transport|endosome|nervous system development…	path:hsa04014,path:hsa04072,path:hsa04144,path:hsa04666	Ras signaling pathway|Phospholipase D signaling pathway|Endocytosis|Fc gamma R-mediated phagocytosis
ARF6	1.71975e-23	0.324464	0.884	0.61	9.1126e-19	5	1.449	ENSG00000165527	382	protein_coding	ADP ribosylation factor 6 [Source:HGNC Symbol;Acc:HGNC:659]	GO:1903078,GO:0005737,GO:0016020,GO:0015031,GO:0000166,GO:0098793,GO:0003924,GO:0005525,GO:0007155,GO:0005794,GO:0051301,GO:0005829,GO:0005886,GO:0042995,GO:0005515,GO:0007049,GO:0030154,GO:0005925,GO:0006886,GO:0016192,GO:0005768,GO:0007399,GO:0070062,GO:0031901,GO:0005938,GO:0032154,GO:0010008,GO:0055038,GO:0090543,GO:0001726,GO:0050714,GO:0031996,GO:0030838,GO:0030866,GO:0032456,GO:0035020,GO:…	positive regulation of protein localization to plasma membrane|cytoplasm|membrane|protein transport|nucleotide binding|presynapse|GTPase activity|GTP binding|cell adhesion|Golgi apparatus|cell division|cytosol|plasma membrane|cell projection|protein binding|cell cycle|cell differentiation|focal adhesion|intracellular protein transport|vesicle-mediated transport|endosome|nervous system development…	path:hsa04014,path:hsa04072,path:hsa04144,path:hsa04666	Ras signaling pathway|Phospholipase D signaling pathway|Endocytosis|Fc gamma R-mediated phagocytosis
ARFGAP2	4.69786e-15	0.00239883	0.251	0.121	2.4893e-10	5	2.074	ENSG00000149182	84364	protein_coding	ADP ribosylation factor GTPase activating protein 2 [Source:HGNC Symbol;Acc:HGNC:13504]	GO:0005737,GO:0016020,GO:0015031,GO:0005794,GO:0046872,GO:0005829,GO:0005886,GO:0005096,GO:0043547,GO:0000139,GO:0016192,GO:0006890,GO:0006888,GO:0030126,GO:0048205	cytoplasm|membrane|protein transport|Golgi apparatus|metal ion binding|cytosol|plasma membrane|GTPase activator activity|positive regulation of GTPase activity|Golgi membrane|vesicle-mediated transport|retrograde vesicle-mediated transport, Golgi to endoplasmic reticulum|endoplasmic reticulum to Golgi vesicle-mediated transport|COPI vesicle coat|COPI coating of Golgi vesicle	path:hsa04144	Endocytosis
ARGLU1	1.82131e-27	0.0634293	0.518	0.381	9.65074e-23	1	1.36	ENSG00000134884	55082	protein_coding	arginine and glutamate rich 1 [Source:HGNC Symbol;Acc:HGNC:25482]	GO:0005634,GO:0005654,GO:0005739,GO:0005515,GO:0045296	nucleus|nucleoplasm|mitochondrion|protein binding|cadherin binding
ARGLU1	1.24704e-08	0.154229	0.416	0.43	0.000660781	4	0.967	ENSG00000134884	55082	protein_coding	arginine and glutamate rich 1 [Source:HGNC Symbol;Acc:HGNC:25482]	GO:0005634,GO:0005654,GO:0005739,GO:0005515,GO:0045296	nucleus|nucleoplasm|mitochondrion|protein binding|cadherin binding
ARHGAP1	2.35355e-20	0.0673588	0.29	0.185	1.2471e-15	1	1.568	ENSG00000175220	392	protein_coding	Rho GTPase activating protein 1 [Source:HGNC Symbol;Acc:HGNC:673]	GO:0005737,GO:0007165,GO:0009967,GO:0043547,GO:0005515,GO:0005096,GO:0005829,GO:0045296,GO:0070062,GO:0051056,GO:0017124,GO:0007266,GO:0005070,GO:0010008,GO:0048471,GO:0097443,GO:0017137,GO:0007264,GO:0016197,GO:0033572,GO:2001136,GO:0016020,GO:0016021	cytoplasm|signal transduction|positive regulation of signal transduction|positive regulation of GTPase activity|protein binding|GTPase activator activity|cytosol|cadherin binding|extracellular exosome|regulation of small GTPase mediated signal transduction|SH3 domain binding|Rho protein signal transduction|SH3/SH2 adaptor activity|endosome membrane|perinuclear region of cytoplasm|sorting endosome…
ARHGAP1	2.09799e-14	0.0505274	0.383	0.206	1.11168e-09	5	1.859	ENSG00000175220	392	protein_coding	Rho GTPase activating protein 1 [Source:HGNC Symbol;Acc:HGNC:673]	GO:0005737,GO:0007165,GO:0009967,GO:0043547,GO:0005515,GO:0005096,GO:0005829,GO:0045296,GO:0070062,GO:0051056,GO:0017124,GO:0007266,GO:0005070,GO:0010008,GO:0048471,GO:0097443,GO:0017137,GO:0007264,GO:0016197,GO:0033572,GO:2001136,GO:0016020,GO:0016021	cytoplasm|signal transduction|positive regulation of signal transduction|positive regulation of GTPase activity|protein binding|GTPase activator activity|cytosol|cadherin binding|extracellular exosome|regulation of small GTPase mediated signal transduction|SH3 domain binding|Rho protein signal transduction|SH3/SH2 adaptor activity|endosome membrane|perinuclear region of cytoplasm|sorting endosome…
ARHGAP11A	2.58465e-79	0.43635	0.419	0.033	1.36955e-74	5	12.697	ENSG00000198826	9824	protein_coding	Rho GTPase activating protein 11A [Source:HGNC Symbol;Acc:HGNC:15783]	GO:0007165,GO:0043547,GO:0005096,GO:0005829,GO:0051056	signal transduction|positive regulation of GTPase activity|GTPase activator activity|cytosol|regulation of small GTPase mediated signal transduction
ARHGAP17	3.72992e-20	0.0108206	0.271	0.113	1.97641e-15	5	2.398	ENSG00000140750	55114	protein_coding	Rho GTPase activating protein 17 [Source:HGNC Symbol;Acc:HGNC:18239]	GO:0005737,GO:0016020,GO:0005634,GO:0005829,GO:0007165,GO:0043547,GO:0005515,GO:0030054,GO:0005096,GO:0005923,GO:0051056,GO:0017124,GO:0007015,GO:0032956,GO:0017156,GO:0048365,GO:0005886	cytoplasm|membrane|nucleus|cytosol|signal transduction|positive regulation of GTPase activity|protein binding|cell junction|GTPase activator activity|bicellular tight junction|regulation of small GTPase mediated signal transduction|SH3 domain binding|actin filament organization|regulation of actin cytoskeleton organization|calcium-ion regulated exocytosis|Rac GTPase binding|plasma membrane	path:hsa04530	Tight junction
ARHGAP21	1.18158e-12	0.0226591	0.29	0.151	6.26096e-08	5	1.921	ENSG00000107863	57584	protein_coding	Rho GTPase activating protein 21 [Source:HGNC Symbol;Acc:HGNC:23725]	GO:0005737,GO:0016020,GO:0007165,GO:0005794,GO:0005886,GO:0030054,GO:0043547,GO:0015629,GO:0005856,GO:0005515,GO:0000139,GO:0031410,GO:0030659,GO:0005096,GO:0005829,GO:0051056,GO:0007030,GO:0051683,GO:0072384,GO:0051684	cytoplasm|membrane|signal transduction|Golgi apparatus|plasma membrane|cell junction|positive regulation of GTPase activity|actin cytoskeleton|cytoskeleton|protein binding|Golgi membrane|cytoplasmic vesicle|cytoplasmic vesicle membrane|GTPase activator activity|cytosol|regulation of small GTPase mediated signal transduction|Golgi organization|establishment of Golgi localization|organelle transpor…
ARHGAP23	3.96365e-21	0.038247	0.347	0.153	2.10026e-16	5	2.268	ENSG00000275832	57636	protein_coding	Rho GTPase activating protein 23 [Source:HGNC Symbol;Acc:HGNC:29293]	GO:0007165,GO:0043547,GO:0005096,GO:0005829,GO:0070062,GO:0051056,GO:0005515	signal transduction|positive regulation of GTPase activity|GTPase activator activity|cytosol|extracellular exosome|regulation of small GTPase mediated signal transduction|protein binding
ARHGAP29	1.27527e-79	0.475324	0.565	0.24	6.75741e-75	1	2.354	ENSG00000137962	9411	protein_coding	Rho GTPase activating protein 29 [Source:HGNC Symbol;Acc:HGNC:30207]	GO:0046872,GO:0035556,GO:0007165,GO:0043547,GO:0005096,GO:0005737,GO:0005829,GO:0051056,GO:0032991,GO:0007266,GO:0030165	metal ion binding|intracellular signal transduction|signal transduction|positive regulation of GTPase activity|GTPase activator activity|cytoplasm|cytosol|regulation of small GTPase mediated signal transduction|protein-containing complex|Rho protein signal transduction|PDZ domain binding
ARHGAP29	3.85718e-28	0.264341	0.644	0.324	2.04384e-23	5	1.988	ENSG00000137962	9411	protein_coding	Rho GTPase activating protein 29 [Source:HGNC Symbol;Acc:HGNC:30207]	GO:0046872,GO:0035556,GO:0007165,GO:0043547,GO:0005096,GO:0005737,GO:0005829,GO:0051056,GO:0032991,GO:0007266,GO:0030165	metal ion binding|intracellular signal transduction|signal transduction|positive regulation of GTPase activity|GTPase activator activity|cytoplasm|cytosol|regulation of small GTPase mediated signal transduction|protein-containing complex|Rho protein signal transduction|PDZ domain binding
ARHGAP33	2.28579e-38	0.308211	0.383	0.083	1.21119e-33	5	4.614	ENSG00000004777	115703	protein_coding	Rho GTPase activating protein 33 [Source:HGNC Symbol;Acc:HGNC:23085]	GO:0015031,GO:0007165,GO:0043547,GO:0005515,GO:0035091,GO:0005096,GO:0005737,GO:0005886,GO:0005829,GO:0051056,GO:0019901,GO:0032991,GO:0007264,GO:0009636,GO:0061001,GO:0043197	protein transport|signal transduction|positive regulation of GTPase activity|protein binding|phosphatidylinositol binding|GTPase activator activity|cytoplasm|plasma membrane|cytosol|regulation of small GTPase mediated signal transduction|protein kinase binding|protein-containing complex|small GTPase mediated signal transduction|response to toxic substance|regulation of dendritic spine morphogenes…
ARHGAP35	1.63952e-14	0.0349746	0.264	0.119	8.68749e-10	5	2.218	ENSG00000160007	2909	protein_coding	Rho GTPase activating protein 35 [Source:HGNC Symbol;Acc:HGNC:4591]	GO:0005634,GO:0005737,GO:0016020,GO:0000166,GO:0007165,GO:0003924,GO:0005525,GO:0003677,GO:0005886,GO:0043547,GO:0005856,GO:0042995,GO:0005096,GO:0008289,GO:0036064,GO:0001227,GO:0000122,GO:0005829,GO:0051056,GO:0032956,GO:0016477,GO:0045892,GO:0003714,GO:0005543,GO:0007411,GO:0000977,GO:0044319,GO:0030879,GO:0050770,GO:0021955,GO:0045724,GO:0010976,GO:0006351,GO:0035024,GO:0007413,GO:0030950,GO:…	nucleus|cytoplasm|membrane|nucleotide binding|signal transduction|GTPase activity|GTP binding|DNA binding|plasma membrane|positive regulation of GTPase activity|cytoskeleton|cell projection|GTPase activator activity|lipid binding|ciliary basal body|DNA-binding transcription repressor activity, RNA polymerase II-specific|negative regulation of transcription by RNA polymerase II|cytosol|regulation …	path:hsa04510,path:hsa04611,path:hsa04670,path:hsa04810	Focal adhesion|Platelet activation|Leukocyte transendothelial migration|Regulation of actin cytoskeleton
ARHGAP5	2.66061e-15	0.0606642	0.224	0.266	1.4098e-10	2	0.842	ENSG00000100852	394	protein_coding	Rho GTPase activating protein 5 [Source:HGNC Symbol;Acc:HGNC:675]	GO:0005737,GO:0016020,GO:0005783,GO:0005829,GO:0007165,GO:0003924,GO:0005525,GO:0005886,GO:0043547,GO:0005515,GO:0005096,GO:0051056,GO:0042169,GO:0007155,GO:0007266,GO:0030879	cytoplasm|membrane|endoplasmic reticulum|cytosol|signal transduction|GTPase activity|GTP binding|plasma membrane|positive regulation of GTPase activity|protein binding|GTPase activator activity|regulation of small GTPase mediated signal transduction|SH2 domain binding|cell adhesion|Rho protein signal transduction|mammary gland development	path:hsa04510,path:hsa04670	Focal adhesion|Leukocyte transendothelial migration
ARHGAP5	3.76465e-08	0.186293	0.299	0.245	0.00199481	3	1.22	ENSG00000100852	394	protein_coding	Rho GTPase activating protein 5 [Source:HGNC Symbol;Acc:HGNC:675]	GO:0005737,GO:0016020,GO:0005783,GO:0005829,GO:0007165,GO:0003924,GO:0005525,GO:0005886,GO:0043547,GO:0005515,GO:0005096,GO:0051056,GO:0042169,GO:0007155,GO:0007266,GO:0030879	cytoplasm|membrane|endoplasmic reticulum|cytosol|signal transduction|GTPase activity|GTP binding|plasma membrane|positive regulation of GTPase activity|protein binding|GTPase activator activity|regulation of small GTPase mediated signal transduction|SH2 domain binding|cell adhesion|Rho protein signal transduction|mammary gland development	path:hsa04510,path:hsa04670	Focal adhesion|Leukocyte transendothelial migration
ARHGDIA	5.30318e-41	0.0668794	0.416	0.53	2.81005e-36	2	0.785	ENSG00000141522	396	protein_coding	Rho GDP dissociation inhibitor alpha [Source:HGNC Symbol;Acc:HGNC:678]	GO:0005737,GO:0043066,GO:0050790,GO:0043547,GO:0005856,GO:0005515,GO:0005096,GO:0005094,GO:0005829,GO:0016020,GO:0070062,GO:0051056,GO:0007266,GO:0071526,GO:2000249,GO:0048365,GO:0050772,GO:0035023,GO:0050771,GO:0007162,GO:0005504,GO:0017048,GO:0019901,GO:0051879,GO:0008360,GO:0030336,GO:0032880,GO:0071260,GO:0071407,GO:0071461,GO:0001772,GO:0005615,GO:0005634,GO:0045202	cytoplasm|negative regulation of apoptotic process|regulation of catalytic activity|positive regulation of GTPase activity|cytoskeleton|protein binding|GTPase activator activity|Rho GDP-dissociation inhibitor activity|cytosol|membrane|extracellular exosome|regulation of small GTPase mediated signal transduction|Rho protein signal transduction|semaphorin-plexin signaling pathway|regulation of acti…	path:hsa04722,path:hsa04962	Neurotrophin signaling pathway|Vasopressin-regulated water reabsorption
ARHGDIA	8.80185e-22	0.252732	0.549	0.485	4.66392e-17	3	1.132	ENSG00000141522	396	protein_coding	Rho GDP dissociation inhibitor alpha [Source:HGNC Symbol;Acc:HGNC:678]	GO:0005737,GO:0043066,GO:0050790,GO:0043547,GO:0005856,GO:0005515,GO:0005096,GO:0005094,GO:0005829,GO:0016020,GO:0070062,GO:0051056,GO:0007266,GO:0071526,GO:2000249,GO:0048365,GO:0050772,GO:0035023,GO:0050771,GO:0007162,GO:0005504,GO:0017048,GO:0019901,GO:0051879,GO:0008360,GO:0030336,GO:0032880,GO:0071260,GO:0071407,GO:0071461,GO:0001772,GO:0005615,GO:0005634,GO:0045202	cytoplasm|negative regulation of apoptotic process|regulation of catalytic activity|positive regulation of GTPase activity|cytoskeleton|protein binding|GTPase activator activity|Rho GDP-dissociation inhibitor activity|cytosol|membrane|extracellular exosome|regulation of small GTPase mediated signal transduction|Rho protein signal transduction|semaphorin-plexin signaling pathway|regulation of acti…	path:hsa04722,path:hsa04962	Neurotrophin signaling pathway|Vasopressin-regulated water reabsorption
ARHGDIA	1.5937e-10	0.075773	0.45	0.5	8.4447e-06	4	0.9	ENSG00000141522	396	protein_coding	Rho GDP dissociation inhibitor alpha [Source:HGNC Symbol;Acc:HGNC:678]	GO:0005737,GO:0043066,GO:0050790,GO:0043547,GO:0005856,GO:0005515,GO:0005096,GO:0005094,GO:0005829,GO:0016020,GO:0070062,GO:0051056,GO:0007266,GO:0071526,GO:2000249,GO:0048365,GO:0050772,GO:0035023,GO:0050771,GO:0007162,GO:0005504,GO:0017048,GO:0019901,GO:0051879,GO:0008360,GO:0030336,GO:0032880,GO:0071260,GO:0071407,GO:0071461,GO:0001772,GO:0005615,GO:0005634,GO:0045202	cytoplasm|negative regulation of apoptotic process|regulation of catalytic activity|positive regulation of GTPase activity|cytoskeleton|protein binding|GTPase activator activity|Rho GDP-dissociation inhibitor activity|cytosol|membrane|extracellular exosome|regulation of small GTPase mediated signal transduction|Rho protein signal transduction|semaphorin-plexin signaling pathway|regulation of acti…	path:hsa04722,path:hsa04962	Neurotrophin signaling pathway|Vasopressin-regulated water reabsorption
ARHGDIB	1.32223e-80	0.965916	0.453	0.196	7.00621e-76	3	2.311	ENSG00000111348	397	protein_coding	Rho GDP dissociation inhibitor beta [Source:HGNC Symbol;Acc:HGNC:679]	GO:0005737,GO:0005829,GO:0050790,GO:0043547,GO:0005856,GO:0005096,GO:0005094,GO:0071461,GO:0016020,GO:0005515,GO:0070062,GO:0051056,GO:0007266,GO:0007275,GO:2000249,GO:0048365,GO:0031410,GO:0035023,GO:0007162,GO:0003924,GO:1901164	cytoplasm|cytosol|regulation of catalytic activity|positive regulation of GTPase activity|cytoskeleton|GTPase activator activity|Rho GDP-dissociation inhibitor activity|cellular response to redox state|membrane|protein binding|extracellular exosome|regulation of small GTPase mediated signal transduction|Rho protein signal transduction|multicellular organism development|regulation of actin cytoske…	path:hsa04722,path:hsa04962	Neurotrophin signaling pathway|Vasopressin-regulated water reabsorption
ARHGEF12	6.95012e-44	0.264421	0.372	0.169	3.68273e-39	1	2.201	ENSG00000196914	23365	protein_coding	Rho guanine nucleotide exchange factor 12 [Source:HGNC Symbol;Acc:HGNC:14193]	GO:0005737,GO:0016020,GO:0007186,GO:0035556,GO:0001664,GO:0005085,GO:0005089,GO:0005096,GO:0035023,GO:0043547,GO:0005515,GO:0007266,GO:0005829,GO:0070062,GO:0051056,GO:0043065	cytoplasm|membrane|G protein-coupled receptor signaling pathway|intracellular signal transduction|G protein-coupled receptor binding|guanyl-nucleotide exchange factor activity|Rho guanyl-nucleotide exchange factor activity|GTPase activator activity|regulation of Rho protein signal transduction|positive regulation of GTPase activity|protein binding|Rho protein signal transduction|cytosol|extracell…	path:hsa04270,path:hsa04360,path:hsa04611,path:hsa04625,path:hsa04810,path:hsa05152,path:hsa05163,path:hsa05200,path:hsa05205	Vascular smooth muscle contraction|Axon guidance|Platelet activation|C-type lectin receptor signaling pathway|Regulation of actin cytoskeleton|Tuberculosis|Human cytomegalovirus infection|Pathways in cancer|Proteoglycans in cancer
ARHGEF12	9.6213e-24	0.111317	0.469	0.217	5.09814e-19	5	2.161	ENSG00000196914	23365	protein_coding	Rho guanine nucleotide exchange factor 12 [Source:HGNC Symbol;Acc:HGNC:14193]	GO:0005737,GO:0016020,GO:0007186,GO:0035556,GO:0001664,GO:0005085,GO:0005089,GO:0005096,GO:0035023,GO:0043547,GO:0005515,GO:0007266,GO:0005829,GO:0070062,GO:0051056,GO:0043065	cytoplasm|membrane|G protein-coupled receptor signaling pathway|intracellular signal transduction|G protein-coupled receptor binding|guanyl-nucleotide exchange factor activity|Rho guanyl-nucleotide exchange factor activity|GTPase activator activity|regulation of Rho protein signal transduction|positive regulation of GTPase activity|protein binding|Rho protein signal transduction|cytosol|extracell…	path:hsa04270,path:hsa04360,path:hsa04611,path:hsa04625,path:hsa04810,path:hsa05152,path:hsa05163,path:hsa05200,path:hsa05205	Vascular smooth muscle contraction|Axon guidance|Platelet activation|C-type lectin receptor signaling pathway|Regulation of actin cytoskeleton|Tuberculosis|Human cytomegalovirus infection|Pathways in cancer|Proteoglycans in cancer
ARHGEF3	4.8731e-33	0.204104	0.314	0.138	2.58216e-28	1	2.275	ENSG00000163947	50650	protein_coding	Rho guanine nucleotide exchange factor 3 [Source:HGNC Symbol;Acc:HGNC:683]	GO:0005737,GO:0035556,GO:0005085,GO:0005089,GO:0035023,GO:0005515,GO:0005829,GO:0051056,GO:0007186,GO:0007266,GO:0043065,GO:0005622	cytoplasm|intracellular signal transduction|guanyl-nucleotide exchange factor activity|Rho guanyl-nucleotide exchange factor activity|regulation of Rho protein signal transduction|protein binding|cytosol|regulation of small GTPase mediated signal transduction|G protein-coupled receptor signaling pathway|Rho protein signal transduction|positive regulation of apoptotic process|intracellular
ARHGEF3	1.23635e-21	0.141126	0.416	0.178	6.55118e-17	5	2.337	ENSG00000163947	50650	protein_coding	Rho guanine nucleotide exchange factor 3 [Source:HGNC Symbol;Acc:HGNC:683]	GO:0005737,GO:0035556,GO:0005085,GO:0005089,GO:0035023,GO:0005515,GO:0005829,GO:0051056,GO:0007186,GO:0007266,GO:0043065,GO:0005622	cytoplasm|intracellular signal transduction|guanyl-nucleotide exchange factor activity|Rho guanyl-nucleotide exchange factor activity|regulation of Rho protein signal transduction|protein binding|cytosol|regulation of small GTPase mediated signal transduction|G protein-coupled receptor signaling pathway|Rho protein signal transduction|positive regulation of apoptotic process|intracellular
ARID1A	1.00243e-18	0.107411	0.342	0.226	5.31169e-14	1	1.513	ENSG00000117713	8289	protein_coding	AT-rich interaction domain 1A [Source:HGNC Symbol;Acc:HGNC:11110]	GO:0005634,GO:0005654,GO:0003677,GO:0016514,GO:0006338,GO:0035060,GO:0070603,GO:0006325,GO:0005515,GO:0045893,GO:0007399,GO:0003713,GO:0000790,GO:0030521,GO:0016922,GO:0031491,GO:0000122,GO:0001704,GO:0001843,GO:0003205,GO:0003408,GO:0006337,GO:0006344,GO:0006357,GO:0007369,GO:0007566,GO:0019827,GO:0030520,GO:0030900,GO:0042766,GO:0042921,GO:0043044,GO:0048096,GO:0055007,GO:0060674,GO:1901998,GO:…	nucleus|nucleoplasm|DNA binding|SWI/SNF complex|chromatin remodeling|brahma complex|SWI/SNF superfamily-type complex|chromatin organization|protein binding|positive regulation of transcription, DNA-templated|nervous system development|transcription coactivator activity|nuclear chromatin|androgen receptor signaling pathway|nuclear receptor binding|nucleosome binding|negative regulation of transcri…	path:hsa04714,path:hsa05225	Thermogenesis|Hepatocellular carcinoma
ARID1A	0.000298247	0.0441931	0.242	0.27	1	3	0.896	ENSG00000117713	8289	protein_coding	AT-rich interaction domain 1A [Source:HGNC Symbol;Acc:HGNC:11110]	GO:0005634,GO:0005654,GO:0003677,GO:0016514,GO:0006338,GO:0035060,GO:0070603,GO:0006325,GO:0005515,GO:0045893,GO:0007399,GO:0003713,GO:0000790,GO:0030521,GO:0016922,GO:0031491,GO:0000122,GO:0001704,GO:0001843,GO:0003205,GO:0003408,GO:0006337,GO:0006344,GO:0006357,GO:0007369,GO:0007566,GO:0019827,GO:0030520,GO:0030900,GO:0042766,GO:0042921,GO:0043044,GO:0048096,GO:0055007,GO:0060674,GO:1901998,GO:…	nucleus|nucleoplasm|DNA binding|SWI/SNF complex|chromatin remodeling|brahma complex|SWI/SNF superfamily-type complex|chromatin organization|protein binding|positive regulation of transcription, DNA-templated|nervous system development|transcription coactivator activity|nuclear chromatin|androgen receptor signaling pathway|nuclear receptor binding|nucleosome binding|negative regulation of transcri…	path:hsa04714,path:hsa05225	Thermogenesis|Hepatocellular carcinoma
ARID1A	1.59184e-25	0.0840623	0.495	0.244	8.43485e-21	5	2.029	ENSG00000117713	8289	protein_coding	AT-rich interaction domain 1A [Source:HGNC Symbol;Acc:HGNC:11110]	GO:0005634,GO:0005654,GO:0003677,GO:0016514,GO:0006338,GO:0035060,GO:0070603,GO:0006325,GO:0005515,GO:0045893,GO:0007399,GO:0003713,GO:0000790,GO:0030521,GO:0016922,GO:0031491,GO:0000122,GO:0001704,GO:0001843,GO:0003205,GO:0003408,GO:0006337,GO:0006344,GO:0006357,GO:0007369,GO:0007566,GO:0019827,GO:0030520,GO:0030900,GO:0042766,GO:0042921,GO:0043044,GO:0048096,GO:0055007,GO:0060674,GO:1901998,GO:…	nucleus|nucleoplasm|DNA binding|SWI/SNF complex|chromatin remodeling|brahma complex|SWI/SNF superfamily-type complex|chromatin organization|protein binding|positive regulation of transcription, DNA-templated|nervous system development|transcription coactivator activity|nuclear chromatin|androgen receptor signaling pathway|nuclear receptor binding|nucleosome binding|negative regulation of transcri…	path:hsa04714,path:hsa05225	Thermogenesis|Hepatocellular carcinoma
ARID1B	2.2599e-24	0.0157403	0.288	0.189	1.19748e-19	1	1.524	ENSG00000049618	57492	protein_coding	AT-rich interaction domain 1B [Source:HGNC Symbol;Acc:HGNC:18040]	GO:0005634,GO:0005829,GO:0005654,GO:0003677,GO:0005886,GO:0006325,GO:0005515,GO:0016514,GO:0006338,GO:0003713,GO:0071565,GO:0035060,GO:0007399,GO:0048096,GO:0070603,GO:0002931,GO:0007270,GO:0060996,GO:0097026,GO:1904385,GO:0005737	nucleus|cytosol|nucleoplasm|DNA binding|plasma membrane|chromatin organization|protein binding|SWI/SNF complex|chromatin remodeling|transcription coactivator activity|nBAF complex|brahma complex|nervous system development|chromatin-mediated maintenance of transcription|SWI/SNF superfamily-type complex|response to ischemia|neuron-neuron synaptic transmission|dendritic spine development|dendritic c…	path:hsa04714,path:hsa05225	Thermogenesis|Hepatocellular carcinoma
ARID2	5.33289e-13	0.0629446	0.264	0.116	2.82579e-08	5	2.276	ENSG00000189079	196528	protein_coding	AT-rich interaction domain 2 [Source:HGNC Symbol;Acc:HGNC:18037]	GO:0008285,GO:0030336,GO:0003676,GO:0005634,GO:0046872,GO:0005654,GO:0006355,GO:0003677,GO:0005886,GO:0006325,GO:0005515,GO:0006337,GO:0003007,GO:0042592,GO:0048568,GO:0060038,GO:0060982,GO:0072358	negative regulation of cell population proliferation|negative regulation of cell migration|nucleic acid binding|nucleus|metal ion binding|nucleoplasm|regulation of transcription, DNA-templated|DNA binding|plasma membrane|chromatin organization|protein binding|nucleosome disassembly|heart morphogenesis|homeostatic process|embryonic organ development|cardiac muscle cell proliferation|coronary arter…	path:hsa05225	Hepatocellular carcinoma
ARID3A	6.27738e-15	0.0165735	0.264	0.122	3.32626e-10	5	2.164	ENSG00000116017	1820	protein_coding	AT-rich interaction domain 3A [Source:HGNC Symbol;Acc:HGNC:3031]	GO:0005634,GO:0005737,GO:0043231,GO:0005829,GO:0005654,GO:0003677,GO:0005515,GO:0000977,GO:0001228,GO:0006977,GO:0045121,GO:0003682,GO:0003700,GO:0042803,GO:0006355,GO:0045944	nucleus|cytoplasm|intracellular membrane-bounded organelle|cytosol|nucleoplasm|DNA binding|protein binding|RNA polymerase II regulatory region sequence-specific DNA binding|DNA-binding transcription activator activity, RNA polymerase II-specific|DNA damage response, signal transduction by p53 class mediator resulting in cell cycle arrest|membrane raft|chromatin binding|DNA-binding transcription f…
ARID4A	4.93844e-06	0.163489	0.264	0.204	0.261678	4	1.294	ENSG00000032219	5926	protein_coding	AT-rich interaction domain 4A [Source:HGNC Symbol;Acc:HGNC:9885]	GO:0005634,GO:0005829,GO:0005654,GO:0003677,GO:0005886,GO:0006325,GO:0006349,GO:0007283,GO:0034773,GO:0036124,GO:0045944,GO:0048821,GO:0080182,GO:0097368,GO:0030154,GO:0006357,GO:0044212,GO:0045892,GO:0017053	nucleus|cytosol|nucleoplasm|DNA binding|plasma membrane|chromatin organization|regulation of gene expression by genetic imprinting|spermatogenesis|histone H4-K20 trimethylation|histone H3-K9 trimethylation|positive regulation of transcription by RNA polymerase II|erythrocyte development|histone H3-K4 trimethylation|establishment of Sertoli cell barrier|cell differentiation|regulation of transcrip…
ARID4B	4.51161e-17	0.053474	0.523	0.448	2.39061e-12	1	1.167	ENSG00000054267	51742	protein_coding	AT-rich interaction domain 4B [Source:HGNC Symbol;Acc:HGNC:15550]	GO:0006355,GO:0005634,GO:0005737,GO:0003677,GO:0006325,GO:0005515,GO:0006357,GO:0005654,GO:0003674,GO:0008150,GO:0005575,GO:0044212,GO:0006349,GO:0007283,GO:0034773,GO:0036124,GO:0045944,GO:0097368	regulation of transcription, DNA-templated|nucleus|cytoplasm|DNA binding|chromatin organization|protein binding|regulation of transcription by RNA polymerase II|nucleoplasm|molecular_function|biological_process|cellular_component|transcription regulatory region DNA binding|regulation of gene expression by genetic imprinting|spermatogenesis|histone H4-K20 trimethylation|histone H3-K9 trimethylatio…
ARID4B	1.48039e-05	0.010057	0.455	0.476	0.784428	4	0.956	ENSG00000054267	51742	protein_coding	AT-rich interaction domain 4B [Source:HGNC Symbol;Acc:HGNC:15550]	GO:0006355,GO:0005634,GO:0005737,GO:0003677,GO:0006325,GO:0005515,GO:0006357,GO:0005654,GO:0003674,GO:0008150,GO:0005575,GO:0044212,GO:0006349,GO:0007283,GO:0034773,GO:0036124,GO:0045944,GO:0097368	regulation of transcription, DNA-templated|nucleus|cytoplasm|DNA binding|chromatin organization|protein binding|regulation of transcription by RNA polymerase II|nucleoplasm|molecular_function|biological_process|cellular_component|transcription regulatory region DNA binding|regulation of gene expression by genetic imprinting|spermatogenesis|histone H4-K20 trimethylation|histone H3-K9 trimethylatio…
ARID5B	1.74907e-49	0.418374	0.682	0.455	9.26796e-45	1	1.499	ENSG00000150347	84159	protein_coding	AT-rich interaction domain 5B [Source:HGNC Symbol;Acc:HGNC:17362]	GO:0005634,GO:0003713,GO:0003677,GO:1903508,GO:0005515,GO:0006357,GO:0051091,GO:0060612,GO:0001227,GO:0000122,GO:0005654,GO:0044212,GO:0000977,GO:0001889,GO:0045892,GO:0001822,GO:0006807,GO:0008584,GO:0008585,GO:0009791,GO:0010761,GO:0030325,GO:0035264,GO:0045444,GO:0048008,GO:0048468,GO:0048644,GO:0048705,GO:0060021,GO:0060325,GO:0060613,GO:1990830,GO:0006355	nucleus|transcription coactivator activity|DNA binding|positive regulation of nucleic acid-templated transcription|protein binding|regulation of transcription by RNA polymerase II|positive regulation of DNA-binding transcription factor activity|adipose tissue development|DNA-binding transcription repressor activity, RNA polymerase II-specific|negative regulation of transcription by RNA polymerase…
ARID5B	2.57274e-25	0.132246	0.785	0.509	1.36324e-20	5	1.542	ENSG00000150347	84159	protein_coding	AT-rich interaction domain 5B [Source:HGNC Symbol;Acc:HGNC:17362]	GO:0005634,GO:0003713,GO:0003677,GO:1903508,GO:0005515,GO:0006357,GO:0051091,GO:0060612,GO:0001227,GO:0000122,GO:0005654,GO:0044212,GO:0000977,GO:0001889,GO:0045892,GO:0001822,GO:0006807,GO:0008584,GO:0008585,GO:0009791,GO:0010761,GO:0030325,GO:0035264,GO:0045444,GO:0048008,GO:0048468,GO:0048644,GO:0048705,GO:0060021,GO:0060325,GO:0060613,GO:1990830,GO:0006355	nucleus|transcription coactivator activity|DNA binding|positive regulation of nucleic acid-templated transcription|protein binding|regulation of transcription by RNA polymerase II|positive regulation of DNA-binding transcription factor activity|adipose tissue development|DNA-binding transcription repressor activity, RNA polymerase II-specific|negative regulation of transcription by RNA polymerase…
ARIH1	2.48537e-24	0.105639	0.456	0.332	1.31695e-19	1	1.373	ENSG00000166233	25820	protein_coding	ariadne RBR E3 ubiquitin protein ligase 1 [Source:HGNC Symbol;Acc:HGNC:689]	GO:0005634,GO:0005737,GO:0046872,GO:0016740,GO:0016567,GO:0008270,GO:0004842,GO:0005515,GO:0006511,GO:0000151,GO:0061630,GO:0005829,GO:0031625,GO:0032436,GO:0000209,GO:0031463,GO:0015030,GO:0031624,GO:0016604,GO:0019005,GO:0031462,GO:0031464,GO:0019787,GO:0097413	nucleus|cytoplasm|metal ion binding|transferase activity|protein ubiquitination|zinc ion binding|ubiquitin-protein transferase activity|protein binding|ubiquitin-dependent protein catabolic process|ubiquitin ligase complex|ubiquitin protein ligase activity|cytosol|ubiquitin protein ligase binding|positive regulation of proteasomal ubiquitin-dependent protein catabolic process|protein polyubiquiti…
ARIH1	1.64212e-08	0.02825	0.335	0.38	0.000870127	4	0.882	ENSG00000166233	25820	protein_coding	ariadne RBR E3 ubiquitin protein ligase 1 [Source:HGNC Symbol;Acc:HGNC:689]	GO:0005634,GO:0005737,GO:0046872,GO:0016740,GO:0016567,GO:0008270,GO:0004842,GO:0005515,GO:0006511,GO:0000151,GO:0061630,GO:0005829,GO:0031625,GO:0032436,GO:0000209,GO:0031463,GO:0015030,GO:0031624,GO:0016604,GO:0019005,GO:0031462,GO:0031464,GO:0019787,GO:0097413	nucleus|cytoplasm|metal ion binding|transferase activity|protein ubiquitination|zinc ion binding|ubiquitin-protein transferase activity|protein binding|ubiquitin-dependent protein catabolic process|ubiquitin ligase complex|ubiquitin protein ligase activity|cytosol|ubiquitin protein ligase binding|positive regulation of proteasomal ubiquitin-dependent protein catabolic process|protein polyubiquiti…
ARL1	5.20785e-15	0.00857707	0.314	0.163	2.75953e-10	5	1.926	ENSG00000120805	400	protein_coding	ADP ribosylation factor like GTPase 1 [Source:HGNC Symbol;Acc:HGNC:692]	GO:0005737,GO:0016020,GO:0005794,GO:0046872,GO:0000166,GO:0005525,GO:0000139,GO:0003924,GO:0006886,GO:0016192,GO:0005829,GO:0005802,GO:0042147,GO:0019904,GO:0032588,GO:0007030,GO:0008047,GO:0034067,GO:0031584,GO:0009404,GO:0048193	cytoplasm|membrane|Golgi apparatus|metal ion binding|nucleotide binding|GTP binding|Golgi membrane|GTPase activity|intracellular protein transport|vesicle-mediated transport|cytosol|trans-Golgi network|retrograde transport, endosome to Golgi|protein domain specific binding|trans-Golgi network membrane|Golgi organization|enzyme activator activity|protein localization to Golgi apparatus|activation …
ARL13B	7.9677e-22	0.157818	0.337	0.119	4.22192e-17	5	2.832	ENSG00000169379	200894	protein_coding	ADP ribosylation factor like GTPase 13B [Source:HGNC Symbol;Acc:HGNC:25419]	GO:0016020,GO:0000166,GO:0005525,GO:0005886,GO:0042995,GO:0005515,GO:0005929,GO:0007224,GO:0060271,GO:0097730,GO:0060170,GO:0031514,GO:0097500,GO:1905515,GO:0021532,GO:0021830,GO:0021943,GO:0001947,GO:0007368,GO:0009953,GO:0010226,GO:0070986,GO:0005930	membrane|nucleotide binding|GTP binding|plasma membrane|cell projection|protein binding|cilium|smoothened signaling pathway|cilium assembly|non-motile cilium|ciliary membrane|motile cilium|receptor localization to non-motile cilium|non-motile cilium assembly|neural tube patterning|interneuron migration from the subpallium to the cortex|formation of radial glial scaffolds|heart looping|determinati…
ARL14EP	5.93318e-16	0.1043	0.314	0.133	3.14387e-11	5	2.361	ENSG00000152219	120534	protein_coding	ADP ribosylation factor like GTPase 14 effector protein [Source:HGNC Symbol;Acc:HGNC:26798]	GO:0005737,GO:0043231,GO:0005634,GO:0005730,GO:0005829,GO:0005886,GO:0005925,GO:0005515	cytoplasm|intracellular membrane-bounded organelle|nucleus|nucleolus|cytosol|plasma membrane|focal adhesion|protein binding
ARL16	3.57081e-14	0.044608	0.297	0.14	1.8921e-09	5	2.121	ENSG00000214087	339231	protein_coding	ADP ribosylation factor like GTPase 16 [Source:HGNC Symbol;Acc:HGNC:27902]	GO:0000166,GO:0005525,GO:0005515	nucleotide binding|GTP binding|protein binding
ARL2	3.76128e-24	0.0560563	0.373	0.164	1.99303e-19	5	2.274	ENSG00000213465	402	protein_coding	ADP ribosylation factor like GTPase 2 [Source:HGNC Symbol;Acc:HGNC:693]	GO:0005634,GO:0005737,GO:0005794,GO:0000166,GO:0005730,GO:0005829,GO:0005525,GO:0005739,GO:0005925,GO:0005856,GO:0005515,GO:0007049,GO:0003924,GO:0005813,GO:0005815,GO:0005758,GO:0005759,GO:0015630,GO:0007098,GO:0016328,GO:0005095,GO:0050796,GO:0070830,GO:0010811,GO:0031113,GO:0031116,GO:0051457,GO:0034260,GO:0019003,GO:0007021	nucleus|cytoplasm|Golgi apparatus|nucleotide binding|nucleolus|cytosol|GTP binding|mitochondrion|focal adhesion|cytoskeleton|protein binding|cell cycle|GTPase activity|centrosome|microtubule organizing center|mitochondrial intermembrane space|mitochondrial matrix|microtubule cytoskeleton|centrosome cycle|lateral plasma membrane|GTPase inhibitor activity|regulation of insulin secretion|bicellular …
ARL2BP	1.73347e-38	0.206527	0.261	0.091	9.18531e-34	1	2.868	ENSG00000102931	23568	protein_coding	ADP ribosylation factor like GTPase 2 binding protein [Source:HGNC Symbol;Acc:HGNC:17146]	GO:0005634,GO:0005737,GO:0005739,GO:1903508,GO:0050790,GO:0005856,GO:0042995,GO:0005515,GO:0003713,GO:0005813,GO:0005815,GO:0005819,GO:0030496,GO:0005929,GO:0005758,GO:0005829,GO:0005759,GO:0007165,GO:0030695,GO:0050796,GO:0042531,GO:0051457	nucleus|cytoplasm|mitochondrion|positive regulation of nucleic acid-templated transcription|regulation of catalytic activity|cytoskeleton|cell projection|protein binding|transcription coactivator activity|centrosome|microtubule organizing center|spindle|midbody|cilium|mitochondrial intermembrane space|cytosol|mitochondrial matrix|signal transduction|GTPase regulator activity|regulation of insulin…
ARL2BP	5.73384e-15	0.126682	0.317	0.133	3.03825e-10	5	2.383	ENSG00000102931	23568	protein_coding	ADP ribosylation factor like GTPase 2 binding protein [Source:HGNC Symbol;Acc:HGNC:17146]	GO:0005634,GO:0005737,GO:0005739,GO:1903508,GO:0050790,GO:0005856,GO:0042995,GO:0005515,GO:0003713,GO:0005813,GO:0005815,GO:0005819,GO:0030496,GO:0005929,GO:0005758,GO:0005829,GO:0005759,GO:0007165,GO:0030695,GO:0050796,GO:0042531,GO:0051457	nucleus|cytoplasm|mitochondrion|positive regulation of nucleic acid-templated transcription|regulation of catalytic activity|cytoskeleton|cell projection|protein binding|transcription coactivator activity|centrosome|microtubule organizing center|spindle|midbody|cilium|mitochondrial intermembrane space|cytosol|mitochondrial matrix|signal transduction|GTPase regulator activity|regulation of insulin…
ARL3	4.22114e-27	0.181063	0.273	0.12	2.2367e-22	1	2.275	ENSG00000138175	403	protein_coding	ADP ribosylation factor like GTPase 3 [Source:HGNC Symbol;Acc:HGNC:694]	GO:0005634,GO:0005737,GO:0016020,GO:0015031,GO:0046872,GO:0005813,GO:0000166,GO:0005525,GO:0005794,GO:0051301,GO:0006893,GO:0005856,GO:0042995,GO:0005515,GO:0007049,GO:0000139,GO:0001822,GO:0008017,GO:0005815,GO:0005819,GO:0030496,GO:0005929,GO:0060271,GO:0061512,GO:0070062,GO:0015630,GO:0005876,GO:0019003,GO:0000281,GO:0032391,GO:0005881,GO:0006892,GO:0007264,GO:0000287,GO:0003924,GO:0032794,GO:…	nucleus|cytoplasm|membrane|protein transport|metal ion binding|centrosome|nucleotide binding|GTP binding|Golgi apparatus|cell division|Golgi to plasma membrane transport|cytoskeleton|cell projection|protein binding|cell cycle|Golgi membrane|kidney development|microtubule binding|microtubule organizing center|spindle|midbody|cilium|cilium assembly|protein localization to cilium|extracellular exoso…
ARL3	9.7316e-33	0.191825	0.439	0.147	5.15658e-28	5	2.986	ENSG00000138175	403	protein_coding	ADP ribosylation factor like GTPase 3 [Source:HGNC Symbol;Acc:HGNC:694]	GO:0005634,GO:0005737,GO:0016020,GO:0015031,GO:0046872,GO:0005813,GO:0000166,GO:0005525,GO:0005794,GO:0051301,GO:0006893,GO:0005856,GO:0042995,GO:0005515,GO:0007049,GO:0000139,GO:0001822,GO:0008017,GO:0005815,GO:0005819,GO:0030496,GO:0005929,GO:0060271,GO:0061512,GO:0070062,GO:0015630,GO:0005876,GO:0019003,GO:0000281,GO:0032391,GO:0005881,GO:0006892,GO:0007264,GO:0000287,GO:0003924,GO:0032794,GO:…	nucleus|cytoplasm|membrane|protein transport|metal ion binding|centrosome|nucleotide binding|GTP binding|Golgi apparatus|cell division|Golgi to plasma membrane transport|cytoskeleton|cell projection|protein binding|cell cycle|Golgi membrane|kidney development|microtubule binding|microtubule organizing center|spindle|midbody|cilium|cilium assembly|protein localization to cilium|extracellular exoso…
ARL4C	1.78743e-104	0.69237	0.828	0.53	9.47125e-100	1	1.562	ENSG00000188042	10123	protein_coding	ADP ribosylation factor like GTPase 4C [Source:HGNC Symbol;Acc:HGNC:698]	GO:0005737,GO:0016020,GO:0000166,GO:0005829,GO:0005525,GO:0005886,GO:0042995,GO:0006886,GO:0016192,GO:0005515,GO:0030175,GO:0043014,GO:0005634,GO:0003924,GO:0032456	cytoplasm|membrane|nucleotide binding|cytosol|GTP binding|plasma membrane|cell projection|intracellular protein transport|vesicle-mediated transport|protein binding|filopodium|alpha-tubulin binding|nucleus|GTPase activity|endocytic recycling
ARL4C	5.82725e-28	0.0269731	0.871	0.61	3.08774e-23	5	1.428	ENSG00000188042	10123	protein_coding	ADP ribosylation factor like GTPase 4C [Source:HGNC Symbol;Acc:HGNC:698]	GO:0005737,GO:0016020,GO:0000166,GO:0005829,GO:0005525,GO:0005886,GO:0042995,GO:0006886,GO:0016192,GO:0005515,GO:0030175,GO:0043014,GO:0005634,GO:0003924,GO:0032456	cytoplasm|membrane|nucleotide binding|cytosol|GTP binding|plasma membrane|cell projection|intracellular protein transport|vesicle-mediated transport|protein binding|filopodium|alpha-tubulin binding|nucleus|GTPase activity|endocytic recycling
ARL4D	3.21419e-37	0.363123	0.444	0.293	1.70313e-32	2	1.515	ENSG00000175906	379	protein_coding	ADP ribosylation factor like GTPase 4D [Source:HGNC Symbol;Acc:HGNC:656]	GO:0005634,GO:0005737,GO:0016020,GO:0000166,GO:0005525,GO:0005886,GO:0005515,GO:0005730,GO:0006886,GO:0016192,GO:0003924,GO:0009306	nucleus|cytoplasm|membrane|nucleotide binding|GTP binding|plasma membrane|protein binding|nucleolus|intracellular protein transport|vesicle-mediated transport|GTPase activity|protein secretion
ARL4D	1.24398e-15	0.321708	0.474	0.317	6.59163e-11	3	1.495	ENSG00000175906	379	protein_coding	ADP ribosylation factor like GTPase 4D [Source:HGNC Symbol;Acc:HGNC:656]	GO:0005634,GO:0005737,GO:0016020,GO:0000166,GO:0005525,GO:0005886,GO:0005515,GO:0005730,GO:0006886,GO:0016192,GO:0003924,GO:0009306	nucleus|cytoplasm|membrane|nucleotide binding|GTP binding|plasma membrane|protein binding|nucleolus|intracellular protein transport|vesicle-mediated transport|GTPase activity|protein secretion
ARL4D	4.57832e-12	0.274305	0.44	0.327	2.42596e-07	4	1.346	ENSG00000175906	379	protein_coding	ADP ribosylation factor like GTPase 4D [Source:HGNC Symbol;Acc:HGNC:656]	GO:0005634,GO:0005737,GO:0016020,GO:0000166,GO:0005525,GO:0005886,GO:0005515,GO:0005730,GO:0006886,GO:0016192,GO:0003924,GO:0009306	nucleus|cytoplasm|membrane|nucleotide binding|GTP binding|plasma membrane|protein binding|nucleolus|intracellular protein transport|vesicle-mediated transport|GTPase activity|protein secretion
ARL5B	2.79945e-38	0.207149	0.579	0.369	1.48337e-33	1	1.569	ENSG00000165997	221079	protein_coding	ADP ribosylation factor like GTPase 5B [Source:HGNC Symbol;Acc:HGNC:23052]	GO:0000166,GO:0005525,GO:0006886,GO:0005737,GO:0016192,GO:1903292,GO:0005802	nucleotide binding|GTP binding|intracellular protein transport|cytoplasm|vesicle-mediated transport|protein localization to Golgi membrane|trans-Golgi network
ARL5B	4.62691e-15	0.0382556	0.312	0.458	2.4517e-10	4	0.681	ENSG00000165997	221079	protein_coding	ADP ribosylation factor like GTPase 5B [Source:HGNC Symbol;Acc:HGNC:23052]	GO:0000166,GO:0005525,GO:0006886,GO:0005737,GO:0016192,GO:1903292,GO:0005802	nucleotide binding|GTP binding|intracellular protein transport|cytoplasm|vesicle-mediated transport|protein localization to Golgi membrane|trans-Golgi network
ARL5B	1.64837e-21	0.0471704	0.667	0.419	8.73436e-17	5	1.592	ENSG00000165997	221079	protein_coding	ADP ribosylation factor like GTPase 5B [Source:HGNC Symbol;Acc:HGNC:23052]	GO:0000166,GO:0005525,GO:0006886,GO:0005737,GO:0016192,GO:1903292,GO:0005802	nucleotide binding|GTP binding|intracellular protein transport|cytoplasm|vesicle-mediated transport|protein localization to Golgi membrane|trans-Golgi network
ARL6IP1	4.44933e-13	0.235246	0.665	0.602	2.35761e-08	4	1.105	ENSG00000170540	23204	protein_coding	ADP ribosylation factor like GTPase 6 interacting protein 1 [Source:HGNC Symbol;Acc:HGNC:697]	GO:0016020,GO:0016021,GO:0002038,GO:0006613,GO:0005737,GO:0005783,GO:0005784,GO:0005829,GO:0043066,GO:0005789,GO:0005515,GO:0006915,GO:0042802,GO:0012505,GO:0030176,GO:0043154,GO:0071787,GO:1990809	membrane|integral component of membrane|positive regulation of L-glutamate import across plasma membrane|cotranslational protein targeting to membrane|cytoplasm|endoplasmic reticulum|Sec61 translocon complex|cytosol|negative regulation of apoptotic process|endoplasmic reticulum membrane|protein binding|apoptotic process|identical protein binding|endomembrane system|integral component of endoplasm…
ARL6IP1	2.67745e-33	0.534894	0.851	0.585	1.41873e-28	5	1.455	ENSG00000170540	23204	protein_coding	ADP ribosylation factor like GTPase 6 interacting protein 1 [Source:HGNC Symbol;Acc:HGNC:697]	GO:0016020,GO:0016021,GO:0002038,GO:0006613,GO:0005737,GO:0005783,GO:0005784,GO:0005829,GO:0043066,GO:0005789,GO:0005515,GO:0006915,GO:0042802,GO:0012505,GO:0030176,GO:0043154,GO:0071787,GO:1990809	membrane|integral component of membrane|positive regulation of L-glutamate import across plasma membrane|cotranslational protein targeting to membrane|cytoplasm|endoplasmic reticulum|Sec61 translocon complex|cytosol|negative regulation of apoptotic process|endoplasmic reticulum membrane|protein binding|apoptotic process|identical protein binding|endomembrane system|integral component of endoplasm…
ARL6IP5	1.88135e-21	0.0714556	0.478	0.35	9.9689e-17	1	1.366	ENSG00000144746	10550	protein_coding	ADP ribosylation factor like GTPase 6 interacting protein 5 [Source:HGNC Symbol;Acc:HGNC:16937]	GO:0005737,GO:0016020,GO:0016021,GO:0005783,GO:0005789,GO:0005886,GO:0005856,GO:0005515,GO:0002037,GO:0015813,GO:0003674,GO:0043065,GO:0032874,GO:0043280,GO:0008631,GO:0010917	cytoplasm|membrane|integral component of membrane|endoplasmic reticulum|endoplasmic reticulum membrane|plasma membrane|cytoskeleton|protein binding|negative regulation of L-glutamate import across plasma membrane|L-glutamate transmembrane transport|molecular_function|positive regulation of apoptotic process|positive regulation of stress-activated MAPK cascade|positive regulation of cysteine-type …
ARL6IP5	3.60638e-10	0.1635	0.388	0.395	1.91095e-05	3	0.982	ENSG00000144746	10550	protein_coding	ADP ribosylation factor like GTPase 6 interacting protein 5 [Source:HGNC Symbol;Acc:HGNC:16937]	GO:0005737,GO:0016020,GO:0016021,GO:0005783,GO:0005789,GO:0005886,GO:0005856,GO:0005515,GO:0002037,GO:0015813,GO:0003674,GO:0043065,GO:0032874,GO:0043280,GO:0008631,GO:0010917	cytoplasm|membrane|integral component of membrane|endoplasmic reticulum|endoplasmic reticulum membrane|plasma membrane|cytoskeleton|protein binding|negative regulation of L-glutamate import across plasma membrane|L-glutamate transmembrane transport|molecular_function|positive regulation of apoptotic process|positive regulation of stress-activated MAPK cascade|positive regulation of cysteine-type …
ARL6IP6	9.38759e-18	0.15344	0.323	0.122	4.9743e-13	5	2.648	ENSG00000177917	151188	protein_coding	ADP ribosylation factor like GTPase 6 interacting protein 6 [Source:HGNC Symbol;Acc:HGNC:24048]	GO:0005634,GO:0016020,GO:0016021,GO:0005637	nucleus|membrane|integral component of membrane|nuclear inner membrane
ARL8A	8.15862e-25	0.0502416	0.222	0.281	4.32309e-20	2	0.79	ENSG00000143862	127829	protein_coding	ADP ribosylation factor like GTPase 8A [Source:HGNC Symbol;Acc:HGNC:25192]	GO:0005737,GO:0016020,GO:0015031,GO:0000166,GO:0005525,GO:0005765,GO:0051301,GO:1904115,GO:0005856,GO:0042995,GO:0005515,GO:0007049,GO:0030054,GO:0045202,GO:0003924,GO:0008089,GO:0005764,GO:0005819,GO:0030496,GO:0005886,GO:0005768,GO:0031902,GO:0007059,GO:0030424,GO:0070062,GO:0051233,GO:0043014,GO:0043312,GO:0005774,GO:0035577,GO:0048487,GO:0101003	cytoplasm|membrane|protein transport|nucleotide binding|GTP binding|lysosomal membrane|cell division|axon cytoplasm|cytoskeleton|cell projection|protein binding|cell cycle|cell junction|synapse|GTPase activity|anterograde axonal transport|lysosome|spindle|midbody|plasma membrane|endosome|late endosome membrane|chromosome segregation|axon|extracellular exosome|spindle midzone|alpha-tubulin binding…
ARL8A	8.22262e-06	0.00820726	0.228	0.269	0.4357	3	0.848	ENSG00000143862	127829	protein_coding	ADP ribosylation factor like GTPase 8A [Source:HGNC Symbol;Acc:HGNC:25192]	GO:0005737,GO:0016020,GO:0015031,GO:0000166,GO:0005525,GO:0005765,GO:0051301,GO:1904115,GO:0005856,GO:0042995,GO:0005515,GO:0007049,GO:0030054,GO:0045202,GO:0003924,GO:0008089,GO:0005764,GO:0005819,GO:0030496,GO:0005886,GO:0005768,GO:0031902,GO:0007059,GO:0030424,GO:0070062,GO:0051233,GO:0043014,GO:0043312,GO:0005774,GO:0035577,GO:0048487,GO:0101003	cytoplasm|membrane|protein transport|nucleotide binding|GTP binding|lysosomal membrane|cell division|axon cytoplasm|cytoskeleton|cell projection|protein binding|cell cycle|cell junction|synapse|GTPase activity|anterograde axonal transport|lysosome|spindle|midbody|plasma membrane|endosome|late endosome membrane|chromosome segregation|axon|extracellular exosome|spindle midzone|alpha-tubulin binding…
ARL8A	2.91098e-05	0.0503151	0.233	0.267	1	4	0.873	ENSG00000143862	127829	protein_coding	ADP ribosylation factor like GTPase 8A [Source:HGNC Symbol;Acc:HGNC:25192]	GO:0005737,GO:0016020,GO:0015031,GO:0000166,GO:0005525,GO:0005765,GO:0051301,GO:1904115,GO:0005856,GO:0042995,GO:0005515,GO:0007049,GO:0030054,GO:0045202,GO:0003924,GO:0008089,GO:0005764,GO:0005819,GO:0030496,GO:0005886,GO:0005768,GO:0031902,GO:0007059,GO:0030424,GO:0070062,GO:0051233,GO:0043014,GO:0043312,GO:0005774,GO:0035577,GO:0048487,GO:0101003	cytoplasm|membrane|protein transport|nucleotide binding|GTP binding|lysosomal membrane|cell division|axon cytoplasm|cytoskeleton|cell projection|protein binding|cell cycle|cell junction|synapse|GTPase activity|anterograde axonal transport|lysosome|spindle|midbody|plasma membrane|endosome|late endosome membrane|chromosome segregation|axon|extracellular exosome|spindle midzone|alpha-tubulin binding…
ARL8B	2.6183e-36	0.215775	0.311	0.134	1.38739e-31	1	2.321	ENSG00000134108	55207	protein_coding	ADP ribosylation factor like GTPase 8B [Source:HGNC Symbol;Acc:HGNC:25564]	GO:0005737,GO:0016020,GO:0015031,GO:0000166,GO:0005525,GO:0005765,GO:0051301,GO:1904115,GO:0005856,GO:0042995,GO:0007049,GO:0030054,GO:0045202,GO:0003924,GO:0005764,GO:0005819,GO:0030496,GO:0005768,GO:0031902,GO:0007059,GO:0005515,GO:0030424,GO:0070062,GO:0051233,GO:0043014,GO:0005774,GO:0019003,GO:0048487,GO:0032418,GO:0008089	cytoplasm|membrane|protein transport|nucleotide binding|GTP binding|lysosomal membrane|cell division|axon cytoplasm|cytoskeleton|cell projection|cell cycle|cell junction|synapse|GTPase activity|lysosome|spindle|midbody|endosome|late endosome membrane|chromosome segregation|protein binding|axon|extracellular exosome|spindle midzone|alpha-tubulin binding|vacuolar membrane|GDP binding|beta-tubulin b…
ARL8B	4.60356e-17	0.0976396	0.38	0.177	2.43934e-12	5	2.147	ENSG00000134108	55207	protein_coding	ADP ribosylation factor like GTPase 8B [Source:HGNC Symbol;Acc:HGNC:25564]	GO:0005737,GO:0016020,GO:0015031,GO:0000166,GO:0005525,GO:0005765,GO:0051301,GO:1904115,GO:0005856,GO:0042995,GO:0007049,GO:0030054,GO:0045202,GO:0003924,GO:0005764,GO:0005819,GO:0030496,GO:0005768,GO:0031902,GO:0007059,GO:0005515,GO:0030424,GO:0070062,GO:0051233,GO:0043014,GO:0005774,GO:0019003,GO:0048487,GO:0032418,GO:0008089	cytoplasm|membrane|protein transport|nucleotide binding|GTP binding|lysosomal membrane|cell division|axon cytoplasm|cytoskeleton|cell projection|cell cycle|cell junction|synapse|GTPase activity|lysosome|spindle|midbody|endosome|late endosome membrane|chromosome segregation|protein binding|axon|extracellular exosome|spindle midzone|alpha-tubulin binding|vacuolar membrane|GDP binding|beta-tubulin b…
ARMC1	2.13728e-20	0.187079	0.353	0.126	1.1325e-15	5	2.802	ENSG00000104442	55156	protein_coding	armadillo repeat containing 1 [Source:HGNC Symbol;Acc:HGNC:17684]	GO:0046872,GO:0005515,GO:0030001	metal ion binding|protein binding|metal ion transport
ARMC10	1.0275e-22	0.116116	0.31	0.164	5.4445e-18	1	1.89	ENSG00000170632	83787	protein_coding	armadillo repeat containing 10 [Source:HGNC Symbol;Acc:HGNC:21706]	GO:0016020,GO:0016021,GO:0005783,GO:0005789,GO:0005739,GO:0040008	membrane|integral component of membrane|endoplasmic reticulum|endoplasmic reticulum membrane|mitochondrion|regulation of growth
ARMC10	1.0721e-23	0.0828798	0.422	0.194	5.68086e-19	5	2.175	ENSG00000170632	83787	protein_coding	armadillo repeat containing 10 [Source:HGNC Symbol;Acc:HGNC:21706]	GO:0016020,GO:0016021,GO:0005783,GO:0005789,GO:0005739,GO:0040008	membrane|integral component of membrane|endoplasmic reticulum|endoplasmic reticulum membrane|mitochondrion|regulation of growth
ARMC8	7.16721e-28	0.169932	0.257	0.113	3.79776e-23	1	2.274	ENSG00000114098	25852	protein_coding	armadillo repeat containing 8 [Source:HGNC Symbol;Acc:HGNC:24999]	GO:0005634,GO:0005737,GO:0005515,GO:0005576,GO:0043161,GO:0043312,GO:0035580,GO:1904724,GO:0000151,GO:0034657	nucleus|cytoplasm|protein binding|extracellular region|proteasome-mediated ubiquitin-dependent protein catabolic process|neutrophil degranulation|specific granule lumen|tertiary granule lumen|ubiquitin ligase complex|GID complex
ARMC8	1.26364e-24	0.194575	0.396	0.14	6.69579e-20	5	2.829	ENSG00000114098	25852	protein_coding	armadillo repeat containing 8 [Source:HGNC Symbol;Acc:HGNC:24999]	GO:0005634,GO:0005737,GO:0005515,GO:0005576,GO:0043161,GO:0043312,GO:0035580,GO:1904724,GO:0000151,GO:0034657	nucleus|cytoplasm|protein binding|extracellular region|proteasome-mediated ubiquitin-dependent protein catabolic process|neutrophil degranulation|specific granule lumen|tertiary granule lumen|ubiquitin ligase complex|GID complex
ARNTL2	2.78715e-29	0.187863	0.267	0.112	1.47685e-24	1	2.384	ENSG00000029153	56938	protein_coding	aryl hydrocarbon receptor nuclear translocator like 2 [Source:HGNC Symbol;Acc:HGNC:18984]	GO:0045944,GO:0005634,GO:0005737,GO:0005730,GO:0046983,GO:0006355,GO:0003677,GO:0003700,GO:0048511,GO:0005667,GO:0045893,GO:0000981,GO:0000790,GO:0070888,GO:0042753,GO:0000978,GO:0006357,GO:0007623,GO:0009649	positive regulation of transcription by RNA polymerase II|nucleus|cytoplasm|nucleolus|protein dimerization activity|regulation of transcription, DNA-templated|DNA binding|DNA-binding transcription factor activity|rhythmic process|transcription factor complex|positive regulation of transcription, DNA-templated|DNA-binding transcription factor activity, RNA polymerase II-specific|nuclear chromatin|…
ARNTL2	1.91719e-29	0.221102	0.422	0.14	1.01588e-24	5	3.014	ENSG00000029153	56938	protein_coding	aryl hydrocarbon receptor nuclear translocator like 2 [Source:HGNC Symbol;Acc:HGNC:18984]	GO:0045944,GO:0005634,GO:0005737,GO:0005730,GO:0046983,GO:0006355,GO:0003677,GO:0003700,GO:0048511,GO:0005667,GO:0045893,GO:0000981,GO:0000790,GO:0070888,GO:0042753,GO:0000978,GO:0006357,GO:0007623,GO:0009649	positive regulation of transcription by RNA polymerase II|nucleus|cytoplasm|nucleolus|protein dimerization activity|regulation of transcription, DNA-templated|DNA binding|DNA-binding transcription factor activity|rhythmic process|transcription factor complex|positive regulation of transcription, DNA-templated|DNA-binding transcription factor activity, RNA polymerase II-specific|nuclear chromatin|…
ARPC1A	3.35637e-11	0.224308	0.268	0.165	1.77847e-06	3	1.624	ENSG00000241685	10552	protein_coding	actin related protein 2/3 complex subunit 1A [Source:HGNC Symbol;Acc:HGNC:703]	GO:0005634,GO:0005737,GO:0003779,GO:0015629,GO:0005856,GO:0030833,GO:0034314,GO:0005885,GO:0038096,GO:0051015,GO:0005829,GO:0070062,GO:0035861,GO:0061024,GO:0048013,GO:0030036,GO:0005515	nucleus|cytoplasm|actin binding|actin cytoskeleton|cytoskeleton|regulation of actin filament polymerization|Arp2/3 complex-mediated actin nucleation|Arp2/3 protein complex|Fc-gamma receptor signaling pathway involved in phagocytosis|actin filament binding|cytosol|extracellular exosome|site of double-strand break|membrane organization|ephrin receptor signaling pathway|actin cytoskeleton organizati…	path:hsa04144,path:hsa04666,path:hsa04810,path:hsa05100,path:hsa05130,path:hsa05131,path:hsa05132	Endocytosis|Fc gamma R-mediated phagocytosis|Regulation of actin cytoskeleton|Bacterial invasion of epithelial cells|Pathogenic Escherichia coli infection|Shigellosis|Salmonella infection
ARPC2	2.58877e-63	0.405574	0.744	0.475	1.37173e-58	1	1.566	ENSG00000163466	10109	protein_coding	actin related protein 2/3 complex subunit 2 [Source:HGNC Symbol;Acc:HGNC:705]	GO:0005634,GO:0005737,GO:0003779,GO:0015629,GO:0005856,GO:0042995,GO:0005515,GO:0030054,GO:0045202,GO:0030041,GO:0030833,GO:0034314,GO:0005885,GO:0005925,GO:0038096,GO:0005200,GO:0051015,GO:0005829,GO:0030027,GO:0070062,GO:0035861,GO:0043005,GO:0061024,GO:0048013,GO:0010592,GO:0070358,GO:0030838,GO:0005768,GO:0005886,GO:0031252,GO:0036195,GO:0098978	nucleus|cytoplasm|actin binding|actin cytoskeleton|cytoskeleton|cell projection|protein binding|cell junction|synapse|actin filament polymerization|regulation of actin filament polymerization|Arp2/3 complex-mediated actin nucleation|Arp2/3 protein complex|focal adhesion|Fc-gamma receptor signaling pathway involved in phagocytosis|structural constituent of cytoskeleton|actin filament binding|cytos…	path:hsa04144,path:hsa04666,path:hsa04810,path:hsa05100,path:hsa05130,path:hsa05131,path:hsa05132	Endocytosis|Fc gamma R-mediated phagocytosis|Regulation of actin cytoskeleton|Bacterial invasion of epithelial cells|Pathogenic Escherichia coli infection|Shigellosis|Salmonella infection
ARPC2	4.27074e-35	0.338894	0.884	0.537	2.26298e-30	5	1.646	ENSG00000163466	10109	protein_coding	actin related protein 2/3 complex subunit 2 [Source:HGNC Symbol;Acc:HGNC:705]	GO:0005634,GO:0005737,GO:0003779,GO:0015629,GO:0005856,GO:0042995,GO:0005515,GO:0030054,GO:0045202,GO:0030041,GO:0030833,GO:0034314,GO:0005885,GO:0005925,GO:0038096,GO:0005200,GO:0051015,GO:0005829,GO:0030027,GO:0070062,GO:0035861,GO:0043005,GO:0061024,GO:0048013,GO:0010592,GO:0070358,GO:0030838,GO:0005768,GO:0005886,GO:0031252,GO:0036195,GO:0098978	nucleus|cytoplasm|actin binding|actin cytoskeleton|cytoskeleton|cell projection|protein binding|cell junction|synapse|actin filament polymerization|regulation of actin filament polymerization|Arp2/3 complex-mediated actin nucleation|Arp2/3 protein complex|focal adhesion|Fc-gamma receptor signaling pathway involved in phagocytosis|structural constituent of cytoskeleton|actin filament binding|cytos…	path:hsa04144,path:hsa04666,path:hsa04810,path:hsa05100,path:hsa05130,path:hsa05131,path:hsa05132	Endocytosis|Fc gamma R-mediated phagocytosis|Regulation of actin cytoskeleton|Bacterial invasion of epithelial cells|Pathogenic Escherichia coli infection|Shigellosis|Salmonella infection
ARPC3	4.17362e-24	0.149326	0.464	0.313	2.21152e-19	1	1.482	ENSG00000111229	10094	protein_coding	actin related protein 2/3 complex subunit 3 [Source:HGNC Symbol;Acc:HGNC:706]	GO:0005634,GO:0005737,GO:0016020,GO:0003779,GO:0005856,GO:0042995,GO:0005515,GO:0030833,GO:0034314,GO:0005885,GO:0005925,GO:0038096,GO:0051015,GO:0005829,GO:0030027,GO:0070062,GO:0035861,GO:0005200,GO:0061024,GO:0048013,GO:0015629,GO:0070358,GO:1990090,GO:0031252,GO:0031941,GO:0061850	nucleus|cytoplasm|membrane|actin binding|cytoskeleton|cell projection|protein binding|regulation of actin filament polymerization|Arp2/3 complex-mediated actin nucleation|Arp2/3 protein complex|focal adhesion|Fc-gamma receptor signaling pathway involved in phagocytosis|actin filament binding|cytosol|lamellipodium|extracellular exosome|site of double-strand break|structural constituent of cytoskel…	path:hsa04144,path:hsa04666,path:hsa04810,path:hsa05100,path:hsa05130,path:hsa05131,path:hsa05132	Endocytosis|Fc gamma R-mediated phagocytosis|Regulation of actin cytoskeleton|Bacterial invasion of epithelial cells|Pathogenic Escherichia coli infection|Shigellosis|Salmonella infection
ARPC3	9.48364e-05	0.098563	0.366	0.365	1	3	1.003	ENSG00000111229	10094	protein_coding	actin related protein 2/3 complex subunit 3 [Source:HGNC Symbol;Acc:HGNC:706]	GO:0005634,GO:0005737,GO:0016020,GO:0003779,GO:0005856,GO:0042995,GO:0005515,GO:0030833,GO:0034314,GO:0005885,GO:0005925,GO:0038096,GO:0051015,GO:0005829,GO:0030027,GO:0070062,GO:0035861,GO:0005200,GO:0061024,GO:0048013,GO:0015629,GO:0070358,GO:1990090,GO:0031252,GO:0031941,GO:0061850	nucleus|cytoplasm|membrane|actin binding|cytoskeleton|cell projection|protein binding|regulation of actin filament polymerization|Arp2/3 complex-mediated actin nucleation|Arp2/3 protein complex|focal adhesion|Fc-gamma receptor signaling pathway involved in phagocytosis|actin filament binding|cytosol|lamellipodium|extracellular exosome|site of double-strand break|structural constituent of cytoskel…	path:hsa04144,path:hsa04666,path:hsa04810,path:hsa05100,path:hsa05130,path:hsa05131,path:hsa05132	Endocytosis|Fc gamma R-mediated phagocytosis|Regulation of actin cytoskeleton|Bacterial invasion of epithelial cells|Pathogenic Escherichia coli infection|Shigellosis|Salmonella infection
ARPC3	7.65284e-23	0.0513207	0.581	0.344	4.05509e-18	5	1.689	ENSG00000111229	10094	protein_coding	actin related protein 2/3 complex subunit 3 [Source:HGNC Symbol;Acc:HGNC:706]	GO:0005634,GO:0005737,GO:0016020,GO:0003779,GO:0005856,GO:0042995,GO:0005515,GO:0030833,GO:0034314,GO:0005885,GO:0005925,GO:0038096,GO:0051015,GO:0005829,GO:0030027,GO:0070062,GO:0035861,GO:0005200,GO:0061024,GO:0048013,GO:0015629,GO:0070358,GO:1990090,GO:0031252,GO:0031941,GO:0061850	nucleus|cytoplasm|membrane|actin binding|cytoskeleton|cell projection|protein binding|regulation of actin filament polymerization|Arp2/3 complex-mediated actin nucleation|Arp2/3 protein complex|focal adhesion|Fc-gamma receptor signaling pathway involved in phagocytosis|actin filament binding|cytosol|lamellipodium|extracellular exosome|site of double-strand break|structural constituent of cytoskel…	path:hsa04144,path:hsa04666,path:hsa04810,path:hsa05100,path:hsa05130,path:hsa05131,path:hsa05132	Endocytosis|Fc gamma R-mediated phagocytosis|Regulation of actin cytoskeleton|Bacterial invasion of epithelial cells|Pathogenic Escherichia coli infection|Shigellosis|Salmonella infection
ARPC4	2.21696e-46	0.205945	0.473	0.241	1.17473e-41	1	1.963	ENSG00000241553	10093	protein_coding	actin related protein 2/3 complex subunit 4 [Source:HGNC Symbol;Acc:HGNC:707]	GO:0005634,GO:0005737,GO:0003779,GO:0015629,GO:0005856,GO:0042995,GO:0005515,GO:0030041,GO:0030833,GO:0034314,GO:0005885,GO:0038096,GO:0005829,GO:0051015,GO:0070062,GO:0035861,GO:0030674,GO:0061024,GO:0048013,GO:0019899,GO:0005200,GO:0045010	nucleus|cytoplasm|actin binding|actin cytoskeleton|cytoskeleton|cell projection|protein binding|actin filament polymerization|regulation of actin filament polymerization|Arp2/3 complex-mediated actin nucleation|Arp2/3 protein complex|Fc-gamma receptor signaling pathway involved in phagocytosis|cytosol|actin filament binding|extracellular exosome|site of double-strand break|protein binding, bridgi…	path:hsa04144,path:hsa04666,path:hsa04810,path:hsa05100,path:hsa05130,path:hsa05131,path:hsa05132	Endocytosis|Fc gamma R-mediated phagocytosis|Regulation of actin cytoskeleton|Bacterial invasion of epithelial cells|Pathogenic Escherichia coli infection|Shigellosis|Salmonella infection
ARPC4	1.19887e-32	0.285312	0.64	0.29	6.35259e-28	5	2.207	ENSG00000241553	10093	protein_coding	actin related protein 2/3 complex subunit 4 [Source:HGNC Symbol;Acc:HGNC:707]	GO:0005634,GO:0005737,GO:0003779,GO:0015629,GO:0005856,GO:0042995,GO:0005515,GO:0030041,GO:0030833,GO:0034314,GO:0005885,GO:0038096,GO:0005829,GO:0051015,GO:0070062,GO:0035861,GO:0030674,GO:0061024,GO:0048013,GO:0019899,GO:0005200,GO:0045010	nucleus|cytoplasm|actin binding|actin cytoskeleton|cytoskeleton|cell projection|protein binding|actin filament polymerization|regulation of actin filament polymerization|Arp2/3 complex-mediated actin nucleation|Arp2/3 protein complex|Fc-gamma receptor signaling pathway involved in phagocytosis|cytosol|actin filament binding|extracellular exosome|site of double-strand break|protein binding, bridgi…	path:hsa04144,path:hsa04666,path:hsa04810,path:hsa05100,path:hsa05130,path:hsa05131,path:hsa05132	Endocytosis|Fc gamma R-mediated phagocytosis|Regulation of actin cytoskeleton|Bacterial invasion of epithelial cells|Pathogenic Escherichia coli infection|Shigellosis|Salmonella infection
ARPC5	2.0947e-55	0.406445	0.579	0.312	1.10994e-50	1	1.856	ENSG00000162704	10092	protein_coding	actin related protein 2/3 complex subunit 5 [Source:HGNC Symbol;Acc:HGNC:708]	GO:0005634,GO:0005737,GO:0003779,GO:0015629,GO:0005856,GO:0042995,GO:0030833,GO:0034314,GO:0005885,GO:0005925,GO:0038096,GO:0005576,GO:0005515,GO:0051015,GO:0005829,GO:0070062,GO:0016477,GO:0035861,GO:0043312,GO:0034774,GO:1904813,GO:0005200,GO:0061024,GO:0048013,GO:0030036,GO:0014909,GO:0021769,GO:0030011,GO:0051639,GO:0061842,GO:0097581,GO:0005768,GO:0030027,GO:0030426,GO:0043005	nucleus|cytoplasm|actin binding|actin cytoskeleton|cytoskeleton|cell projection|regulation of actin filament polymerization|Arp2/3 complex-mediated actin nucleation|Arp2/3 protein complex|focal adhesion|Fc-gamma receptor signaling pathway involved in phagocytosis|extracellular region|protein binding|actin filament binding|cytosol|extracellular exosome|cell migration|site of double-strand break|ne…	path:hsa04144,path:hsa04666,path:hsa04810,path:hsa05100,path:hsa05130,path:hsa05131,path:hsa05132	Endocytosis|Fc gamma R-mediated phagocytosis|Regulation of actin cytoskeleton|Bacterial invasion of epithelial cells|Pathogenic Escherichia coli infection|Shigellosis|Salmonella infection
ARPC5	1.01295e-37	0.4348	0.759	0.37	5.36741e-33	5	2.051	ENSG00000162704	10092	protein_coding	actin related protein 2/3 complex subunit 5 [Source:HGNC Symbol;Acc:HGNC:708]	GO:0005634,GO:0005737,GO:0003779,GO:0015629,GO:0005856,GO:0042995,GO:0030833,GO:0034314,GO:0005885,GO:0005925,GO:0038096,GO:0005576,GO:0005515,GO:0051015,GO:0005829,GO:0070062,GO:0016477,GO:0035861,GO:0043312,GO:0034774,GO:1904813,GO:0005200,GO:0061024,GO:0048013,GO:0030036,GO:0014909,GO:0021769,GO:0030011,GO:0051639,GO:0061842,GO:0097581,GO:0005768,GO:0030027,GO:0030426,GO:0043005	nucleus|cytoplasm|actin binding|actin cytoskeleton|cytoskeleton|cell projection|regulation of actin filament polymerization|Arp2/3 complex-mediated actin nucleation|Arp2/3 protein complex|focal adhesion|Fc-gamma receptor signaling pathway involved in phagocytosis|extracellular region|protein binding|actin filament binding|cytosol|extracellular exosome|cell migration|site of double-strand break|ne…	path:hsa04144,path:hsa04666,path:hsa04810,path:hsa05100,path:hsa05130,path:hsa05131,path:hsa05132	Endocytosis|Fc gamma R-mediated phagocytosis|Regulation of actin cytoskeleton|Bacterial invasion of epithelial cells|Pathogenic Escherichia coli infection|Shigellosis|Salmonella infection
ARPC5L	2.01575e-18	0.112204	0.483	0.37	1.06811e-13	1	1.305	ENSG00000136950	81873	protein_coding	actin related protein 2/3 complex subunit 5 like [Source:HGNC Symbol;Acc:HGNC:23366]	GO:0005737,GO:0003779,GO:0015629,GO:0005856,GO:0005515,GO:0030833,GO:0034314,GO:0005885,GO:0045202,GO:0098978,GO:0005925,GO:0051015,GO:0070062,GO:0003674,GO:0008150,GO:0016477	cytoplasm|actin binding|actin cytoskeleton|cytoskeleton|protein binding|regulation of actin filament polymerization|Arp2/3 complex-mediated actin nucleation|Arp2/3 protein complex|synapse|glutamatergic synapse|focal adhesion|actin filament binding|extracellular exosome|molecular_function|biological_process|cell migration	path:hsa04144,path:hsa04666,path:hsa04810,path:hsa05100,path:hsa05130,path:hsa05131,path:hsa05132	Endocytosis|Fc gamma R-mediated phagocytosis|Regulation of actin cytoskeleton|Bacterial invasion of epithelial cells|Pathogenic Escherichia coli infection|Shigellosis|Salmonella infection
ARPC5L	6.54063e-05	0.119435	0.423	0.406	1	3	1.042	ENSG00000136950	81873	protein_coding	actin related protein 2/3 complex subunit 5 like [Source:HGNC Symbol;Acc:HGNC:23366]	GO:0005737,GO:0003779,GO:0015629,GO:0005856,GO:0005515,GO:0030833,GO:0034314,GO:0005885,GO:0045202,GO:0098978,GO:0005925,GO:0051015,GO:0070062,GO:0003674,GO:0008150,GO:0016477	cytoplasm|actin binding|actin cytoskeleton|cytoskeleton|protein binding|regulation of actin filament polymerization|Arp2/3 complex-mediated actin nucleation|Arp2/3 protein complex|synapse|glutamatergic synapse|focal adhesion|actin filament binding|extracellular exosome|molecular_function|biological_process|cell migration	path:hsa04144,path:hsa04666,path:hsa04810,path:hsa05100,path:hsa05130,path:hsa05131,path:hsa05132	Endocytosis|Fc gamma R-mediated phagocytosis|Regulation of actin cytoskeleton|Bacterial invasion of epithelial cells|Pathogenic Escherichia coli infection|Shigellosis|Salmonella infection
ARPC5L	1.79758e-22	0.183296	0.667	0.384	9.52501e-18	5	1.737	ENSG00000136950	81873	protein_coding	actin related protein 2/3 complex subunit 5 like [Source:HGNC Symbol;Acc:HGNC:23366]	GO:0005737,GO:0003779,GO:0015629,GO:0005856,GO:0005515,GO:0030833,GO:0034314,GO:0005885,GO:0045202,GO:0098978,GO:0005925,GO:0051015,GO:0070062,GO:0003674,GO:0008150,GO:0016477	cytoplasm|actin binding|actin cytoskeleton|cytoskeleton|protein binding|regulation of actin filament polymerization|Arp2/3 complex-mediated actin nucleation|Arp2/3 protein complex|synapse|glutamatergic synapse|focal adhesion|actin filament binding|extracellular exosome|molecular_function|biological_process|cell migration	path:hsa04144,path:hsa04666,path:hsa04810,path:hsa05100,path:hsa05130,path:hsa05131,path:hsa05132	Endocytosis|Fc gamma R-mediated phagocytosis|Regulation of actin cytoskeleton|Bacterial invasion of epithelial cells|Pathogenic Escherichia coli infection|Shigellosis|Salmonella infection
ARPP19	1.69543e-41	0.276838	0.496	0.3	8.98376e-37	1	1.653	ENSG00000128989	10776	protein_coding	cAMP regulated phosphoprotein 19 [Source:HGNC Symbol;Acc:HGNC:16967]	GO:0005737,GO:0051301,GO:0032515,GO:0007049,GO:0043086,GO:0019888,GO:0043666,GO:0004864,GO:0005654,GO:0015459,GO:0005102,GO:0000278,GO:0019212,GO:0051721,GO:0000086,GO:0035308,GO:0046326,GO:0045722,GO:0007212,GO:0046579	cytoplasm|cell division|negative regulation of phosphoprotein phosphatase activity|cell cycle|negative regulation of catalytic activity|protein phosphatase regulator activity|regulation of phosphoprotein phosphatase activity|protein phosphatase inhibitor activity|nucleoplasm|potassium channel regulator activity|signaling receptor binding|mitotic cell cycle|phosphatase inhibitor activity|protein p…
ARPP19	3.75255e-29	0.198231	0.663	0.339	1.9884e-24	5	1.956	ENSG00000128989	10776	protein_coding	cAMP regulated phosphoprotein 19 [Source:HGNC Symbol;Acc:HGNC:16967]	GO:0005737,GO:0051301,GO:0032515,GO:0007049,GO:0043086,GO:0019888,GO:0043666,GO:0004864,GO:0005654,GO:0015459,GO:0005102,GO:0000278,GO:0019212,GO:0051721,GO:0000086,GO:0035308,GO:0046326,GO:0045722,GO:0007212,GO:0046579	cytoplasm|cell division|negative regulation of phosphoprotein phosphatase activity|cell cycle|negative regulation of catalytic activity|protein phosphatase regulator activity|regulation of phosphoprotein phosphatase activity|protein phosphatase inhibitor activity|nucleoplasm|potassium channel regulator activity|signaling receptor binding|mitotic cell cycle|phosphatase inhibitor activity|protein p…
ARRDC1	8.96408e-25	0.20189	0.264	0.155	4.74989e-20	1	1.703	ENSG00000197070	92714	protein_coding	arrestin domain containing 1 [Source:HGNC Symbol;Acc:HGNC:28633]	GO:0016020,GO:0015031,GO:0016567,GO:0005886,GO:0005515,GO:0006511,GO:0070062,GO:0042802,GO:0031625,GO:0006858,GO:1903561,GO:0031410,GO:0045746,GO:1990763,GO:1990756,GO:0140112	membrane|protein transport|protein ubiquitination|plasma membrane|protein binding|ubiquitin-dependent protein catabolic process|extracellular exosome|identical protein binding|ubiquitin protein ligase binding|extracellular transport|extracellular vesicle|cytoplasmic vesicle|negative regulation of Notch signaling pathway|arrestin family protein binding|protein binding, bridging involved in substra…
ARRDC1	5.73122e-11	0.0104465	0.314	0.18	3.03686e-06	5	1.744	ENSG00000197070	92714	protein_coding	arrestin domain containing 1 [Source:HGNC Symbol;Acc:HGNC:28633]	GO:0016020,GO:0015031,GO:0016567,GO:0005886,GO:0005515,GO:0006511,GO:0070062,GO:0042802,GO:0031625,GO:0006858,GO:1903561,GO:0031410,GO:0045746,GO:1990763,GO:1990756,GO:0140112	membrane|protein transport|protein ubiquitination|plasma membrane|protein binding|ubiquitin-dependent protein catabolic process|extracellular exosome|identical protein binding|ubiquitin protein ligase binding|extracellular transport|extracellular vesicle|cytoplasmic vesicle|negative regulation of Notch signaling pathway|arrestin family protein binding|protein binding, bridging involved in substra…
ARRDC2	1.87242e-153	0.919088	0.541	0.175	9.92159e-149	2	3.091	ENSG00000105643	27106	protein_coding	arrestin domain containing 2 [Source:HGNC Symbol;Acc:HGNC:25225]	GO:0005886,GO:0031410	plasma membrane|cytoplasmic vesicle
ARRDC3	6.50124e-36	0.134896	0.279	0.302	3.44488e-31	2	0.924	ENSG00000113369	57561	protein_coding	arrestin domain containing 3 [Source:HGNC Symbol;Acc:HGNC:29263]	GO:0005737,GO:0016020,GO:0005886,GO:0005515,GO:0005764,GO:0005768,GO:0005769,GO:0120163,GO:0051443,GO:0031699,GO:0001659,GO:0031651,GO:0043588,GO:0060613,GO:0071878,GO:0090327	cytoplasm|membrane|plasma membrane|protein binding|lysosome|endosome|early endosome|negative regulation of cold-induced thermogenesis|positive regulation of ubiquitin-protein transferase activity|beta-3 adrenergic receptor binding|temperature homeostasis|negative regulation of heat generation|skin development|fat pad development|negative regulation of adenylate cyclase-activating adrenergic recep…
ASAH1	7.81176e-54	0.274686	0.529	0.272	4.13929e-49	1	1.945	ENSG00000104763	427	protein_coding	N-acylsphingosine amidohydrolase 1 [Source:HGNC Symbol;Acc:HGNC:735]	GO:0005634,GO:0005737,GO:0016787,GO:0006629,GO:0005615,GO:0005764,GO:0005576,GO:0006665,GO:0017040,GO:0102121,GO:0006687,GO:0070062,GO:0071356,GO:0043312,GO:1904813,GO:1904724,GO:0043202,GO:0030216,GO:0046513,GO:0016811,GO:0016810,GO:0050810,GO:0046512,GO:0046514,GO:0062098,GO:0016020,GO:0016021	nucleus|cytoplasm|hydrolase activity|lipid metabolic process|extracellular space|lysosome|extracellular region|sphingolipid metabolic process|N-acylsphingosine amidohydrolase activity|ceramidase activity|glycosphingolipid metabolic process|extracellular exosome|cellular response to tumor necrosis factor|neutrophil degranulation|ficolin-1-rich granule lumen|tertiary granule lumen|lysosomal lumen|k…	path:hsa00600,path:hsa04071,path:hsa04142	Sphingolipid metabolism|Sphingolipid signaling pathway|Lysosome
ASAH1	1.13668e-05	0.147703	0.364	0.36	0.602302	3	1.011	ENSG00000104763	427	protein_coding	N-acylsphingosine amidohydrolase 1 [Source:HGNC Symbol;Acc:HGNC:735]	GO:0005634,GO:0005737,GO:0016787,GO:0006629,GO:0005615,GO:0005764,GO:0005576,GO:0006665,GO:0017040,GO:0102121,GO:0006687,GO:0070062,GO:0071356,GO:0043312,GO:1904813,GO:1904724,GO:0043202,GO:0030216,GO:0046513,GO:0016811,GO:0016810,GO:0050810,GO:0046512,GO:0046514,GO:0062098,GO:0016020,GO:0016021	nucleus|cytoplasm|hydrolase activity|lipid metabolic process|extracellular space|lysosome|extracellular region|sphingolipid metabolic process|N-acylsphingosine amidohydrolase activity|ceramidase activity|glycosphingolipid metabolic process|extracellular exosome|cellular response to tumor necrosis factor|neutrophil degranulation|ficolin-1-rich granule lumen|tertiary granule lumen|lysosomal lumen|k…	path:hsa00600,path:hsa04071,path:hsa04142	Sphingolipid metabolism|Sphingolipid signaling pathway|Lysosome
ASAH1	3.02891e-25	0.117097	0.62	0.335	1.60496e-20	5	1.851	ENSG00000104763	427	protein_coding	N-acylsphingosine amidohydrolase 1 [Source:HGNC Symbol;Acc:HGNC:735]	GO:0005634,GO:0005737,GO:0016787,GO:0006629,GO:0005615,GO:0005764,GO:0005576,GO:0006665,GO:0017040,GO:0102121,GO:0006687,GO:0070062,GO:0071356,GO:0043312,GO:1904813,GO:1904724,GO:0043202,GO:0030216,GO:0046513,GO:0016811,GO:0016810,GO:0050810,GO:0046512,GO:0046514,GO:0062098,GO:0016020,GO:0016021	nucleus|cytoplasm|hydrolase activity|lipid metabolic process|extracellular space|lysosome|extracellular region|sphingolipid metabolic process|N-acylsphingosine amidohydrolase activity|ceramidase activity|glycosphingolipid metabolic process|extracellular exosome|cellular response to tumor necrosis factor|neutrophil degranulation|ficolin-1-rich granule lumen|tertiary granule lumen|lysosomal lumen|k…	path:hsa00600,path:hsa04071,path:hsa04142	Sphingolipid metabolism|Sphingolipid signaling pathway|Lysosome
ASAP2	1.56995e-60	0.324505	0.357	0.119	8.31887e-56	1	3	ENSG00000151693	8853	protein_coding	ArfGAP with SH3 domain, ankyrin repeat and PH domain 2 [Source:HGNC Symbol;Acc:HGNC:2721]	GO:0005737,GO:0016020,GO:0046872,GO:0005794,GO:0005886,GO:0005096,GO:0005515,GO:0043547,GO:0032580	cytoplasm|membrane|metal ion binding|Golgi apparatus|plasma membrane|GTPase activator activity|protein binding|positive regulation of GTPase activity|Golgi cisterna membrane	path:hsa04144,path:hsa04666	Endocytosis|Fc gamma R-mediated phagocytosis
ASAP2	8.15235e-18	0.173796	0.409	0.181	4.31977e-13	5	2.26	ENSG00000151693	8853	protein_coding	ArfGAP with SH3 domain, ankyrin repeat and PH domain 2 [Source:HGNC Symbol;Acc:HGNC:2721]	GO:0005737,GO:0016020,GO:0046872,GO:0005794,GO:0005886,GO:0005096,GO:0005515,GO:0043547,GO:0032580	cytoplasm|membrane|metal ion binding|Golgi apparatus|plasma membrane|GTPase activator activity|protein binding|positive regulation of GTPase activity|Golgi cisterna membrane	path:hsa04144,path:hsa04666	Endocytosis|Fc gamma R-mediated phagocytosis
ASCC1	2.09055e-16	0.118139	0.33	0.137	1.10774e-11	5	2.409	ENSG00000138303	51008	protein_coding	activating signal cointegrator 1 complex subunit 1 [Source:HGNC Symbol;Acc:HGNC:24268]	GO:0003676,GO:0003723,GO:0005634,GO:0016607,GO:0005515,GO:0006281,GO:0006974,GO:0005654,GO:0005667,GO:0031594,GO:0006307,GO:0006355	nucleic acid binding|RNA binding|nucleus|nuclear speck|protein binding|DNA repair|cellular response to DNA damage stimulus|nucleoplasm|transcription factor complex|neuromuscular junction|DNA dealkylation involved in DNA repair|regulation of transcription, DNA-templated
ASCC3	1.36581e-10	0.0814646	0.251	0.116	7.23716e-06	5	2.164	ENSG00000112249	10973	protein_coding	activating signal cointegrator 1 complex subunit 3 [Source:HGNC Symbol;Acc:HGNC:18697]	GO:0003676,GO:0003723,GO:0005634,GO:0016607,GO:0016020,GO:0000166,GO:0005524,GO:0005829,GO:0016787,GO:0006281,GO:0006974,GO:0003678,GO:0004386,GO:0005515,GO:0005654,GO:0008283,GO:0005622,GO:0043138,GO:0032508,GO:0006307,GO:0099053	nucleic acid binding|RNA binding|nucleus|nuclear speck|membrane|nucleotide binding|ATP binding|cytosol|hydrolase activity|DNA repair|cellular response to DNA damage stimulus|DNA helicase activity|helicase activity|protein binding|nucleoplasm|cell population proliferation|intracellular|3'-5' DNA helicase activity|DNA duplex unwinding|DNA dealkylation involved in DNA repair|activating signal cointe…
ASF1A	2.23726e-14	0.113549	0.264	0.1	1.18548e-09	5	2.64	ENSG00000111875	25842	protein_coding	anti-silencing function 1A histone chaperone [Source:HGNC Symbol;Acc:HGNC:20995]	GO:0005634,GO:0005654,GO:0006325,GO:0000790,GO:0005515,GO:0006333,GO:0003682,GO:0032991,GO:0006335,GO:0006336,GO:0006281,GO:0031936,GO:0042393,GO:0001649,GO:0006334,GO:0042692	nucleus|nucleoplasm|chromatin organization|nuclear chromatin|protein binding|chromatin assembly or disassembly|chromatin binding|protein-containing complex|DNA replication-dependent nucleosome assembly|DNA replication-independent nucleosome assembly|DNA repair|negative regulation of chromatin silencing|histone binding|osteoblast differentiation|nucleosome assembly|muscle cell differentiation
ASF1B	1.05114e-65	0.396754	0.568	0.125	5.56977e-61	5	4.544	ENSG00000105011	55723	protein_coding	anti-silencing function 1B histone chaperone [Source:HGNC Symbol;Acc:HGNC:20996]	GO:0005634,GO:0005654,GO:0006325,GO:0000790,GO:0005515,GO:0007275,GO:0030154,GO:0042393,GO:0001835,GO:0006333,GO:0006334,GO:0000785,GO:0007283,GO:0032991,GO:0006335,GO:0006336	nucleus|nucleoplasm|chromatin organization|nuclear chromatin|protein binding|multicellular organism development|cell differentiation|histone binding|blastocyst hatching|chromatin assembly or disassembly|nucleosome assembly|chromatin|spermatogenesis|protein-containing complex|DNA replication-dependent nucleosome assembly|DNA replication-independent nucleosome assembly
ASH1L	3.19774e-15	0.015532	0.252	0.175	1.69442e-10	1	1.44	ENSG00000116539	55870	protein_coding	ASH1 like histone lysine methyltransferase [Source:HGNC Symbol;Acc:HGNC:19088]	GO:0005634,GO:0005794,GO:0046872,GO:0016740,GO:0005654,GO:0008168,GO:0032259,GO:0003677,GO:0006325,GO:0005694,GO:0030054,GO:0003682,GO:0018024,GO:0005923,GO:0000981,GO:0007267,GO:0006366,GO:0006323,GO:0046974,GO:0051567,GO:0046975,GO:0097676,GO:0005515,GO:0042800,GO:0001501,GO:0002674,GO:0007338,GO:0009791,GO:0010468,GO:0030317,GO:0032635,GO:0043124,GO:0043409,GO:0045944,GO:0046697,GO:0048733,GO:…	nucleus|Golgi apparatus|metal ion binding|transferase activity|nucleoplasm|methyltransferase activity|methylation|DNA binding|chromatin organization|chromosome|cell junction|chromatin binding|histone-lysine N-methyltransferase activity|bicellular tight junction|DNA-binding transcription factor activity, RNA polymerase II-specific|cell-cell signaling|transcription by RNA polymerase II|DNA packagin…	path:hsa00310	Lysine degradation
ASNSD1	1.44226e-21	0.188625	0.366	0.136	7.64227e-17	5	2.691	ENSG00000138381	54529	protein_coding	asparagine synthetase domain containing 1 [Source:HGNC Symbol;Acc:HGNC:24910]	GO:0004066,GO:0006529,GO:0003674,GO:0008150,GO:0005575,GO:0008652,GO:0006541	asparagine synthase (glutamine-hydrolyzing) activity|asparagine biosynthetic process|molecular_function|biological_process|cellular_component|cellular amino acid biosynthetic process|glutamine metabolic process
ASPH	7.62081e-20	0.0473697	0.304	0.126	4.03812e-15	5	2.413	ENSG00000198363	444	protein_coding	aspartate beta-hydroxylase [Source:HGNC Symbol;Acc:HGNC:757]	GO:0016020,GO:0016021,GO:0046872,GO:0005783,GO:0016491,GO:0055114,GO:0005789,GO:0005886,GO:0005515,GO:0018193,GO:0051213,GO:0005509,GO:0022900,GO:0004597,GO:0042264,GO:0034220,GO:0016529,GO:0006936,GO:1903779,GO:0005198,GO:0033017,GO:0009055,GO:0032541,GO:0008307,GO:0062101,GO:0007389,GO:0008285,GO:0031647,GO:0035108,GO:0045862,GO:0060021,GO:0060325,GO:0097202,GO:1901879,GO:0005737	membrane|integral component of membrane|metal ion binding|endoplasmic reticulum|oxidoreductase activity|oxidation-reduction process|endoplasmic reticulum membrane|plasma membrane|protein binding|peptidyl-amino acid modification|dioxygenase activity|calcium ion binding|electron transport chain|peptide-aspartate beta-dioxygenase activity|peptidyl-aspartic acid hydroxylation|ion transmembrane transp…
ASPM	1.04182e-92	0.620571	0.475	0.038	5.52042e-88	5	12.5	ENSG00000066279	259266	protein_coding	abnormal spindle microtubule assembly [Source:HGNC Symbol;Acc:HGNC:19048]	GO:0005634,GO:0005737,GO:0051301,GO:0005856,GO:0007049,GO:0005819,GO:0007051,GO:0005516,GO:0001764,GO:0002052,GO:0007283,GO:0007420,GO:0008584,GO:0021873,GO:0021987,GO:0045665,GO:0045769,GO:0048477,GO:0048589,GO:0051445,GO:0051653,GO:0051661,GO:0090263,GO:0090306,GO:0097150,GO:0000922,GO:0005813,GO:0005874,GO:0016324,GO:0030496,GO:0036449,GO:0072687,GO:0097431,GO:0005515	nucleus|cytoplasm|cell division|cytoskeleton|cell cycle|spindle|spindle organization|calmodulin binding|neuron migration|positive regulation of neuroblast proliferation|spermatogenesis|brain development|male gonad development|forebrain neuroblast division|cerebral cortex development|negative regulation of neuron differentiation|negative regulation of asymmetric cell division|oogenesis|development…
ASRGL1	2.42245e-55	0.710681	0.513	0.205	1.28361e-50	4	2.502	ENSG00000162174	80150	protein_coding	asparaginase and isoaspartyl peptidase 1 [Source:HGNC Symbol;Acc:HGNC:16448]	GO:0005634,GO:0005737,GO:0016787,GO:0008233,GO:0006508,GO:0004067,GO:0033345,GO:0001917,GO:0005829,GO:0006559,GO:0008798	nucleus|cytoplasm|hydrolase activity|peptidase activity|proteolysis|asparaginase activity|asparagine catabolic process via L-aspartate|photoreceptor inner segment|cytosol|L-phenylalanine catabolic process|beta-aspartyl-peptidase activity
ASRGL1	3.84523e-33	0.139533	0.508	0.213	2.03751e-28	5	2.385	ENSG00000162174	80150	protein_coding	asparaginase and isoaspartyl peptidase 1 [Source:HGNC Symbol;Acc:HGNC:16448]	GO:0005634,GO:0005737,GO:0016787,GO:0008233,GO:0006508,GO:0004067,GO:0033345,GO:0001917,GO:0005829,GO:0006559,GO:0008798	nucleus|cytoplasm|hydrolase activity|peptidase activity|proteolysis|asparaginase activity|asparagine catabolic process via L-aspartate|photoreceptor inner segment|cytosol|L-phenylalanine catabolic process|beta-aspartyl-peptidase activity
ASS1	5.16704e-23	0.220907	0.608	0.461	2.73791e-18	1	1.319	ENSG00000130707	445	protein_coding	argininosuccinate synthase 1 [Source:HGNC Symbol;Acc:HGNC:758]	GO:0071499,GO:0003723,GO:0005737,GO:0000166,GO:0005524,GO:0005829,GO:0016874,GO:0005515,GO:0008652,GO:0007623,GO:0000050,GO:0042802,GO:0070062,GO:0006526,GO:0045429,GO:0004055,GO:0016597,GO:0000052,GO:0000053,GO:0006531,GO:1903038,GO:0015643,GO:0001822,GO:0001889,GO:0006953,GO:0007494,GO:0007568,GO:0007584,GO:0009636,GO:0010043,GO:0010046,GO:0014075,GO:0032355,GO:0032496,GO:0042493,GO:0043200,GO:…	cellular response to laminar fluid shear stress|RNA binding|cytoplasm|nucleotide binding|ATP binding|cytosol|ligase activity|protein binding|cellular amino acid biosynthetic process|circadian rhythm|urea cycle|identical protein binding|extracellular exosome|arginine biosynthetic process|positive regulation of nitric oxide biosynthetic process|argininosuccinate synthase activity|amino acid binding…	path:hsa00220,path:hsa00250,path:hsa05418	Arginine biosynthesis|Alanine, aspartate and glutamate metabolism|Fluid shear stress and atherosclerosis
ASS1	0.00032971	0.0351225	0.539	0.508	1	4	1.061	ENSG00000130707	445	protein_coding	argininosuccinate synthase 1 [Source:HGNC Symbol;Acc:HGNC:758]	GO:0071499,GO:0003723,GO:0005737,GO:0000166,GO:0005524,GO:0005829,GO:0016874,GO:0005515,GO:0008652,GO:0007623,GO:0000050,GO:0042802,GO:0070062,GO:0006526,GO:0045429,GO:0004055,GO:0016597,GO:0000052,GO:0000053,GO:0006531,GO:1903038,GO:0015643,GO:0001822,GO:0001889,GO:0006953,GO:0007494,GO:0007568,GO:0007584,GO:0009636,GO:0010043,GO:0010046,GO:0014075,GO:0032355,GO:0032496,GO:0042493,GO:0043200,GO:…	cellular response to laminar fluid shear stress|RNA binding|cytoplasm|nucleotide binding|ATP binding|cytosol|ligase activity|protein binding|cellular amino acid biosynthetic process|circadian rhythm|urea cycle|identical protein binding|extracellular exosome|arginine biosynthetic process|positive regulation of nitric oxide biosynthetic process|argininosuccinate synthase activity|amino acid binding…	path:hsa00220,path:hsa00250,path:hsa05418	Arginine biosynthesis|Alanine, aspartate and glutamate metabolism|Fluid shear stress and atherosclerosis
ASS1	3.59956e-19	0.244908	0.759	0.487	1.90734e-14	5	1.559	ENSG00000130707	445	protein_coding	argininosuccinate synthase 1 [Source:HGNC Symbol;Acc:HGNC:758]	GO:0071499,GO:0003723,GO:0005737,GO:0000166,GO:0005524,GO:0005829,GO:0016874,GO:0005515,GO:0008652,GO:0007623,GO:0000050,GO:0042802,GO:0070062,GO:0006526,GO:0045429,GO:0004055,GO:0016597,GO:0000052,GO:0000053,GO:0006531,GO:1903038,GO:0015643,GO:0001822,GO:0001889,GO:0006953,GO:0007494,GO:0007568,GO:0007584,GO:0009636,GO:0010043,GO:0010046,GO:0014075,GO:0032355,GO:0032496,GO:0042493,GO:0043200,GO:…	cellular response to laminar fluid shear stress|RNA binding|cytoplasm|nucleotide binding|ATP binding|cytosol|ligase activity|protein binding|cellular amino acid biosynthetic process|circadian rhythm|urea cycle|identical protein binding|extracellular exosome|arginine biosynthetic process|positive regulation of nitric oxide biosynthetic process|argininosuccinate synthase activity|amino acid binding…	path:hsa00220,path:hsa00250,path:hsa05418	Arginine biosynthesis|Alanine, aspartate and glutamate metabolism|Fluid shear stress and atherosclerosis
ASXL1	1.26779e-21	0.141256	0.319	0.312	6.71776e-17	2	1.022	ENSG00000171456	171023	protein_coding	ASXL transcriptional regulator 1 [Source:HGNC Symbol;Acc:HGNC:18318]	GO:0006355,GO:0006351,GO:0005634,GO:0046872,GO:0003677,GO:0006325,GO:0005515,GO:0003713,GO:0009887,GO:0000790,GO:0045944,GO:0005654,GO:0016579,GO:0042974,GO:0003682,GO:0045599,GO:0042975,GO:0032526,GO:0048386,GO:0035359,GO:0035522,GO:0035517,GO:0000902,GO:0003007,GO:0030097,GO:0048534,GO:0048538,GO:0048539,GO:0048872,GO:0060348,GO:0060430	regulation of transcription, DNA-templated|transcription, DNA-templated|nucleus|metal ion binding|DNA binding|chromatin organization|protein binding|transcription coactivator activity|animal organ morphogenesis|nuclear chromatin|positive regulation of transcription by RNA polymerase II|nucleoplasm|protein deubiquitination|retinoic acid receptor binding|chromatin binding|negative regulation of fat…
ATAD2	1.9247e-11	0.237381	0.305	0.217	1.01986e-06	3	1.406	ENSG00000156802	29028	protein_coding	ATPase family AAA domain containing 2 [Source:HGNC Symbol;Acc:HGNC:30123]	GO:0005634,GO:0000166,GO:0005524,GO:0005654,GO:0006355,GO:0016787,GO:0005515,GO:0016887,GO:0045893,GO:0006325,GO:0042393,GO:0045944,GO:0070062,GO:0003682,GO:0006357,GO:0031936	nucleus|nucleotide binding|ATP binding|nucleoplasm|regulation of transcription, DNA-templated|hydrolase activity|protein binding|ATPase activity|positive regulation of transcription, DNA-templated|chromatin organization|histone binding|positive regulation of transcription by RNA polymerase II|extracellular exosome|chromatin binding|regulation of transcription by RNA polymerase II|negative regulat…
ATAD2	3.82983e-07	0.130332	0.262	0.226	0.0202935	4	1.159	ENSG00000156802	29028	protein_coding	ATPase family AAA domain containing 2 [Source:HGNC Symbol;Acc:HGNC:30123]	GO:0005634,GO:0000166,GO:0005524,GO:0005654,GO:0006355,GO:0016787,GO:0005515,GO:0016887,GO:0045893,GO:0006325,GO:0042393,GO:0045944,GO:0070062,GO:0003682,GO:0006357,GO:0031936	nucleus|nucleotide binding|ATP binding|nucleoplasm|regulation of transcription, DNA-templated|hydrolase activity|protein binding|ATPase activity|positive regulation of transcription, DNA-templated|chromatin organization|histone binding|positive regulation of transcription by RNA polymerase II|extracellular exosome|chromatin binding|regulation of transcription by RNA polymerase II|negative regulat…
ATAD2	3.49708e-20	0.178723	0.452	0.208	1.85303e-15	5	2.173	ENSG00000156802	29028	protein_coding	ATPase family AAA domain containing 2 [Source:HGNC Symbol;Acc:HGNC:30123]	GO:0005634,GO:0000166,GO:0005524,GO:0005654,GO:0006355,GO:0016787,GO:0005515,GO:0016887,GO:0045893,GO:0006325,GO:0042393,GO:0045944,GO:0070062,GO:0003682,GO:0006357,GO:0031936	nucleus|nucleotide binding|ATP binding|nucleoplasm|regulation of transcription, DNA-templated|hydrolase activity|protein binding|ATPase activity|positive regulation of transcription, DNA-templated|chromatin organization|histone binding|positive regulation of transcription by RNA polymerase II|extracellular exosome|chromatin binding|regulation of transcription by RNA polymerase II|negative regulat…
ATAD3C	2.92825e-26	0.064426	0.27	0.139	1.55162e-21	1	1.942	ENSG00000215915	219293	protein_coding	ATPase family AAA domain containing 3C [Source:HGNC Symbol;Acc:HGNC:32151]	GO:0000166,GO:0005524,GO:0005739,GO:0007005,GO:0008270	nucleotide binding|ATP binding|mitochondrion|mitochondrion organization|zinc ion binding
ATAD3C	4.97128e-20	0.0218687	0.353	0.167	2.63418e-15	5	2.114	ENSG00000215915	219293	protein_coding	ATPase family AAA domain containing 3C [Source:HGNC Symbol;Acc:HGNC:32151]	GO:0000166,GO:0005524,GO:0005739,GO:0007005,GO:0008270	nucleotide binding|ATP binding|mitochondrion|mitochondrion organization|zinc ion binding
ATAD5	6.95398e-45	0.321987	0.33	0.047	3.68478e-40	5	7.021	ENSG00000176208	79915	protein_coding	ATPase family AAA domain containing 5 [Source:HGNC Symbol;Acc:HGNC:25752]	GO:0005524,GO:0005634,GO:0000166,GO:0006974,GO:0005515,GO:0003677,GO:0045740,GO:1902751,GO:0031391,GO:0061860,GO:0090618,GO:0002377,GO:0008630,GO:0030890,GO:0033260,GO:0042100,GO:0042770,GO:0042771,GO:0045190,GO:0048304,GO:0090305,GO:1901990,GO:1902166,GO:1902230	ATP binding|nucleus|nucleotide binding|cellular response to DNA damage stimulus|protein binding|DNA binding|positive regulation of DNA replication|positive regulation of cell cycle G2/M phase transition|Elg1 RFC-like complex|DNA clamp unloader activity|DNA clamp unloading|immunoglobulin production|intrinsic apoptotic signaling pathway in response to DNA damage|positive regulation of B cell prolif…
ATF1	1.3494e-21	0.042361	0.383	0.179	7.15018e-17	5	2.14	ENSG00000123268	466	protein_coding	activating transcription factor 1 [Source:HGNC Symbol;Acc:HGNC:783]	GO:0005634,GO:0005654,GO:0006355,GO:0003677,GO:0006357,GO:0003700,GO:0046982,GO:0043565,GO:0005515,GO:0042802,GO:0000981,GO:0000790,GO:0005667,GO:0001228,GO:0045944,GO:0000977,GO:0044877,GO:0010976,GO:0014070,GO:0032025,GO:0034622,GO:0045740,GO:1990590	nucleus|nucleoplasm|regulation of transcription, DNA-templated|DNA binding|regulation of transcription by RNA polymerase II|DNA-binding transcription factor activity|protein heterodimerization activity|sequence-specific DNA binding|protein binding|identical protein binding|DNA-binding transcription factor activity, RNA polymerase II-specific|nuclear chromatin|transcription factor complex|DNA-bind…	path:hsa04925,path:hsa05166,path:hsa05202	Aldosterone synthesis and secretion|Human T-cell leukemia virus 1 infection|Transcriptional misregulation in cancer
ATF2	4.73635e-42	0.251871	0.293	0.11	2.50969e-37	1	2.664	ENSG00000115966	1386	protein_coding	activating transcription factor 2 [Source:HGNC Symbol;Acc:HGNC:784]	GO:0010628,GO:0016525,GO:0005634,GO:0003676,GO:0005737,GO:0016020,GO:0046872,GO:0016740,GO:0005654,GO:0006355,GO:0006357,GO:0003677,GO:0003700,GO:0005739,GO:0005515,GO:0006974,GO:0005741,GO:0004402,GO:0000981,GO:0000790,GO:0019901,GO:0001228,GO:0035861,GO:0045944,GO:0016573,GO:0000980,GO:0051091,GO:0000977,GO:0001102,GO:0006970,GO:0110024,GO:0001158,GO:0051090,GO:0035497,GO:0003682,GO:0008134,GO:…	positive regulation of gene expression|negative regulation of angiogenesis|nucleus|nucleic acid binding|cytoplasm|membrane|metal ion binding|transferase activity|nucleoplasm|regulation of transcription, DNA-templated|regulation of transcription by RNA polymerase II|DNA binding|DNA-binding transcription factor activity|mitochondrion|protein binding|cellular response to DNA damage stimulus|mitochon…	path:hsa04010,path:hsa04022,path:hsa04151,path:hsa04211,path:hsa04261,path:hsa04668,path:hsa04714,path:hsa04728,path:hsa04911,path:hsa04915,path:hsa04918,path:hsa04922,path:hsa04925,path:hsa04926,path:hsa04927,path:hsa04928,path:hsa04934,path:hsa05030,path:hsa05031,path:hsa05034,path:hsa05161,path:hsa05163,path:hsa05164,path:hsa05166,path:hsa05203	MAPK signaling pathway|cGMP-PKG signaling pathway|PI3K-Akt signaling pathway|Longevity regulating pathway|Adrenergic signaling in cardiomyocytes|TNF signaling pathway|Thermogenesis|Dopaminergic synapse|Insulin secretion|Estrogen signaling pathway|Thyroid hormone synthesis|Glucagon signaling pathway|Aldosterone synthesis and secretion|Relaxin signaling pathway|Cortisol synthesis and secretion|Para…
ATF2	6.77443e-25	0.114786	0.389	0.152	3.58963e-20	5	2.559	ENSG00000115966	1386	protein_coding	activating transcription factor 2 [Source:HGNC Symbol;Acc:HGNC:784]	GO:0010628,GO:0016525,GO:0005634,GO:0003676,GO:0005737,GO:0016020,GO:0046872,GO:0016740,GO:0005654,GO:0006355,GO:0006357,GO:0003677,GO:0003700,GO:0005739,GO:0005515,GO:0006974,GO:0005741,GO:0004402,GO:0000981,GO:0000790,GO:0019901,GO:0001228,GO:0035861,GO:0045944,GO:0016573,GO:0000980,GO:0051091,GO:0000977,GO:0001102,GO:0006970,GO:0110024,GO:0001158,GO:0051090,GO:0035497,GO:0003682,GO:0008134,GO:…	positive regulation of gene expression|negative regulation of angiogenesis|nucleus|nucleic acid binding|cytoplasm|membrane|metal ion binding|transferase activity|nucleoplasm|regulation of transcription, DNA-templated|regulation of transcription by RNA polymerase II|DNA binding|DNA-binding transcription factor activity|mitochondrion|protein binding|cellular response to DNA damage stimulus|mitochon…	path:hsa04010,path:hsa04022,path:hsa04151,path:hsa04211,path:hsa04261,path:hsa04668,path:hsa04714,path:hsa04728,path:hsa04911,path:hsa04915,path:hsa04918,path:hsa04922,path:hsa04925,path:hsa04926,path:hsa04927,path:hsa04928,path:hsa04934,path:hsa05030,path:hsa05031,path:hsa05034,path:hsa05161,path:hsa05163,path:hsa05164,path:hsa05166,path:hsa05203	MAPK signaling pathway|cGMP-PKG signaling pathway|PI3K-Akt signaling pathway|Longevity regulating pathway|Adrenergic signaling in cardiomyocytes|TNF signaling pathway|Thermogenesis|Dopaminergic synapse|Insulin secretion|Estrogen signaling pathway|Thyroid hormone synthesis|Glucagon signaling pathway|Aldosterone synthesis and secretion|Relaxin signaling pathway|Cortisol synthesis and secretion|Para…
ATF3	3.59458e-32	0.346457	0.979	0.93	1.9047e-27	1	1.053	ENSG00000162772	467	protein_coding	activating transcription factor 3 [Source:HGNC Symbol;Acc:HGNC:785]	GO:0005634,GO:0005730,GO:0006355,GO:0003677,GO:0006357,GO:0003700,GO:0005515,GO:0042802,GO:0000978,GO:0000981,GO:0000790,GO:0005654,GO:0001228,GO:0045944,GO:0003714,GO:0042803,GO:0046982,GO:0000977,GO:1990440,GO:0000976,GO:0000122,GO:0044212,GO:0036499,GO:0001227,GO:0006094,GO:0008284,GO:0010628,GO:0030968,GO:0034198,GO:0035914,GO:0045892,GO:0061394,GO:0070373,GO:1903984,GO:1990622	nucleus|nucleolus|regulation of transcription, DNA-templated|DNA binding|regulation of transcription by RNA polymerase II|DNA-binding transcription factor activity|protein binding|identical protein binding|RNA polymerase II proximal promoter sequence-specific DNA binding|DNA-binding transcription factor activity, RNA polymerase II-specific|nuclear chromatin|nucleoplasm|DNA-binding transcription a…	path:hsa05166	Human T-cell leukemia virus 1 infection
ATF3	0.00326195	0.102951	0.98	0.943	1	5	1.039	ENSG00000162772	467	protein_coding	activating transcription factor 3 [Source:HGNC Symbol;Acc:HGNC:785]	GO:0005634,GO:0005730,GO:0006355,GO:0003677,GO:0006357,GO:0003700,GO:0005515,GO:0042802,GO:0000978,GO:0000981,GO:0000790,GO:0005654,GO:0001228,GO:0045944,GO:0003714,GO:0042803,GO:0046982,GO:0000977,GO:1990440,GO:0000976,GO:0000122,GO:0044212,GO:0036499,GO:0001227,GO:0006094,GO:0008284,GO:0010628,GO:0030968,GO:0034198,GO:0035914,GO:0045892,GO:0061394,GO:0070373,GO:1903984,GO:1990622	nucleus|nucleolus|regulation of transcription, DNA-templated|DNA binding|regulation of transcription by RNA polymerase II|DNA-binding transcription factor activity|protein binding|identical protein binding|RNA polymerase II proximal promoter sequence-specific DNA binding|DNA-binding transcription factor activity, RNA polymerase II-specific|nuclear chromatin|nucleoplasm|DNA-binding transcription a…	path:hsa05166	Human T-cell leukemia virus 1 infection
ATF4	1.22161e-133	0.54614	0.9	0.849	6.47308e-129	2	1.06	ENSG00000128272	468	protein_coding	activating transcription factor 4 [Source:HGNC Symbol;Acc:HGNC:786]	GO:0043065,GO:0005634,GO:0005737,GO:0016020,GO:0006355,GO:0006357,GO:0003677,GO:0003700,GO:0005886,GO:0005856,GO:0005515,GO:0048511,GO:0032922,GO:0045893,GO:0005813,GO:0005815,GO:0006094,GO:0000981,GO:0000977,GO:0000790,GO:0045944,GO:0005654,GO:0019901,GO:0006366,GO:0032991,GO:0120163,GO:0046982,GO:0000980,GO:0043005,GO:0070059,GO:0034976,GO:0034644,GO:1990440,GO:0043525,GO:0010628,GO:0034198,GO:…	positive regulation of apoptotic process|nucleus|cytoplasm|membrane|regulation of transcription, DNA-templated|regulation of transcription by RNA polymerase II|DNA binding|DNA-binding transcription factor activity|plasma membrane|cytoskeleton|protein binding|rhythmic process|circadian regulation of gene expression|positive regulation of transcription, DNA-templated|centrosome|microtubule organizi…	path:hsa04010,path:hsa04022,path:hsa04137,path:hsa04141,path:hsa04151,path:hsa04210,path:hsa04211,path:hsa04261,path:hsa04668,path:hsa04720,path:hsa04722,path:hsa04725,path:hsa04728,path:hsa04911,path:hsa04912,path:hsa04915,path:hsa04918,path:hsa04922,path:hsa04925,path:hsa04926,path:hsa04927,path:hsa04928,path:hsa04932,path:hsa04934,path:hsa05030,path:hsa05031,path:hsa05034,path:hsa05161,path:hs…	MAPK signaling pathway|cGMP-PKG signaling pathway|Mitophagy - animal|Protein processing in endoplasmic reticulum|PI3K-Akt signaling pathway|Apoptosis|Longevity regulating pathway|Adrenergic signaling in cardiomyocytes|TNF signaling pathway|Long-term potentiation|Neurotrophin signaling pathway|Cholinergic synapse|Dopaminergic synapse|Insulin secretion|GnRH signaling pathway|Estrogen signaling path…
ATF4	1.33832e-13	0.0712267	0.858	0.866	7.09146e-09	3	0.991	ENSG00000128272	468	protein_coding	activating transcription factor 4 [Source:HGNC Symbol;Acc:HGNC:786]	GO:0043065,GO:0005634,GO:0005737,GO:0016020,GO:0006355,GO:0006357,GO:0003677,GO:0003700,GO:0005886,GO:0005856,GO:0005515,GO:0048511,GO:0032922,GO:0045893,GO:0005813,GO:0005815,GO:0006094,GO:0000981,GO:0000977,GO:0000790,GO:0045944,GO:0005654,GO:0019901,GO:0006366,GO:0032991,GO:0120163,GO:0046982,GO:0000980,GO:0043005,GO:0070059,GO:0034976,GO:0034644,GO:1990440,GO:0043525,GO:0010628,GO:0034198,GO:…	positive regulation of apoptotic process|nucleus|cytoplasm|membrane|regulation of transcription, DNA-templated|regulation of transcription by RNA polymerase II|DNA binding|DNA-binding transcription factor activity|plasma membrane|cytoskeleton|protein binding|rhythmic process|circadian regulation of gene expression|positive regulation of transcription, DNA-templated|centrosome|microtubule organizi…	path:hsa04010,path:hsa04022,path:hsa04137,path:hsa04141,path:hsa04151,path:hsa04210,path:hsa04211,path:hsa04261,path:hsa04668,path:hsa04720,path:hsa04722,path:hsa04725,path:hsa04728,path:hsa04911,path:hsa04912,path:hsa04915,path:hsa04918,path:hsa04922,path:hsa04925,path:hsa04926,path:hsa04927,path:hsa04928,path:hsa04932,path:hsa04934,path:hsa05030,path:hsa05031,path:hsa05034,path:hsa05161,path:hs…	MAPK signaling pathway|cGMP-PKG signaling pathway|Mitophagy - animal|Protein processing in endoplasmic reticulum|PI3K-Akt signaling pathway|Apoptosis|Longevity regulating pathway|Adrenergic signaling in cardiomyocytes|TNF signaling pathway|Long-term potentiation|Neurotrophin signaling pathway|Cholinergic synapse|Dopaminergic synapse|Insulin secretion|GnRH signaling pathway|Estrogen signaling path…
ATF4	5.06527e-17	0.219806	0.906	0.86	2.68399e-12	4	1.053	ENSG00000128272	468	protein_coding	activating transcription factor 4 [Source:HGNC Symbol;Acc:HGNC:786]	GO:0043065,GO:0005634,GO:0005737,GO:0016020,GO:0006355,GO:0006357,GO:0003677,GO:0003700,GO:0005886,GO:0005856,GO:0005515,GO:0048511,GO:0032922,GO:0045893,GO:0005813,GO:0005815,GO:0006094,GO:0000981,GO:0000977,GO:0000790,GO:0045944,GO:0005654,GO:0019901,GO:0006366,GO:0032991,GO:0120163,GO:0046982,GO:0000980,GO:0043005,GO:0070059,GO:0034976,GO:0034644,GO:1990440,GO:0043525,GO:0010628,GO:0034198,GO:…	positive regulation of apoptotic process|nucleus|cytoplasm|membrane|regulation of transcription, DNA-templated|regulation of transcription by RNA polymerase II|DNA binding|DNA-binding transcription factor activity|plasma membrane|cytoskeleton|protein binding|rhythmic process|circadian regulation of gene expression|positive regulation of transcription, DNA-templated|centrosome|microtubule organizi…	path:hsa04010,path:hsa04022,path:hsa04137,path:hsa04141,path:hsa04151,path:hsa04210,path:hsa04211,path:hsa04261,path:hsa04668,path:hsa04720,path:hsa04722,path:hsa04725,path:hsa04728,path:hsa04911,path:hsa04912,path:hsa04915,path:hsa04918,path:hsa04922,path:hsa04925,path:hsa04926,path:hsa04927,path:hsa04928,path:hsa04932,path:hsa04934,path:hsa05030,path:hsa05031,path:hsa05034,path:hsa05161,path:hs…	MAPK signaling pathway|cGMP-PKG signaling pathway|Mitophagy - animal|Protein processing in endoplasmic reticulum|PI3K-Akt signaling pathway|Apoptosis|Longevity regulating pathway|Adrenergic signaling in cardiomyocytes|TNF signaling pathway|Long-term potentiation|Neurotrophin signaling pathway|Cholinergic synapse|Dopaminergic synapse|Insulin secretion|GnRH signaling pathway|Estrogen signaling path…
ATF5	2.05745e-05	0.157235	0.26	0.213	1	3	1.221	ENSG00000169136	22809	protein_coding	activating transcription factor 5 [Source:HGNC Symbol;Acc:HGNC:790]	GO:0005634,GO:0005737,GO:0043066,GO:0005829,GO:0005654,GO:0006355,GO:0006357,GO:0003677,GO:0003700,GO:0005856,GO:0005515,GO:0045893,GO:0043565,GO:0005813,GO:0005815,GO:0000981,GO:0000977,GO:0000790,GO:0045444,GO:0008285,GO:0003682,GO:0001228,GO:0045944,GO:0044212,GO:0045892,GO:0003714,GO:0015631,GO:0046605,GO:0019900,GO:1902750,GO:0021930,GO:0007623,GO:0009791,GO:0010468,GO:0021889,GO:0021891,GO:…	nucleus|cytoplasm|negative regulation of apoptotic process|cytosol|nucleoplasm|regulation of transcription, DNA-templated|regulation of transcription by RNA polymerase II|DNA binding|DNA-binding transcription factor activity|cytoskeleton|protein binding|positive regulation of transcription, DNA-templated|sequence-specific DNA binding|centrosome|microtubule organizing center|DNA-binding transcript…
ATF6B	1.25208e-18	0.145076	0.278	0.161	6.63453e-14	1	1.727	ENSG00000213676	1388	protein_coding	activating transcription factor 6 beta [Source:HGNC Symbol;Acc:HGNC:2349]	GO:0005634,GO:0016020,GO:0016021,GO:0005730,GO:0005783,GO:0005789,GO:0006355,GO:0006357,GO:0003677,GO:0003700,GO:0005515,GO:0035497,GO:0030968,GO:0012505,GO:0000981,GO:0000790,GO:0006986,GO:0001228,GO:0045944,GO:0007165,GO:0090575,GO:0005794,GO:0036500,GO:1990440,GO:0006351,GO:0044212,GO:0000980,GO:0030176,GO:0032993,GO:1903892	nucleus|membrane|integral component of membrane|nucleolus|endoplasmic reticulum|endoplasmic reticulum membrane|regulation of transcription, DNA-templated|regulation of transcription by RNA polymerase II|DNA binding|DNA-binding transcription factor activity|protein binding|cAMP response element binding|endoplasmic reticulum unfolded protein response|endomembrane system|DNA-binding transcription fa…	path:hsa04022,path:hsa04141,path:hsa04151,path:hsa04211,path:hsa04261,path:hsa04668,path:hsa04728,path:hsa04911,path:hsa04915,path:hsa04918,path:hsa04925,path:hsa04926,path:hsa04927,path:hsa04928,path:hsa04934,path:hsa05030,path:hsa05031,path:hsa05034,path:hsa05161,path:hsa05163,path:hsa05203	cGMP-PKG signaling pathway|Protein processing in endoplasmic reticulum|PI3K-Akt signaling pathway|Longevity regulating pathway|Adrenergic signaling in cardiomyocytes|TNF signaling pathway|Dopaminergic synapse|Insulin secretion|Estrogen signaling pathway|Thyroid hormone synthesis|Aldosterone synthesis and secretion|Relaxin signaling pathway|Cortisol synthesis and secretion|Parathyroid hormone synt…
ATF6B	1.34905e-18	0.0610855	0.376	0.185	7.14837e-14	5	2.032	ENSG00000213676	1388	protein_coding	activating transcription factor 6 beta [Source:HGNC Symbol;Acc:HGNC:2349]	GO:0005634,GO:0016020,GO:0016021,GO:0005730,GO:0005783,GO:0005789,GO:0006355,GO:0006357,GO:0003677,GO:0003700,GO:0005515,GO:0035497,GO:0030968,GO:0012505,GO:0000981,GO:0000790,GO:0006986,GO:0001228,GO:0045944,GO:0007165,GO:0090575,GO:0005794,GO:0036500,GO:1990440,GO:0006351,GO:0044212,GO:0000980,GO:0030176,GO:0032993,GO:1903892	nucleus|membrane|integral component of membrane|nucleolus|endoplasmic reticulum|endoplasmic reticulum membrane|regulation of transcription, DNA-templated|regulation of transcription by RNA polymerase II|DNA binding|DNA-binding transcription factor activity|protein binding|cAMP response element binding|endoplasmic reticulum unfolded protein response|endomembrane system|DNA-binding transcription fa…	path:hsa04022,path:hsa04141,path:hsa04151,path:hsa04211,path:hsa04261,path:hsa04668,path:hsa04728,path:hsa04911,path:hsa04915,path:hsa04918,path:hsa04925,path:hsa04926,path:hsa04927,path:hsa04928,path:hsa04934,path:hsa05030,path:hsa05031,path:hsa05034,path:hsa05161,path:hsa05163,path:hsa05203	cGMP-PKG signaling pathway|Protein processing in endoplasmic reticulum|PI3K-Akt signaling pathway|Longevity regulating pathway|Adrenergic signaling in cardiomyocytes|TNF signaling pathway|Dopaminergic synapse|Insulin secretion|Estrogen signaling pathway|Thyroid hormone synthesis|Aldosterone synthesis and secretion|Relaxin signaling pathway|Cortisol synthesis and secretion|Parathyroid hormone synt…
ATF7IP	1.93482e-24	0.179397	0.399	0.245	1.02522e-19	1	1.629	ENSG00000171681	55729	protein_coding	activating transcription factor 7 interacting protein [Source:HGNC Symbol;Acc:HGNC:20092]	GO:0005634,GO:0005829,GO:0005654,GO:0005515,GO:0016604,GO:0045893,GO:0050821,GO:0016032,GO:0031647,GO:0045892,GO:0006306,GO:0090309,GO:0045898,GO:0003714,GO:0016887,GO:0000122,GO:0005667	nucleus|cytosol|nucleoplasm|protein binding|nuclear body|positive regulation of transcription, DNA-templated|protein stabilization|viral process|regulation of protein stability|negative regulation of transcription, DNA-templated|DNA methylation|positive regulation of methylation-dependent chromatin silencing|regulation of RNA polymerase II transcriptional preinitiation complex assembly|transcript…
ATF7IP	3.68693e-21	0.14536	0.521	0.277	1.95363e-16	5	1.881	ENSG00000171681	55729	protein_coding	activating transcription factor 7 interacting protein [Source:HGNC Symbol;Acc:HGNC:20092]	GO:0005634,GO:0005829,GO:0005654,GO:0005515,GO:0016604,GO:0045893,GO:0050821,GO:0016032,GO:0031647,GO:0045892,GO:0006306,GO:0090309,GO:0045898,GO:0003714,GO:0016887,GO:0000122,GO:0005667	nucleus|cytosol|nucleoplasm|protein binding|nuclear body|positive regulation of transcription, DNA-templated|protein stabilization|viral process|regulation of protein stability|negative regulation of transcription, DNA-templated|DNA methylation|positive regulation of methylation-dependent chromatin silencing|regulation of RNA polymerase II transcriptional preinitiation complex assembly|transcript…
ATF7IP2	2.44168e-17	0.0217419	0.197	0.255	1.2938e-12	2	0.773	ENSG00000166669	80063	protein_coding	activating transcription factor 7 interacting protein 2 [Source:HGNC Symbol;Acc:HGNC:20397]	GO:0005634,GO:0005515	nucleus|protein binding
ATF7IP2	1.02673e-21	0.0699163	0.439	0.217	5.44043e-17	5	2.023	ENSG00000166669	80063	protein_coding	activating transcription factor 7 interacting protein 2 [Source:HGNC Symbol;Acc:HGNC:20397]	GO:0005634,GO:0005515	nucleus|protein binding
ATG101	2.0389e-18	0.0665624	0.414	0.342	1.08037e-13	1	1.211	ENSG00000123395	60673	protein_coding	autophagy related 101 [Source:HGNC Symbol;Acc:HGNC:25679]	GO:0005737,GO:0006914,GO:0005515,GO:0042802,GO:0005789,GO:0005829,GO:0000045,GO:0000407,GO:0044877,GO:0016241,GO:0016236	cytoplasm|autophagy|protein binding|identical protein binding|endoplasmic reticulum membrane|cytosol|autophagosome assembly|phagophore assembly site|protein-containing complex binding|regulation of macroautophagy|macroautophagy	path:hsa04136,path:hsa04140,path:hsa04211	Autophagy - other|Autophagy - animal|Longevity regulating pathway
ATG101	2.11421e-23	0.0186633	0.336	0.381	1.12028e-18	2	0.882	ENSG00000123395	60673	protein_coding	autophagy related 101 [Source:HGNC Symbol;Acc:HGNC:25679]	GO:0005737,GO:0006914,GO:0005515,GO:0042802,GO:0005789,GO:0005829,GO:0000045,GO:0000407,GO:0044877,GO:0016241,GO:0016236	cytoplasm|autophagy|protein binding|identical protein binding|endoplasmic reticulum membrane|cytosol|autophagosome assembly|phagophore assembly site|protein-containing complex binding|regulation of macroautophagy|macroautophagy	path:hsa04136,path:hsa04140,path:hsa04211	Autophagy - other|Autophagy - animal|Longevity regulating pathway
ATG101	2.07735e-13	0.0106156	0.508	0.353	1.10075e-08	5	1.439	ENSG00000123395	60673	protein_coding	autophagy related 101 [Source:HGNC Symbol;Acc:HGNC:25679]	GO:0005737,GO:0006914,GO:0005515,GO:0042802,GO:0005789,GO:0005829,GO:0000045,GO:0000407,GO:0044877,GO:0016241,GO:0016236	cytoplasm|autophagy|protein binding|identical protein binding|endoplasmic reticulum membrane|cytosol|autophagosome assembly|phagophore assembly site|protein-containing complex binding|regulation of macroautophagy|macroautophagy	path:hsa04136,path:hsa04140,path:hsa04211	Autophagy - other|Autophagy - animal|Longevity regulating pathway
[truncated: 8,831 more rows]
