# Supplementary material for: Single‐cell transcriptomes reveal heterogeneity of high‐grade serous ovarian carcinoma
Source: Clin Transl Med. 2021 Aug 4;11(8):e500. doi: 10.1002/ctm2.500 (PMC8335963; doi:10.1002/ctm2.500)
Supplement: Supplementary file 5 — Table S4 [file CTM2-11-e500-s006.xlsx]

## Sheet: Supplementary Table S4 _ pseudo
Gene	Gene_Clusters	Favorable prognosis	Unfavorable prognosis	No statistical significance	Prognosis data unavailable
A2M	1		√
AAK1	1		√
AAMDC	1		√
AARD	1				√
ABCC3	1			√
ABCC4	1		√
ABHD14B *	1		√
ABRACL	1		√
AC002044.1	1				√
AC005840.1	1				√
AC006262.4	1				√
AC007969.1	1				√
AC007991.2	1				√
AC008038.1	1				√
AC008760.2	1				√
AC010343.1	1				√
AC010624.5	1				√
AC011445.2	1				√
AC013652.1	1				√
AC016739.1	1				√
AC023157.1	1				√
AC024293.1	1				√
AC024995.1	1				√
AC067942.1	1				√
AC069213.3	1				√
AC073861.1	1				√
AC079140.2	1				√
AC090114.1	1				√
AC105399.1	1				√
AC106795.1	1				√
AC106820.1	1				√
AC107956.1	1				√
AC113935.1	1				√
AC115223.1	1				√
AC116533.1	1				√
AC144530.1	1				√
AC243919.1	1				√
AC244153.1	1				√
AC246787.1	1				√
ACOT7	1	√
ACP1	1			√
ACSL5	1			√
ACSM3	1	√
ACTB *	1		√
ACTG1	1	√
ACTN1	1		√
ACTN4 *	1		√
ACTR2	1		√
ACTR3	1			√
ADAM10	1		√
ADAM28	1	√
ADAR	1		√
ADCY3 *	1		√
ADI1 *	1			√
ADIRF	1		√
ADK	1		√
ADSS	1		√
AFAP1L2	1		√
AFG3L2	1			√
AGFG2 *	1		√
AGR2	1	√
AHNAK2	1		√
AIF1L	1		√
AIMP1	1			√
AK2	1		√
AK3	1	√
AK4	1			√
AK5 *	1		√
AKAP12	1		√
AKT2	1		√
AL009174.1	1				√
AL022718.1	1				√
AL031727.1	1				√
AL033519.3	1				√
AL049767.1	1				√
AL049873.1	1				√
AL122020.1	1				√
AL136126.1	1				√
AL136380.1	1				√
AL136454.1	1				√
AL139247.1	1				√
AL161787.1	1				√
AL161909.1	1				√
AL353678.1	1				√
AL355309.1	1				√
AL365357.1	1				√
AL450405.1	1				√
AL590867.2	1				√
AL591846.1	1				√
AL645608.7	1				√
AL713998.1	1				√
AL935212.1	1				√
ALCAM	1	√
ALDH1A3	1		√
ALDH2	1		√
ALDH7A1	1		√
ALDOC *	1		√
ALG8	1			√
ALKBH7	1		√
ALPL	1			√
ALX3 *	1		√
ALYREF	1			√
AMIGO2 *	1			√
AMOT *	1		√
AMOTL1	1			√
ANAPC11	1	√
ANAPC16	1		√
ANKRD11	1		√
ANKRD13A	1		√
ANKRD65	1		√
ANO6	1		√
ANP32A	1		√
ANP32B	1	√
ANTXR1	1		√
ANXA11	1			√
ANXA3	1		√
ANXA4 *	1		√
ANXA9	1		√
AOC1	1			√
AP000251.1	1				√
AP001324.1	1				√
AP005212.4	1				√
AP1M2	1	√
AP1S2	1	√
AP2S1	1			√
AP3S1	1		√
APEX1	1		√
APH1A	1		√
APLP2	1		√
APOBEC3C	1	√
APOBEC3G	1	√
APOL1 *	1		√
APOL2	1			√
APOL3	1			√
APOL6	1		√
APP	1		√
APRT *	1			√
AQP9	1		√
AR	1		√
ARF3	1			√
ARF4	1		√
ARHGAP17	1		√
ARHGAP23	1		√
ARHGAP29	1		√
ARHGAP29-AS1	1				√
ARHGDIB	1		√
ARHGEF2	1		√
ARL2	1	√
ARMC10	1			√
ARPC2	1			√
ARPC3	1	√
ARPC4 *	1		√
ARPC5	1		√
ASAH1	1		√
ASCC2	1		√
ASPHD1	1		√
ASPM	1		√
ASRGL1	1	√
ASS1	1			√
ATAD1	1			√
ATAD2	1		√
ATF5	1		√
ATG13	1		√
ATIC	1	√
ATMIN	1			√
ATOX1	1	√
ATP10A	1		√
ATP1B3	1			√
ATP5F1A	1		√
ATP5F1B	1			√
ATP5F1C	1			√
ATP5F1E	1		√
ATP5MC1	1		√
ATP5MC2	1			√
ATP5MC3	1	√
ATP5MD	1			√
ATP5ME	1			√
ATP5MF	1			√
ATP5MG *	1		√
ATP5MGL	1				√
ATP5MPL	1			√
ATP5PB	1			√
ATP5PD	1	√
ATP5PF	1		√
ATP5PO	1		√
ATP6AP1	1			√
ATP6AP2	1	√
ATP6V0E1	1			√
ATP6V1E1	1			√
ATP6V1E2	1		√
ATPAF1	1			√
ATRAID	1			√
ATXN10 *	1		√
AURKAIP1	1			√
B2M	1			√
B3GALT5-AS1	1			√
B3GALT6	1		√
B4GALT1	1	√
B4GALT5	1		√
BABAM1	1		√
BACE2	1	√
BAK1 *	1		√
BANF1	1	√
BAX *	1		√
BBC3 *	1		√
BCAM	1		√
BCAP31	1	√
BCAT1	1			√
BCCIP	1		√
BCKDHB	1		√
BCL11B *	1		√
BCL2L12	1		√
BCL7C	1	√
BDNF	1	√
BEX2	1		√
BEX3	1		√
BFAR *	1		√
BHLHE40	1		√
BID	1			√
BIN1	1		√
BIRC5	1	√
BLOC1S1	1	√
BMP7	1			√
BNC1	1		√
BOC	1		√
BOLA2B	1	√
BOLA3	1		√
BOP1	1			√
BPNT1 *	1		√
BRCC3	1	√
BRK1	1	√
BSG	1	√
BTBD2 *	1		√
BTF3	1		√
BTF3L4	1		√
BUB1	1		√
BUB3	1		√
C11orf58	1	√
C12orf45	1	√
C15orf48	1			√
C15orf61	1		√
C16orf58 *	1		√
C19orf48	1	√
C19orf53	1	√
C1GALT1	1			√
C1GALT1C1 *	1		√
C1orf21	1		√
C1orf43	1	√
C1R	1		√
C1S	1		√
C2	1		√
C2orf88	1	√
C3	1		√
C5orf56	1		√
C6orf223	1			√
C8orf82	1		√
CADM3	1		√
CALB2	1		√
CALCB	1			√
CALD1	1		√
CALM3 *	1		√
CALML5	1		√
CALR	1	√
CAMLG	1		√
CAMTA1	1		√
CANX	1	√
CAP1	1		√
CAPG	1		√
CAPN1	1			√
CAPN2	1		√
CAPN6	1	√
CAPNS1 *	1		√
CAPRIN1	1			√
CAPZA1	1		√
CAPZB	1		√
CARD16	1			√
CARHSP1	1		√
CASC8	1				√
CASP1	1		√
CASP14	1		√
CASP5 *	1		√
CAST	1		√
CAT	1			√
CAV1	1		√
CAVIN1	1		√
CAVIN3 *	1		√
CBX3	1		√
CBX5	1			√
CCDC106	1			√
CCDC112	1		√
CCDC14	1		√
CCDC34	1		√
CCDC43	1			√
CCDC51	1			√
CCDC59	1		√
CCDC6	1		√
CCDC71L	1		√
CCDC80	1		√
CCL2	1		√
CCL7	1	√
CCN3	1			√
CCNB2	1			√
CCND3 *	1		√
CCNG2	1		√
CCNI	1		√
CCT2	1			√
CCT5	1		√
CCT7	1			√
CCT8	1			√
CD151	1	√
CD22	1			√
CD2AP	1		√
CD3EAP *	1		√
CD47	1		√
CD63	1	√
CD69	1			√
CD7	1			√
CD74	1			√
CD81 *	1		√
CD82	1		√
CD99 *	1		√
CDA	1	√
CDC16	1		√
CDC23	1		√
CDC25A	1			√
CDC25B	1		√
CDC42EP1 *	1		√
CDC42EP3	1		√
CDC42EP5	1			√
CDC45	1			√
CDC6	1	√
CDCA3	1		√
CDCA7L	1		√
CDCA8	1		√
CDCP1	1	√
CDH3	1			√
CDH4 *	1		√
CDIPT	1		√
CDK1	1		√
CDK2	1			√
CDK2AP1	1		√
CDK4	1			√
CDK6	1		√
CDKN3	1		√
CDV3	1		√
CEACAM1	1	√
CEBPZ	1		√
CELF2	1		√
CENPE	1		√
CENPF	1		√
CENPX	1	√
CERNA2	1				√
CERS2	1			√
CFDP1	1		√
CFL1	1	√
CGREF1	1		√
CHAF1A	1			√
CHAF1B	1		√
CHAMP1	1		√
CHCHD1	1			√
CHCHD10 *	1		√
CHCHD2	1	√
CHI3L1	1		√
CHMP2A	1			√
CHMP3	1		√
CHST1	1			√
CIAO2A	1			√
CINP *	1		√
CISD1	1			√
CKAP2L	1		√
CKAP5	1		√
CKMT2 *	1		√
CKS1B	1		√
CLDN1	1	√
CLDN10	1	√
CLDN7	1	√
CLDN8	1				√
CLEC11A	1	√
CLEC2A	1			√
CLEC2B	1		√
CLEC7A	1		√
CLIC1	1	√
CLIC3	1		√
CLIC5	1		√
CLINT1	1		√
CLNS1A	1			√
CLPP	1	√
CLPTM1 *	1		√
CLPTM1L	1		√
CLSPN	1		√
CLSTN1	1		√
CLTA	1	√
CLTC	1			√
CLU	1		√
CMAS	1		√
CMPK1 *	1		√
CMSS1	1		√
CNBP	1		√
CNDP2	1	√
CNIH1	1			√
CNIH4	1		√
CNN2 *	1		√
CNN3	1		√
CNOT10	1	√
CNPY3	1		√
COA3	1	√
COA4	1			√
COA6	1			√
COLEC12	1		√
COMMD1	1		√
COMMD2	1		√
COMMD4	1	√
COMMD6	1			√
COMT	1	√
COPS2	1			√
COPS5	1		√
COPS9	1			√
COPZ1	1			√
COTL1	1		√
COX14	1			√
COX4I1	1	√
COX5A	1		√
COX5B	1	√
COX6A1	1	√
COX6B1	1			√
COX6C	1		√
COX6CP1	1				√
COX7A2	1	√
COX7A2L	1			√
COX7B	1		√
COX7C *	1		√
COX8A	1			√
CPB1	1			√
CPLX1	1		√
CPNE2	1	√
CPNE3	1			√
CPSF3	1		√
CPSF6	1		√
CPVL	1		√
CRABP1	1		√
CRABP2	1		√
CRB2	1		√
CRCT1	1	√
CREB3L1	1	√
CREG1	1		√
CRISP3	1			√
CRTAP	1			√
CS	1			√
CSDE1 *	1		√
CSE1L	1		√
CSF2RA *	1		√
CSNK2B	1			√
CSRP1	1			√
CST6	1		√
CSTA *	1		√
CSTB	1			√
CSTF3	1		√
CTBP2	1		√
CTDNEP1	1	√
CTDSP1 *	1		√
CTDSPL *	1		√
CTNNA1	1		√
CTNNAL1	1	√
CTNNBIP1 *	1		√
CTSB	1			√
CTSC	1			√
CTSD *	1		√
CTSH	1	√
CTSS	1			√
CTTN	1	√
CTTNBP2	1			√
CUEDC2	1			√
CUL2	1		√
CUTA	1		√
CWC15	1		√
CWC27	1		√
CXCL10	1		√
CXCL14	1		√
CXXC5	1		√
CYB5A	1	√
CYB5B	1	√
CYBA	1	√
CYBRD1	1		√
CYC1	1		√
CYCS	1		√
CYP1B1	1		√
CYP4F12 *	1		√
CYTOR	1				√
DAD1	1			√
DANCR *	1		√
DAP3	1		√
DAPL1	1		√
DBI	1			√
DBN1	1		√
DBP	1		√
DCAF13	1		√
DCTD	1		√
DCTN1	1		√
DCTN3	1	√
DCTPP1	1			√
DCXR	1	√
DDAH2	1		√
DDIAS	1		√
DDIT4	1		√
DDOST	1		√
DDR2	1		√
DDX1	1			√
DDX18	1		√
DDX21	1		√
DDX41	1		√
DDX46	1		√
DEFB1	1	√
DEGS1	1		√
DEK	1		√
DEPDC1	1		√
DEPTOR	1	√
DGLUCY	1		√
DGUOK	1			√
DHCR24	1		√
DHCR7	1		√
DHFR	1		√
DHRS11	1		√
DHRS3	1			√
DHRSX	1	√
DIO2 *	1		√
DIPK1B	1	√
DKC1	1			√
DLGAP5	1			√
DMAC1	1			√
DNAJC1 *	1		√
DNAJC19	1		√
DNAJC9	1		√
DNASE2	1	√
DNM1L	1			√
DNPEP	1			√
DNPH1 *	1		√
DPY30 *	1		√
DPYSL3	1		√
DRG1	1		√
DSTN	1			√
DUSP11	1			√
DUSP23	1			√
DUT	1	√
DYRK4 *	1		√
EBPL *	1		√
ECH1	1		√
ECHS1	1	√
ECI1	1	√
EDF1	1	√
EEF1A1	1	√
EEF1B2	1	√
EEF1B2P3	1				√
EEF1D	1			√
EEF2	1	√
EEFSEC	1		√
EFEMP1	1		√
EFNB1 *	1		√
EGFL7 *	1		√
EGFR	1		√
EHBP1	1		√
EI24	1			√
EID2	1		√
EIF2AK2	1		√
EIF2S3	1	√
EIF3E	1			√
EIF3F	1		√
EIF3G	1	√
EIF3H	1		√
EIF3I *	1		√
EIF3J	1		√
EIF3K	1		√
EIF3M	1		√
EIF4B	1		√
EIF4EBP1	1			√
EIF5A	1		√
EIF5B	1		√
EIPR1	1	√
ELAVL1	1			√
ELF4	1		√
ELOB	1			√
ELOC	1		√
ELP4	1			√
ELP5	1			√
EMC10 *	1		√
EMC4	1	√
EMC7	1			√
EMD *	1		√
EMP2	1		√
EN1	1			√
ENDOD1 *	1		√
ENO1	1			√
ENY2	1		√
EPCAM	1	√
EPGN	1				√
EPN1	1			√
ERAP2	1			√
ERBB3	1			√
ERGIC1 *	1		√
ERGIC2	1	√
ERICH1	1		√
ERP27	1	√
ERP29	1	√
ERP44	1	√
ESD	1		√
ETFB	1			√
ETHE1	1	√
ETV4	1	√
ETV6	1		√
EXO1	1			√
EXOSC5 *	1		√
EXOSC7	1			√
EXT1	1		√
FABP5	1		√
FAM110C	1	√
FAM111B	1			√
FAM120A	1			√
FAM162A	1			√
FAM171A1	1			√
FAM189B	1		√
FAM192A	1		√
FAM3B	1		√
FAM3C	1		√
FAM49B	1		√
FAM83A	1		√
FAM83B	1	√
FAM98B	1	√
FANCL	1		√
FARSB	1			√
FAU	1	√
FBL	1		√
FBLN1	1			√
FBP1	1	√
FBXO21	1			√
FBXO7	1		√
FBXO9	1			√
FCGRT	1		√
FDPS	1		√
FGFR1	1		√
FGFR2	1		√
FH	1			√
FHL2	1		√
FHL3 *	1		√
FIBCD1	1			√
FIBP	1			√
FILIP1L	1		√
FIS1	1		√
FJX1	1		√
FKBP10	1		√
FKBP1A	1			√
FKBP3	1		√
FLG	1			√
FLOT1	1	√
FMOD	1		√
FMR1	1		√
FNDC10	1		√
FNDC3B	1			√
FO393411.1	1				√
FOLR1	1		√
FOLR3	1		√
FOXA1	1	√
FOXF1	1		√
FOXK2	1		√
FOXM1	1		√
FOXRED2	1		√
FRA10AC1	1			√
FTCDNL1	1		√
FTH1	1			√
FTH1P10	1				√
FTL	1			√
FTLP3	1				√
FXN	1		√
FXYD5	1		√
FYN	1		√
G6PC3	1	√
GAB2	1		√
GABARAPL2	1		√
GABBR2	1			√
GABRP	1	√
GALNT12	1			√
GALNT14	1	√
GALNT16	1	√
GAPDH	1	√
GAR1	1		√
GAS6	1		√
GATA3	1		√
GATD3A	1			√
GATM	1			√
GBGT1	1		√
GBP1	1		√
GBP2	1			√
GBP3	1			√
GBP4	1		√
GCA	1		√
GCLC *	1		√
GCNT3	1	√
GCSH	1		√
GCSHP5	1				√
GDI2	1			√
GGCT	1			√
GGH	1		√
GHITM	1		√
GINS1	1			√
GJA1	1		√
GJA5	1		√
GJB1	1	√
GLG1	1			√
GLI3	1		√
GLIPR1	1		√
GLO1	1		√
GLRX3	1		√
GLRX5	1		√
GM2A	1		√
GMNN	1			√
GMPR	1	√
GNG11	1			√
GNPNAT1	1	√
GNPTG *	1		√
GOLGA7	1		√
GORASP2	1		√
GPATCH4	1			√
GPD2	1		√
GPI	1		√
GPNMB	1		√
GPX3	1		√
GPX8	1		√
GRHPR	1	√
GRIN2B	1	√
GRPEL2	1		√
GRSF1	1		√
GRWD1 *	1		√
GSDMD *	1		√
GSPT1	1			√
GSR	1	√
GSTO1	1	√
GSTP1	1	√
GTF2A2	1		√
GTF2F2	1		√
GTF3A	1		√
GTF3C6	1	√
GUCY1A1	1			√
GUK1	1		√
GULP1	1		√
GYPC *	1		√
H2AFJ	1		√
H2AFV	1			√
H2AFY	1		√
H3F3A	1			√
HACD1	1		√
HACD2	1		√
HACD3	1	√
HADHA	1			√
HAGLR	1		√
HAPLN3	1		√
HARS2	1		√
HAUS1	1	√
HAX1	1		√
HDAC2	1		√
HDAC7	1		√
HDGF	1		√
HEBP1	1		√
HEBP2	1			√
HEG1	1		√
HES4	1			√
HEXB *	1		√
HIGD1A	1	√
HIGD2A	1		√
HIKESHI	1		√
HINT1	1	√
HJURP	1			√
HK1 *	1		√
HKDC1	1	√
HLA-A	1	√
HLA-B	1	√
HLA-C	1	√
HLA-DMA	1			√
HLA-DOA	1		√
HLA-DPA1	1		√
HLA-DPB1	1			√
HLA-DQA1	1	√
HLA-DQB1	1			√
HLA-DRA	1			√
HLA-DRB1	1			√
HLA-F	1			√
HMGB1	1			√
HMGN2	1			√
HMGN4	1		√
HNRNPA2B1	1		√
HNRNPAB	1		√
HNRNPD	1		√
HNRNPUL1	1		√
HOXA10	1		√
HOXA5	1		√
HOXB5 *	1		√
HOXB6	1	√
HOXB8	1			√
HOXC10 *	1		√
HOXC9	1		√
HP	1			√
HPCAL1 *	1		√
HPN	1		√
HSBP1L1	1		√
HSD17B10	1	√
HSD17B11	1		√
HSD17B12	1			√
HSD17B2	1	√
HSD17B4	1		√
HSD3B7	1			√
HSP90B1	1			√
HSPA12A *	1		√
HSPA4	1		√
HSPA9	1		√
HSPB2	1		√
HUNK *	1		√
IAH1	1	√
IARS	1		√
ICOS	1			√
ID3	1		√
IDH2	1			√
IDH3A *	1		√
IDO1	1	√
IFI16	1		√
IFI27	1		√
IFI6	1			√
IFIH1	1		√
IFITM1	1	√
IFITM2	1	√
IFITM3	1			√
IFNAR1	1			√
IFNGR2 *	1		√
IGF1	1		√
IGFBP3	1			√
IGFBP6	1		√
IGFBP7 *	1		√
IGFL1	1		√
IGFL2-AS1	1				√
IL15RA	1			√
IL18	1		√
IL18BP	1		√
IL1B	1		√
IL6R	1			√
ILF2	1		√
ILVBL *	1		√
IMMT	1		√
IMP3	1	√
INHBA	1		√
INTS13	1		√
IQGAP3	1		√
IQSEC3 *	1		√
IRAK1	1		√
ISLR	1		√
ISOC2 *	1		√
ITGA3 *	1		√
ITGAV	1		√
ITGB1	1		√
ITGB1BP1	1			√
ITGB6	1			√
ITM2B	1		√
ITPR2	1			√
ITPRID2	1			√
ITPRIPL2 *	1		√
ITSN1	1		√
IVD *	1		√
IVL	1	√
JAG2 *	1		√
JTB	1			√
KANK1	1			√
KARS	1	√
KCMF1	1		√
KCNG1	1			√
KCNH2	1		√
KCNK12	1			√
KCNK6	1		√
KCNMA1	1			√
KCNS1 *	1		√
KCTD12	1		√
KCTD13	1	√
KDELR1 *	1		√
KHDRBS1	1		√
KHSRP	1			√
KIAA1217	1		√
KIF18B	1		√
KIF23	1		√
KIF2C	1			√
KIF4A	1			√
KIF5C *	1		√
KIFC1	1		√
KIRREL1	1			√
KLHDC3 *	1		√
KLHL9	1			√
KLK10 *	1		√
KLK13	1	√
KLK5	1		√
KLK6	1		√
KLK7	1		√
KRT13	1		√
KRT14	1		√
KRT15	1		√
KRT16	1			√
KRT17	1		√
KRT18	1			√
KRT19	1		√
KRT4	1		√
KRT5	1		√
KRTAP1-1 *	1		√
KRTAP2-3	1		√
KRTCAP3	1		√
KTN1	1		√
KYNU	1			√
L1CAM	1		√
LACTB	1		√
LAD1	1	√
LAGE3	1		√
LAMA4	1		√
LAMP1	1		√
LAMP5	1			√
LAMTOR1	1		√
LAMTOR2	1			√
LAMTOR5	1			√
LAPTM4A	1			√
LAPTM4B	1			√
LARP1	1		√
LARP4B	1		√
LARS	1		√
LBH	1		√
LCE6A	1			√
LCK	1			√
LCN12	1		√
LCN2	1			√
LDB1	1		√
LDHA	1	√
LDHB	1			√
LEMD1	1		√
LEO1	1		√
LGALS12	1		√
LGALS3BP	1			√
LGR6	1		√
LIMA1 *	1		√
LIMS1	1	√
LIN54	1		√
LINC00662	1		√
LINC01426	1			√
LINC01503	1		√
LINC01764	1				√
LINC01781	1				√
LINC01819	1				√
LINC02381	1				√
LINC02432	1				√
LINC02577	1				√
LINGO1	1		√
LIPA	1		√
LITAF	1	√
LMAN2 *	1		√
LNX1	1	√
LPCAT4	1		√
LPIN1	1		√
LPP	1		√
LRP5	1			√
LRP8	1		√
LRPPRC	1			√
LRRC32	1			√
LRRC55	1		√
LRRFIP2	1		√
LRRTM1	1		√
LSM12 *	1		√
LSM14A	1		√
LSM3	1		√
LSM4	1			√
LSM5	1		√
LSR	1		√
LTA4H	1		√
LY6D	1			√
LYAR	1		√
LYPD1	1			√
LYPD2	1				√
LYPD3 *	1		√
LYPD6B	1		√
LYRM1	1			√
LYSMD2	1			√
M6PR	1		√
MAGEF1	1		√
MAGOH	1		√
MAK16 *	1		√
MAL2	1		√
MALL *	1		√
MALT1	1		√
MAN1A2 *	1		√
MANF	1			√
MAP4	1		√
MAP7	1	√
MAPK9	1			√
MAPKAP1	1		√
MAPKAPK3	1	√
MARCKS	1		√
MATN2	1			√
MAZ *	1		√
MBD2	1	√
MBOAT2	1		√
MBP *	1		√
MCM3	1			√
MCM4	1			√
MCM5	1	√
MCTS1	1		√
MDH1	1			√
MDH2 *	1		√
MDK	1	√
MEA1	1		√
MESD	1		√
MEST	1			√
METTL26	1	√
METTL5	1		√
METTL7A	1		√
METTL8	1		√
METTL9	1	√
MFAP2	1		√
MFGE8	1		√
MFSD3	1		√
MGMT	1			√
MGP	1		√
MGST1	1			√
MGST2	1			√
MICU1 *	1		√
MINDY2	1		√
MIS18A	1		√
MIS18BP1	1		√
MKI67	1		√
MLF2	1		√
MLX *	1		√
MME	1	√
MMP7	1		√
MMRN2	1		√
MOB1A	1		√
MOCS2	1		√
MPC2	1	√
MPLKIP	1			√
MPV17	1		√
MPZL1	1		√
MRC2	1		√
MRPL11 *	1		√
MRPL12	1	√
MRPL13	1		√
MRPL14	1			√
MRPL15	1		√
MRPL17	1			√
MRPL19	1		√
MRPL2 *	1		√
MRPL20	1		√
MRPL21	1		√
MRPL22	1			√
MRPL27	1	√
MRPL28	1	√
MRPL3	1		√
MRPL33	1			√
MRPL34	1			√
MRPL35	1		√
MRPL41	1	√
MRPL43	1			√
MRPL47	1		√
MRPL51	1		√
MRPL52	1		√
MRPL9	1		√
MRPS12	1		√
MRPS15	1	√
MRPS16	1			√
MRPS2	1	√
MRPS23	1			√
MRPS33	1	√
MRPS34 *	1		√
MRPS35 *	1		√
MRPS5	1		√
MRTO4	1		√
MS4A15	1		√
MSLN	1		√
MSN	1		√
MSRA *	1		√
MSRB1	1	√
MST1R *	1		√
MT1A	1				√
MT1E *	1		√
MT1F	1			√
MT1G *	1		√
MT1H *	1		√
MT1M	1		√
MT1X	1			√
MT2A *	1		√
MTA3	1		√
MTCH2	1		√
MTHFD1	1		√
MTHFD2	1		√
MTLN	1		√
MTPN	1				√
MTSS2	1	√
MT-TV	1				√
MUC3A *	1		√
MVP	1	√
MX1	1		√
MXD3	1		√
MXRA5	1		√
MXRA7	1			√
MYC	1		√
MYCN	1			√
MYH9	1		√
MYL12A	1			√
MYL12B	1	√
MYL6	1			√
MYL6B	1			√
MYL9	1		√
MYO1E *	1		√
MYO6	1			√
MZT2A	1			√
MZT2B *	1		√
NAA50	1		√
NACA	1		√
NACA2	1		√
NACA3P	1				√
NACA4P	1		√
NAE1	1			√
NAMPT	1		√
NAMPTP1	1				√
NAP1L1	1		√
NAPG	1			√
NAT10 *	1		√
NAXE	1		√
NBDY	1		√
NCAPG	1		√
NCAPH	1			√
NCBP2AS2	1		√
NCCRP1 *	1		√
NCEH1	1		√
NCKAP1	1		√
NCOR2	1		√
NDFIP1	1			√
NDFIP2 *	1		√
NDRG1	1		√
NDUFA1	1		√
NDUFA10	1			√
NDUFA12 *	1		√
NDUFA2 *	1		√
NDUFA3	1	√
NDUFA4	1			√
NDUFA8	1	√
NDUFA9	1			√
NDUFAB1	1			√
NDUFAF3	1		√
NDUFAF4	1			√
NDUFAF8	1			√
NDUFB1	1			√
NDUFB10	1	√
NDUFB11	1			√
NDUFB2	1			√
NDUFB3	1		√
NDUFB4	1			√
NDUFB5	1		√
NDUFB6	1			√
NDUFB8	1			√
NDUFB9	1		√
NDUFC1	1			√
NDUFC2	1		√
NDUFS2	1		√
NDUFS3 *	1		√
NDUFS4	1		√
NDUFS5	1	√
NDUFS6	1		√
NDUFS7 *	1		√
NDUFS8	1	√
NDUFV1	1		√
NDUFV3	1			√
NEDD8	1			√
NENF	1		√
NEO1	1		√
NES	1		√
NEURL1B	1		√
NEURL3	1		√
NFIB	1		√
NFIC	1		√
NFIX	1		√
NHP2	1		√
NIBAN1 *	1		√
NIPSNAP1 *	1		√
NIPSNAP2	1		√
NIT2	1		√
NKX2-5 *	1		√
NME1	1			√
NME2P1	1				√
NME4 *	1		√
NMI	1		√
NMRAL1	1	√
NMU	1		√
NNMT	1		√
NOB1	1	√
NOL10	1			√
NOL7	1		√
NOLC1	1		√
NONO	1	√
NOP10	1			√
NOP16	1		√
NOP53 *	1		√
NOTCH3	1		√
NPC2	1		√
NPDC1 *	1		√
NPIPP1	1				√
NPM1	1		√
NPM1P27	1				√
NPM3 *	1		√
NPR1	1		√
NPTN	1		√
NREP	1			√
NRGN	1		√
NSA2 *	1		√
NSD2	1			√
NSDHL	1		√
NSMCE4A	1		√
NSRP1	1	√
NT5C2	1		√
NTMT1	1	√
NTN4	1	√
NTPCR	1	√
NUB1	1		√
NUCB1 *	1		√
NUCKS1	1		√
NUDCD2	1	√
NUDT1	1		√
NUDT15	1		√
NUDT16L1	1		√
NUDT5 *	1		√
NUF2	1		√
NUP93	1		√
NUPR1	1		√
NUPR2	1				√
NUTF2	1			√
NXN	1		√
NXPH4	1			√
NYNRIN	1		√
OAF	1			√
OBP2A	1		√
OCIAD1	1	√
OCIAD2	1	√
OLA1	1		√
OLFM2	1		√
OLR1	1		√
OPLAH	1		√
OPRL1 *	1		√
OPTN	1		√
ORC3	1		√
ORMDL1	1			√
OSBPL7	1		√
OST4	1	√
OSTC	1				√
OTUD1	1		√
OVGP1 *	1		√
OXR1	1			√
PA2G4	1		√
PABPC1	1	√
PAEP	1	√
PAFAH1B3	1			√
PAICS	1			√
PAIP1	1		√
PALM2-AKAP2	1		√
PARK7	1	√
PARL	1		√
PARP14	1		√
PARP2	1		√
PBK	1		√
PBX1	1		√
PCBD1	1			√
PCBP2	1		√
PCCA-DT	1				√
PCCB	1		√
PCDH1 *	1		√
PCED1B	1	√
PCGF5	1		√
PCLAF	1			√
PCMT1	1		√
PCSK9	1	√
PCYOX1	1	√
PDAP1	1			√
PDCD4	1		√
PDCD5	1		√
PDE9A	1			√
PDGFRL	1		√
PDHA1	1		√
PDHB	1			√
PDIA3	1	√
PDIA4	1	√
PDIA6	1			√
PDLIM2	1		√
PDLIM4	1		√
PDLIM7 *	1		√
PDZD11	1		√
PDZK1IP1	1	√
PEA15	1		√
PEBP1 *	1		√
PERP	1	√
PFDN1	1		√
PFDN5	1	√
PFKM	1		√
PFKP	1		√
PFN1 *	1		√
PGAM1	1		√
PGK1 *	1		√
PGM1 *	1		√
PGP *	1		√
PHB	1	√
PHB2	1			√
PHF19	1		√
PHF21A	1		√
PHGDH	1			√
PI3	1		√
PICALM	1		√
PIGC	1		√
PIH1D1	1			√
PINLYP	1				√
PKHD1	1		√
PKM	1	√
PKMYT1 *	1		√
PKN1	1		√
PKP3 *	1		√
PLAAT3	1			√
PLAAT4	1			√
PLAC8	1	√
PLAT	1			√
PLAU	1		√
PLBD1	1			√
PLEKHG3	1			√
PLIN2	1		√
PLP2	1		√
PLS3	1		√
PLSCR1	1		√
PLTP *	1		√
PLXDC2	1		√
PNCK	1		√
PNO1	1			√
POLD2	1		√
POLE3	1			√
POLE4	1		√
POLR2F	1			√
POLR2G	1			√
POLR2L	1			√
POLR3K	1			√
POMP	1			√
POP4	1		√
POT1-AS1	1		√
PPA1	1			√
PPA2	1	√
PPARGC1B	1		√
PPDPF	1		√
PPFIBP1	1		√
PPHLN1	1	√
PPIA	1			√
PPIAP22	1				√
PPIB	1	√
PPIC	1		√
PPIG	1		√
PPM1G *	1		√
PPP1CA	1	√
PPP1R12A	1		√
PPP1R14B	1			√
PPP1R1A	1			√
PPP1R1B	1	√
PPP1R21	1		√
PPP1R3C	1		√
PPP1R9B	1			√
PPP2R1A *	1		√
PPP2R2C	1			√
PPP2R5C	1		√
PPP4C	1	√
PRDX1	1			√
PRDX3	1			√
PRDX4	1	√
PRDX5	1		√
PRDX6	1		√
PRELID1	1		√
PRKCQ-AS1	1		√
PRKCSH	1	√
PRKDC	1		√
PRL *	1		√
PRMT1	1	√
PRPF19	1			√
PRPF3	1		√
PRPF31	1			√
PRPF40A	1			√
PRR11	1			√
PRR13 *	1		√
PRR15L	1	√
PRRG1	1		√
PRRX2	1			√
PRSS1	1			√
PRSS21	1			√
PRSS23	1		√
PRSS8	1	√
PRXL2A	1			√
PSAT1	1		√
PSIP1	1	√
PSMA3	1		√
PSMA4	1			√
PSMA5	1	√
PSMA7	1		√
PSMB2	1		√
PSMB3	1	√
PSMB4	1			√
PSMB5 *	1		√
PSMB6	1	√
PSMB7	1	√
PSMB8	1			√
PSMB8-AS1	1		√
PSMB9	1	√
PSMC1	1			√
PSMC3	1		√
PSMC4	1		√
PSMD14	1	√
PSMD6	1			√
PSMD8	1		√
PSME1	1	√
PSME2	1	√
PSME2P6	1				√
PSME3	1			√
PSMG2	1			√
PTDSS1	1		√
PTEN	1		√
PTGES	1	√
PTGFRN	1			√
PTGR2	1		√
PTGS1	1		√
PTK2B *	1		√
PTK6	1		√
PTMS *	1		√
PTP4A2	1		√
PTPN14	1		√
PTPRC	1		√
PTPRF	1		√
PTPRJ *	1		√
PTRH2	1			√
PTRHD1	1	√
PTTG1	1			√
PTTG1IP	1			√
PTX3	1		√
PUM3	1			√
PVT1	1		√
PXDN	1		√
PXYLP1	1			√
PYCARD	1			√
PYCR1	1	√
PYGL	1		√
PYURF	1				√
QDPR	1		√
QPRT	1			√
QSER1	1			√
QTRT1 *	1		√
RAB10 *	1		√
RAB11A	1		√
RAB11B *	1		√
RAB13	1		√
RAB1A	1		√
RAB25 *	1		√
RAB27A	1	√
RAB2A	1	√
RAB31	1		√
RAB5B	1		√
RAB6A	1			√
RAC1	1			√
RAC2	1	√
RACGAP1	1		√
RACK1	1			√
RAD21	1		√
RAD23A	1	√
RAD51	1			√
RAD51AP1	1		√
RALA	1		√
RALBP1	1		√
RANBP1	1			√
RARRES1	1		√
RASA2	1			√
RASSF7 *	1		√
RBBP8	1	√
RBFOX2	1		√
RBIS	1			√
RBM17	1		√
RBM22	1		√
RBM42 *	1		√
RBMX	1		√
RBMX2	1	√
RBP1	1			√
RBP7 *	1		√
RBX1 *	1		√
RCCD1	1		√
RCN1	1	√
RCN2	1		√
REEP5	1	√
REX1BD *	1		√
RFC4	1		√
RFTN1 *	1		√
RGS12 *	1		√
RGS9	1			√
RHEB	1		√
RHOF	1			√
RHOQ	1		√
RHOV	1	√
RIC8A	1		√
RIDA	1	√
RILPL2	1	√
RIMS4	1		√
RIPK2	1			√
RIPK4	1			√
RMDN1 *	1		√
RNASE1	1			√
RNASEH1	1		√
RNASET2	1	√
RNF115	1		√
RNF125	1		√
RNF130	1		√
RNF144B	1	√
RNF181	1			√
RNF187	1		√
RNF213	1		√
RNF7	1		√
RNH1 *	1		√
RNPS1	1			√
ROR2	1		√
RPF2	1	√
RPL10	1		√
RPL10A	1	√
RPL10AP2	1				√
RPL10P3	1				√
RPL10P6	1				√
RPL11 *	1		√
RPL12	1	√
RPL12P47	1				√
RPL13	1			√
RPL13A	1	√
RPL13AP25	1				√
RPL13AP5	1	√
RPL13AP7	1				√
RPL13P12	1				√
RPL14	1	√
RPL14P1	1				√
RPL15	1			√
RPL15P3	1				√
RPL18	1	√
RPL18A	1	√
RPL18P13	1				√
RPL19	1	√
RPL21	1		√
RPL21P16	1				√
RPL22	1		√
RPL22P1	1				√
RPL23	1				√
RPL23A	1	√
RPL23AP2	1				√
RPL23AP42	1				√
RPL24	1			√
RPL26 *	1		√
RPL26L1	1		√
RPL26P19	1				√
RPL27	1	√
RPL27A	1			√
RPL28	1	√
RPL29	1	√
RPL3	1	√
RPL30	1	√
RPL31	1		√
RPL31P11	1				√
RPL31P35	1				√
RPL32	1	√
RPL34	1	√
RPL34P18	1				√
RPL34P27	1				√
RPL34P31	1				√
RPL34P34	1				√
RPL35	1	√
RPL35A	1			√
RPL35P5	1				√
RPL36	1	√
RPL36AP13	1				√
RPL37	1		√
RPL37A	1	√
RPL37P2	1				√
RPL37P23	1				√
RPL37P6	1				√
RPL38	1	√
RPL39	1	√
RPL39L	1		√
RPL39P3	1				√
RPL3P4	1				√
RPL4	1			√
RPL41	1	√
RPL5	1	√
RPL5P17	1				√
RPL5P4	1				√
RPL6	1			√
RPL6P27	1				√
RPL7	1	√
RPL7A	1	√
RPL7AP50	1				√
RPL7L1	1		√
RPL7P13	1				√
RPL7P9	1				√
RPL8	1	√
RPL9	1	√
RPLP0	1	√
RPLP0P2	1				√
RPLP1	1	√
RPLP2	1	√
RPP30	1		√
RPS11	1	√
RPS11P5	1				√
RPS12	1			√
RPS13	1	√
RPS13P2	1				√
RPS14	1		√
RPS15	1	√
RPS15A	1	√
RPS15AP1	1				√
RPS16	1	√
RPS18	1	√
RPS19	1	√
RPS19BP1 *	1		√
RPS19P3	1				√
RPS2 *	1		√
RPS20	1			√
RPS21	1	√
RPS21P4	1				√
RPS23	1	√
RPS23P8	1				√
RPS24	1	√
RPS24P7	1				√
RPS25	1		√
RPS26	1			√
RPS27	1	√
RPS27A	1			√
RPS27AP11	1				√
RPS27AP16	1				√
RPS27L	1	√
RPS28	1	√
RPS29	1	√
RPS2P7	1				√
RPS3	1	√
RPS3A	1	√
RPS3AP47	1				√
RPS4X	1	√
RPS5	1	√
RPS6	1	√
RPS7	1	√
RPS7P1	1				√
RPS7P3	1				√
RPS8	1	√
RPS9	1	√
RPSA	1	√
RPSAP58	1				√
RRAGB	1			√
RRAS	1		√
RRM2	1			√
RSF1 *	1		√
RSL1D1	1			√
RSL24D1	1	√
RSPO1	1		√
RSRC1	1			√
RSU1 *	1		√
RTKN2	1		√
RTN3	1		√
RTN4	1			√
RTRAF	1			√
RWDD1	1			√
S100A13	1	√
S100A14	1		√
S100A16	1		√
S100A2	1			√
S100A4	1		√
S100A6	1	√
S100A8	1			√
S100A9	1			√
SAE1	1			√
SAMM50	1			√
SAPCD2	1		√
SARS	1			√
SBSPON	1	√
SCAMP2 *	1		√
SCARA3	1		√
SCARB2	1		√
SCCPDH *	1		√
SCD	1			√
SCG5	1		√
SCGB1D2	1	√
SCGB3A1	1	√
SDC1	1			√
SDC2 *	1		√
SDF2L1	1	√
SDHA *	1		√
SDHC	1		√
SDHD	1		√
SEC11A	1	√
SEC11C	1	√
SEC61G	1			√
SEC62	1	√
SEC63	1			√
SECTM1	1			√
SELENOF	1				√
SELENOP	1			√
SEM1 *	1		√
SEMA3F	1		√
SENP6	1		√
SEPTIN2	1			√
SEPTIN7	1		√
SERBP1	1		√
SERF2	1			√
SERINC2 *	1		√
SERPINA1 *	1		√
SERPINB2	1		√
SERPINB6	1	√
SERPINB7 *	1		√
SERPINE1	1		√
SERPING1	1		√
SET	1			√
SETD3	1			√
SF3B2	1		√
SF3B5	1	√
SF3B6	1		√
SFN	1	√
SFRP1 *	1		√
SFT2D2 *	1		√
SFTA1P	1		√
SFTA2	1	√
SFTPB	1		√
SFXN4	1		√
SGO1	1		√
SH3BGRL3	1			√
SH3GL1	1	√
SH3YL1 *	1		√
SHISA5	1			√
SHMT2	1			√
SHROOM1	1		√
SIM1	1	√
SKA2	1		√
SLC12A8	1		√
SLC15A3	1		√
SLC16A1	1		√
SLC16A1-AS1	1		√
SLC1A5	1			√
SLC1A6 *	1		√
SLC22A18	1		√
SLC25A23	1		√
SLC25A26	1		√
SLC25A39	1			√
SLC25A3P1	1				√
SLC25A5	1			√
SLC25A6	1	√
SLC26A9	1		√
SLC27A5	1			√
SLC29A1	1		√
SLC29A2	1			√
SLC2A14	1		√
SLC2A4RG	1		√
SLC30A2	1			√
SLC30A9	1		√
SLC38A5	1		√
SLC39A13	1		√
SLC39A2 *	1		√
SLC39A4	1			√
SLC40A1	1	√
SLC43A3	1	√
SLC44A1	1			√
SLC48A1	1		√
SLC50A1	1			√
SLC5A1	1			√
SLC6A20	1	√
SLC7A1	1		√
SLC9A3R2	1	√
SLC9A6	1			√
SLCO3A1	1		√
SLCO4A1	1	√
SLIRP	1		√
SLITRK4	1		√
SLURP1 *	1		√
SMARCD3	1			√
SMC4	1		√
SMC6	1	√
SMIM12	1			√
SMIM15	1	√
SMIM7	1		√
SMS	1		√
SNAP29	1			√
SNCG	1		√
SNHG25	1				√
SNHG29	1				√
SNRNP25	1	√
SNRNP27	1			√
SNRNP70 *	1		√
SNRPA1	1			√
SNRPB	1			√
SNRPC	1		√
SNRPD1	1			√
SNRPD2	1			√
SNRPD3	1			√
SNRPE	1		√
SNRPF	1	√
SNRPG	1			√
SNRPGP10	1				√
SNRPN	1			√
SNU13 *	1		√
SNX1	1		√
SNX2	1		√
SORBS3 *	1		√
SOX7 *	1		√
SP6	1		√
SPCS2	1			√
SPCS3	1	√
SPECC1	1		√
SPG21	1		√
SPIN4	1			√
SPINK5	1		√
SPINK6	1		√
SPINK7 *	1		√
SPINT1	1	√
SPINT1-AS1	1				√
SPINT2 *	1		√
SPOCK1	1		√
SPOCK2	1		√
SPON1	1			√
SPP1	1		√
SPRR1B	1	√
SPTBN1	1		√
SPTLC1	1		√
SQOR	1	√
SRA1	1		√
SRD5A3	1			√
SRI	1		√
SRM	1		√
SRP14	1		√
SRPK1	1			√
SRPK2	1		√
SRPRB	1		√
SRSF10	1		√
SRSF9	1		√
SS18	1		√
SSB	1		√
SSBP1	1		√
SSR1	1			√
SSR2 *	1		√
SSR3	1			√
SSR4	1	√
SSRP1	1		√
SSU72	1		√
ST3GAL1	1		√
ST5	1		√
ST6GALNAC4	1		√
ST6GALNAC5	1		√
STAP2	1	√
STARD7	1		√
STAT1	1		√
STK3	1		√
STK39	1			√
STMN1	1			√
STT3B	1			√
SUB1	1		√
SUCLG1	1		√
SULF1	1		√
SULT2B1	1	√
SUMF2 *	1		√
SUMO1	1		√
SUMO2	1		√
SUMO3	1		√
SUSD3	1		√
SYBU	1	√
SYF2	1		√
SYNGR1	1	√
SYNGR2	1	√
SYNPO	1		√
SYT2	1	√
SZRD1	1		√
TAF12	1		√
TAF1B	1			√
TAGLN	1		√
TAGLN2	1			√
TALDO1	1	√
TAP1	1			√
TAP2	1		√
TAPBPL	1		√
TATDN1	1		√
TAX1BP1	1		√
TBC1D4	1		√
TBC1D9B *	1		√
TBCA	1		√
TBL1XR1	1		√
TCAF1	1		√
TCEAL4	1			√
TCERG1	1		√
TCF7 *	1		√
TCF7L2	1		√
TCN1 *	1		√
TCOF1	1		√
TEAD4	1		√
TERF1	1		√
TEX261	1			√
TFG	1		√
TFPI2	1		√
TFPT *	1		√
TGFBI	1		√
TGM2	1			√
THG1L	1	√
THOC7	1		√
THRA *	1		√
THYN1	1			√
TIAL1	1		√
TIAM1	1			√
TIMM10	1	√
TIMM13	1	√
TIMM50	1		√
TIMM8B	1	√
TIMM9 *	1		√
TIMMDC1	1		√
TIMP1	1	√
TIMP2	1		√
TIPRL	1			√
TK1	1			√
TKT	1			√
TLK1	1		√
TLX3 *	1		√
TM7SF3	1			√
TM9SF3 *	1		√
TMA7	1	√
TMBIM6	1	√
TMC4 *	1			√
TMCO1	1	√
TMED2	1			√
TMED3	1	√
TMED4	1	√
TMED7	1			√
TMED9 *	1		√
TMEM106C	1	√
TMEM123	1		√
TMEM126A	1			√
TMEM126B	1		√
TMEM141	1	√
TMEM147	1			√
TMEM14B	1	√
TMEM14C	1		√
TMEM158	1		√
TMEM159	1	√
TMEM160	1			√
TMEM161B *	1		√
TMEM173	1		√
TMEM176A	1			√
TMEM176B *	1		√
TMEM179B	1		√
TMEM18	1			√
TMEM185B	1		√
TMEM205 *	1		√
TMEM219	1		√
TMEM238	1				√
TMEM248	1		√
TMEM25	1		√
TMEM258	1			√
TMEM33	1	√
TMEM45A	1		√
TMEM9	1			√
TMEM92	1		√
TMOD1	1		√
TMOD3	1	√
TMSB10	1	√
TMSB4X	1			√
TMTC1	1		√
TMX2	1		√
TNFAIP8	1		√
TNFRSF11B	1			√
TNFRSF1A	1		√
TNFSF10	1		√
TNFSF15	1			√
TNNT1	1		√
TNS3	1		√
TOLLIP *	1		√
TOMM20	1		√
TOMM22	1		√
TOMM40	1			√
TOMM40L	1		√
TOMM7	1			√
TOP1MT	1		√
TOP2A	1			√
TP53I11	1		√
TP53I3	1	√
TPBGL	1		√
TPD52	1		√
TPD52L1	1			√
TPI1	1	√
TPM1	1		√
TPM3	1		√
TPM4	1		√
TPRKB	1			√
TPT1	1	√
TPX2	1		√
TRAM1	1		√
TRAPPC3	1			√
TRIL *	1		√
TRIM14	1		√
TRIM25	1			√
TRIM44	1		√
TRIM52-AS1	1		√
TRIP13	1			√
TRIP6	1		√
TRIR	1	√
TRMT10C	1		√
TRMT112	1			√
[truncated: 1,180 more rows]
