# Supplementary material for: Single‐cell transcriptomes reveal heterogeneity of high‐grade serous ovarian carcinoma
Source: Clin Transl Med. 2021 Aug 4;11(8):e500. doi: 10.1002/ctm2.500 (PMC8335963; doi:10.1002/ctm2.500)
Supplement: Supplementary file 6 — Table S5 [file CTM2-11-e500-s003.xlsx]

## Sheet: Supplementary Table S5 _ pseudo
Gene	Gene_Clusters	Favorable prognosis	Unfavorable prognosis	No statistical significance	Prognosis data unavailable
ABCA8	1			√
ABCG1	1		√
AC004453.1	1			√
AC005840.1	1				√
AC007098.1	1				√
AC007688.2	1				√
AC008026.1	1				√
AC010343.1	1				√
AC016739.1	1				√
AC023906.1	1				√
AC067942.1	1				√
AC078817.1	1				√
AC090686.1	1				√
AC113367.1	1				√
AC114801.3	1				√
AC131235.1	1				√
ACADVL	1			√
ACTA2	1		√
AL031727.1	1				√
AL035078.1	1				√
AL035398.1	1				√
AL049873.1	1				√
AL109741.2	1				√
AL133260.1	1				√
AL161909.1	1				√
AL355499.1	1				√
AL358472.1	1				√
AL359976.1	1				√
AL390119.1	1				√
AL450998.1	1				√
AL591846.1	1				√
ALDH1A3	1		√
ANKRD45	1	√
ANO1 *	1	√
AP000763.2	1				√
BCYRN1	1				√
C11orf96	1		√
C1orf194	1	√
C1S	1		√
C3	1		√
CAMK2B	1	√
CAPS	1	√
CCDC173	1	√
CCND2	1		√
CD74	1			√
CDC42EP1	1			√
CEACAM1	1	√
CLDN1	1	√
CLU	1		√
COBL	1			√
COL1A1	1		√
COL1A2	1		√
COL3A1	1		√
COL4A2	1			√
COL5A1	1		√
COL6A2	1		√
CRISP3	1			√
CXCL10 *	1	√
CXCL8	1	√
CYP1B1	1		√
DCN	1		√
DNAAF1 *	1	√
EEF1A1P11	1				√
EEF1A1P12	1				√
EEF1A1P13	1				√
EEF1A1P5	1				√
EEF1B2P3	1				√
FN1	1		√
FO393411.1	1				√
GAPDHP1	1				√
GAPDHP40	1				√
GAPDHP65	1				√
GDF15	1	√
GDF5OS	1				√
GFPT2	1		√
GLIS3	1	√
GPM6A	1	√
GPR85	1	√
HEXIM2 *	1	√
HLA-DPA1 *	1	√
HLA-DQA1	1	√
HLA-DRA	1			√
HLA-DRB1	1			√
HSP90AA2P	1				√
HSP90AB3P	1				√
IFITM2	1	√
IGFBP4	1			√
IGFBP7	1			√
IL32	1			√
KCNJ3	1		√
KIF9	1	√
LTF	1			√
MAOB	1	√
MBP	1			√
MET	1	√
MMP2	1		√
MORF4L1P1	1				√
MTCO1P12	1				√
MTCO1P40	1				√
MTCO2P12	1				√
MTCO3P12	1				√
MTCYBP18	1				√
MTND1P23	1				√
MTND4LP30	1				√
MTND4P12	1				√
MTND4P35	1				√
MTND5P11	1				√
MTRNR2L1	1				√
MTRNR2L11	1				√
MTRNR2L3	1				√
MTRNR2L6	1				√
MTRNR2L8	1				√
MT-TA	1				√
MT-TF	1				√
MT-TL2	1				√
MT-TN	1				√
MT-TP	1				√
MT-TS1	1				√
MYH11	1			√
NAMPT	1		√
NBL1	1		√
NEK5	1			√
NNMT	1		√
NPM1P27	1				√
NXF3	1	√
OLFM3	1		√
OVGP1	1	√
PABPC1P4	1				√
PABPC3 *	1	√
PAEP	1	√
PDE1A	1		√
PDE4D	1			√
PDK4	1			√
PIFO	1	√
PLA2G2A	1			√
PRG4	1	√
PTMAP2	1				√
PTMAP4	1				√
PTMAP8	1				√
RARRES1	1		√		√
RPL10AP2	1				√
RPL10P3	1				√
RPL10P9	1				√
RPL12P4	1				√
RPL18AP3	1	√
RPL18P13	1				√
RPL23AP65	1				√
RPL24P4	1				√
RPL31P49	1				√
RPL34P33	1				√
RPL37P23	1				√
RPL39P3	1				√
RPL3P4	1				√
RPL4P4	1				√
RPL5P1	1				√
RPL5P17	1				√
RPL6P27	1				√
RPL7AP6	1				√
RPLP0P2	1				√
RPS11P5	1				√
RPS13P2	1				√
RPS15AP11	1				√
RPS18P12	1				√
RPS19P3	1				√
RPS23P8	1				√
RPS27AP16	1				√
RPS28P7	1				√
RPS3AP5	1				√
RPS3AP6	1				√
RPS4XP2	1				√
RPS7P1	1				√
RRAD	1			√
SERPINE1	1		√
SERPING1	1		√
SLC34A2	1		√
SLPI	1			√
SMIM14	1	√
SOD2	1			√
SORBS2	1	√
SPART	1			√
SPON1 *	1	√
SRGN	1		√
SST	1	√
STC1	1	√
STEAP4	1		√
STK32C	1		√
THY1	1		√
TIMP1	1	√
TNFAIP2	1			√
TPPP3	1		√
TPT1P4	1				√
TTL	1		√
UBB	1	√
UQCRHL	1				√
VCAM1	1		√
VIM	1			√
YWHAZP2	1				√
ZNF462	1		√
AC005229.4	2				√
AC025154.2	2				√
AC091271.1	2				√
AC139887.2	2				√
ACTA1	2			√
AGA	2			√
AL390198.1	2				√
ARHGAP29-AS1	2				√
BRIP1	2		√
C17orf75	2		√
CDCA7L	2		√
CDK5	2			√
CEP170	2		√
CNKSR3	2	√
CXorf40B	2			√
DACH1	2			√
EEF1AKMT3	2			√
EEFSEC	2		√
EXOSC3 *	2	√
FAM3B	2		√
FGGY *	2		√
GLRX3	2		√
GPR162	2			√
GSTZ1	2	√
HTR3A	2			√
IKZF2	2	√
ISG15	2		√
KLK6	2		√
KRTCAP2	2		√
LIAS	2			√
LINC02672	2				√
LRRC37A3	2			√
MADD	2			√
METTL18	2		√
MIF4GD	2			√
MMP7	2		√
MRPL1	2			√
MRPS28	2		√
NAP1L5	2			√
NUP43	2		√
OTULINL	2	√
PCYOX1L	2		√
PIK3CD-AS2	2				√
PTX3	2		√
RIOK2	2			√
RRAGB	2			√
SASH1	2			√
SFXN4	2		√
SH2D4A	2			√
SH3D19	2		√
SLC12A6	2		√
SLC25A3P1	2				√
TFAP4	2	√
TM9SF1	2		√
TMEM116	2			√
TMLHE	2	√
TTI2	2	√
USP51	2		√
WDR76	2		√
ZNF222	2		√
ZNF681	2			√
ZNF93	2		√
AC010136.1	3				√
AC025287.2	3				√
AC026748.3	3				√
AC105046.1	3				√
ACKR2	3		√
AL451069.1	3				√
ANKEF1	3			√
AP001372.2	3				√
ATM	3		√
BRCC3	3	√
C11orf71	3			√
CAPN13 *	3		√
CCDC121	3			√
CD22	3			√
CRTC2	3		√
DDIAS	3		√
DKK1 *	3		√
DLGAP1-AS1	3		√
DMRTA1	3			√
FAM110B	3		√
FAM90A1	3			√
FBXL4	3		√
FCHSD1	3		√
FJX1	3		√
FOXQ1	3			√
GABRG3	3		√
GGA3	3		√
GOLGA6L10	3				√
GPCPD1	3		√
GPKOW	3		√
HIST1H2BG	3		√
HIST1H2BJ	3			√
HOXB4	3	√
HSPA1B	3		√
HSPA6	3		√
KCTD18	3		√
KIF20B	3		√
KLF7	3		√
KRBA1	3		√
LPAR1	3			√
LRRC3B	3	√
LRRC4C	3		√
MBOAT2	3		√
ME3 *	3	√
MINCR	3				√
MTMR3	3		√
P3H1	3		√
PCLO	3	√
PIP4P2	3		√
POLH	3		√
PRRX2	3			√
PTGER4	3		√
RFXAP	3		√
RSAD2	3		√
S1PR3	3		√
SGO2	3		√
SHQ1	3			√
SLC25A26	3		√
SPC24	3				√
STC2	3	√
TANGO2	3			√
TBC1D9	3		√
TMEM191A	3				√
TOE1	3			√
TOX2	3		√
TRIM59	3		√
TRPV1 *	3		√
TUBB4A *	3		√
UHRF1BP1	3		√
YJU2	3			√
ZBTB45	3		√
ZNF419	3		√
ZNF490	3		√
ZNF526	3		√
ZNF718	3		√
ZNF876P	3			√
