# Supplementary material for: Single‐cell transcriptomes reveal heterogeneity of high‐grade serous ovarian carcinoma
Source: Clin Transl Med. 2021 Aug 4;11(8):e500. doi: 10.1002/ctm2.500 (PMC8335963; doi:10.1002/ctm2.500)
Supplement: Supplementary file 7 — Table S6 [file CTM2-11-e500-s004.xlsx]

## Sheet: Supplementary Table S6 _ all_DE
gene	p_val	avg_logFC	pct.1	pct.2	p_val_adj	cluster	gene_diff	ensemble_id	Dbxref_GeneID	gene_type	gene_description	TFs_Family	GO_id	GO_term	pathway	pathway_description
A2M	7.54e-210	1.74363	0.649	0.163	3.99e-205	C4	3.982	ENSG00000175899	2	protein_coding	alpha-2-macroglobulin [Source:HGNC Symbol;Acc:HGNC:7]		GO:0005615,GO:0005576,GO:0010951,GO:0004866,GO:0005515,GO:0004867,GO:0030414,GO:0010466,GO:0005829,GO:0070062,GO:0051056,GO:0072562,GO:0062023,GO:0005102,GO:0002020,GO:0019966,GO:0019899,GO:0002576,GO:0031093,GO:0019838,GO:0022617,GO:0007597,GO:0019959,GO:0043120,GO:0048306,GO:0001869,GO:0048863	extracellular space|extracellular region|negative regulation of endopeptidase activity|endopeptidase inhibitor activity|protein binding|serine-type endopeptidase inhibitor activity|peptidase inhibitor activity|negative regulation of peptidase activity|cytosol|extracellular exosome|regulation of small GTPase mediated signal transduction|blood microparticle|collagen-containing extracellular matrix|…	path:hsa04610	Complement and coagulation cascades
ABCA1	2.98e-77	0.280857	0.277	0.087	1.58e-72	C2	3.184	ENSG00000165029	19	protein_coding	ATP binding cassette subfamily A member 1 [Source:HGNC Symbol;Acc:HGNC:29]		GO:0042632,GO:0071404,GO:0048471,GO:0016020,GO:0016021,GO:0055085,GO:0000166,GO:0005524,GO:0006629,GO:0008202,GO:0005886,GO:0005515,GO:0016887,GO:0042626,GO:0008203,GO:0140326,GO:0005768,GO:0043231,GO:0005789,GO:0005319,GO:0031210,GO:0051117,GO:0005102,GO:0032489,GO:0034616,GO:0033344,GO:0019216,GO:0005887,GO:0045121,GO:0015485,GO:0006869,GO:0034380,GO:0043691,GO:0005548,GO:0008035,GO:0019905,GO:…	cholesterol homeostasis|cellular response to low-density lipoprotein particle stimulus|perinuclear region of cytoplasm|membrane|integral component of membrane|transmembrane transport|nucleotide binding|ATP binding|lipid metabolic process|steroid metabolic process|plasma membrane|protein binding|ATPase activity|ATPase-coupled transmembrane transporter activity|cholesterol metabolic process|ATPase-…	path:hsa02010,path:hsa04975,path:hsa04979	ABC transporters|Fat digestion and absorption|Cholesterol metabolism
ABCA6	3.32e-16	0.110116	0.258	0.111	1.76e-11	C5	2.324	ENSG00000154262	23460	protein_coding	ATP binding cassette subfamily A member 6 [Source:HGNC Symbol;Acc:HGNC:36]		GO:0016020,GO:0016021,GO:0055085,GO:0000166,GO:0005524,GO:0005654,GO:0006869,GO:0016887,GO:0042626,GO:0005886,GO:0043231,GO:0005319	membrane|integral component of membrane|transmembrane transport|nucleotide binding|ATP binding|nucleoplasm|lipid transport|ATPase activity|ATPase-coupled transmembrane transporter activity|plasma membrane|intracellular membrane-bounded organelle|lipid transporter activity	path:hsa02010	ABC transporters
ABCA8	7.69e-99	0.160949	0.285	0.346	4.07e-94	C1	0.824	ENSG00000141338	10351	protein_coding	ATP binding cassette subfamily A member 8 [Source:HGNC Symbol;Acc:HGNC:38]		GO:0016020,GO:0016021,GO:0055085,GO:0000166,GO:0005524,GO:0005886,GO:0016887,GO:0042626,GO:0043231,GO:0005319,GO:0006869	membrane|integral component of membrane|transmembrane transport|nucleotide binding|ATP binding|plasma membrane|ATPase activity|ATPase-coupled transmembrane transporter activity|intracellular membrane-bounded organelle|lipid transporter activity|lipid transport	path:hsa02010	ABC transporters
ABCA8	2.85e-59	0.71889	0.535	0.3	1.51e-54	C3	1.783	ENSG00000141338	10351	protein_coding	ATP binding cassette subfamily A member 8 [Source:HGNC Symbol;Acc:HGNC:38]		GO:0016020,GO:0016021,GO:0055085,GO:0000166,GO:0005524,GO:0005886,GO:0016887,GO:0042626,GO:0043231,GO:0005319,GO:0006869	membrane|integral component of membrane|transmembrane transport|nucleotide binding|ATP binding|plasma membrane|ATPase activity|ATPase-coupled transmembrane transporter activity|intracellular membrane-bounded organelle|lipid transporter activity|lipid transport	path:hsa02010	ABC transporters
ABCA8	2.14e-05	0.0294226	0.42	0.314	1	C5	1.338	ENSG00000141338	10351	protein_coding	ATP binding cassette subfamily A member 8 [Source:HGNC Symbol;Acc:HGNC:38]		GO:0016020,GO:0016021,GO:0055085,GO:0000166,GO:0005524,GO:0005886,GO:0016887,GO:0042626,GO:0043231,GO:0005319,GO:0006869	membrane|integral component of membrane|transmembrane transport|nucleotide binding|ATP binding|plasma membrane|ATPase activity|ATPase-coupled transmembrane transporter activity|intracellular membrane-bounded organelle|lipid transporter activity|lipid transport	path:hsa02010	ABC transporters
ABCA9	4.09e-41	0.583256	0.3	0.075	2.17e-36	C3	4	ENSG00000154258	10350	protein_coding	ATP binding cassette subfamily A member 9 [Source:HGNC Symbol;Acc:HGNC:39]		GO:0016020,GO:0016021,GO:0055085,GO:0000166,GO:0005524,GO:0016887,GO:0042626,GO:0043231,GO:0005319,GO:0006869	membrane|integral component of membrane|transmembrane transport|nucleotide binding|ATP binding|ATPase activity|ATPase-coupled transmembrane transporter activity|intracellular membrane-bounded organelle|lipid transporter activity|lipid transport	path:hsa02010	ABC transporters
ABCC9	3.02e-52	0.707768	0.271	0.06	1.6e-47	C4	4.517	ENSG00000069431	10060	protein_coding	ATP binding cassette subfamily C member 9 [Source:HGNC Symbol;Acc:HGNC:60]		GO:0016020,GO:0016021,GO:0055085,GO:0000166,GO:0005524,GO:0006813,GO:0016887,GO:0042626,GO:0008281,GO:0005886,GO:0044325,GO:1903779,GO:0005267,GO:0015459,GO:0051607,GO:1990573,GO:0008282,GO:0030017	membrane|integral component of membrane|transmembrane transport|nucleotide binding|ATP binding|potassium ion transport|ATPase activity|ATPase-coupled transmembrane transporter activity|sulfonylurea receptor activity|plasma membrane|ion channel binding|regulation of cardiac conduction|potassium channel activity|potassium channel regulator activity|defense response to virus|potassium ion import acr…	path:hsa02010	ABC transporters
ABCF1	5.2e-52	0.0410353	0.262	0.138	2.76e-47	C2	1.899	ENSG00000204574	23	protein_coding	ATP binding cassette subfamily F member 1 [Source:HGNC Symbol;Acc:HGNC:70]		GO:0003723,GO:0005634,GO:0005737,GO:0016020,GO:0000166,GO:0005524,GO:0005829,GO:0016887,GO:0005654,GO:0005515,GO:0005840,GO:0055085,GO:0006954,GO:0008135,GO:0006412,GO:0005635	RNA binding|nucleus|cytoplasm|membrane|nucleotide binding|ATP binding|cytosol|ATPase activity|nucleoplasm|protein binding|ribosome|transmembrane transport|inflammatory response|translation factor activity, RNA binding|translation|nuclear envelope
ABCG1	1.01e-188	0.240722	0.613	0.741	5.37e-184	C1	0.827	ENSG00000160179	9619	protein_coding	ATP binding cassette subfamily G member 1 [Source:HGNC Symbol;Acc:HGNC:73]		GO:0042632,GO:1902004,GO:0016020,GO:0016021,GO:0055085,GO:0000166,GO:0005524,GO:0005783,GO:0005789,GO:0005794,GO:0005739,GO:0042803,GO:0005886,GO:0000139,GO:0016887,GO:0006869,GO:0005515,GO:0042626,GO:0046982,GO:0009897,GO:1901998,GO:0033344,GO:0010033,GO:0046983,GO:0019534,GO:0015485,GO:0008203,GO:0005543,GO:0034375,GO:0043691,GO:0120020,GO:0010745,GO:0010887,GO:0032367,GO:0033700,GO:0055091,GO:…	cholesterol homeostasis|positive regulation of amyloid-beta formation|membrane|integral component of membrane|transmembrane transport|nucleotide binding|ATP binding|endoplasmic reticulum|endoplasmic reticulum membrane|Golgi apparatus|mitochondrion|protein homodimerization activity|plasma membrane|Golgi membrane|ATPase activity|lipid transport|protein binding|ATPase-coupled transmembrane transport…	path:hsa02010	ABC transporters
ABCG1	1.47e-20	0.063042	0.645	0.691	7.76e-16	C3	0.933	ENSG00000160179	9619	protein_coding	ATP binding cassette subfamily G member 1 [Source:HGNC Symbol;Acc:HGNC:73]		GO:0042632,GO:1902004,GO:0016020,GO:0016021,GO:0055085,GO:0000166,GO:0005524,GO:0005783,GO:0005789,GO:0005794,GO:0005739,GO:0042803,GO:0005886,GO:0000139,GO:0016887,GO:0006869,GO:0005515,GO:0042626,GO:0046982,GO:0009897,GO:1901998,GO:0033344,GO:0010033,GO:0046983,GO:0019534,GO:0015485,GO:0008203,GO:0005543,GO:0034375,GO:0043691,GO:0120020,GO:0010745,GO:0010887,GO:0032367,GO:0033700,GO:0055091,GO:…	cholesterol homeostasis|positive regulation of amyloid-beta formation|membrane|integral component of membrane|transmembrane transport|nucleotide binding|ATP binding|endoplasmic reticulum|endoplasmic reticulum membrane|Golgi apparatus|mitochondrion|protein homodimerization activity|plasma membrane|Golgi membrane|ATPase activity|lipid transport|protein binding|ATPase-coupled transmembrane transport…	path:hsa02010	ABC transporters
ABHD14B	9.2e-11	0.0458643	0.252	0.139	4.87e-06	C5	1.813	ENSG00000114779	84836	protein_coding	abhydrolase domain containing 14B [Source:HGNC Symbol;Acc:HGNC:28235]		GO:0005634,GO:0005737,GO:0005730,GO:0005829,GO:0016787,GO:0005515,GO:0045944,GO:0070062,GO:0050427	nucleus|cytoplasm|nucleolus|cytosol|hydrolase activity|protein binding|positive regulation of transcription by RNA polymerase II|extracellular exosome|3'-phosphoadenosine 5'-phosphosulfate metabolic process
ABI3BP	4.5e-30	0.0627481	0.292	0.296	2.38e-25	C1	0.986	ENSG00000154175	25890	protein_coding	ABI family member 3 binding protein [Source:HGNC Symbol;Acc:HGNC:17265]		GO:0005515,GO:0005615,GO:0005576,GO:0062023,GO:0005201,GO:0005518,GO:0005539,GO:0008201,GO:0010811,GO:0030198,GO:0005614,GO:0031012	protein binding|extracellular space|extracellular region|collagen-containing extracellular matrix|extracellular matrix structural constituent|collagen binding|glycosaminoglycan binding|heparin binding|positive regulation of cell-substrate adhesion|extracellular matrix organization|interstitial matrix|extracellular matrix
ABI3BP	7.1e-24	0.4282	0.485	0.277	3.76e-19	C3	1.751	ENSG00000154175	25890	protein_coding	ABI family member 3 binding protein [Source:HGNC Symbol;Acc:HGNC:17265]		GO:0005515,GO:0005615,GO:0005576,GO:0062023,GO:0005201,GO:0005518,GO:0005539,GO:0008201,GO:0010811,GO:0030198,GO:0005614,GO:0031012	protein binding|extracellular space|extracellular region|collagen-containing extracellular matrix|extracellular matrix structural constituent|collagen binding|glycosaminoglycan binding|heparin binding|positive regulation of cell-substrate adhesion|extracellular matrix organization|interstitial matrix|extracellular matrix
ABI3BP	1.47e-19	0.335589	0.541	0.279	7.81e-15	C5	1.939	ENSG00000154175	25890	protein_coding	ABI family member 3 binding protein [Source:HGNC Symbol;Acc:HGNC:17265]		GO:0005515,GO:0005615,GO:0005576,GO:0062023,GO:0005201,GO:0005518,GO:0005539,GO:0008201,GO:0010811,GO:0030198,GO:0005614,GO:0031012	protein binding|extracellular space|extracellular region|collagen-containing extracellular matrix|extracellular matrix structural constituent|collagen binding|glycosaminoglycan binding|heparin binding|positive regulation of cell-substrate adhesion|extracellular matrix organization|interstitial matrix|extracellular matrix
ABL1	1.52e-70	0.0831814	0.361	0.192	8.06e-66	C2	1.88	ENSG00000097007	25	protein_coding	ABL proto-oncogene 1, non-receptor tyrosine kinase [Source:HGNC Symbol;Acc:HGNC:76]		GO:0010595,GO:0005634,GO:1900272,GO:0043025,GO:0071901,GO:0005737,GO:0016020,GO:0046872,GO:0000166,GO:0004672,GO:0005524,GO:0016301,GO:0016740,GO:0006468,GO:0016310,GO:0005654,GO:0003677,GO:0007155,GO:0004713,GO:0005739,GO:0005856,GO:0005515,GO:0006281,GO:0006974,GO:0016604,GO:0004715,GO:0006915,GO:0000287,GO:0048471,GO:0030145,GO:0006914,GO:0004515,GO:0038096,GO:0005829,GO:0006897,GO:0001934,GO:…	positive regulation of endothelial cell migration|nucleus|negative regulation of long-term synaptic potentiation|neuronal cell body|negative regulation of protein serine/threonine kinase activity|cytoplasm|membrane|metal ion binding|nucleotide binding|protein kinase activity|ATP binding|kinase activity|transferase activity|protein phosphorylation|phosphorylation|nucleoplasm|DNA binding|cell adhes…	path:hsa04012,path:hsa04014,path:hsa04110,path:hsa04360,path:hsa04722,path:hsa05130,path:hsa05131,path:hsa05200,path:hsa05206,path:hsa05220,path:hsa05416	ErbB signaling pathway|Ras signaling pathway|Cell cycle|Axon guidance|Neurotrophin signaling pathway|Pathogenic Escherichia coli infection|Shigellosis|Pathways in cancer|MicroRNAs in cancer|Chronic myeloid leukemia|Viral myocarditis
ABL1	2.97e-12	0.205468	0.307	0.245	1.57e-07	C3	1.253	ENSG00000097007	25	protein_coding	ABL proto-oncogene 1, non-receptor tyrosine kinase [Source:HGNC Symbol;Acc:HGNC:76]		GO:0010595,GO:0005634,GO:1900272,GO:0043025,GO:0071901,GO:0005737,GO:0016020,GO:0046872,GO:0000166,GO:0004672,GO:0005524,GO:0016301,GO:0016740,GO:0006468,GO:0016310,GO:0005654,GO:0003677,GO:0007155,GO:0004713,GO:0005739,GO:0005856,GO:0005515,GO:0006281,GO:0006974,GO:0016604,GO:0004715,GO:0006915,GO:0000287,GO:0048471,GO:0030145,GO:0006914,GO:0004515,GO:0038096,GO:0005829,GO:0006897,GO:0001934,GO:…	positive regulation of endothelial cell migration|nucleus|negative regulation of long-term synaptic potentiation|neuronal cell body|negative regulation of protein serine/threonine kinase activity|cytoplasm|membrane|metal ion binding|nucleotide binding|protein kinase activity|ATP binding|kinase activity|transferase activity|protein phosphorylation|phosphorylation|nucleoplasm|DNA binding|cell adhes…	path:hsa04012,path:hsa04014,path:hsa04110,path:hsa04360,path:hsa04722,path:hsa05130,path:hsa05131,path:hsa05200,path:hsa05206,path:hsa05220,path:hsa05416	ErbB signaling pathway|Ras signaling pathway|Cell cycle|Axon guidance|Neurotrophin signaling pathway|Pathogenic Escherichia coli infection|Shigellosis|Pathways in cancer|MicroRNAs in cancer|Chronic myeloid leukemia|Viral myocarditis
ABL1	9.57e-13	0.235021	0.439	0.238	5.07e-08	C5	1.845	ENSG00000097007	25	protein_coding	ABL proto-oncogene 1, non-receptor tyrosine kinase [Source:HGNC Symbol;Acc:HGNC:76]		GO:0010595,GO:0005634,GO:1900272,GO:0043025,GO:0071901,GO:0005737,GO:0016020,GO:0046872,GO:0000166,GO:0004672,GO:0005524,GO:0016301,GO:0016740,GO:0006468,GO:0016310,GO:0005654,GO:0003677,GO:0007155,GO:0004713,GO:0005739,GO:0005856,GO:0005515,GO:0006281,GO:0006974,GO:0016604,GO:0004715,GO:0006915,GO:0000287,GO:0048471,GO:0030145,GO:0006914,GO:0004515,GO:0038096,GO:0005829,GO:0006897,GO:0001934,GO:…	positive regulation of endothelial cell migration|nucleus|negative regulation of long-term synaptic potentiation|neuronal cell body|negative regulation of protein serine/threonine kinase activity|cytoplasm|membrane|metal ion binding|nucleotide binding|protein kinase activity|ATP binding|kinase activity|transferase activity|protein phosphorylation|phosphorylation|nucleoplasm|DNA binding|cell adhes…	path:hsa04012,path:hsa04014,path:hsa04110,path:hsa04360,path:hsa04722,path:hsa05130,path:hsa05131,path:hsa05200,path:hsa05206,path:hsa05220,path:hsa05416	ErbB signaling pathway|Ras signaling pathway|Cell cycle|Axon guidance|Neurotrophin signaling pathway|Pathogenic Escherichia coli infection|Shigellosis|Pathways in cancer|MicroRNAs in cancer|Chronic myeloid leukemia|Viral myocarditis
ABL2	1.95e-112	0.514403	0.499	0.205	1.03e-107	C2	2.434	ENSG00000143322	27	protein_coding	ABL proto-oncogene 2, non-receptor tyrosine kinase [Source:HGNC Symbol;Acc:HGNC:77]		GO:0005737,GO:0046872,GO:0000166,GO:0004672,GO:0005524,GO:0016301,GO:0016740,GO:0006468,GO:0016310,GO:0007155,GO:0004713,GO:0005856,GO:0005515,GO:0004715,GO:0000287,GO:0030145,GO:0005829,GO:0051015,GO:0003785,GO:0030155,GO:0007165,GO:0006464,GO:0001784,GO:0010506,GO:0015629,GO:2000249,GO:2000145,GO:0007204,GO:0018108,GO:0030100,GO:0051353,GO:0010976,GO:0071300,GO:0035024,GO:0035640,GO:0010863	cytoplasm|metal ion binding|nucleotide binding|protein kinase activity|ATP binding|kinase activity|transferase activity|protein phosphorylation|phosphorylation|cell adhesion|protein tyrosine kinase activity|cytoskeleton|protein binding|non-membrane spanning protein tyrosine kinase activity|magnesium ion binding|manganese ion binding|cytosol|actin filament binding|actin monomer binding|regulation …	path:hsa04012,path:hsa04014,path:hsa05416	ErbB signaling pathway|Ras signaling pathway|Viral myocarditis
ABL2	1.38e-06	0.168056	0.279	0.308	0.0730275	C4	0.906	ENSG00000143322	27	protein_coding	ABL proto-oncogene 2, non-receptor tyrosine kinase [Source:HGNC Symbol;Acc:HGNC:77]		GO:0005737,GO:0046872,GO:0000166,GO:0004672,GO:0005524,GO:0016301,GO:0016740,GO:0006468,GO:0016310,GO:0007155,GO:0004713,GO:0005856,GO:0005515,GO:0004715,GO:0000287,GO:0030145,GO:0005829,GO:0051015,GO:0003785,GO:0030155,GO:0007165,GO:0006464,GO:0001784,GO:0010506,GO:0015629,GO:2000249,GO:2000145,GO:0007204,GO:0018108,GO:0030100,GO:0051353,GO:0010976,GO:0071300,GO:0035024,GO:0035640,GO:0010863	cytoplasm|metal ion binding|nucleotide binding|protein kinase activity|ATP binding|kinase activity|transferase activity|protein phosphorylation|phosphorylation|cell adhesion|protein tyrosine kinase activity|cytoskeleton|protein binding|non-membrane spanning protein tyrosine kinase activity|magnesium ion binding|manganese ion binding|cytosol|actin filament binding|actin monomer binding|regulation …	path:hsa04012,path:hsa04014,path:hsa05416	ErbB signaling pathway|Ras signaling pathway|Viral myocarditis
ABL2	3.77e-13	0.38355	0.51	0.293	2e-08	C5	1.741	ENSG00000143322	27	protein_coding	ABL proto-oncogene 2, non-receptor tyrosine kinase [Source:HGNC Symbol;Acc:HGNC:77]		GO:0005737,GO:0046872,GO:0000166,GO:0004672,GO:0005524,GO:0016301,GO:0016740,GO:0006468,GO:0016310,GO:0007155,GO:0004713,GO:0005856,GO:0005515,GO:0004715,GO:0000287,GO:0030145,GO:0005829,GO:0051015,GO:0003785,GO:0030155,GO:0007165,GO:0006464,GO:0001784,GO:0010506,GO:0015629,GO:2000249,GO:2000145,GO:0007204,GO:0018108,GO:0030100,GO:0051353,GO:0010976,GO:0071300,GO:0035024,GO:0035640,GO:0010863	cytoplasm|metal ion binding|nucleotide binding|protein kinase activity|ATP binding|kinase activity|transferase activity|protein phosphorylation|phosphorylation|cell adhesion|protein tyrosine kinase activity|cytoskeleton|protein binding|non-membrane spanning protein tyrosine kinase activity|magnesium ion binding|manganese ion binding|cytosol|actin filament binding|actin monomer binding|regulation …	path:hsa04012,path:hsa04014,path:hsa05416	ErbB signaling pathway|Ras signaling pathway|Viral myocarditis
ABLIM1	8.85859702993355e-321	1.10222	0.539	0.143	4.69399339422119e-316	C1	3.769	ENSG00000099204	3983	protein_coding	actin binding LIM protein 1 [Source:HGNC Symbol;Acc:HGNC:78]		GO:0005737,GO:0046872,GO:0003779,GO:0005856,GO:0005515,GO:0007010,GO:0051015,GO:0060271,GO:0015629,GO:0007601,GO:0001725,GO:0009887,GO:0030032,GO:0030027	cytoplasm|metal ion binding|actin binding|cytoskeleton|protein binding|cytoskeleton organization|actin filament binding|cilium assembly|actin cytoskeleton|visual perception|stress fiber|animal organ morphogenesis|lamellipodium assembly|lamellipodium	path:hsa04360	Axon guidance
AC004453.1	2.15e-256	0.739483	0.553	0.409	1.14e-251	C1	1.352	--	--	--	--	--	--	--	--	--
AC004453.1	1.97e-16	0.0779115	0.461	0.47	1.04e-11	C3	0.981	--	--	--	--	--	--	--	--	--
AC005840.1	2.68e-282	0.759093	0.463	0.294	1.42e-277	C1	1.575	--	--	--	--	--	--	--	--	--
AC005840.1	1.23e-17	0.0491231	0.344	0.367	6.53e-13	C3	0.937	--	--	--	--	--	--	--	--	--
AC005912.1	3.55e-168	0.55724	0.351	0.235	1.88e-163	C1	1.494	--	--	--	--	--	--	--	--	--
AC007098.1	1.59e-150	0.122657	0.339	0.507	8.43e-146	C1	0.669	--	--	--	--	--	--	--	--	--
AC007098.1	5.61e-19	0.106837	0.39	0.44	2.97e-14	C3	0.886	--	--	--	--	--	--	--	--	--
AC007969.1	8.07e-145	0.394862	0.802	0.791	4.28e-140	C1	1.014	--	--	--	--	--	--	--	--	--
AC008026.1	7.42e-150	0.491052	0.321	0.242	3.93e-145	C1	1.326	--	--	--	--	--	--	--	--	--
AC008038.1	1.27e-227	0.70824	0.558	0.402	6.72e-223	C1	1.388	--	--	--	--	--	--	--	--	--
AC010343.1	6.69e-287	0.814108	0.51	0.314	3.55e-282	C1	1.624	--	--	--	--	--	--	--	--	--
AC016739.1	2.43e-291	0.725394	0.661	0.579	1.29e-286	C1	1.142	--	--	--	--	--	--	--	--	--
AC016739.1	8.22e-24	0.0532086	0.586	0.616	4.36e-19	C3	0.951	--	--	--	--	--	--	--	--	--
AC020916.1	5.33e-133	0.58537	0.495	0.179	2.82e-128	C2	2.765	ENSG00000267519	--	lncRNA	novel transcript
AC020916.1	1.89e-08	0.144915	0.229	0.293	0.0010028	C4	0.782	ENSG00000267519	--	lncRNA	novel transcript
AC020916.1	7.83e-10	0.199447	0.455	0.277	4.15e-05	C5	1.643	ENSG00000267519	--	lncRNA	novel transcript
AC023157.1	2.14e-148	0.116964	0.171	0.328	1.14e-143	C1	0.521	--	--	--	--	--	--	--	--	--
AC023157.1	9.99e-34	0.381288	0.355	0.253	5.29e-29	C3	1.403	--	--	--	--	--	--	--	--	--
AC023906.1	5.66e-241	0.690573	0.494	0.369	3e-236	C1	1.339	--	--	--	--	--	--	--	--	--
AC023906.1	8.09e-18	0.0973741	0.408	0.423	4.29e-13	C3	0.965	--	--	--	--	--	--	--	--	--
AC024293.1	3.98e-302	0.786309	0.737	0.591	2.11e-297	C1	1.247	--	--	--	--	--	--	--	--	--
AC069213.3	1.88e-142	0.343555	0.452	0.492	9.94e-138	C1	0.919	--	--	--	--	--	--	--	--	--
AC073861.1	2.55e-222	0.650116	0.532	0.424	1.35e-217	C1	1.255	--	--	--	--	--	--	--	--	--
AC078817.1	9.14e-174	0.483325	0.268	0.172	4.84e-169	C1	1.558	--	--	--	--	--	--	--	--	--
AC079140.2	5.36e-111	0.246331	0.254	0.292	2.84e-106	C1	0.87	--	--	--	--	--	--	--	--	--
AC090114.1	1.41e-112	0.356918	0.265	0.241	7.48e-108	C1	1.1	--	--	--	--	--	--	--	--	--
AC113935.1	6.47e-166	0.537085	0.328	0.237	3.43e-161	C1	1.384	--	--	--	--	--	--	--	--	--
AC115223.1	4.77e-134	0.39374	0.251	0.195	2.53e-129	C1	1.287	--	--	--	--	--	--	--	--	--
AC116533.1	1.67e-130	0.342148	0.686	0.694	8.86e-126	C1	0.988	--	--	--	--	--	--	--	--	--
AC131235.1	4e-225	0.657661	0.346	0.181	2.12e-220	C1	1.912	--	--	--	--	--	--	--	--	--
AC144530.1	8.06e-213	0.591715	0.523	0.439	4.27e-208	C1	1.191	--	--	--	--	--	--	--	--	--
AC243919.1	2.8e-139	0.455153	0.548	0.496	1.48e-134	C1	1.105	--	--	--	--	--	--	--	--	--
ACADVL	5.74e-135	0.3616	0.585	0.262	3.04e-130	C2	2.233	ENSG00000072778	37	protein_coding	acyl-CoA dehydrogenase very long chain [Source:HGNC Symbol;Acc:HGNC:92]		GO:0045717,GO:0016020,GO:0005634,GO:0005730,GO:0005829,GO:0016491,GO:0050660,GO:0055114,GO:0016627,GO:0005739,GO:0005743,GO:0006629,GO:0006631,GO:0003995,GO:0005759,GO:0000062,GO:0030855,GO:0042645,GO:0036498,GO:0001659,GO:0006635,GO:0033539,GO:0031966,GO:0004466,GO:0046322,GO:0090181,GO:0017099,GO:0009062,GO:0009409,GO:0015980	negative regulation of fatty acid biosynthetic process|membrane|nucleus|nucleolus|cytosol|oxidoreductase activity|flavin adenine dinucleotide binding|oxidation-reduction process|oxidoreductase activity, acting on the CH-CH group of donors|mitochondrion|mitochondrial inner membrane|lipid metabolic process|fatty acid metabolic process|acyl-CoA dehydrogenase activity|mitochondrial matrix|fatty-acyl-…	path:hsa00071	Fatty acid degradation
ACADVL	0.000498848	0.120103	0.365	0.373	1	C4	0.979	ENSG00000072778	37	protein_coding	acyl-CoA dehydrogenase very long chain [Source:HGNC Symbol;Acc:HGNC:92]		GO:0045717,GO:0016020,GO:0005634,GO:0005730,GO:0005829,GO:0016491,GO:0050660,GO:0055114,GO:0016627,GO:0005739,GO:0005743,GO:0006629,GO:0006631,GO:0003995,GO:0005759,GO:0000062,GO:0030855,GO:0042645,GO:0036498,GO:0001659,GO:0006635,GO:0033539,GO:0031966,GO:0004466,GO:0046322,GO:0090181,GO:0017099,GO:0009062,GO:0009409,GO:0015980	negative regulation of fatty acid biosynthetic process|membrane|nucleus|nucleolus|cytosol|oxidoreductase activity|flavin adenine dinucleotide binding|oxidation-reduction process|oxidoreductase activity, acting on the CH-CH group of donors|mitochondrion|mitochondrial inner membrane|lipid metabolic process|fatty acid metabolic process|acyl-CoA dehydrogenase activity|mitochondrial matrix|fatty-acyl-…	path:hsa00071	Fatty acid degradation
ACADVL	3.58e-21	0.247132	0.631	0.356	1.9e-16	C5	1.772	ENSG00000072778	37	protein_coding	acyl-CoA dehydrogenase very long chain [Source:HGNC Symbol;Acc:HGNC:92]		GO:0045717,GO:0016020,GO:0005634,GO:0005730,GO:0005829,GO:0016491,GO:0050660,GO:0055114,GO:0016627,GO:0005739,GO:0005743,GO:0006629,GO:0006631,GO:0003995,GO:0005759,GO:0000062,GO:0030855,GO:0042645,GO:0036498,GO:0001659,GO:0006635,GO:0033539,GO:0031966,GO:0004466,GO:0046322,GO:0090181,GO:0017099,GO:0009062,GO:0009409,GO:0015980	negative regulation of fatty acid biosynthetic process|membrane|nucleus|nucleolus|cytosol|oxidoreductase activity|flavin adenine dinucleotide binding|oxidation-reduction process|oxidoreductase activity, acting on the CH-CH group of donors|mitochondrion|mitochondrial inner membrane|lipid metabolic process|fatty acid metabolic process|acyl-CoA dehydrogenase activity|mitochondrial matrix|fatty-acyl-…	path:hsa00071	Fatty acid degradation
ACBD3	6.47e-77	0.108668	0.295	0.122	3.43e-72	C2	2.418	ENSG00000182827	64746	protein_coding	acyl-CoA binding domain containing 3 [Source:HGNC Symbol;Acc:HGNC:15453]		GO:0016020,GO:0005794,GO:0005739,GO:0006629,GO:0006694,GO:0005515,GO:0000139,GO:0000062,GO:0034237	membrane|Golgi apparatus|mitochondrion|lipid metabolic process|steroid biosynthetic process|protein binding|Golgi membrane|fatty-acyl-CoA binding|protein kinase A regulatory subunit binding
ACIN1	1.43e-83	0.190934	0.407	0.186	7.58e-79	C2	2.188	ENSG00000100813	22985	protein_coding	apoptotic chromatin condensation inducer 1 [Source:HGNC Symbol;Acc:HGNC:17066]		GO:0003676,GO:0005829,GO:0005654,GO:0005886,GO:0003723,GO:0006397,GO:0008380,GO:0005634,GO:0016607,GO:0005515,GO:0006915,GO:0030218,GO:0016887,GO:0019899,GO:0061574,GO:0030263,GO:0045657,GO:0005730	nucleic acid binding|cytosol|nucleoplasm|plasma membrane|RNA binding|mRNA processing|RNA splicing|nucleus|nuclear speck|protein binding|apoptotic process|erythrocyte differentiation|ATPase activity|enzyme binding|ASAP complex|apoptotic chromosome condensation|positive regulation of monocyte differentiation|nucleolus	path:hsa03013,path:hsa03015,path:hsa03040	RNA transport|mRNA surveillance pathway|Spliceosome
ACIN1	4.59e-07	0.0120927	0.23	0.265	0.0242971	C3	0.868	ENSG00000100813	22985	protein_coding	apoptotic chromatin condensation inducer 1 [Source:HGNC Symbol;Acc:HGNC:17066]		GO:0003676,GO:0005829,GO:0005654,GO:0005886,GO:0003723,GO:0006397,GO:0008380,GO:0005634,GO:0016607,GO:0005515,GO:0006915,GO:0030218,GO:0016887,GO:0019899,GO:0061574,GO:0030263,GO:0045657,GO:0005730	nucleic acid binding|cytosol|nucleoplasm|plasma membrane|RNA binding|mRNA processing|RNA splicing|nucleus|nuclear speck|protein binding|apoptotic process|erythrocyte differentiation|ATPase activity|enzyme binding|ASAP complex|apoptotic chromosome condensation|positive regulation of monocyte differentiation|nucleolus	path:hsa03013,path:hsa03015,path:hsa03040	RNA transport|mRNA surveillance pathway|Spliceosome
ACIN1	0.000829196	0.00666741	0.213	0.267	1	C4	0.798	ENSG00000100813	22985	protein_coding	apoptotic chromatin condensation inducer 1 [Source:HGNC Symbol;Acc:HGNC:17066]		GO:0003676,GO:0005829,GO:0005654,GO:0005886,GO:0003723,GO:0006397,GO:0008380,GO:0005634,GO:0016607,GO:0005515,GO:0006915,GO:0030218,GO:0016887,GO:0019899,GO:0061574,GO:0030263,GO:0045657,GO:0005730	nucleic acid binding|cytosol|nucleoplasm|plasma membrane|RNA binding|mRNA processing|RNA splicing|nucleus|nuclear speck|protein binding|apoptotic process|erythrocyte differentiation|ATPase activity|enzyme binding|ASAP complex|apoptotic chromosome condensation|positive regulation of monocyte differentiation|nucleolus	path:hsa03013,path:hsa03015,path:hsa03040	RNA transport|mRNA surveillance pathway|Spliceosome
ACIN1	3.89e-06	0.0177541	0.36	0.256	0.20615	C5	1.406	ENSG00000100813	22985	protein_coding	apoptotic chromatin condensation inducer 1 [Source:HGNC Symbol;Acc:HGNC:17066]		GO:0003676,GO:0005829,GO:0005654,GO:0005886,GO:0003723,GO:0006397,GO:0008380,GO:0005634,GO:0016607,GO:0005515,GO:0006915,GO:0030218,GO:0016887,GO:0019899,GO:0061574,GO:0030263,GO:0045657,GO:0005730	nucleic acid binding|cytosol|nucleoplasm|plasma membrane|RNA binding|mRNA processing|RNA splicing|nucleus|nuclear speck|protein binding|apoptotic process|erythrocyte differentiation|ATPase activity|enzyme binding|ASAP complex|apoptotic chromosome condensation|positive regulation of monocyte differentiation|nucleolus	path:hsa03013,path:hsa03015,path:hsa03040	RNA transport|mRNA surveillance pathway|Spliceosome
ACKR3	1.97e-27	0.476571	0.306	0.08	1.04e-22	C5	3.825	ENSG00000144476	57007	protein_coding	atypical chemokine receptor 3 [Source:HGNC Symbol;Acc:HGNC:23692]		GO:0016020,GO:0016021,GO:0043231,GO:0004930,GO:0007186,GO:0005886,GO:0007165,GO:0015026,GO:0006935,GO:0001525,GO:0019956,GO:0001570,GO:0005737,GO:0007155,GO:0005515,GO:0007275,GO:0048471,GO:0005905,GO:0009986,GO:0006955,GO:0009897,GO:0005768,GO:0005769,GO:0060326,GO:0005044,GO:0070374,GO:0016032,GO:0055037,GO:0016493,GO:0019957,GO:0007204,GO:0019722,GO:1902230,GO:0031623,GO:0019958,GO:0070098,GO:…	membrane|integral component of membrane|intracellular membrane-bounded organelle|G protein-coupled receptor activity|G protein-coupled receptor signaling pathway|plasma membrane|signal transduction|coreceptor activity|chemotaxis|angiogenesis|chemokine binding|vasculogenesis|cytoplasm|cell adhesion|protein binding|multicellular organism development|perinuclear region of cytoplasm|clathrin-coated p…	path:hsa04060	Cytokine-cytokine receptor interaction
ACLY	4.56e-63	0.165109	0.263	0.1	2.42e-58	C2	2.63	ENSG00000131473	47	protein_coding	ATP citrate lyase [Source:HGNC Symbol;Acc:HGNC:115]		GO:0005737,GO:0016020,GO:0046872,GO:0000166,GO:0005524,GO:0016740,GO:0005829,GO:0005654,GO:0003824,GO:0016829,GO:0005886,GO:0006629,GO:0003878,GO:0046912,GO:0048037,GO:0006085,GO:0006101,GO:0005576,GO:0005515,GO:0070062,GO:0043312,GO:1904813,GO:0035578,GO:0031325,GO:0046949,GO:0006633,GO:0006695,GO:0015936,GO:0008610,GO:0006107	cytoplasm|membrane|metal ion binding|nucleotide binding|ATP binding|transferase activity|cytosol|nucleoplasm|catalytic activity|lyase activity|plasma membrane|lipid metabolic process|ATP citrate synthase activity|transferase activity, transferring acyl groups, acyl groups converted into alkyl on transfer|cofactor binding|acetyl-CoA biosynthetic process|citrate metabolic process|extracellular regi…	path:hsa00020	Citrate cycle (TCA cycle)
ACLY	5.67e-16	0.164217	0.325	0.145	3e-11	C5	2.241	ENSG00000131473	47	protein_coding	ATP citrate lyase [Source:HGNC Symbol;Acc:HGNC:115]		GO:0005737,GO:0016020,GO:0046872,GO:0000166,GO:0005524,GO:0016740,GO:0005829,GO:0005654,GO:0003824,GO:0016829,GO:0005886,GO:0006629,GO:0003878,GO:0046912,GO:0048037,GO:0006085,GO:0006101,GO:0005576,GO:0005515,GO:0070062,GO:0043312,GO:1904813,GO:0035578,GO:0031325,GO:0046949,GO:0006633,GO:0006695,GO:0015936,GO:0008610,GO:0006107	cytoplasm|membrane|metal ion binding|nucleotide binding|ATP binding|transferase activity|cytosol|nucleoplasm|catalytic activity|lyase activity|plasma membrane|lipid metabolic process|ATP citrate synthase activity|transferase activity, transferring acyl groups, acyl groups converted into alkyl on transfer|cofactor binding|acetyl-CoA biosynthetic process|citrate metabolic process|extracellular regi…	path:hsa00020	Citrate cycle (TCA cycle)
ACP1	1.61e-64	0.0162466	0.148	0.253	8.53e-60	C1	0.585	ENSG00000143727	52	protein_coding	acid phosphatase 1 [Source:HGNC Symbol;Acc:HGNC:122]		GO:0005737,GO:0016787,GO:0004721,GO:0006470,GO:0004725,GO:0035335,GO:0003993,GO:0005515,GO:0070062,GO:0009898,GO:0004726,GO:0016020,GO:0016021	cytoplasm|hydrolase activity|phosphoprotein phosphatase activity|protein dephosphorylation|protein tyrosine phosphatase activity|peptidyl-tyrosine dephosphorylation|acid phosphatase activity|protein binding|extracellular exosome|cytoplasmic side of plasma membrane|non-membrane spanning protein tyrosine phosphatase activity|membrane|integral component of membrane	path:hsa00730,path:hsa00740,path:hsa04520	Thiamine metabolism|Riboflavin metabolism|Adherens junction
ACP1	4.64e-71	0.0611416	0.312	0.155	2.46e-66	C2	2.013	ENSG00000143727	52	protein_coding	acid phosphatase 1 [Source:HGNC Symbol;Acc:HGNC:122]		GO:0005737,GO:0016787,GO:0004721,GO:0006470,GO:0004725,GO:0035335,GO:0003993,GO:0005515,GO:0070062,GO:0009898,GO:0004726,GO:0016020,GO:0016021	cytoplasm|hydrolase activity|phosphoprotein phosphatase activity|protein dephosphorylation|protein tyrosine phosphatase activity|peptidyl-tyrosine dephosphorylation|acid phosphatase activity|protein binding|extracellular exosome|cytoplasmic side of plasma membrane|non-membrane spanning protein tyrosine phosphatase activity|membrane|integral component of membrane	path:hsa00730,path:hsa00740,path:hsa04520	Thiamine metabolism|Riboflavin metabolism|Adherens junction
ACSL4	1.01e-52	0.0587988	0.284	0.155	5.36e-48	C2	1.832	ENSG00000068366	2182	protein_coding	acyl-CoA synthetase long chain family member 4 [Source:HGNC Symbol;Acc:HGNC:3571]		GO:0005737,GO:0016020,GO:0016021,GO:0000166,GO:0005524,GO:0005783,GO:0005789,GO:0031090,GO:0043231,GO:0003824,GO:0005739,GO:0006629,GO:0006631,GO:0005886,GO:0016874,GO:0005741,GO:0005777,GO:0005778,GO:0070062,GO:0035338,GO:0005811,GO:0003996,GO:0004467,GO:0031957,GO:0047676,GO:0102391,GO:0001676,GO:0032024,GO:0044233,GO:0007584,GO:0015908,GO:0019432,GO:0060136,GO:0060996,GO:0070672,GO:0031966,GO:…	cytoplasm|membrane|integral component of membrane|nucleotide binding|ATP binding|endoplasmic reticulum|endoplasmic reticulum membrane|organelle membrane|intracellular membrane-bounded organelle|catalytic activity|mitochondrion|lipid metabolic process|fatty acid metabolic process|plasma membrane|ligase activity|mitochondrial outer membrane|peroxisome|peroxisomal membrane|extracellular exosome|long…	path:hsa00061,path:hsa00071,path:hsa03320,path:hsa04146,path:hsa04216,path:hsa04714,path:hsa04920	Fatty acid biosynthesis|Fatty acid degradation|PPAR signaling pathway|Peroxisome|Ferroptosis|Thermogenesis|Adipocytokine signaling pathway
ACSL4	1.36e-10	0.294671	0.263	0.193	7.19e-06	C3	1.363	ENSG00000068366	2182	protein_coding	acyl-CoA synthetase long chain family member 4 [Source:HGNC Symbol;Acc:HGNC:3571]		GO:0005737,GO:0016020,GO:0016021,GO:0000166,GO:0005524,GO:0005783,GO:0005789,GO:0031090,GO:0043231,GO:0003824,GO:0005739,GO:0006629,GO:0006631,GO:0005886,GO:0016874,GO:0005741,GO:0005777,GO:0005778,GO:0070062,GO:0035338,GO:0005811,GO:0003996,GO:0004467,GO:0031957,GO:0047676,GO:0102391,GO:0001676,GO:0032024,GO:0044233,GO:0007584,GO:0015908,GO:0019432,GO:0060136,GO:0060996,GO:0070672,GO:0031966,GO:…	cytoplasm|membrane|integral component of membrane|nucleotide binding|ATP binding|endoplasmic reticulum|endoplasmic reticulum membrane|organelle membrane|intracellular membrane-bounded organelle|catalytic activity|mitochondrion|lipid metabolic process|fatty acid metabolic process|plasma membrane|ligase activity|mitochondrial outer membrane|peroxisome|peroxisomal membrane|extracellular exosome|long…	path:hsa00061,path:hsa00071,path:hsa03320,path:hsa04146,path:hsa04216,path:hsa04714,path:hsa04920	Fatty acid biosynthesis|Fatty acid degradation|PPAR signaling pathway|Peroxisome|Ferroptosis|Thermogenesis|Adipocytokine signaling pathway
ACSM3	9.55e-158	0.655324	0.263	0.043	5.06e-153	C1	6.116	ENSG00000005187	6296	protein_coding	acyl-CoA synthetase medium chain family member 3 [Source:HGNC Symbol;Acc:HGNC:10522]		GO:0042632,GO:0046872,GO:0000166,GO:0005524,GO:0003824,GO:0005739,GO:0005759,GO:0006629,GO:0006631,GO:0016874,GO:0003674,GO:0005575,GO:0008217,GO:0006637,GO:0006633,GO:0003996,GO:0004321,GO:0015645,GO:0047760,GO:0018729,GO:0050218	cholesterol homeostasis|metal ion binding|nucleotide binding|ATP binding|catalytic activity|mitochondrion|mitochondrial matrix|lipid metabolic process|fatty acid metabolic process|ligase activity|molecular_function|cellular_component|regulation of blood pressure|acyl-CoA metabolic process|fatty acid biosynthetic process|acyl-CoA ligase activity|fatty-acyl-CoA synthase activity|fatty acid ligase a…	path:hsa00650	Butanoate metabolism
ACTA2	4.42e-63	0.584127	0.746	0.559	2.34e-58	C2	1.335	ENSG00000107796	59	protein_coding	actin alpha 2, smooth muscle [Source:HGNC Symbol;Acc:HGNC:130]		GO:0005737,GO:0000166,GO:0005524,GO:0005615,GO:0005856,GO:0005829,GO:0070062,GO:0009615,GO:0015629,GO:0032991,GO:0010628,GO:0019901,GO:0008217,GO:0014829,GO:0090131,GO:0030027,GO:0030175,GO:0030485,GO:0044297,GO:0006936,GO:0045893,GO:0072144	cytoplasm|nucleotide binding|ATP binding|extracellular space|cytoskeleton|cytosol|extracellular exosome|response to virus|actin cytoskeleton|protein-containing complex|positive regulation of gene expression|protein kinase binding|regulation of blood pressure|vascular smooth muscle contraction|mesenchyme migration|lamellipodium|filopodium|smooth muscle contractile fiber|cell body|muscle contractio…	path:hsa04270,path:hsa04371,path:hsa04926	Vascular smooth muscle contraction|Apelin signaling pathway|Relaxin signaling pathway
ACTA2	3.38e-96	1.19464	0.857	0.599	1.79e-91	C4	1.431	ENSG00000107796	59	protein_coding	actin alpha 2, smooth muscle [Source:HGNC Symbol;Acc:HGNC:130]		GO:0005737,GO:0000166,GO:0005524,GO:0005615,GO:0005856,GO:0005829,GO:0070062,GO:0009615,GO:0015629,GO:0032991,GO:0010628,GO:0019901,GO:0008217,GO:0014829,GO:0090131,GO:0030027,GO:0030175,GO:0030485,GO:0044297,GO:0006936,GO:0045893,GO:0072144	cytoplasm|nucleotide binding|ATP binding|extracellular space|cytoskeleton|cytosol|extracellular exosome|response to virus|actin cytoskeleton|protein-containing complex|positive regulation of gene expression|protein kinase binding|regulation of blood pressure|vascular smooth muscle contraction|mesenchyme migration|lamellipodium|filopodium|smooth muscle contractile fiber|cell body|muscle contractio…	path:hsa04270,path:hsa04371,path:hsa04926	Vascular smooth muscle contraction|Apelin signaling pathway|Relaxin signaling pathway
ACTB	1.03e-109	0.465771	0.992	0.978	5.48e-105	C2	1.014	ENSG00000075624	60	protein_coding	actin beta [Source:HGNC Symbol;Acc:HGNC:132]		GO:0005737,GO:0005634,GO:0016020,GO:0000166,GO:0005524,GO:0005886,GO:0000790,GO:0005615,GO:0005856,GO:0005515,GO:0005925,GO:0038096,GO:0042802,GO:0005200,GO:0045202,GO:0005654,GO:0005829,GO:0070062,GO:0001895,GO:0072562,GO:0016579,GO:0005884,GO:0032991,GO:0019901,GO:1990904,GO:0021762,GO:0030424,GO:0045815,GO:0070527,GO:0061024,GO:0031982,GO:0000980,GO:0048013,GO:0048488,GO:0048156,GO:0000978,GO:…	cytoplasm|nucleus|membrane|nucleotide binding|ATP binding|plasma membrane|nuclear chromatin|extracellular space|cytoskeleton|protein binding|focal adhesion|Fc-gamma receptor signaling pathway involved in phagocytosis|identical protein binding|structural constituent of cytoskeleton|synapse|nucleoplasm|cytosol|extracellular exosome|retina homeostasis|blood microparticle|protein deubiquitination|act…	path:hsa04015,path:hsa04145,path:hsa04210,path:hsa04390,path:hsa04510,path:hsa04520,path:hsa04530,path:hsa04611,path:hsa04670,path:hsa04714,path:hsa04810,path:hsa04919,path:hsa04921,path:hsa04971,path:hsa05100,path:hsa05110,path:hsa05130,path:hsa05131,path:hsa05132,path:hsa05164,path:hsa05205,path:hsa05225,path:hsa05410,path:hsa05412,path:hsa05414,path:hsa05416,path:hsa05418	Rap1 signaling pathway|Phagosome|Apoptosis|Hippo signaling pathway|Focal adhesion|Adherens junction|Tight junction|Platelet activation|Leukocyte transendothelial migration|Thermogenesis|Regulation of actin cytoskeleton|Thyroid hormone signaling pathway|Oxytocin signaling pathway|Gastric acid secretion|Bacterial invasion of epithelial cells|Vibrio cholerae infection|Pathogenic Escherichia coli inf…
ACTB	1.13e-07	0.16225	0.974	0.984	0.00597201	C4	0.99	ENSG00000075624	60	protein_coding	actin beta [Source:HGNC Symbol;Acc:HGNC:132]		GO:0005737,GO:0005634,GO:0016020,GO:0000166,GO:0005524,GO:0005886,GO:0000790,GO:0005615,GO:0005856,GO:0005515,GO:0005925,GO:0038096,GO:0042802,GO:0005200,GO:0045202,GO:0005654,GO:0005829,GO:0070062,GO:0001895,GO:0072562,GO:0016579,GO:0005884,GO:0032991,GO:0019901,GO:1990904,GO:0021762,GO:0030424,GO:0045815,GO:0070527,GO:0061024,GO:0031982,GO:0000980,GO:0048013,GO:0048488,GO:0048156,GO:0000978,GO:…	cytoplasm|nucleus|membrane|nucleotide binding|ATP binding|plasma membrane|nuclear chromatin|extracellular space|cytoskeleton|protein binding|focal adhesion|Fc-gamma receptor signaling pathway involved in phagocytosis|identical protein binding|structural constituent of cytoskeleton|synapse|nucleoplasm|cytosol|extracellular exosome|retina homeostasis|blood microparticle|protein deubiquitination|act…	path:hsa04015,path:hsa04145,path:hsa04210,path:hsa04390,path:hsa04510,path:hsa04520,path:hsa04530,path:hsa04611,path:hsa04670,path:hsa04714,path:hsa04810,path:hsa04919,path:hsa04921,path:hsa04971,path:hsa05100,path:hsa05110,path:hsa05130,path:hsa05131,path:hsa05132,path:hsa05164,path:hsa05205,path:hsa05225,path:hsa05410,path:hsa05412,path:hsa05414,path:hsa05416,path:hsa05418	Rap1 signaling pathway|Phagosome|Apoptosis|Hippo signaling pathway|Focal adhesion|Adherens junction|Tight junction|Platelet activation|Leukocyte transendothelial migration|Thermogenesis|Regulation of actin cytoskeleton|Thyroid hormone signaling pathway|Oxytocin signaling pathway|Gastric acid secretion|Bacterial invasion of epithelial cells|Vibrio cholerae infection|Pathogenic Escherichia coli inf…
ACTG1	2.77e-74	0.14573	0.987	0.96	1.47e-69	C1	1.028	ENSG00000184009	71	protein_coding	actin gamma 1 [Source:HGNC Symbol;Acc:HGNC:144]		GO:0005634,GO:0005737,GO:0016020,GO:0000166,GO:0005524,GO:0005886,GO:0005615,GO:0005856,GO:0005515,GO:0038096,GO:0042802,GO:0005200,GO:0005829,GO:0070062,GO:0001895,GO:0072562,GO:0005884,GO:0070527,GO:0061024,GO:0048013,GO:0048488,GO:0031625,GO:0034329,GO:0005522,GO:0098973,GO:0097433,GO:0098974,GO:0005925,GO:0045214,GO:0071346,GO:0015629,GO:0030016,GO:0031941,GO:0044305,GO:0045335,GO:0098685	nucleus|cytoplasm|membrane|nucleotide binding|ATP binding|plasma membrane|extracellular space|cytoskeleton|protein binding|Fc-gamma receptor signaling pathway involved in phagocytosis|identical protein binding|structural constituent of cytoskeleton|cytosol|extracellular exosome|retina homeostasis|blood microparticle|actin filament|platelet aggregation|membrane organization|ephrin receptor signali…	path:hsa04015,path:hsa04145,path:hsa04210,path:hsa04390,path:hsa04510,path:hsa04520,path:hsa04530,path:hsa04611,path:hsa04670,path:hsa04714,path:hsa04810,path:hsa04919,path:hsa04921,path:hsa05100,path:hsa05110,path:hsa05130,path:hsa05131,path:hsa05132,path:hsa05164,path:hsa05205,path:hsa05225,path:hsa05410,path:hsa05412,path:hsa05414,path:hsa05416,path:hsa05418	Rap1 signaling pathway|Phagosome|Apoptosis|Hippo signaling pathway|Focal adhesion|Adherens junction|Tight junction|Platelet activation|Leukocyte transendothelial migration|Thermogenesis|Regulation of actin cytoskeleton|Thyroid hormone signaling pathway|Oxytocin signaling pathway|Bacterial invasion of epithelial cells|Vibrio cholerae infection|Pathogenic Escherichia coli infection|Shigellosis|Salm…
ACTG1	2e-13	0.0814033	0.968	0.973	1.06e-08	C2	0.995	ENSG00000184009	71	protein_coding	actin gamma 1 [Source:HGNC Symbol;Acc:HGNC:144]		GO:0005634,GO:0005737,GO:0016020,GO:0000166,GO:0005524,GO:0005886,GO:0005615,GO:0005856,GO:0005515,GO:0038096,GO:0042802,GO:0005200,GO:0005829,GO:0070062,GO:0001895,GO:0072562,GO:0005884,GO:0070527,GO:0061024,GO:0048013,GO:0048488,GO:0031625,GO:0034329,GO:0005522,GO:0098973,GO:0097433,GO:0098974,GO:0005925,GO:0045214,GO:0071346,GO:0015629,GO:0030016,GO:0031941,GO:0044305,GO:0045335,GO:0098685	nucleus|cytoplasm|membrane|nucleotide binding|ATP binding|plasma membrane|extracellular space|cytoskeleton|protein binding|Fc-gamma receptor signaling pathway involved in phagocytosis|identical protein binding|structural constituent of cytoskeleton|cytosol|extracellular exosome|retina homeostasis|blood microparticle|actin filament|platelet aggregation|membrane organization|ephrin receptor signali…	path:hsa04015,path:hsa04145,path:hsa04210,path:hsa04390,path:hsa04510,path:hsa04520,path:hsa04530,path:hsa04611,path:hsa04670,path:hsa04714,path:hsa04810,path:hsa04919,path:hsa04921,path:hsa05100,path:hsa05110,path:hsa05130,path:hsa05131,path:hsa05132,path:hsa05164,path:hsa05205,path:hsa05225,path:hsa05410,path:hsa05412,path:hsa05414,path:hsa05416,path:hsa05418	Rap1 signaling pathway|Phagosome|Apoptosis|Hippo signaling pathway|Focal adhesion|Adherens junction|Tight junction|Platelet activation|Leukocyte transendothelial migration|Thermogenesis|Regulation of actin cytoskeleton|Thyroid hormone signaling pathway|Oxytocin signaling pathway|Bacterial invasion of epithelial cells|Vibrio cholerae infection|Pathogenic Escherichia coli infection|Shigellosis|Salm…
ACTN1	9.14e-136	0.528247	0.713	0.372	4.84e-131	C2	1.917	ENSG00000072110	87	protein_coding	actinin alpha 1 [Source:HGNC Symbol;Acc:HGNC:163]		GO:0005737,GO:0016020,GO:0046872,GO:0005509,GO:0003779,GO:0051015,GO:1903508,GO:0005615,GO:0042803,GO:0005886,GO:0005856,GO:0042995,GO:0005515,GO:0030054,GO:0051017,GO:0051764,GO:0030374,GO:0005925,GO:0005576,GO:0005829,GO:0070062,GO:0007015,GO:0001725,GO:0044325,GO:0042981,GO:0030018,GO:0001726,GO:0002576,GO:0048041,GO:0005178,GO:0031093,GO:0005911,GO:0005884,GO:0098978,GO:0017166,GO:0003725,GO:…	cytoplasm|membrane|metal ion binding|calcium ion binding|actin binding|actin filament binding|positive regulation of nucleic acid-templated transcription|extracellular space|protein homodimerization activity|plasma membrane|cytoskeleton|cell projection|protein binding|cell junction|actin filament bundle assembly|actin crosslink formation|nuclear receptor transcription coactivator activity|focal a…	path:hsa04510,path:hsa04520,path:hsa04530,path:hsa04670,path:hsa04810,path:hsa05146,path:hsa05203,path:hsa05322	Focal adhesion|Adherens junction|Tight junction|Leukocyte transendothelial migration|Regulation of actin cytoskeleton|Amoebiasis|Viral carcinogenesis|Systemic lupus erythematosus
ACTN1	1.41e-13	0.371919	0.568	0.48	7.48e-09	C4	1.183	ENSG00000072110	87	protein_coding	actinin alpha 1 [Source:HGNC Symbol;Acc:HGNC:163]		GO:0005737,GO:0016020,GO:0046872,GO:0005509,GO:0003779,GO:0051015,GO:1903508,GO:0005615,GO:0042803,GO:0005886,GO:0005856,GO:0042995,GO:0005515,GO:0030054,GO:0051017,GO:0051764,GO:0030374,GO:0005925,GO:0005576,GO:0005829,GO:0070062,GO:0007015,GO:0001725,GO:0044325,GO:0042981,GO:0030018,GO:0001726,GO:0002576,GO:0048041,GO:0005178,GO:0031093,GO:0005911,GO:0005884,GO:0098978,GO:0017166,GO:0003725,GO:…	cytoplasm|membrane|metal ion binding|calcium ion binding|actin binding|actin filament binding|positive regulation of nucleic acid-templated transcription|extracellular space|protein homodimerization activity|plasma membrane|cytoskeleton|cell projection|protein binding|cell junction|actin filament bundle assembly|actin crosslink formation|nuclear receptor transcription coactivator activity|focal a…	path:hsa04510,path:hsa04520,path:hsa04530,path:hsa04670,path:hsa04810,path:hsa05146,path:hsa05203,path:hsa05322	Focal adhesion|Adherens junction|Tight junction|Leukocyte transendothelial migration|Regulation of actin cytoskeleton|Amoebiasis|Viral carcinogenesis|Systemic lupus erythematosus
ACTN4	2.58e-52	0.675255	0.627	0.485	1.37e-47	C4	1.293	ENSG00000130402	81	protein_coding	actinin alpha 4 [Source:HGNC Symbol;Acc:HGNC:166]		GO:0003723,GO:0005634,GO:0005737,GO:0015031,GO:0046872,GO:0005829,GO:0005509,GO:0003779,GO:1903508,GO:0031490,GO:0005615,GO:0042803,GO:0005856,GO:0005515,GO:0016604,GO:0048471,GO:0030054,GO:0003713,GO:0030374,GO:0005925,GO:0005576,GO:0044877,GO:0047485,GO:0051015,GO:0001666,GO:0042981,GO:0048549,GO:0051017,GO:0051271,GO:0051272,GO:0070830,GO:1902396,GO:0001725,GO:0005903,GO:0005911,GO:0030018,GO:…	RNA binding|nucleus|cytoplasm|protein transport|metal ion binding|cytosol|calcium ion binding|actin binding|positive regulation of nucleic acid-templated transcription|chromatin DNA binding|extracellular space|protein homodimerization activity|cytoskeleton|protein binding|nuclear body|perinuclear region of cytoplasm|cell junction|transcription coactivator activity|nuclear receptor transcription c…	path:hsa04510,path:hsa04520,path:hsa04530,path:hsa04670,path:hsa04810,path:hsa05146,path:hsa05203,path:hsa05322	Focal adhesion|Adherens junction|Tight junction|Leukocyte transendothelial migration|Regulation of actin cytoskeleton|Amoebiasis|Viral carcinogenesis|Systemic lupus erythematosus
ACTR1A	5.25e-08	0.0967075	0.255	0.137	0.00277981	C5	1.861	ENSG00000138107	10121	protein_coding	actin related protein 1A [Source:HGNC Symbol;Acc:HGNC:167]		GO:0005737,GO:0000166,GO:0005524,GO:0015630,GO:0005856,GO:0005813,GO:0005815,GO:0005515,GO:0007283,GO:0002177,GO:0005814,GO:0030137,GO:0005829,GO:0070062,GO:0005938,GO:0000086,GO:0010389,GO:0097711,GO:0019886,GO:0006888,GO:0005875,GO:0099738,GO:0016192,GO:0005869,GO:0106006,GO:0000132,GO:0030473	cytoplasm|nucleotide binding|ATP binding|microtubule cytoskeleton|cytoskeleton|centrosome|microtubule organizing center|protein binding|spermatogenesis|manchette|centriole|COPI-coated vesicle|cytosol|extracellular exosome|cell cortex|G2/M transition of mitotic cell cycle|regulation of G2/M transition of mitotic cell cycle|ciliary basal body-plasma membrane docking|antigen processing and presentat…
ACTR1B	1e-65	0.0473317	0.26	0.12	5.32e-61	C2	2.167	ENSG00000115073	10120	protein_coding	actin related protein 1B [Source:HGNC Symbol;Acc:HGNC:168]		GO:0005737,GO:0016020,GO:0000166,GO:0005524,GO:0015630,GO:0005856,GO:0005515,GO:0005813,GO:0005815,GO:0005576,GO:0005829,GO:0070062,GO:0043312,GO:0019886,GO:0034774,GO:1904813,GO:0005869,GO:0106006,GO:0000132,GO:0030473,GO:0099738	cytoplasm|membrane|nucleotide binding|ATP binding|microtubule cytoskeleton|cytoskeleton|protein binding|centrosome|microtubule organizing center|extracellular region|cytosol|extracellular exosome|neutrophil degranulation|antigen processing and presentation of exogenous peptide antigen via MHC class II|secretory granule lumen|ficolin-1-rich granule lumen|dynactin complex|microtubule cortical ancho…
ACTR2	6.97e-52	0.217354	0.485	0.293	3.69e-47	C2	1.655	ENSG00000138071	10097	protein_coding	actin related protein 2 [Source:HGNC Symbol;Acc:HGNC:169]		GO:0005634,GO:0005737,GO:0016020,GO:0000166,GO:0005524,GO:0007015,GO:0003779,GO:0005856,GO:0042995,GO:0034314,GO:0005885,GO:0005925,GO:0038096,GO:0005576,GO:0051015,GO:0045944,GO:0005829,GO:0070062,GO:0030479,GO:0035861,GO:0043312,GO:1904813,GO:0061024,GO:0048013,GO:0035578,GO:0060271,GO:0015629,GO:0005200,GO:1905168,GO:0008092,GO:0007163,GO:0008306,GO:0008356,GO:0016344,GO:0016482,GO:0030036,GO:…	nucleus|cytoplasm|membrane|nucleotide binding|ATP binding|actin filament organization|actin binding|cytoskeleton|cell projection|Arp2/3 complex-mediated actin nucleation|Arp2/3 protein complex|focal adhesion|Fc-gamma receptor signaling pathway involved in phagocytosis|extracellular region|actin filament binding|positive regulation of transcription by RNA polymerase II|cytosol|extracellular exosom…	path:hsa04530	Tight junction
ACTR2	1.18e-07	0.160485	0.347	0.36	0.00625333	C4	0.964	ENSG00000138071	10097	protein_coding	actin related protein 2 [Source:HGNC Symbol;Acc:HGNC:169]		GO:0005634,GO:0005737,GO:0016020,GO:0000166,GO:0005524,GO:0007015,GO:0003779,GO:0005856,GO:0042995,GO:0034314,GO:0005885,GO:0005925,GO:0038096,GO:0005576,GO:0051015,GO:0045944,GO:0005829,GO:0070062,GO:0030479,GO:0035861,GO:0043312,GO:1904813,GO:0061024,GO:0048013,GO:0035578,GO:0060271,GO:0015629,GO:0005200,GO:1905168,GO:0008092,GO:0007163,GO:0008306,GO:0008356,GO:0016344,GO:0016482,GO:0030036,GO:…	nucleus|cytoplasm|membrane|nucleotide binding|ATP binding|actin filament organization|actin binding|cytoskeleton|cell projection|Arp2/3 complex-mediated actin nucleation|Arp2/3 protein complex|focal adhesion|Fc-gamma receptor signaling pathway involved in phagocytosis|extracellular region|actin filament binding|positive regulation of transcription by RNA polymerase II|cytosol|extracellular exosom…	path:hsa04530	Tight junction
ACTR3	3.34e-73	0.211727	0.549	0.319	1.77e-68	C2	1.721	ENSG00000115091	10096	protein_coding	actin related protein 3 [Source:HGNC Symbol;Acc:HGNC:170]		GO:0005634,GO:0005737,GO:0016020,GO:0000166,GO:0005524,GO:0007015,GO:0003779,GO:0005856,GO:0042995,GO:0005515,GO:0034314,GO:0005885,GO:0005925,GO:0007163,GO:0008356,GO:0016344,GO:0033206,GO:0051321,GO:0051653,GO:0071346,GO:0005903,GO:0005911,GO:0030027,GO:0038096,GO:0051015,GO:0060271,GO:0045944,GO:0005829,GO:0070062,GO:0030030,GO:0030479,GO:0035861,GO:0061024,GO:0048013,GO:0015629,GO:0005200,GO:…	nucleus|cytoplasm|membrane|nucleotide binding|ATP binding|actin filament organization|actin binding|cytoskeleton|cell projection|protein binding|Arp2/3 complex-mediated actin nucleation|Arp2/3 protein complex|focal adhesion|establishment or maintenance of cell polarity|asymmetric cell division|meiotic chromosome movement towards spindle pole|meiotic cytokinesis|meiotic cell cycle|spindle localiza…	path:hsa04530	Tight junction
ACTR3	4.92e-10	0.232224	0.42	0.395	2.61e-05	C4	1.063	ENSG00000115091	10096	protein_coding	actin related protein 3 [Source:HGNC Symbol;Acc:HGNC:170]		GO:0005634,GO:0005737,GO:0016020,GO:0000166,GO:0005524,GO:0007015,GO:0003779,GO:0005856,GO:0042995,GO:0005515,GO:0034314,GO:0005885,GO:0005925,GO:0007163,GO:0008356,GO:0016344,GO:0033206,GO:0051321,GO:0051653,GO:0071346,GO:0005903,GO:0005911,GO:0030027,GO:0038096,GO:0051015,GO:0060271,GO:0045944,GO:0005829,GO:0070062,GO:0030030,GO:0030479,GO:0035861,GO:0061024,GO:0048013,GO:0015629,GO:0005200,GO:…	nucleus|cytoplasm|membrane|nucleotide binding|ATP binding|actin filament organization|actin binding|cytoskeleton|cell projection|protein binding|Arp2/3 complex-mediated actin nucleation|Arp2/3 protein complex|focal adhesion|establishment or maintenance of cell polarity|asymmetric cell division|meiotic chromosome movement towards spindle pole|meiotic cytokinesis|meiotic cell cycle|spindle localiza…	path:hsa04530	Tight junction
ACTR3	1.09e-05	0.00289167	0.487	0.392	0.575313	C5	1.242	ENSG00000115091	10096	protein_coding	actin related protein 3 [Source:HGNC Symbol;Acc:HGNC:170]		GO:0005634,GO:0005737,GO:0016020,GO:0000166,GO:0005524,GO:0007015,GO:0003779,GO:0005856,GO:0042995,GO:0005515,GO:0034314,GO:0005885,GO:0005925,GO:0007163,GO:0008356,GO:0016344,GO:0033206,GO:0051321,GO:0051653,GO:0071346,GO:0005903,GO:0005911,GO:0030027,GO:0038096,GO:0051015,GO:0060271,GO:0045944,GO:0005829,GO:0070062,GO:0030030,GO:0030479,GO:0035861,GO:0061024,GO:0048013,GO:0015629,GO:0005200,GO:…	nucleus|cytoplasm|membrane|nucleotide binding|ATP binding|actin filament organization|actin binding|cytoskeleton|cell projection|protein binding|Arp2/3 complex-mediated actin nucleation|Arp2/3 protein complex|focal adhesion|establishment or maintenance of cell polarity|asymmetric cell division|meiotic chromosome movement towards spindle pole|meiotic cytokinesis|meiotic cell cycle|spindle localiza…	path:hsa04530	Tight junction
ADAM10	6.84e-110	0.0630146	0.256	0.397	3.62e-105	C1	0.645	ENSG00000137845	102	protein_coding	ADAM metallopeptidase domain 10 [Source:HGNC Symbol;Acc:HGNC:188]		GO:0008284,GO:0030335,GO:0005634,GO:0005737,GO:0016020,GO:0016021,GO:0046872,GO:0016787,GO:0005794,GO:0042803,GO:0005886,GO:0042995,GO:0005515,GO:0008233,GO:0006508,GO:0000139,GO:0030054,GO:0031410,GO:0004222,GO:0008237,GO:0004175,GO:0019901,GO:0001701,GO:0006468,GO:0006509,GO:0007219,GO:0007283,GO:0008593,GO:0016485,GO:0034205,GO:0043065,GO:0046931,GO:0061001,GO:0090102,GO:0097327,GO:0098696,GO:…	positive regulation of cell population proliferation|positive regulation of cell migration|nucleus|cytoplasm|membrane|integral component of membrane|metal ion binding|hydrolase activity|Golgi apparatus|protein homodimerization activity|plasma membrane|cell projection|protein binding|peptidase activity|proteolysis|Golgi membrane|cell junction|cytoplasmic vesicle|metalloendopeptidase activity|metal…	path:hsa05010,path:hsa05120	Alzheimer disease|Epithelial cell signaling in Helicobacter pylori infection
ADAM10	2.74e-10	0.0887522	0.331	0.339	1.45e-05	C3	0.976	ENSG00000137845	102	protein_coding	ADAM metallopeptidase domain 10 [Source:HGNC Symbol;Acc:HGNC:188]		GO:0008284,GO:0030335,GO:0005634,GO:0005737,GO:0016020,GO:0016021,GO:0046872,GO:0016787,GO:0005794,GO:0042803,GO:0005886,GO:0042995,GO:0005515,GO:0008233,GO:0006508,GO:0000139,GO:0030054,GO:0031410,GO:0004222,GO:0008237,GO:0004175,GO:0019901,GO:0001701,GO:0006468,GO:0006509,GO:0007219,GO:0007283,GO:0008593,GO:0016485,GO:0034205,GO:0043065,GO:0046931,GO:0061001,GO:0090102,GO:0097327,GO:0098696,GO:…	positive regulation of cell population proliferation|positive regulation of cell migration|nucleus|cytoplasm|membrane|integral component of membrane|metal ion binding|hydrolase activity|Golgi apparatus|protein homodimerization activity|plasma membrane|cell projection|protein binding|peptidase activity|proteolysis|Golgi membrane|cell junction|cytoplasmic vesicle|metalloendopeptidase activity|metal…	path:hsa05010,path:hsa05120	Alzheimer disease|Epithelial cell signaling in Helicobacter pylori infection
ADAM12	5.44e-88	0.31266	0.31	0.096	2.88e-83	C2	3.229	ENSG00000148848	8038	protein_coding	ADAM metallopeptidase domain 12 [Source:HGNC Symbol;Acc:HGNC:190]		GO:0045766,GO:0016020,GO:0016021,GO:0046872,GO:0005654,GO:0016787,GO:0007155,GO:0005886,GO:0008233,GO:0006508,GO:0005576,GO:0004222,GO:0008237,GO:0017124,GO:0030198,GO:0007520	positive regulation of angiogenesis|membrane|integral component of membrane|metal ion binding|nucleoplasm|hydrolase activity|cell adhesion|plasma membrane|peptidase activity|proteolysis|extracellular region|metalloendopeptidase activity|metallopeptidase activity|SH3 domain binding|extracellular matrix organization|myoblast fusion
ADAM12	1.11e-30	0.602148	0.436	0.153	5.91e-26	C5	2.85	ENSG00000148848	8038	protein_coding	ADAM metallopeptidase domain 12 [Source:HGNC Symbol;Acc:HGNC:190]		GO:0045766,GO:0016020,GO:0016021,GO:0046872,GO:0005654,GO:0016787,GO:0007155,GO:0005886,GO:0008233,GO:0006508,GO:0005576,GO:0004222,GO:0008237,GO:0017124,GO:0030198,GO:0007520	positive regulation of angiogenesis|membrane|integral component of membrane|metal ion binding|nucleoplasm|hydrolase activity|cell adhesion|plasma membrane|peptidase activity|proteolysis|extracellular region|metalloendopeptidase activity|metallopeptidase activity|SH3 domain binding|extracellular matrix organization|myoblast fusion
ADAM17	3.36e-63	0.0966161	0.219	0.299	1.78e-58	C1	0.732	ENSG00000151694	6868	protein_coding	ADAM metallopeptidase domain 17 [Source:HGNC Symbol;Acc:HGNC:195]		GO:0043536,GO:1905564,GO:0008284,GO:1900087,GO:0030335,GO:0005737,GO:0001934,GO:0030511,GO:0016020,GO:0016021,GO:0046872,GO:0005829,GO:0016787,GO:0005515,GO:0008233,GO:0006508,GO:0004222,GO:0008237,GO:0007219,GO:0005886,GO:0033209,GO:0017124,GO:0009986,GO:0015629,GO:0032496,GO:0032722,GO:0120163,GO:0005112,GO:0010820,GO:0035313,GO:0004175,GO:0006509,GO:0030307,GO:0051088,GO:0005925,GO:0005911,GO:…	positive regulation of blood vessel endothelial cell migration|positive regulation of vascular endothelial cell proliferation|positive regulation of cell population proliferation|positive regulation of G1/S transition of mitotic cell cycle|positive regulation of cell migration|cytoplasm|positive regulation of protein phosphorylation|positive regulation of transforming growth factor beta receptor …	path:hsa04330,path:hsa05010,path:hsa05120	Notch signaling pathway|Alzheimer disease|Epithelial cell signaling in Helicobacter pylori infection
ADAM17	4.67e-07	0.148561	0.32	0.26	0.0247314	C3	1.231	ENSG00000151694	6868	protein_coding	ADAM metallopeptidase domain 17 [Source:HGNC Symbol;Acc:HGNC:195]		GO:0043536,GO:1905564,GO:0008284,GO:1900087,GO:0030335,GO:0005737,GO:0001934,GO:0030511,GO:0016020,GO:0016021,GO:0046872,GO:0005829,GO:0016787,GO:0005515,GO:0008233,GO:0006508,GO:0004222,GO:0008237,GO:0007219,GO:0005886,GO:0033209,GO:0017124,GO:0009986,GO:0015629,GO:0032496,GO:0032722,GO:0120163,GO:0005112,GO:0010820,GO:0035313,GO:0004175,GO:0006509,GO:0030307,GO:0051088,GO:0005925,GO:0005911,GO:…	positive regulation of blood vessel endothelial cell migration|positive regulation of vascular endothelial cell proliferation|positive regulation of cell population proliferation|positive regulation of G1/S transition of mitotic cell cycle|positive regulation of cell migration|cytoplasm|positive regulation of protein phosphorylation|positive regulation of transforming growth factor beta receptor …	path:hsa04330,path:hsa05010,path:hsa05120	Notch signaling pathway|Alzheimer disease|Epithelial cell signaling in Helicobacter pylori infection
ADAM17	4.49e-05	0.0143071	0.347	0.26	1	C5	1.335	ENSG00000151694	6868	protein_coding	ADAM metallopeptidase domain 17 [Source:HGNC Symbol;Acc:HGNC:195]		GO:0043536,GO:1905564,GO:0008284,GO:1900087,GO:0030335,GO:0005737,GO:0001934,GO:0030511,GO:0016020,GO:0016021,GO:0046872,GO:0005829,GO:0016787,GO:0005515,GO:0008233,GO:0006508,GO:0004222,GO:0008237,GO:0007219,GO:0005886,GO:0033209,GO:0017124,GO:0009986,GO:0015629,GO:0032496,GO:0032722,GO:0120163,GO:0005112,GO:0010820,GO:0035313,GO:0004175,GO:0006509,GO:0030307,GO:0051088,GO:0005925,GO:0005911,GO:…	positive regulation of blood vessel endothelial cell migration|positive regulation of vascular endothelial cell proliferation|positive regulation of cell population proliferation|positive regulation of G1/S transition of mitotic cell cycle|positive regulation of cell migration|cytoplasm|positive regulation of protein phosphorylation|positive regulation of transforming growth factor beta receptor …	path:hsa04330,path:hsa05010,path:hsa05120	Notch signaling pathway|Alzheimer disease|Epithelial cell signaling in Helicobacter pylori infection
ADAM33	7.83e-26	0.331701	0.357	0.115	4.15e-21	C5	3.104	ENSG00000149451	80332	protein_coding	ADAM metallopeptidase domain 33 [Source:HGNC Symbol;Acc:HGNC:15478]		GO:0016020,GO:0016021,GO:0046872,GO:0016787,GO:0008270,GO:0008233,GO:0006508,GO:0004222,GO:0008237,GO:0005515	membrane|integral component of membrane|metal ion binding|hydrolase activity|zinc ion binding|peptidase activity|proteolysis|metalloendopeptidase activity|metallopeptidase activity|protein binding
ADAM9	3.26e-65	0.107411	0.279	0.12	1.73e-60	C2	2.325	ENSG00000168615	8754	protein_coding	ADAM metallopeptidase domain 9 [Source:HGNC Symbol;Acc:HGNC:216]		GO:0005615,GO:0050714,GO:0007179,GO:0071222,GO:0016020,GO:0016021,GO:0046872,GO:0016787,GO:0005886,GO:0005515,GO:0008233,GO:0006508,GO:0005576,GO:0004222,GO:0008237,GO:0005925,GO:0070062,GO:0016477,GO:0009986,GO:0033630,GO:0006509,GO:0034612,GO:0042117,GO:0051088,GO:0007229,GO:0017124,GO:0051044,GO:0042542,GO:0031233,GO:0051384,GO:0007160,GO:0051592,GO:0005178,GO:0033627,GO:0005080,GO:0007155,GO:…	extracellular space|positive regulation of protein secretion|transforming growth factor beta receptor signaling pathway|cellular response to lipopolysaccharide|membrane|integral component of membrane|metal ion binding|hydrolase activity|plasma membrane|protein binding|peptidase activity|proteolysis|extracellular region|metalloendopeptidase activity|metallopeptidase activity|focal adhesion|extrace…
ADAM9	3.21e-11	0.0428885	0.293	0.167	1.7e-06	C5	1.754	ENSG00000168615	8754	protein_coding	ADAM metallopeptidase domain 9 [Source:HGNC Symbol;Acc:HGNC:216]		GO:0005615,GO:0050714,GO:0007179,GO:0071222,GO:0016020,GO:0016021,GO:0046872,GO:0016787,GO:0005886,GO:0005515,GO:0008233,GO:0006508,GO:0005576,GO:0004222,GO:0008237,GO:0005925,GO:0070062,GO:0016477,GO:0009986,GO:0033630,GO:0006509,GO:0034612,GO:0042117,GO:0051088,GO:0007229,GO:0017124,GO:0051044,GO:0042542,GO:0031233,GO:0051384,GO:0007160,GO:0051592,GO:0005178,GO:0033627,GO:0005080,GO:0007155,GO:…	extracellular space|positive regulation of protein secretion|transforming growth factor beta receptor signaling pathway|cellular response to lipopolysaccharide|membrane|integral component of membrane|metal ion binding|hydrolase activity|plasma membrane|protein binding|peptidase activity|proteolysis|extracellular region|metalloendopeptidase activity|metallopeptidase activity|focal adhesion|extrace…
ADAMTS1	6.17e-65	0.382507	0.721	0.608	3.27e-60	C1	1.186	ENSG00000154734	9510	protein_coding	ADAM metallopeptidase with thrombospondin type 1 motif 1 [Source:HGNC Symbol;Acc:HGNC:217]		GO:1904707,GO:1904754,GO:1900087,GO:0008270,GO:0046872,GO:0016787,GO:0008233,GO:0006508,GO:0005576,GO:0004222,GO:0008237,GO:0031012,GO:0008201,GO:0062023,GO:0008285,GO:0007229,GO:0001542,GO:0001822,GO:0060347,GO:0005604,GO:0031410,GO:0016020,GO:0016021	positive regulation of vascular smooth muscle cell proliferation|positive regulation of vascular associated smooth muscle cell migration|positive regulation of G1/S transition of mitotic cell cycle|zinc ion binding|metal ion binding|hydrolase activity|peptidase activity|proteolysis|extracellular region|metalloendopeptidase activity|metallopeptidase activity|extracellular matrix|heparin binding|co…
ADAMTS1	4.67e-23	0.324043	0.803	0.642	2.48e-18	C3	1.251	ENSG00000154734	9510	protein_coding	ADAM metallopeptidase with thrombospondin type 1 motif 1 [Source:HGNC Symbol;Acc:HGNC:217]		GO:1904707,GO:1904754,GO:1900087,GO:0008270,GO:0046872,GO:0016787,GO:0008233,GO:0006508,GO:0005576,GO:0004222,GO:0008237,GO:0031012,GO:0008201,GO:0062023,GO:0008285,GO:0007229,GO:0001542,GO:0001822,GO:0060347,GO:0005604,GO:0031410,GO:0016020,GO:0016021	positive regulation of vascular smooth muscle cell proliferation|positive regulation of vascular associated smooth muscle cell migration|positive regulation of G1/S transition of mitotic cell cycle|zinc ion binding|metal ion binding|hydrolase activity|peptidase activity|proteolysis|extracellular region|metalloendopeptidase activity|metallopeptidase activity|extracellular matrix|heparin binding|co…
ADAMTS1	3.85e-16	0.476982	0.717	0.65	2.04e-11	C4	1.103	ENSG00000154734	9510	protein_coding	ADAM metallopeptidase with thrombospondin type 1 motif 1 [Source:HGNC Symbol;Acc:HGNC:217]		GO:1904707,GO:1904754,GO:1900087,GO:0008270,GO:0046872,GO:0016787,GO:0008233,GO:0006508,GO:0005576,GO:0004222,GO:0008237,GO:0031012,GO:0008201,GO:0062023,GO:0008285,GO:0007229,GO:0001542,GO:0001822,GO:0060347,GO:0005604,GO:0031410,GO:0016020,GO:0016021	positive regulation of vascular smooth muscle cell proliferation|positive regulation of vascular associated smooth muscle cell migration|positive regulation of G1/S transition of mitotic cell cycle|zinc ion binding|metal ion binding|hydrolase activity|peptidase activity|proteolysis|extracellular region|metalloendopeptidase activity|metallopeptidase activity|extracellular matrix|heparin binding|co…
ADAMTS16	2.96e-41	0.545417	0.35	0.07	1.57e-36	C5	5	ENSG00000145536	170690	protein_coding	ADAM metallopeptidase with thrombospondin type 1 motif 16 [Source:HGNC Symbol;Acc:HGNC:17108]		GO:0006508,GO:0004222,GO:0008237,GO:0046872,GO:0016787,GO:0008233,GO:0005576,GO:0001658,GO:0003073,GO:0048232,GO:1902017	proteolysis|metalloendopeptidase activity|metallopeptidase activity|metal ion binding|hydrolase activity|peptidase activity|extracellular region|branching involved in ureteric bud morphogenesis|regulation of systemic arterial blood pressure|male gamete generation|regulation of cilium assembly
ADAMTS2	2.79e-100	0.288825	0.376	0.131	1.48e-95	C2	2.87	ENSG00000087116	9509	protein_coding	ADAM metallopeptidase with thrombospondin type 1 motif 2 [Source:HGNC Symbol;Acc:HGNC:218]		GO:0008270,GO:0046872,GO:0016787,GO:0008233,GO:0006508,GO:0005576,GO:0004222,GO:0008237,GO:0062023,GO:0030574,GO:0007283,GO:0016485,GO:0030199,GO:0030324,GO:0043588,GO:0031012	zinc ion binding|metal ion binding|hydrolase activity|peptidase activity|proteolysis|extracellular region|metalloendopeptidase activity|metallopeptidase activity|collagen-containing extracellular matrix|collagen catabolic process|spermatogenesis|protein processing|collagen fibril organization|lung development|skin development|extracellular matrix
ADAMTS2	4.67e-59	0.714575	0.618	0.19	2.47e-54	C5	3.253	ENSG00000087116	9509	protein_coding	ADAM metallopeptidase with thrombospondin type 1 motif 2 [Source:HGNC Symbol;Acc:HGNC:218]		GO:0008270,GO:0046872,GO:0016787,GO:0008233,GO:0006508,GO:0005576,GO:0004222,GO:0008237,GO:0062023,GO:0030574,GO:0007283,GO:0016485,GO:0030199,GO:0030324,GO:0043588,GO:0031012	zinc ion binding|metal ion binding|hydrolase activity|peptidase activity|proteolysis|extracellular region|metalloendopeptidase activity|metallopeptidase activity|collagen-containing extracellular matrix|collagen catabolic process|spermatogenesis|protein processing|collagen fibril organization|lung development|skin development|extracellular matrix
ADAMTS4	2.99e-105	0.720908	0.416	0.315	1.59e-100	C1	1.321	ENSG00000158859	9507	protein_coding	ADAM metallopeptidase with thrombospondin type 1 motif 4 [Source:HGNC Symbol;Acc:HGNC:220]		GO:0005615,GO:0016607,GO:0046872,GO:0016787,GO:0008233,GO:0006508,GO:0005576,GO:0004222,GO:0008237,GO:0005515,GO:0062023,GO:0001501,GO:0022617,GO:0002020,GO:0016020,GO:0016021	extracellular space|nuclear speck|metal ion binding|hydrolase activity|peptidase activity|proteolysis|extracellular region|metalloendopeptidase activity|metallopeptidase activity|protein binding|collagen-containing extracellular matrix|skeletal system development|extracellular matrix disassembly|protease binding|membrane|integral component of membrane
ADAMTS4	4.75e-11	0.508862	0.428	0.351	2.52e-06	C4	1.219	ENSG00000158859	9507	protein_coding	ADAM metallopeptidase with thrombospondin type 1 motif 4 [Source:HGNC Symbol;Acc:HGNC:220]		GO:0005615,GO:0016607,GO:0046872,GO:0016787,GO:0008233,GO:0006508,GO:0005576,GO:0004222,GO:0008237,GO:0005515,GO:0062023,GO:0001501,GO:0022617,GO:0002020,GO:0016020,GO:0016021	extracellular space|nuclear speck|metal ion binding|hydrolase activity|peptidase activity|proteolysis|extracellular region|metalloendopeptidase activity|metallopeptidase activity|protein binding|collagen-containing extracellular matrix|skeletal system development|extracellular matrix disassembly|protease binding|membrane|integral component of membrane
ADAR	2.92e-55	0.00603038	0.3	0.184	1.55e-50	C2	1.63	ENSG00000160710	103	protein_coding	adenosine deaminase RNA specific [Source:HGNC Symbol;Acc:HGNC:225]		GO:0003723,GO:0006396,GO:0006397,GO:0005634,GO:0005737,GO:0016020,GO:0046872,GO:0005730,GO:0005654,GO:0016787,GO:0003677,GO:0005515,GO:0002376,GO:0045087,GO:0031047,GO:0051607,GO:0004000,GO:0003726,GO:0009615,GO:0060337,GO:0003725,GO:0045070,GO:0044387,GO:0035455,GO:0044530,GO:0008251,GO:0001649,GO:0002244,GO:0002566,GO:0006382,GO:0016553,GO:0030218,GO:0031054,GO:0035196,GO:0035280,GO:0043066,GO:…	RNA binding|RNA processing|mRNA processing|nucleus|cytoplasm|membrane|metal ion binding|nucleolus|nucleoplasm|hydrolase activity|DNA binding|protein binding|immune system process|innate immune response|gene silencing by RNA|defense response to virus|adenosine deaminase activity|double-stranded RNA adenosine deaminase activity|response to virus|type I interferon signaling pathway|double-stranded R…	path:hsa04623,path:hsa05162,path:hsa05164	Cytosolic DNA-sensing pathway|Measles|Influenza A
ADCY3	7.53e-41	0.555128	0.303	0.091	3.99e-36	C4	3.33	ENSG00000138031	109	protein_coding	adenylate cyclase 3 [Source:HGNC Symbol;Acc:HGNC:234]		GO:0005737,GO:0016020,GO:0016021,GO:0046872,GO:0000166,GO:0005524,GO:0035556,GO:0016829,GO:0005886,GO:0005794,GO:0042995,GO:0007338,GO:0007608,GO:0050896,GO:0005516,GO:0004016,GO:0016849,GO:0006171,GO:0009190,GO:0005887,GO:0005929,GO:0007186,GO:0007193,GO:0030317,GO:0007165,GO:0007189,GO:0003091,GO:0007190,GO:0034199,GO:0071377,GO:1904322,GO:0007340,GO:0008355	cytoplasm|membrane|integral component of membrane|metal ion binding|nucleotide binding|ATP binding|intracellular signal transduction|lyase activity|plasma membrane|Golgi apparatus|cell projection|single fertilization|sensory perception of smell|response to stimulus|calmodulin binding|adenylate cyclase activity|phosphorus-oxygen lyase activity|cAMP biosynthetic process|cyclic nucleotide biosynthet…	path:hsa00230,path:hsa01522,path:hsa04015,path:hsa04020,path:hsa04022,path:hsa04024,path:hsa04062,path:hsa04072,path:hsa04114,path:hsa04211,path:hsa04213,path:hsa04261,path:hsa04270,path:hsa04371,path:hsa04540,path:hsa04611,path:hsa04713,path:hsa04714,path:hsa04723,path:hsa04724,path:hsa04725,path:hsa04727,path:hsa04740,path:hsa04750,path:hsa04911,path:hsa04912,path:hsa04913,path:hsa04914,path:hs…	Purine metabolism|Endocrine resistance|Rap1 signaling pathway|Calcium signaling pathway|cGMP-PKG signaling pathway|cAMP signaling pathway|Chemokine signaling pathway|Phospholipase D signaling pathway|Oocyte meiosis|Longevity regulating pathway|Longevity regulating pathway - multiple species|Adrenergic signaling in cardiomyocytes|Vascular smooth muscle contraction|Apelin signaling pathway|Gap junc…
ADD1	2.57e-80	0.183865	0.334	0.376	1.36e-75	C1	0.888	ENSG00000087274	118	protein_coding	adducin 1 [Source:HGNC Symbol;Acc:HGNC:243]		GO:0005856,GO:0005634,GO:0030036,GO:0003723,GO:0005737,GO:0016020,GO:0005654,GO:0003779,GO:0005886,GO:0016604,GO:0005925,GO:0005516,GO:0051015,GO:0005829,GO:0045296,GO:0055085,GO:0014069,GO:0051017,GO:0042803,GO:0046982,GO:0005913,GO:0036498,GO:0032092,GO:0008134,GO:0030507,GO:0051016,GO:0071277,GO:1903142,GO:1903393,GO:0008290,GO:0044853,GO:0005200,GO:0000902,GO:0001701,GO:0006884,GO:0020027,GO:…	cytoskeleton|nucleus|actin cytoskeleton organization|RNA binding|cytoplasm|membrane|nucleoplasm|actin binding|plasma membrane|nuclear body|focal adhesion|calmodulin binding|actin filament binding|cytosol|cadherin binding|transmembrane transport|postsynaptic density|actin filament bundle assembly|protein homodimerization activity|protein heterodimerization activity|cell-cell adherens junction|IRE1…
ADD1	1.14e-05	0.125538	0.379	0.356	0.603021	C3	1.065	ENSG00000087274	118	protein_coding	adducin 1 [Source:HGNC Symbol;Acc:HGNC:243]		GO:0005856,GO:0005634,GO:0030036,GO:0003723,GO:0005737,GO:0016020,GO:0005654,GO:0003779,GO:0005886,GO:0016604,GO:0005925,GO:0005516,GO:0051015,GO:0005829,GO:0045296,GO:0055085,GO:0014069,GO:0051017,GO:0042803,GO:0046982,GO:0005913,GO:0036498,GO:0032092,GO:0008134,GO:0030507,GO:0051016,GO:0071277,GO:1903142,GO:1903393,GO:0008290,GO:0044853,GO:0005200,GO:0000902,GO:0001701,GO:0006884,GO:0020027,GO:…	cytoskeleton|nucleus|actin cytoskeleton organization|RNA binding|cytoplasm|membrane|nucleoplasm|actin binding|plasma membrane|nuclear body|focal adhesion|calmodulin binding|actin filament binding|cytosol|cadherin binding|transmembrane transport|postsynaptic density|actin filament bundle assembly|protein homodimerization activity|protein heterodimerization activity|cell-cell adherens junction|IRE1…
ADD1	0.00242709	0.122991	0.363	0.358	1	C4	1.014	ENSG00000087274	118	protein_coding	adducin 1 [Source:HGNC Symbol;Acc:HGNC:243]		GO:0005856,GO:0005634,GO:0030036,GO:0003723,GO:0005737,GO:0016020,GO:0005654,GO:0003779,GO:0005886,GO:0016604,GO:0005925,GO:0005516,GO:0051015,GO:0005829,GO:0045296,GO:0055085,GO:0014069,GO:0051017,GO:0042803,GO:0046982,GO:0005913,GO:0036498,GO:0032092,GO:0008134,GO:0030507,GO:0051016,GO:0071277,GO:1903142,GO:1903393,GO:0008290,GO:0044853,GO:0005200,GO:0000902,GO:0001701,GO:0006884,GO:0020027,GO:…	cytoskeleton|nucleus|actin cytoskeleton organization|RNA binding|cytoplasm|membrane|nucleoplasm|actin binding|plasma membrane|nuclear body|focal adhesion|calmodulin binding|actin filament binding|cytosol|cadherin binding|transmembrane transport|postsynaptic density|actin filament bundle assembly|protein homodimerization activity|protein heterodimerization activity|cell-cell adherens junction|IRE1…
ADD3	9e-50	0.0578127	0.282	0.353	4.77e-45	C1	0.799	ENSG00000148700	120	protein_coding	adducin 3 [Source:HGNC Symbol;Acc:HGNC:245]		GO:0005737,GO:0016020,GO:0005654,GO:0003779,GO:0005886,GO:0005856,GO:0005516,GO:0051015,GO:0005829,GO:0055085,GO:0014069,GO:0051017,GO:0005200,GO:0030507,GO:0051016,GO:0044853,GO:0007010,GO:0000794,GO:0005903,GO:0005911,GO:0005938	cytoplasm|membrane|nucleoplasm|actin binding|plasma membrane|cytoskeleton|calmodulin binding|actin filament binding|cytosol|transmembrane transport|postsynaptic density|actin filament bundle assembly|structural constituent of cytoskeleton|spectrin binding|barbed-end actin filament capping|plasma membrane raft|cytoskeleton organization|condensed nuclear chromosome|brush border|cell-cell junction|c…
ADD3	1.63e-39	0.595282	0.533	0.304	8.63e-35	C3	1.753	ENSG00000148700	120	protein_coding	adducin 3 [Source:HGNC Symbol;Acc:HGNC:245]		GO:0005737,GO:0016020,GO:0005654,GO:0003779,GO:0005886,GO:0005856,GO:0005516,GO:0051015,GO:0005829,GO:0055085,GO:0014069,GO:0051017,GO:0005200,GO:0030507,GO:0051016,GO:0044853,GO:0007010,GO:0000794,GO:0005903,GO:0005911,GO:0005938	cytoplasm|membrane|nucleoplasm|actin binding|plasma membrane|cytoskeleton|calmodulin binding|actin filament binding|cytosol|transmembrane transport|postsynaptic density|actin filament bundle assembly|structural constituent of cytoskeleton|spectrin binding|barbed-end actin filament capping|plasma membrane raft|cytoskeleton organization|condensed nuclear chromosome|brush border|cell-cell junction|c…
ADD3	1.42e-14	0.314736	0.541	0.31	7.51e-10	C5	1.745	ENSG00000148700	120	protein_coding	adducin 3 [Source:HGNC Symbol;Acc:HGNC:245]		GO:0005737,GO:0016020,GO:0005654,GO:0003779,GO:0005886,GO:0005856,GO:0005516,GO:0051015,GO:0005829,GO:0055085,GO:0014069,GO:0051017,GO:0005200,GO:0030507,GO:0051016,GO:0044853,GO:0007010,GO:0000794,GO:0005903,GO:0005911,GO:0005938	cytoplasm|membrane|nucleoplasm|actin binding|plasma membrane|cytoskeleton|calmodulin binding|actin filament binding|cytosol|transmembrane transport|postsynaptic density|actin filament bundle assembly|structural constituent of cytoskeleton|spectrin binding|barbed-end actin filament capping|plasma membrane raft|cytoskeleton organization|condensed nuclear chromosome|brush border|cell-cell junction|c…
ADGRA2	1.05e-30	0.538563	0.323	0.176	5.58e-26	C4	1.835	ENSG00000020181	25960	protein_coding	adhesion G protein-coupled receptor A2 [Source:HGNC Symbol;Acc:HGNC:17849]		GO:0005515,GO:0016020,GO:0016021,GO:0004930,GO:0007186,GO:0005886,GO:0042995,GO:0007165,GO:0004888,GO:0007166,GO:0016055,GO:0002040,GO:0030175,GO:0001525,GO:0090263,GO:0043542,GO:0045765,GO:0007417,GO:0050920,GO:0090210,GO:1990909,GO:0010595,GO:1900747,GO:0009986	protein binding|membrane|integral component of membrane|G protein-coupled receptor activity|G protein-coupled receptor signaling pathway|plasma membrane|cell projection|signal transduction|transmembrane signaling receptor activity|cell surface receptor signaling pathway|Wnt signaling pathway|sprouting angiogenesis|filopodium|angiogenesis|positive regulation of canonical Wnt signaling pathway|endo…
ADGRA2	1.52e-13	0.0871524	0.334	0.181	8.07e-09	C5	1.845	ENSG00000020181	25960	protein_coding	adhesion G protein-coupled receptor A2 [Source:HGNC Symbol;Acc:HGNC:17849]		GO:0005515,GO:0016020,GO:0016021,GO:0004930,GO:0007186,GO:0005886,GO:0042995,GO:0007165,GO:0004888,GO:0007166,GO:0016055,GO:0002040,GO:0030175,GO:0001525,GO:0090263,GO:0043542,GO:0045765,GO:0007417,GO:0050920,GO:0090210,GO:1990909,GO:0010595,GO:1900747,GO:0009986	protein binding|membrane|integral component of membrane|G protein-coupled receptor activity|G protein-coupled receptor signaling pathway|plasma membrane|cell projection|signal transduction|transmembrane signaling receptor activity|cell surface receptor signaling pathway|Wnt signaling pathway|sprouting angiogenesis|filopodium|angiogenesis|positive regulation of canonical Wnt signaling pathway|endo…
ADGRF5	9.42e-130	1.09789	0.335	0.023	4.99e-125	C4	14.565	ENSG00000069122	221395	protein_coding	adhesion G protein-coupled receptor F5 [Source:HGNC Symbol;Acc:HGNC:19030]		GO:0016020,GO:0016021,GO:0004930,GO:0007186,GO:0005886,GO:0007165,GO:0004888,GO:0007166,GO:0031410,GO:0009986,GO:0003094,GO:0006112,GO:0019216,GO:0042593,GO:0043031,GO:0043129,GO:0045444,GO:0048821,GO:0061626,GO:0071073,GO:0045177	membrane|integral component of membrane|G protein-coupled receptor activity|G protein-coupled receptor signaling pathway|plasma membrane|signal transduction|transmembrane signaling receptor activity|cell surface receptor signaling pathway|cytoplasmic vesicle|cell surface|glomerular filtration|energy reserve metabolic process|regulation of lipid metabolic process|glucose homeostasis|negative regul…
ADH1B	4.39e-198	1.54945	0.588	0.048	2.33e-193	C3	12.25	ENSG00000196616	125	protein_coding	alcohol dehydrogenase 1B (class I), beta polypeptide [Source:HGNC Symbol;Acc:HGNC:250]		GO:0005737,GO:0008270,GO:0046872,GO:0005829,GO:0005654,GO:0016491,GO:0055114,GO:0005886,GO:0004745,GO:0001523,GO:0004024,GO:0006069,GO:0042572,GO:0042573	cytoplasm|zinc ion binding|metal ion binding|cytosol|nucleoplasm|oxidoreductase activity|oxidation-reduction process|plasma membrane|retinol dehydrogenase activity|retinoid metabolic process|alcohol dehydrogenase activity, zinc-dependent|ethanol oxidation|retinol metabolic process|retinoic acid metabolic process	path:hsa00010,path:hsa00071,path:hsa00350,path:hsa00830,path:hsa00980,path:hsa00982,path:hsa05204	Glycolysis / Gluconeogenesis|Fatty acid degradation|Tyrosine metabolism|Retinol metabolism|Metabolism of xenobiotics by cytochrome P450|Drug metabolism - cytochrome P450|Chemical carcinogenesis
ADH1B	2.4e-41	0.542845	0.357	0.078	1.27e-36	C5	4.577	ENSG00000196616	125	protein_coding	alcohol dehydrogenase 1B (class I), beta polypeptide [Source:HGNC Symbol;Acc:HGNC:250]		GO:0005737,GO:0008270,GO:0046872,GO:0005829,GO:0005654,GO:0016491,GO:0055114,GO:0005886,GO:0004745,GO:0001523,GO:0004024,GO:0006069,GO:0042572,GO:0042573	cytoplasm|zinc ion binding|metal ion binding|cytosol|nucleoplasm|oxidoreductase activity|oxidation-reduction process|plasma membrane|retinol dehydrogenase activity|retinoid metabolic process|alcohol dehydrogenase activity, zinc-dependent|ethanol oxidation|retinol metabolic process|retinoic acid metabolic process	path:hsa00010,path:hsa00071,path:hsa00350,path:hsa00830,path:hsa00980,path:hsa00982,path:hsa05204	Glycolysis / Gluconeogenesis|Fatty acid degradation|Tyrosine metabolism|Retinol metabolism|Metabolism of xenobiotics by cytochrome P450|Drug metabolism - cytochrome P450|Chemical carcinogenesis
ADH5	1.4e-82	0.022996	0.353	0.189	7.42e-78	C2	1.868	ENSG00000197894	128	protein_coding	alcohol dehydrogenase 5 (class III), chi polypeptide [Source:HGNC Symbol;Acc:HGNC:253]		GO:0005737,GO:0008270,GO:0046872,GO:0016491,GO:0055114,GO:0022900,GO:0005829,GO:0006069,GO:0070062,GO:0051775,GO:0009055,GO:0005504,GO:0004024,GO:0004022,GO:0051903,GO:0010430,GO:0046294,GO:0018467,GO:0042803,GO:0001523,GO:0003016,GO:0018119,GO:0032496,GO:0045777,GO:0051409,GO:0005739	cytoplasm|zinc ion binding|metal ion binding|oxidoreductase activity|oxidation-reduction process|electron transport chain|cytosol|ethanol oxidation|extracellular exosome|response to redox state|electron transfer activity|fatty acid binding|alcohol dehydrogenase activity, zinc-dependent|alcohol dehydrogenase (NAD) activity|S-(hydroxymethyl)glutathione dehydrogenase activity|fatty acid omega-oxidat…	path:hsa00010,path:hsa00071,path:hsa00350,path:hsa00830,path:hsa00980,path:hsa00982,path:hsa05204	Glycolysis / Gluconeogenesis|Fatty acid degradation|Tyrosine metabolism|Retinol metabolism|Metabolism of xenobiotics by cytochrome P450|Drug metabolism - cytochrome P450|Chemical carcinogenesis
ADH5	2.06e-13	0.207879	0.43	0.234	1.09e-08	C5	1.838	ENSG00000197894	128	protein_coding	alcohol dehydrogenase 5 (class III), chi polypeptide [Source:HGNC Symbol;Acc:HGNC:253]		GO:0005737,GO:0008270,GO:0046872,GO:0016491,GO:0055114,GO:0022900,GO:0005829,GO:0006069,GO:0070062,GO:0051775,GO:0009055,GO:0005504,GO:0004024,GO:0004022,GO:0051903,GO:0010430,GO:0046294,GO:0018467,GO:0042803,GO:0001523,GO:0003016,GO:0018119,GO:0032496,GO:0045777,GO:0051409,GO:0005739	cytoplasm|zinc ion binding|metal ion binding|oxidoreductase activity|oxidation-reduction process|electron transport chain|cytosol|ethanol oxidation|extracellular exosome|response to redox state|electron transfer activity|fatty acid binding|alcohol dehydrogenase activity, zinc-dependent|alcohol dehydrogenase (NAD) activity|S-(hydroxymethyl)glutathione dehydrogenase activity|fatty acid omega-oxidat…	path:hsa00010,path:hsa00071,path:hsa00350,path:hsa00830,path:hsa00980,path:hsa00982,path:hsa05204	Glycolysis / Gluconeogenesis|Fatty acid degradation|Tyrosine metabolism|Retinol metabolism|Metabolism of xenobiotics by cytochrome P450|Drug metabolism - cytochrome P450|Chemical carcinogenesis
ADIRF	1.86e-32	0.0941736	0.386	0.209	9.84e-28	C3	1.847	ENSG00000148671	10974	protein_coding	adipogenesis regulatory factor [Source:HGNC Symbol;Acc:HGNC:24043]		GO:0005634,GO:0005829,GO:0005654,GO:0030154,GO:0045944,GO:0070062,GO:0003674,GO:0045600,GO:0071478,GO:0072719,GO:2001023	nucleus|cytosol|nucleoplasm|cell differentiation|positive regulation of transcription by RNA polymerase II|extracellular exosome|molecular_function|positive regulation of fat cell differentiation|cellular response to radiation|cellular response to cisplatin|regulation of response to drug
ADIRF	8.37e-156	1.55202	0.59	0.186	4.44e-151	C4	3.172	ENSG00000148671	10974	protein_coding	adipogenesis regulatory factor [Source:HGNC Symbol;Acc:HGNC:24043]		GO:0005634,GO:0005829,GO:0005654,GO:0030154,GO:0045944,GO:0070062,GO:0003674,GO:0045600,GO:0071478,GO:0072719,GO:2001023	nucleus|cytosol|nucleoplasm|cell differentiation|positive regulation of transcription by RNA polymerase II|extracellular exosome|molecular_function|positive regulation of fat cell differentiation|cellular response to radiation|cellular response to cisplatin|regulation of response to drug
ADM	1.35e-71	0.456606	0.456	0.324	7.14e-67	C2	1.407	ENSG00000148926	133	protein_coding	adrenomedullin [Source:HGNC Symbol;Acc:HGNC:259]		GO:0005615,GO:0005737,GO:0005576,GO:0005179,GO:0006954,GO:0007186,GO:0007165,GO:0005102,GO:0007189,GO:0031623,GO:0097647,GO:0001570,GO:1990410,GO:0002031,GO:0031700,GO:0003073,GO:0010460,GO:0035809,GO:0045906,GO:2000184,GO:0001666,GO:0001843,GO:0002026,GO:0007204,GO:0007507,GO:0007565,GO:0007568,GO:0008209,GO:0008284,GO:0008285,GO:0009409,GO:0009611,GO:0010033,GO:0019933,GO:0031100,GO:0031102,GO:…	extracellular space|cytoplasm|extracellular region|hormone activity|inflammatory response|G protein-coupled receptor signaling pathway|signal transduction|signaling receptor binding|adenylate cyclase-activating G protein-coupled receptor signaling pathway|receptor internalization|amylin receptor signaling pathway|vasculogenesis|adrenomedullin receptor signaling pathway|G protein-coupled receptor …	path:hsa04270	Vascular smooth muscle contraction
ADM	6.55e-21	0.316165	0.509	0.356	3.47e-16	C3	1.43	ENSG00000148926	133	protein_coding	adrenomedullin [Source:HGNC Symbol;Acc:HGNC:259]		GO:0005615,GO:0005737,GO:0005576,GO:0005179,GO:0006954,GO:0007186,GO:0007165,GO:0005102,GO:0007189,GO:0031623,GO:0097647,GO:0001570,GO:1990410,GO:0002031,GO:0031700,GO:0003073,GO:0010460,GO:0035809,GO:0045906,GO:2000184,GO:0001666,GO:0001843,GO:0002026,GO:0007204,GO:0007507,GO:0007565,GO:0007568,GO:0008209,GO:0008284,GO:0008285,GO:0009409,GO:0009611,GO:0010033,GO:0019933,GO:0031100,GO:0031102,GO:…	extracellular space|cytoplasm|extracellular region|hormone activity|inflammatory response|G protein-coupled receptor signaling pathway|signal transduction|signaling receptor binding|adenylate cyclase-activating G protein-coupled receptor signaling pathway|receptor internalization|amylin receptor signaling pathway|vasculogenesis|adrenomedullin receptor signaling pathway|G protein-coupled receptor …	path:hsa04270	Vascular smooth muscle contraction
ADRM1	8.19e-84	0.057263	0.297	0.126	4.34e-79	C2	2.357	ENSG00000130706	11047	protein_coding	adhesion regulating molecule 1 [Source:HGNC Symbol;Acc:HGNC:15759]		GO:0005634,GO:0005737,GO:0005829,GO:0005654,GO:0005886,GO:0005515,GO:0000502,GO:0006368,GO:0006511,GO:0016579,GO:0043130,GO:0002020,GO:0043248,GO:0008541,GO:0061133,GO:0070628,GO:0010950	nucleus|cytoplasm|cytosol|nucleoplasm|plasma membrane|protein binding|proteasome complex|transcription elongation from RNA polymerase II promoter|ubiquitin-dependent protein catabolic process|protein deubiquitination|ubiquitin binding|protease binding|proteasome assembly|proteasome regulatory particle, lid subcomplex|endopeptidase activator activity|proteasome binding|positive regulation of endop…	path:hsa03050,path:hsa05169	Proteasome|Epstein-Barr virus infection
AEBP1	1.31e-81	0.470702	0.545	0.353	6.95e-77	C2	1.544	ENSG00000106624	165	protein_coding	AE binding protein 1 [Source:HGNC Symbol;Acc:HGNC:303]		GO:0005615,GO:0005634,GO:0005737,GO:0008270,GO:0003677,GO:0006508,GO:0005576,GO:0004181,GO:0005516,GO:0003714,GO:0001227,GO:0000122,GO:0070062,GO:0062023,GO:0005201,GO:0000977,GO:0005518,GO:0006518,GO:0016485,GO:0004180,GO:0006355,GO:1904026	extracellular space|nucleus|cytoplasm|zinc ion binding|DNA binding|proteolysis|extracellular region|metallocarboxypeptidase activity|calmodulin binding|transcription corepressor activity|DNA-binding transcription repressor activity, RNA polymerase II-specific|negative regulation of transcription by RNA polymerase II|extracellular exosome|collagen-containing extracellular matrix|extracellular matr…
AEBP1	2.34e-18	0.204566	0.653	0.404	1.24e-13	C5	1.616	ENSG00000106624	165	protein_coding	AE binding protein 1 [Source:HGNC Symbol;Acc:HGNC:303]		GO:0005615,GO:0005634,GO:0005737,GO:0008270,GO:0003677,GO:0006508,GO:0005576,GO:0004181,GO:0005516,GO:0003714,GO:0001227,GO:0000122,GO:0070062,GO:0062023,GO:0005201,GO:0000977,GO:0005518,GO:0006518,GO:0016485,GO:0004180,GO:0006355,GO:1904026	extracellular space|nucleus|cytoplasm|zinc ion binding|DNA binding|proteolysis|extracellular region|metallocarboxypeptidase activity|calmodulin binding|transcription corepressor activity|DNA-binding transcription repressor activity, RNA polymerase II-specific|negative regulation of transcription by RNA polymerase II|extracellular exosome|collagen-containing extracellular matrix|extracellular matr…
AFAP1	3.53e-79	0.202768	0.253	0.073	1.87e-74	C2	3.466	ENSG00000196526	60312	protein_coding	actin filament associated protein 1 [Source:HGNC Symbol;Acc:HGNC:24017]		GO:0005737,GO:0005829,GO:0003779,GO:0005925,GO:0015629,GO:0005856,GO:0009966,GO:0051493,GO:0017124,GO:0042169	cytoplasm|cytosol|actin binding|focal adhesion|actin cytoskeleton|cytoskeleton|regulation of signal transduction|regulation of cytoskeleton organization|SH3 domain binding|SH2 domain binding
AFF4	7.73e-67	0.0351481	0.279	0.402	4.09e-62	C1	0.694	ENSG00000072364	27125	protein_coding	AF4/FMR2 family member 4 [Source:HGNC Symbol;Acc:HGNC:17869]	AF-4	GO:0005634,GO:0001650,GO:0005515,GO:0006355,GO:0003700,GO:0005654,GO:0003690,GO:0006366,GO:0006368,GO:0008023,GO:0035327,GO:0032783,GO:0007286	nucleus|fibrillar center|protein binding|regulation of transcription, DNA-templated|DNA-binding transcription factor activity|nucleoplasm|double-stranded DNA binding|transcription by RNA polymerase II|transcription elongation from RNA polymerase II promoter|transcription elongation factor complex|transcriptionally active chromatin|ELL-EAF complex|spermatid development
AFF4	1.29e-05	0.0159006	0.349	0.35	0.685051	C3	0.997	ENSG00000072364	27125	protein_coding	AF4/FMR2 family member 4 [Source:HGNC Symbol;Acc:HGNC:17869]	AF-4	GO:0005634,GO:0001650,GO:0005515,GO:0006355,GO:0003700,GO:0005654,GO:0003690,GO:0006366,GO:0006368,GO:0008023,GO:0035327,GO:0032783,GO:0007286	nucleus|fibrillar center|protein binding|regulation of transcription, DNA-templated|DNA-binding transcription factor activity|nucleoplasm|double-stranded DNA binding|transcription by RNA polymerase II|transcription elongation from RNA polymerase II promoter|transcription elongation factor complex|transcriptionally active chromatin|ELL-EAF complex|spermatid development
AFF4	0.00141305	0.0198779	0.303	0.355	1	C4	0.854	ENSG00000072364	27125	protein_coding	AF4/FMR2 family member 4 [Source:HGNC Symbol;Acc:HGNC:17869]	AF-4	GO:0005634,GO:0001650,GO:0005515,GO:0006355,GO:0003700,GO:0005654,GO:0003690,GO:0006366,GO:0006368,GO:0008023,GO:0035327,GO:0032783,GO:0007286	nucleus|fibrillar center|protein binding|regulation of transcription, DNA-templated|DNA-binding transcription factor activity|nucleoplasm|double-stranded DNA binding|transcription by RNA polymerase II|transcription elongation from RNA polymerase II promoter|transcription elongation factor complex|transcriptionally active chromatin|ELL-EAF complex|spermatid development
AGAP3	1.28e-10	0.0746133	0.299	0.165	6.79e-06	C5	1.812	ENSG00000133612	116988	protein_coding	ArfGAP with GTPase domain, ankyrin repeat and PH domain 3 [Source:HGNC Symbol;Acc:HGNC:16923]		GO:0005634,GO:0005737,GO:0016020,GO:0046872,GO:0000166,GO:0007165,GO:0003924,GO:0005525,GO:0005096,GO:0043547,GO:0071944,GO:0043161,GO:0034614,GO:0031593,GO:0005515	nucleus|cytoplasm|membrane|metal ion binding|nucleotide binding|signal transduction|GTPase activity|GTP binding|GTPase activator activity|positive regulation of GTPase activity|cell periphery|proteasome-mediated ubiquitin-dependent protein catabolic process|cellular response to reactive oxygen species|polyubiquitin modification-dependent protein binding|protein binding	path:hsa04144	Endocytosis
AGFG1	1.06e-68	0.0944056	0.291	0.132	5.62e-64	C2	2.205	ENSG00000173744	3267	protein_coding	ArfGAP with FG repeats 1 [Source:HGNC Symbol;Acc:HGNC:5175]		GO:0051028,GO:0005634,GO:0043231,GO:0046872,GO:0003677,GO:0005096,GO:0043547,GO:0005515,GO:0007275,GO:0031410,GO:0030154,GO:0007283,GO:0005829,GO:0061024,GO:0005643,GO:0003723,GO:0001675,GO:0006406,GO:0007289,GO:0045109,GO:0042995,GO:0043025	mRNA transport|nucleus|intracellular membrane-bounded organelle|metal ion binding|DNA binding|GTPase activator activity|positive regulation of GTPase activity|protein binding|multicellular organism development|cytoplasmic vesicle|cell differentiation|spermatogenesis|cytosol|membrane organization|nuclear pore|RNA binding|acrosome assembly|mRNA export from nucleus|spermatid nucleus differentiation|…	path:hsa05164	Influenza A
AGO2	2.24e-13	0.1974	0.311	0.213	1.19e-08	C3	1.46	ENSG00000123908	27161	protein_coding	argonaute RISC catalytic component 2 [Source:HGNC Symbol;Acc:HGNC:3263]		GO:0045766,GO:0070062,GO:0000993,GO:0042985,GO:0045944,GO:0005737,GO:0005634,GO:0003676,GO:0003723,GO:0016020,GO:0003743,GO:0006412,GO:0046872,GO:0005654,GO:0006355,GO:0016787,GO:0030054,GO:0005515,GO:0004519,GO:0090502,GO:0004518,GO:0031047,GO:0006413,GO:0000932,GO:0016442,GO:0005829,GO:0006417,GO:0060213,GO:1900153,GO:0005845,GO:0060964,GO:1990904,GO:0008022,GO:0007223,GO:0045947,GO:0003725,GO:…	positive regulation of angiogenesis|extracellular exosome|RNA polymerase II complex binding|negative regulation of amyloid precursor protein biosynthetic process|positive regulation of transcription by RNA polymerase II|cytoplasm|nucleus|nucleic acid binding|RNA binding|membrane|translation initiation factor activity|translation|metal ion binding|nucleoplasm|regulation of transcription, DNA-templ…
AHCYL1	1.99e-74	0.20682	0.315	0.356	1.06e-69	C1	0.885	ENSG00000168710	10768	protein_coding	adenosylhomocysteinase like 1 [Source:HGNC Symbol;Acc:HGNC:344]		GO:0003723,GO:0005737,GO:0016020,GO:0005783,GO:0043231,GO:0016787,GO:0005829,GO:0004013,GO:0006378,GO:0006611,GO:0006730,GO:0010765,GO:0031440,GO:0032412,GO:0042045,GO:0044070,GO:0016324,GO:0005886,GO:0005515,GO:0042802,GO:0005789,GO:0070062,GO:1903779,GO:0033353,GO:0038166,GO:0051592	RNA binding|cytoplasm|membrane|endoplasmic reticulum|intracellular membrane-bounded organelle|hydrolase activity|cytosol|adenosylhomocysteinase activity|mRNA polyadenylation|protein export from nucleus|one-carbon metabolic process|positive regulation of sodium ion transport|regulation of mRNA 3'-end processing|regulation of ion transmembrane transporter activity|epithelial fluid transport|regulat…	path:hsa00270	Cysteine and methionine metabolism
AHCYL1	5.14e-13	0.23858	0.412	0.332	2.72e-08	C3	1.241	ENSG00000168710	10768	protein_coding	adenosylhomocysteinase like 1 [Source:HGNC Symbol;Acc:HGNC:344]		GO:0003723,GO:0005737,GO:0016020,GO:0005783,GO:0043231,GO:0016787,GO:0005829,GO:0004013,GO:0006378,GO:0006611,GO:0006730,GO:0010765,GO:0031440,GO:0032412,GO:0042045,GO:0044070,GO:0016324,GO:0005886,GO:0005515,GO:0042802,GO:0005789,GO:0070062,GO:1903779,GO:0033353,GO:0038166,GO:0051592	RNA binding|cytoplasm|membrane|endoplasmic reticulum|intracellular membrane-bounded organelle|hydrolase activity|cytosol|adenosylhomocysteinase activity|mRNA polyadenylation|protein export from nucleus|one-carbon metabolic process|positive regulation of sodium ion transport|regulation of mRNA 3'-end processing|regulation of ion transmembrane transporter activity|epithelial fluid transport|regulat…	path:hsa00270	Cysteine and methionine metabolism
AHDC1	5.11e-46	0.0463832	0.262	0.142	2.71e-41	C2	1.845	ENSG00000126705	27245	protein_coding	AT-hook DNA binding motif containing 1 [Source:HGNC Symbol;Acc:HGNC:25230]		GO:0003677	DNA binding
AHDC1	5.1e-05	0.0526312	0.258	0.178	1	C5	1.449	ENSG00000126705	27245	protein_coding	AT-hook DNA binding motif containing 1 [Source:HGNC Symbol;Acc:HGNC:25230]		GO:0003677	DNA binding
AHNAK	4.47e-74	0.23524	0.694	0.683	2.37e-69	C1	1.016	ENSG00000124942	79026	protein_coding	AHNAK nucleoprotein [Source:HGNC Symbol;Acc:HGNC:347]		GO:0005515,GO:0003723,GO:0005634,GO:0005737,GO:0016020,GO:0005829,GO:0005765,GO:0005886,GO:0045121,GO:0005925,GO:0045296,GO:0070062,GO:0042383,GO:0043484,GO:0030315,GO:0031982,GO:1901385,GO:0051259,GO:0044548,GO:0015629,GO:0043034,GO:0044291,GO:0097493	protein binding|RNA binding|nucleus|cytoplasm|membrane|cytosol|lysosomal membrane|plasma membrane|membrane raft|focal adhesion|cadherin binding|extracellular exosome|sarcolemma|regulation of RNA splicing|T-tubule|vesicle|regulation of voltage-gated calcium channel activity|protein complex oligomerization|S100 protein binding|actin cytoskeleton|costamere|cell-cell contact zone|structural molecule …
AHNAK	1.06e-24	0.392777	0.805	0.677	5.61e-20	C3	1.189	ENSG00000124942	79026	protein_coding	AHNAK nucleoprotein [Source:HGNC Symbol;Acc:HGNC:347]		GO:0005515,GO:0003723,GO:0005634,GO:0005737,GO:0016020,GO:0005829,GO:0005765,GO:0005886,GO:0045121,GO:0005925,GO:0045296,GO:0070062,GO:0042383,GO:0043484,GO:0030315,GO:0031982,GO:1901385,GO:0051259,GO:0044548,GO:0015629,GO:0043034,GO:0044291,GO:0097493	protein binding|RNA binding|nucleus|cytoplasm|membrane|cytosol|lysosomal membrane|plasma membrane|membrane raft|focal adhesion|cadherin binding|extracellular exosome|sarcolemma|regulation of RNA splicing|T-tubule|vesicle|regulation of voltage-gated calcium channel activity|protein complex oligomerization|S100 protein binding|actin cytoskeleton|costamere|cell-cell contact zone|structural molecule …
AHNAK	1.43e-06	0.176298	0.679	0.689	0.0756773	C4	0.985	ENSG00000124942	79026	protein_coding	AHNAK nucleoprotein [Source:HGNC Symbol;Acc:HGNC:347]		GO:0005515,GO:0003723,GO:0005634,GO:0005737,GO:0016020,GO:0005829,GO:0005765,GO:0005886,GO:0045121,GO:0005925,GO:0045296,GO:0070062,GO:0042383,GO:0043484,GO:0030315,GO:0031982,GO:1901385,GO:0051259,GO:0044548,GO:0015629,GO:0043034,GO:0044291,GO:0097493	protein binding|RNA binding|nucleus|cytoplasm|membrane|cytosol|lysosomal membrane|plasma membrane|membrane raft|focal adhesion|cadherin binding|extracellular exosome|sarcolemma|regulation of RNA splicing|T-tubule|vesicle|regulation of voltage-gated calcium channel activity|protein complex oligomerization|S100 protein binding|actin cytoskeleton|costamere|cell-cell contact zone|structural molecule …
AHR	1.93e-10	0.257259	0.263	0.227	1.02e-05	C4	1.159	ENSG00000106546	196	protein_coding	aryl hydrocarbon receptor [Source:HGNC Symbol;Acc:HGNC:348]	bHLH	GO:0005634,GO:0046983,GO:0006355,GO:0003677,GO:0003700,GO:0006805,GO:0009410,GO:0034751,GO:0005515,GO:0005737,GO:0005829,GO:0042803,GO:0030522,GO:0007049,GO:0048511,GO:0006915,GO:0032922,GO:0045893,GO:0045944,GO:0000981,GO:0000790,GO:0005654,GO:0006366,GO:0045892,GO:0046982,GO:0032991,GO:0051879,GO:0070888,GO:0019933,GO:0071320,GO:1904613,GO:0004879,GO:0009636,GO:1904322,GO:0008134,GO:0017025,GO:…	nucleus|protein dimerization activity|regulation of transcription, DNA-templated|DNA binding|DNA-binding transcription factor activity|xenobiotic metabolic process|response to xenobiotic stimulus|aryl hydrocarbon receptor complex|protein binding|cytoplasm|cytosol|protein homodimerization activity|intracellular receptor signaling pathway|cell cycle|rhythmic process|apoptotic process|circadian regu…	path:hsa04659,path:hsa04934	Th17 cell differentiation|Cushing syndrome
AHR	1.41e-09	0.146947	0.376	0.221	7.48e-05	C5	1.701	ENSG00000106546	196	protein_coding	aryl hydrocarbon receptor [Source:HGNC Symbol;Acc:HGNC:348]	bHLH	GO:0005634,GO:0046983,GO:0006355,GO:0003677,GO:0003700,GO:0006805,GO:0009410,GO:0034751,GO:0005515,GO:0005737,GO:0005829,GO:0042803,GO:0030522,GO:0007049,GO:0048511,GO:0006915,GO:0032922,GO:0045893,GO:0045944,GO:0000981,GO:0000790,GO:0005654,GO:0006366,GO:0045892,GO:0046982,GO:0032991,GO:0051879,GO:0070888,GO:0019933,GO:0071320,GO:1904613,GO:0004879,GO:0009636,GO:1904322,GO:0008134,GO:0017025,GO:…	nucleus|protein dimerization activity|regulation of transcription, DNA-templated|DNA binding|DNA-binding transcription factor activity|xenobiotic metabolic process|response to xenobiotic stimulus|aryl hydrocarbon receptor complex|protein binding|cytoplasm|cytosol|protein homodimerization activity|intracellular receptor signaling pathway|cell cycle|rhythmic process|apoptotic process|circadian regu…	path:hsa04659,path:hsa04934	Th17 cell differentiation|Cushing syndrome
AHSA1	1.24e-90	0.248781	0.436	0.195	6.59e-86	C2	2.236	ENSG00000100591	10598	protein_coding	activator of HSP90 ATPase activity 1 [Source:HGNC Symbol;Acc:HGNC:1189]		GO:0005829,GO:0032781,GO:0001671,GO:0051879,GO:0005737,GO:0005783,GO:0005515,GO:0051087,GO:0045296,GO:0070062	cytosol|positive regulation of ATPase activity|ATPase activator activity|Hsp90 protein binding|cytoplasm|endoplasmic reticulum|protein binding|chaperone binding|cadherin binding|extracellular exosome
AHSA2P	4.49e-75	0.185913	0.275	0.101	2.38e-70	C2	2.723	--	--	--	--	--	--	--	--	--
AHSA2P	3.65e-06	0.0807689	0.258	0.155	0.193525	C5	1.665	--	--	--	--	--	--	--	--	--
AIDA	1.47e-58	0.0207674	0.303	0.171	7.76e-54	C2	1.772	ENSG00000186063	64853	protein_coding	axin interactor, dorsalization associated [Source:HGNC Symbol;Acc:HGNC:25761]		GO:0005515,GO:0007275,GO:0016020,GO:0035091,GO:0005575,GO:0046329,GO:0009953,GO:0043496,GO:0019904,GO:0043254,GO:0043508,GO:0048264,GO:0005737	protein binding|multicellular organism development|membrane|phosphatidylinositol binding|cellular_component|negative regulation of JNK cascade|dorsal/ventral pattern formation|regulation of protein homodimerization activity|protein domain specific binding|regulation of protein complex assembly|negative regulation of JUN kinase activity|determination of ventral identity|cytoplasm
AIDA	1.26e-08	0.00862518	0.309	0.21	0.000668807	C5	1.471	ENSG00000186063	64853	protein_coding	axin interactor, dorsalization associated [Source:HGNC Symbol;Acc:HGNC:25761]		GO:0005515,GO:0007275,GO:0016020,GO:0035091,GO:0005575,GO:0046329,GO:0009953,GO:0043496,GO:0019904,GO:0043254,GO:0043508,GO:0048264,GO:0005737	protein binding|multicellular organism development|membrane|phosphatidylinositol binding|cellular_component|negative regulation of JNK cascade|dorsal/ventral pattern formation|regulation of protein homodimerization activity|protein domain specific binding|regulation of protein complex assembly|negative regulation of JUN kinase activity|determination of ventral identity|cytoplasm
AIMP1	3.43e-54	0.0132061	0.263	0.149	1.82e-49	C2	1.765	ENSG00000164022	9255	protein_coding	aminoacyl tRNA synthetase complex interacting multifunctional protein 1 [Source:HGNC Symbol;Acc:HGNC:10648]		GO:0003723,GO:0005634,GO:0005737,GO:0016020,GO:0006412,GO:0005829,GO:0005783,GO:0005794,GO:0005615,GO:0005515,GO:0005576,GO:0006915,GO:0005125,GO:0006954,GO:0000049,GO:0001525,GO:0009986,GO:0006935,GO:0007165,GO:0009611,GO:0006418,GO:0017101,GO:0051020,GO:0042803,GO:0001937,GO:0050900,GO:0007267,GO:0070094,GO:0048514,GO:0051607	RNA binding|nucleus|cytoplasm|membrane|translation|cytosol|endoplasmic reticulum|Golgi apparatus|extracellular space|protein binding|extracellular region|apoptotic process|cytokine activity|inflammatory response|tRNA binding|angiogenesis|cell surface|chemotaxis|signal transduction|response to wounding|tRNA aminoacylation for protein translation|aminoacyl-tRNA synthetase multienzyme complex|GTPase…
AK2	3.91e-94	0.156339	0.387	0.169	2.07e-89	C2	2.29	ENSG00000004455	204	protein_coding	adenylate kinase 2 [Source:HGNC Symbol;Acc:HGNC:362]		GO:0000166,GO:0005524,GO:0016301,GO:0016740,GO:0016310,GO:0005739,GO:0019205,GO:0006139,GO:0004017,GO:0016776,GO:0006172,GO:0046033,GO:0046034,GO:0046940,GO:0005758,GO:0036126,GO:0097226,GO:0070062,GO:0015949	nucleotide binding|ATP binding|kinase activity|transferase activity|phosphorylation|mitochondrion|nucleobase-containing compound kinase activity|nucleobase-containing compound metabolic process|adenylate kinase activity|phosphotransferase activity, phosphate group as acceptor|ADP biosynthetic process|AMP metabolic process|ATP metabolic process|nucleoside monophosphate phosphorylation|mitochondria…	path:hsa00230,path:hsa00730	Purine metabolism|Thiamine metabolism
AK2	9.12e-13	0.0158967	0.369	0.236	4.83e-08	C5	1.564	ENSG00000004455	204	protein_coding	adenylate kinase 2 [Source:HGNC Symbol;Acc:HGNC:362]		GO:0000166,GO:0005524,GO:0016301,GO:0016740,GO:0016310,GO:0005739,GO:0019205,GO:0006139,GO:0004017,GO:0016776,GO:0006172,GO:0046033,GO:0046034,GO:0046940,GO:0005758,GO:0036126,GO:0097226,GO:0070062,GO:0015949	nucleotide binding|ATP binding|kinase activity|transferase activity|phosphorylation|mitochondrion|nucleobase-containing compound kinase activity|nucleobase-containing compound metabolic process|adenylate kinase activity|phosphotransferase activity, phosphate group as acceptor|ADP biosynthetic process|AMP metabolic process|ATP metabolic process|nucleoside monophosphate phosphorylation|mitochondria…	path:hsa00230,path:hsa00730	Purine metabolism|Thiamine metabolism
AK3	1.29e-61	0.109223	0.213	0.267	6.83e-57	C1	0.798	ENSG00000147853	50808	protein_coding	adenylate kinase 3 [Source:HGNC Symbol;Acc:HGNC:17376]		GO:0000166,GO:0005524,GO:0016301,GO:0016740,GO:0016310,GO:0005739,GO:0005759,GO:0005525,GO:0005515,GO:0019205,GO:0006139,GO:0016776,GO:0006172,GO:0046033,GO:0046940,GO:0046039,GO:0007596,GO:0046899,GO:0046041,GO:0046051,GO:0004017	nucleotide binding|ATP binding|kinase activity|transferase activity|phosphorylation|mitochondrion|mitochondrial matrix|GTP binding|protein binding|nucleobase-containing compound kinase activity|nucleobase-containing compound metabolic process|phosphotransferase activity, phosphate group as acceptor|ADP biosynthetic process|AMP metabolic process|nucleoside monophosphate phosphorylation|GTP metabol…	path:hsa00230	Purine metabolism
AK3	2.69e-08	0.193021	0.296	0.24	0.00142531	C3	1.233	ENSG00000147853	50808	protein_coding	adenylate kinase 3 [Source:HGNC Symbol;Acc:HGNC:17376]		GO:0000166,GO:0005524,GO:0016301,GO:0016740,GO:0016310,GO:0005739,GO:0005759,GO:0005525,GO:0005515,GO:0019205,GO:0006139,GO:0016776,GO:0006172,GO:0046033,GO:0046940,GO:0046039,GO:0007596,GO:0046899,GO:0046041,GO:0046051,GO:0004017	nucleotide binding|ATP binding|kinase activity|transferase activity|phosphorylation|mitochondrion|mitochondrial matrix|GTP binding|protein binding|nucleobase-containing compound kinase activity|nucleobase-containing compound metabolic process|phosphotransferase activity, phosphate group as acceptor|ADP biosynthetic process|AMP metabolic process|nucleoside monophosphate phosphorylation|GTP metabol…	path:hsa00230	Purine metabolism
AKAP12	6.1e-214	0.902222	0.631	0.321	3.23e-209	C1	1.966	ENSG00000131016	9590	protein_coding	A-kinase anchoring protein 12 [Source:HGNC Symbol;Acc:HGNC:370]		GO:0005737,GO:0016020,GO:0005829,GO:0006605,GO:0007165,GO:0005886,GO:0007193,GO:0005856,GO:0005515,GO:0051018,GO:0005925,GO:0005516,GO:0005938,GO:0007186,GO:0010738,GO:0008179,GO:0010739,GO:0090036,GO:0032496,GO:0035733,GO:0042535,GO:0043116,GO:0050804,GO:0051602,GO:0051770,GO:0061870,GO:0070374,GO:0071347,GO:0071356,GO:1900143,GO:1904469,GO:0043025,GO:0098685	cytoplasm|membrane|cytosol|protein targeting|signal transduction|plasma membrane|adenylate cyclase-inhibiting G protein-coupled receptor signaling pathway|cytoskeleton|protein binding|protein kinase A binding|focal adhesion|calmodulin binding|cell cortex|G protein-coupled receptor signaling pathway|regulation of protein kinase A signaling|adenylate cyclase binding|positive regulation of protein k…
AKAP12	7.18e-12	0.0630174	0.553	0.442	3.81e-07	C3	1.251	ENSG00000131016	9590	protein_coding	A-kinase anchoring protein 12 [Source:HGNC Symbol;Acc:HGNC:370]		GO:0005737,GO:0016020,GO:0005829,GO:0006605,GO:0007165,GO:0005886,GO:0007193,GO:0005856,GO:0005515,GO:0051018,GO:0005925,GO:0005516,GO:0005938,GO:0007186,GO:0010738,GO:0008179,GO:0010739,GO:0090036,GO:0032496,GO:0035733,GO:0042535,GO:0043116,GO:0050804,GO:0051602,GO:0051770,GO:0061870,GO:0070374,GO:0071347,GO:0071356,GO:1900143,GO:1904469,GO:0043025,GO:0098685	cytoplasm|membrane|cytosol|protein targeting|signal transduction|plasma membrane|adenylate cyclase-inhibiting G protein-coupled receptor signaling pathway|cytoskeleton|protein binding|protein kinase A binding|focal adhesion|calmodulin binding|cell cortex|G protein-coupled receptor signaling pathway|regulation of protein kinase A signaling|adenylate cyclase binding|positive regulation of protein k…
AKAP13	1.34e-05	0.106785	0.408	0.393	0.711741	C3	1.038	ENSG00000170776	11214	protein_coding	A-kinase anchoring protein 13 [Source:HGNC Symbol;Acc:HGNC:371]		GO:0006468,GO:0035023,GO:0004691,GO:0005634,GO:0005737,GO:0016020,GO:0046872,GO:0005829,GO:0035556,GO:0005089,GO:0005515,GO:0007186,GO:0060348,GO:0005085,GO:0051056,GO:0007507,GO:0005938,GO:0017048,GO:0043123,GO:0030864,GO:0043065,GO:0060090,GO:0051018,GO:0035025,GO:0055007,GO:0005078,GO:0060297,GO:0071875,GO:0086023,GO:0043406,GO:0051168,GO:0061049,GO:1900169,GO:0005884,GO:0015629,GO:0048471	protein phosphorylation|regulation of Rho protein signal transduction|cAMP-dependent protein kinase activity|nucleus|cytoplasm|membrane|metal ion binding|cytosol|intracellular signal transduction|Rho guanyl-nucleotide exchange factor activity|protein binding|G protein-coupled receptor signaling pathway|bone development|guanyl-nucleotide exchange factor activity|regulation of small GTPase mediated…	path:hsa04928,path:hsa05163	Parathyroid hormone synthesis, secretion and action|Human cytomegalovirus infection
AKAP13	2.86e-06	0.207462	0.412	0.392	0.151522	C4	1.051	ENSG00000170776	11214	protein_coding	A-kinase anchoring protein 13 [Source:HGNC Symbol;Acc:HGNC:371]		GO:0006468,GO:0035023,GO:0004691,GO:0005634,GO:0005737,GO:0016020,GO:0046872,GO:0005829,GO:0035556,GO:0005089,GO:0005515,GO:0007186,GO:0060348,GO:0005085,GO:0051056,GO:0007507,GO:0005938,GO:0017048,GO:0043123,GO:0030864,GO:0043065,GO:0060090,GO:0051018,GO:0035025,GO:0055007,GO:0005078,GO:0060297,GO:0071875,GO:0086023,GO:0043406,GO:0051168,GO:0061049,GO:1900169,GO:0005884,GO:0015629,GO:0048471	protein phosphorylation|regulation of Rho protein signal transduction|cAMP-dependent protein kinase activity|nucleus|cytoplasm|membrane|metal ion binding|cytosol|intracellular signal transduction|Rho guanyl-nucleotide exchange factor activity|protein binding|G protein-coupled receptor signaling pathway|bone development|guanyl-nucleotide exchange factor activity|regulation of small GTPase mediated…	path:hsa04928,path:hsa05163	Parathyroid hormone synthesis, secretion and action|Human cytomegalovirus infection
AKAP13	2.37e-09	0.0713737	0.541	0.385	0.000125695	C5	1.405	ENSG00000170776	11214	protein_coding	A-kinase anchoring protein 13 [Source:HGNC Symbol;Acc:HGNC:371]		GO:0006468,GO:0035023,GO:0004691,GO:0005634,GO:0005737,GO:0016020,GO:0046872,GO:0005829,GO:0035556,GO:0005089,GO:0005515,GO:0007186,GO:0060348,GO:0005085,GO:0051056,GO:0007507,GO:0005938,GO:0017048,GO:0043123,GO:0030864,GO:0043065,GO:0060090,GO:0051018,GO:0035025,GO:0055007,GO:0005078,GO:0060297,GO:0071875,GO:0086023,GO:0043406,GO:0051168,GO:0061049,GO:1900169,GO:0005884,GO:0015629,GO:0048471	protein phosphorylation|regulation of Rho protein signal transduction|cAMP-dependent protein kinase activity|nucleus|cytoplasm|membrane|metal ion binding|cytosol|intracellular signal transduction|Rho guanyl-nucleotide exchange factor activity|protein binding|G protein-coupled receptor signaling pathway|bone development|guanyl-nucleotide exchange factor activity|regulation of small GTPase mediated…	path:hsa04928,path:hsa05163	Parathyroid hormone synthesis, secretion and action|Human cytomegalovirus infection
AKAP9	7.67e-62	0.185231	0.321	0.377	4.06e-57	C1	0.851	ENSG00000127914	10142	protein_coding	A-kinase anchoring protein 9 [Source:HGNC Symbol;Acc:HGNC:379]		GO:0060307,GO:0005737,GO:0005794,GO:0043231,GO:0005813,GO:0007165,GO:0003677,GO:0005856,GO:0005515,GO:0060090,GO:0005795,GO:0005815,GO:0015459,GO:0005801,GO:0005829,GO:0000086,GO:0010389,GO:0097711,GO:0033138,GO:0044325,GO:0061337,GO:0005102,GO:0007268,GO:0098978,GO:0060306,GO:0008076,GO:0034237,GO:0086091,GO:0071320,GO:0007020,GO:0098962,GO:1901018,GO:0031116,GO:0098909,GO:0051661,GO:1903358,GO:…	regulation of ventricular cardiac muscle cell membrane repolarization|cytoplasm|Golgi apparatus|intracellular membrane-bounded organelle|centrosome|signal transduction|DNA binding|cytoskeleton|protein binding|molecular adaptor activity|Golgi stack|microtubule organizing center|potassium channel regulator activity|cis-Golgi network|cytosol|G2/M transition of mitotic cell cycle|regulation of G2/M t…
AKIRIN1	1.33e-70	0.0242091	0.178	0.292	7.06e-66	C1	0.61	ENSG00000174574	79647	protein_coding	akirin 1 [Source:HGNC Symbol;Acc:HGNC:25744]		GO:0005634,GO:0005654,GO:0031965,GO:0005515,GO:0010592,GO:0010759,GO:0014839,GO:0045663,GO:1902723,GO:1902725	nucleus|nucleoplasm|nuclear membrane|protein binding|positive regulation of lamellipodium assembly|positive regulation of macrophage chemotaxis|myoblast migration involved in skeletal muscle regeneration|positive regulation of myoblast differentiation|negative regulation of skeletal muscle satellite cell proliferation|negative regulation of satellite cell differentiation
AKIRIN1	1.76e-07	0.184567	0.296	0.239	0.00934398	C3	1.238	ENSG00000174574	79647	protein_coding	akirin 1 [Source:HGNC Symbol;Acc:HGNC:25744]		GO:0005634,GO:0005654,GO:0031965,GO:0005515,GO:0010592,GO:0010759,GO:0014839,GO:0045663,GO:1902723,GO:1902725	nucleus|nucleoplasm|nuclear membrane|protein binding|positive regulation of lamellipodium assembly|positive regulation of macrophage chemotaxis|myoblast migration involved in skeletal muscle regeneration|positive regulation of myoblast differentiation|negative regulation of skeletal muscle satellite cell proliferation|negative regulation of satellite cell differentiation
AKIRIN2	6.42e-63	0.0522809	0.293	0.155	3.4e-58	C2	1.89	ENSG00000135334	55122	protein_coding	akirin 2 [Source:HGNC Symbol;Acc:HGNC:21407]		GO:0005634,GO:0005654,GO:0005515,GO:0007275,GO:0002376,GO:0045087,GO:0019899,GO:0017053,GO:0000122,GO:0008284,GO:0009792,GO:0010629,GO:0010950,GO:0032496,GO:0032755,GO:0045892,GO:0045944	nucleus|nucleoplasm|protein binding|multicellular organism development|immune system process|innate immune response|enzyme binding|transcriptional repressor complex|negative regulation of transcription by RNA polymerase II|positive regulation of cell population proliferation|embryo development ending in birth or egg hatching|negative regulation of gene expression|positive regulation of endopeptid…
AKIRIN2	2.93e-07	0.0393134	0.303	0.196	0.0155265	C5	1.546	ENSG00000135334	55122	protein_coding	akirin 2 [Source:HGNC Symbol;Acc:HGNC:21407]		GO:0005634,GO:0005654,GO:0005515,GO:0007275,GO:0002376,GO:0045087,GO:0019899,GO:0017053,GO:0000122,GO:0008284,GO:0009792,GO:0010629,GO:0010950,GO:0032496,GO:0032755,GO:0045892,GO:0045944	nucleus|nucleoplasm|protein binding|multicellular organism development|immune system process|innate immune response|enzyme binding|transcriptional repressor complex|negative regulation of transcription by RNA polymerase II|positive regulation of cell population proliferation|embryo development ending in birth or egg hatching|negative regulation of gene expression|positive regulation of endopeptid…
AKR1A1	5.52e-112	0.28159	0.4	0.136	2.92e-107	C2	2.941	ENSG00000117448	10327	protein_coding	aldo-keto reductase family 1 member A1 [Source:HGNC Symbol;Acc:HGNC:380]		GO:0005737,GO:0016020,GO:0016491,GO:0055114,GO:0005615,GO:0005829,GO:0005886,GO:0005515,GO:0022900,GO:0070062,GO:0016324,GO:0004032,GO:0008106,GO:0047655,GO:0009055,GO:1901687,GO:0006081,GO:0044597,GO:0044598,GO:0110095,GO:0019640,GO:0004033,GO:0047939,GO:0047941,GO:0006006,GO:0019853,GO:0042840,GO:0046185,GO:0045202	cytoplasm|membrane|oxidoreductase activity|oxidation-reduction process|extracellular space|cytosol|plasma membrane|protein binding|electron transport chain|extracellular exosome|apical plasma membrane|alditol:NADP+ 1-oxidoreductase activity|alcohol dehydrogenase (NADP+) activity|allyl-alcohol dehydrogenase activity|electron transfer activity|glutathione derivative biosynthetic process|cellular al…	path:hsa00010,path:hsa00040,path:hsa00561	Glycolysis / Gluconeogenesis|Pentose and glucuronate interconversions|Glycerolipid metabolism
AKR1A1	1.56e-10	0.103891	0.373	0.217	8.27e-06	C5	1.719	ENSG00000117448	10327	protein_coding	aldo-keto reductase family 1 member A1 [Source:HGNC Symbol;Acc:HGNC:380]		GO:0005737,GO:0016020,GO:0016491,GO:0055114,GO:0005615,GO:0005829,GO:0005886,GO:0005515,GO:0022900,GO:0070062,GO:0016324,GO:0004032,GO:0008106,GO:0047655,GO:0009055,GO:1901687,GO:0006081,GO:0044597,GO:0044598,GO:0110095,GO:0019640,GO:0004033,GO:0047939,GO:0047941,GO:0006006,GO:0019853,GO:0042840,GO:0046185,GO:0045202	cytoplasm|membrane|oxidoreductase activity|oxidation-reduction process|extracellular space|cytosol|plasma membrane|protein binding|electron transport chain|extracellular exosome|apical plasma membrane|alditol:NADP+ 1-oxidoreductase activity|alcohol dehydrogenase (NADP+) activity|allyl-alcohol dehydrogenase activity|electron transfer activity|glutathione derivative biosynthetic process|cellular al…	path:hsa00010,path:hsa00040,path:hsa00561	Glycolysis / Gluconeogenesis|Pentose and glucuronate interconversions|Glycerolipid metabolism
AKT1	1.73e-69	0.131624	0.326	0.153	9.18e-65	C2	2.131	ENSG00000142208	207	protein_coding	AKT serine/threonine kinase 1 [Source:HGNC Symbol;Acc:HGNC:391]		GO:0010628,GO:1900087,GO:0046326,GO:1903078,GO:0051091,GO:0001934,GO:0045600,GO:0010507,GO:0032869,GO:0006469,GO:0005634,GO:0005737,GO:0016020,GO:0000166,GO:0004672,GO:0004674,GO:0005524,GO:0016301,GO:0016740,GO:0006468,GO:0016310,GO:0043066,GO:0005829,GO:0042803,GO:0005886,GO:0015630,GO:0005515,GO:0007165,GO:0006915,GO:0005975,GO:0007275,GO:0060416,GO:0030154,GO:0008643,GO:0042802,GO:0005516,GO:…	positive regulation of gene expression|positive regulation of G1/S transition of mitotic cell cycle|positive regulation of glucose import|positive regulation of protein localization to plasma membrane|positive regulation of DNA-binding transcription factor activity|positive regulation of protein phosphorylation|positive regulation of fat cell differentiation|negative regulation of autophagy|cellu…	path:hsa01521,path:hsa01522,path:hsa01524,path:hsa04010,path:hsa04012,path:hsa04014,path:hsa04015,path:hsa04022,path:hsa04024,path:hsa04062,path:hsa04066,path:hsa04068,path:hsa04071,path:hsa04072,path:hsa04140,path:hsa04150,path:hsa04151,path:hsa04152,path:hsa04210,path:hsa04211,path:hsa04213,path:hsa04218,path:hsa04261,path:hsa04370,path:hsa04371,path:hsa04380,path:hsa04510,path:hsa04550,path:hs…	EGFR tyrosine kinase inhibitor resistance|Endocrine resistance|Platinum drug resistance|MAPK signaling pathway|ErbB signaling pathway|Ras signaling pathway|Rap1 signaling pathway|cGMP-PKG signaling pathway|cAMP signaling pathway|Chemokine signaling pathway|HIF-1 signaling pathway|FoxO signaling pathway|Sphingolipid signaling pathway|Phospholipase D signaling pathway|Autophagy - animal|mTOR signal…
AKT2	8.43e-75	0.0666481	0.347	0.183	4.47e-70	C2	1.896	ENSG00000105221	208	protein_coding	AKT serine/threonine kinase 2 [Source:HGNC Symbol;Acc:HGNC:392]		GO:0046326,GO:0030335,GO:0032869,GO:0005634,GO:0005737,GO:0016020,GO:0043231,GO:0046872,GO:0000166,GO:0004672,GO:0004674,GO:0005524,GO:0016301,GO:0016740,GO:0006468,GO:0016310,GO:0043066,GO:0005829,GO:0005886,GO:0005515,GO:0007165,GO:0006915,GO:0005975,GO:0007275,GO:0008643,GO:0005768,GO:0005769,GO:0035556,GO:0006006,GO:0005654,GO:0045444,GO:0001934,GO:0005938,GO:0032587,GO:0006417,GO:0090314,GO:…	positive regulation of glucose import|positive regulation of cell migration|cellular response to insulin stimulus|nucleus|cytoplasm|membrane|intracellular membrane-bounded organelle|metal ion binding|nucleotide binding|protein kinase activity|protein serine/threonine kinase activity|ATP binding|kinase activity|transferase activity|protein phosphorylation|phosphorylation|negative regulation of apo…	path:hsa01521,path:hsa01522,path:hsa01524,path:hsa04010,path:hsa04012,path:hsa04014,path:hsa04015,path:hsa04022,path:hsa04024,path:hsa04062,path:hsa04066,path:hsa04068,path:hsa04071,path:hsa04072,path:hsa04140,path:hsa04150,path:hsa04151,path:hsa04152,path:hsa04210,path:hsa04211,path:hsa04213,path:hsa04218,path:hsa04261,path:hsa04370,path:hsa04371,path:hsa04380,path:hsa04510,path:hsa04550,path:hs…	EGFR tyrosine kinase inhibitor resistance|Endocrine resistance|Platinum drug resistance|MAPK signaling pathway|ErbB signaling pathway|Ras signaling pathway|Rap1 signaling pathway|cGMP-PKG signaling pathway|cAMP signaling pathway|Chemokine signaling pathway|HIF-1 signaling pathway|FoxO signaling pathway|Sphingolipid signaling pathway|Phospholipase D signaling pathway|Autophagy - animal|mTOR signal…
AKT2	2.41e-07	0.015125	0.334	0.233	0.0127633	C5	1.433	ENSG00000105221	208	protein_coding	AKT serine/threonine kinase 2 [Source:HGNC Symbol;Acc:HGNC:392]		GO:0046326,GO:0030335,GO:0032869,GO:0005634,GO:0005737,GO:0016020,GO:0043231,GO:0046872,GO:0000166,GO:0004672,GO:0004674,GO:0005524,GO:0016301,GO:0016740,GO:0006468,GO:0016310,GO:0043066,GO:0005829,GO:0005886,GO:0005515,GO:0007165,GO:0006915,GO:0005975,GO:0007275,GO:0008643,GO:0005768,GO:0005769,GO:0035556,GO:0006006,GO:0005654,GO:0045444,GO:0001934,GO:0005938,GO:0032587,GO:0006417,GO:0090314,GO:…	positive regulation of glucose import|positive regulation of cell migration|cellular response to insulin stimulus|nucleus|cytoplasm|membrane|intracellular membrane-bounded organelle|metal ion binding|nucleotide binding|protein kinase activity|protein serine/threonine kinase activity|ATP binding|kinase activity|transferase activity|protein phosphorylation|phosphorylation|negative regulation of apo…	path:hsa01521,path:hsa01522,path:hsa01524,path:hsa04010,path:hsa04012,path:hsa04014,path:hsa04015,path:hsa04022,path:hsa04024,path:hsa04062,path:hsa04066,path:hsa04068,path:hsa04071,path:hsa04072,path:hsa04140,path:hsa04150,path:hsa04151,path:hsa04152,path:hsa04210,path:hsa04211,path:hsa04213,path:hsa04218,path:hsa04261,path:hsa04370,path:hsa04371,path:hsa04380,path:hsa04510,path:hsa04550,path:hs…	EGFR tyrosine kinase inhibitor resistance|Endocrine resistance|Platinum drug resistance|MAPK signaling pathway|ErbB signaling pathway|Ras signaling pathway|Rap1 signaling pathway|cGMP-PKG signaling pathway|cAMP signaling pathway|Chemokine signaling pathway|HIF-1 signaling pathway|FoxO signaling pathway|Sphingolipid signaling pathway|Phospholipase D signaling pathway|Autophagy - animal|mTOR signal…
AL022718.1	2.81e-138	0.362594	0.784	0.783	1.49e-133	C1	1.001	--	--	--	--	--	--	--	--	--
AL031727.1	5.37e-200	0.541374	0.743	0.697	2.85e-195	C1	1.066	--	--	--	--	--	--	--	--	--
AL035078.1	5.24e-92	0.0338022	0.138	0.27	2.78e-87	C1	0.511	ENSG00000254584	--	lncRNA	novel transcript
AL035398.1	1.23e-172	0.536763	0.281	0.161	6.5e-168	C1	1.745	--	--	--	--	--	--	--	--	--
AL049873.1	8.14e-236	0.679079	0.442	0.316	4.31e-231	C1	1.399	--	--	--	--	--	--	--	--	--
AL049873.1	3.86e-16	0.0281352	0.325	0.373	2.04e-11	C3	0.871	--	--	--	--	--	--	--	--	--
AL109741.2	5.27e-273	0.761442	0.452	0.301	2.79e-268	C1	1.502	--	--	--	--	--	--	--	--	--
AL109741.2	3.76e-19	0.0585794	0.366	0.365	1.99e-14	C3	1.003	--	--	--	--	--	--	--	--	--
AL122020.1	7.06e-120	0.280842	0.29	0.31	3.74e-115	C1	0.935	--	--	--	--	--	--	--	--	--
AL136380.1	2.07e-96	0.192641	0.271	0.339	1.1e-91	C1	0.799	--	--	--	--	--	--	--	--	--
AL161909.1	1.28e-274	0.777485	0.474	0.279	6.79e-270	C1	1.699	--	--	--	--	--	--	--	--	--
AL355032.1	2.85e-188	0.55407	0.322	0.216	1.51e-183	C1	1.491	--	--	--	--	--	--	--	--	--
AL355309.1	4.51e-120	0.143348	0.404	0.528	2.39e-115	C1	0.765	--	--	--	--	--	--	--	--	--
AL355309.1	3.41e-118	0.00775603	0.621	0.401	1.81e-113	C2	1.549	--	--	--	--	--	--	--	--	--
AL355309.1	2.41e-06	0.00164416	0.586	0.469	0.127634	C5	1.249	--	--	--	--	--	--	--	--	--
AL358472.1	0	0.959753	0.603	0.372	0	C1	1.621	--	--	--	--	--	--	--	--	--
AL358472.1	2.03e-24	0.0261714	0.5	0.467	1.08e-19	C3	1.071	--	--	--	--	--	--	--	--	--
AL450405.1	4.27e-179	0.65074	0.535	0.353	2.26e-174	C1	1.516	--	--	--	--	--	--	--	--	--
AL450405.1	3.54e-09	0.00144009	0.441	0.429	0.000187383	C3	1.028	--	--	--	--	--	--	--	--	--
AL450998.1	4.54e-159	0.468819	0.266	0.179	2.4e-154	C1	1.486	--	--	--	--	--	--	--	--	--
AL590867.2	4.03e-244	0.678688	0.666	0.584	2.14e-239	C1	1.14	--	--	--	--	--	--	--	--	--
AL590867.2	1.58e-14	0.0435182	0.621	0.618	8.36e-10	C3	1.005	--	--	--	--	--	--	--	--	--
ALDH1A1	6.92e-49	0.317067	0.296	0.203	3.66e-44	C1	1.458	ENSG00000165092	216	protein_coding	aldehyde dehydrogenase 1 family member A1 [Source:HGNC Symbol;Acc:HGNC:402]		GO:0005737,GO:0000166,GO:0005829,GO:0016491,GO:0055114,GO:0043547,GO:0016620,GO:0005096,GO:0070062,GO:0004029,GO:0120163,GO:0006081,GO:0001758,GO:0001523,GO:0042572,GO:0006069,GO:0005497,GO:0018479,GO:0051287,GO:0061624	cytoplasm|nucleotide binding|cytosol|oxidoreductase activity|oxidation-reduction process|positive regulation of GTPase activity|oxidoreductase activity, acting on the aldehyde or oxo group of donors, NAD or NADP as acceptor|GTPase activator activity|extracellular exosome|aldehyde dehydrogenase (NAD) activity|negative regulation of cold-induced thermogenesis|cellular aldehyde metabolic process|ret…	path:hsa00830	Retinol metabolism
ALDH1A1	2.59e-48	0.609133	0.531	0.215	1.37e-43	C3	2.47	ENSG00000165092	216	protein_coding	aldehyde dehydrogenase 1 family member A1 [Source:HGNC Symbol;Acc:HGNC:402]		GO:0005737,GO:0000166,GO:0005829,GO:0016491,GO:0055114,GO:0043547,GO:0016620,GO:0005096,GO:0070062,GO:0004029,GO:0120163,GO:0006081,GO:0001758,GO:0001523,GO:0042572,GO:0006069,GO:0005497,GO:0018479,GO:0051287,GO:0061624	cytoplasm|nucleotide binding|cytosol|oxidoreductase activity|oxidation-reduction process|positive regulation of GTPase activity|oxidoreductase activity, acting on the aldehyde or oxo group of donors, NAD or NADP as acceptor|GTPase activator activity|extracellular exosome|aldehyde dehydrogenase (NAD) activity|negative regulation of cold-induced thermogenesis|cellular aldehyde metabolic process|ret…	path:hsa00830	Retinol metabolism
ALDH1A1	2.62e-12	0.00909215	0.36	0.235	1.39e-07	C5	1.532	ENSG00000165092	216	protein_coding	aldehyde dehydrogenase 1 family member A1 [Source:HGNC Symbol;Acc:HGNC:402]		GO:0005737,GO:0000166,GO:0005829,GO:0016491,GO:0055114,GO:0043547,GO:0016620,GO:0005096,GO:0070062,GO:0004029,GO:0120163,GO:0006081,GO:0001758,GO:0001523,GO:0042572,GO:0006069,GO:0005497,GO:0018479,GO:0051287,GO:0061624	cytoplasm|nucleotide binding|cytosol|oxidoreductase activity|oxidation-reduction process|positive regulation of GTPase activity|oxidoreductase activity, acting on the aldehyde or oxo group of donors, NAD or NADP as acceptor|GTPase activator activity|extracellular exosome|aldehyde dehydrogenase (NAD) activity|negative regulation of cold-induced thermogenesis|cellular aldehyde metabolic process|ret…	path:hsa00830	Retinol metabolism
ALDH1A3	1.47e-112	0.518036	0.446	0.161	7.81e-108	C2	2.77	ENSG00000184254	220	protein_coding	aldehyde dehydrogenase 1 family member A3 [Source:HGNC Symbol;Acc:HGNC:409]		GO:0005634,GO:0005829,GO:0055114,GO:0016491,GO:0005737,GO:0005886,GO:0042803,GO:0016620,GO:0004029,GO:0004030,GO:0070324,GO:0070403,GO:0002072,GO:0002138,GO:0007626,GO:0021768,GO:0031076,GO:0042472,GO:0042573,GO:0043065,GO:0043584,GO:0048048,GO:0050885,GO:0060013,GO:0060166,GO:0060324,GO:0070384,GO:0070062,GO:0051289,GO:0001758,GO:0042572,GO:0042574	nucleus|cytosol|oxidation-reduction process|oxidoreductase activity|cytoplasm|plasma membrane|protein homodimerization activity|oxidoreductase activity, acting on the aldehyde or oxo group of donors, NAD or NADP as acceptor|aldehyde dehydrogenase (NAD) activity|aldehyde dehydrogenase [NAD(P)+] activity|thyroid hormone binding|NAD+ binding|optic cup morphogenesis involved in camera-type eye develo…	path:hsa00010,path:hsa00340,path:hsa00350,path:hsa00360,path:hsa00410,path:hsa00980,path:hsa00982,path:hsa05204	Glycolysis / Gluconeogenesis|Histidine metabolism|Tyrosine metabolism|Phenylalanine metabolism|beta-Alanine metabolism|Metabolism of xenobiotics by cytochrome P450|Drug metabolism - cytochrome P450|Chemical carcinogenesis
ALDH1A3	5.32e-23	0.734195	0.395	0.246	2.82e-18	C3	1.606	ENSG00000184254	220	protein_coding	aldehyde dehydrogenase 1 family member A3 [Source:HGNC Symbol;Acc:HGNC:409]		GO:0005634,GO:0005829,GO:0055114,GO:0016491,GO:0005737,GO:0005886,GO:0042803,GO:0016620,GO:0004029,GO:0004030,GO:0070324,GO:0070403,GO:0002072,GO:0002138,GO:0007626,GO:0021768,GO:0031076,GO:0042472,GO:0042573,GO:0043065,GO:0043584,GO:0048048,GO:0050885,GO:0060013,GO:0060166,GO:0060324,GO:0070384,GO:0070062,GO:0051289,GO:0001758,GO:0042572,GO:0042574	nucleus|cytosol|oxidation-reduction process|oxidoreductase activity|cytoplasm|plasma membrane|protein homodimerization activity|oxidoreductase activity, acting on the aldehyde or oxo group of donors, NAD or NADP as acceptor|aldehyde dehydrogenase (NAD) activity|aldehyde dehydrogenase [NAD(P)+] activity|thyroid hormone binding|NAD+ binding|optic cup morphogenesis involved in camera-type eye develo…	path:hsa00010,path:hsa00340,path:hsa00350,path:hsa00360,path:hsa00410,path:hsa00980,path:hsa00982,path:hsa05204	Glycolysis / Gluconeogenesis|Histidine metabolism|Tyrosine metabolism|Phenylalanine metabolism|beta-Alanine metabolism|Metabolism of xenobiotics by cytochrome P450|Drug metabolism - cytochrome P450|Chemical carcinogenesis
ALDH1A3	1.14e-32	0.342134	0.551	0.24	6.06e-28	C5	2.296	ENSG00000184254	220	protein_coding	aldehyde dehydrogenase 1 family member A3 [Source:HGNC Symbol;Acc:HGNC:409]		GO:0005634,GO:0005829,GO:0055114,GO:0016491,GO:0005737,GO:0005886,GO:0042803,GO:0016620,GO:0004029,GO:0004030,GO:0070324,GO:0070403,GO:0002072,GO:0002138,GO:0007626,GO:0021768,GO:0031076,GO:0042472,GO:0042573,GO:0043065,GO:0043584,GO:0048048,GO:0050885,GO:0060013,GO:0060166,GO:0060324,GO:0070384,GO:0070062,GO:0051289,GO:0001758,GO:0042572,GO:0042574	nucleus|cytosol|oxidation-reduction process|oxidoreductase activity|cytoplasm|plasma membrane|protein homodimerization activity|oxidoreductase activity, acting on the aldehyde or oxo group of donors, NAD or NADP as acceptor|aldehyde dehydrogenase (NAD) activity|aldehyde dehydrogenase [NAD(P)+] activity|thyroid hormone binding|NAD+ binding|optic cup morphogenesis involved in camera-type eye develo…	path:hsa00010,path:hsa00340,path:hsa00350,path:hsa00360,path:hsa00410,path:hsa00980,path:hsa00982,path:hsa05204	Glycolysis / Gluconeogenesis|Histidine metabolism|Tyrosine metabolism|Phenylalanine metabolism|beta-Alanine metabolism|Metabolism of xenobiotics by cytochrome P450|Drug metabolism - cytochrome P450|Chemical carcinogenesis
ALDH2	1.32e-51	0.0381657	0.165	0.254	6.99e-47	C1	0.65	ENSG00000111275	217	protein_coding	aldehyde dehydrogenase 2 family member [Source:HGNC Symbol;Acc:HGNC:404]		GO:0016491,GO:0055114,GO:0005739,GO:0005759,GO:0016620,GO:0022900,GO:0070062,GO:0004029,GO:0005975,GO:0009055,GO:0006069,GO:0051287,GO:0004030,GO:0043878,GO:0006066,GO:0006068	oxidoreductase activity|oxidation-reduction process|mitochondrion|mitochondrial matrix|oxidoreductase activity, acting on the aldehyde or oxo group of donors, NAD or NADP as acceptor|electron transport chain|extracellular exosome|aldehyde dehydrogenase (NAD) activity|carbohydrate metabolic process|electron transfer activity|ethanol oxidation|NAD binding|aldehyde dehydrogenase [NAD(P)+] activity|g…	path:hsa00010,path:hsa00053,path:hsa00071,path:hsa00280,path:hsa00310,path:hsa00330,path:hsa00340,path:hsa00380,path:hsa00410,path:hsa00561,path:hsa00620	Glycolysis / Gluconeogenesis|Ascorbate and aldarate metabolism|Fatty acid degradation|Valine, leucine and isoleucine degradation|Lysine degradation|Arginine and proline metabolism|Histidine metabolism|Tryptophan metabolism|beta-Alanine metabolism|Glycerolipid metabolism|Pyruvate metabolism
ALDH2	1.89e-08	0.18824	0.274	0.211	0.000999375	C3	1.299	ENSG00000111275	217	protein_coding	aldehyde dehydrogenase 2 family member [Source:HGNC Symbol;Acc:HGNC:404]		GO:0016491,GO:0055114,GO:0005739,GO:0005759,GO:0016620,GO:0022900,GO:0070062,GO:0004029,GO:0005975,GO:0009055,GO:0006069,GO:0051287,GO:0004030,GO:0043878,GO:0006066,GO:0006068	oxidoreductase activity|oxidation-reduction process|mitochondrion|mitochondrial matrix|oxidoreductase activity, acting on the aldehyde or oxo group of donors, NAD or NADP as acceptor|electron transport chain|extracellular exosome|aldehyde dehydrogenase (NAD) activity|carbohydrate metabolic process|electron transfer activity|ethanol oxidation|NAD binding|aldehyde dehydrogenase [NAD(P)+] activity|g…	path:hsa00010,path:hsa00053,path:hsa00071,path:hsa00280,path:hsa00310,path:hsa00330,path:hsa00340,path:hsa00380,path:hsa00410,path:hsa00561,path:hsa00620	Glycolysis / Gluconeogenesis|Ascorbate and aldarate metabolism|Fatty acid degradation|Valine, leucine and isoleucine degradation|Lysine degradation|Arginine and proline metabolism|Histidine metabolism|Tryptophan metabolism|beta-Alanine metabolism|Glycerolipid metabolism|Pyruvate metabolism
ALDH2	1.51e-17	0.311849	0.433	0.203	7.99e-13	C5	2.133	ENSG00000111275	217	protein_coding	aldehyde dehydrogenase 2 family member [Source:HGNC Symbol;Acc:HGNC:404]		GO:0016491,GO:0055114,GO:0005739,GO:0005759,GO:0016620,GO:0022900,GO:0070062,GO:0004029,GO:0005975,GO:0009055,GO:0006069,GO:0051287,GO:0004030,GO:0043878,GO:0006066,GO:0006068	oxidoreductase activity|oxidation-reduction process|mitochondrion|mitochondrial matrix|oxidoreductase activity, acting on the aldehyde or oxo group of donors, NAD or NADP as acceptor|electron transport chain|extracellular exosome|aldehyde dehydrogenase (NAD) activity|carbohydrate metabolic process|electron transfer activity|ethanol oxidation|NAD binding|aldehyde dehydrogenase [NAD(P)+] activity|g…	path:hsa00010,path:hsa00053,path:hsa00071,path:hsa00280,path:hsa00310,path:hsa00330,path:hsa00340,path:hsa00380,path:hsa00410,path:hsa00561,path:hsa00620	Glycolysis / Gluconeogenesis|Ascorbate and aldarate metabolism|Fatty acid degradation|Valine, leucine and isoleucine degradation|Lysine degradation|Arginine and proline metabolism|Histidine metabolism|Tryptophan metabolism|beta-Alanine metabolism|Glycerolipid metabolism|Pyruvate metabolism
ALKBH5	4.41e-62	0.0236173	0.391	0.256	2.34e-57	C2	1.527	ENSG00000091542	54890	protein_coding	alkB homolog 5, RNA demethylase [Source:HGNC Symbol;Acc:HGNC:25996]		GO:0003723,GO:0006397,GO:0005634,GO:0016607,GO:0005794,GO:0046872,GO:0005829,GO:0005654,GO:0016491,GO:0055114,GO:0051213,GO:0030154,GO:0006406,GO:0007283,GO:0035515,GO:0035553,GO:0016706,GO:0001666,GO:0006307,GO:1990931,GO:0043488	RNA binding|mRNA processing|nucleus|nuclear speck|Golgi apparatus|metal ion binding|cytosol|nucleoplasm|oxidoreductase activity|oxidation-reduction process|dioxygenase activity|cell differentiation|mRNA export from nucleus|spermatogenesis|oxidative RNA demethylase activity|oxidative single-stranded RNA demethylation|2-oxoglutarate-dependent dioxygenase activity|response to hypoxia|DNA dealkylatio…
ALKBH5	3.86e-06	0.0291092	0.292	0.303	0.20442	C3	0.964	ENSG00000091542	54890	protein_coding	alkB homolog 5, RNA demethylase [Source:HGNC Symbol;Acc:HGNC:25996]		GO:0003723,GO:0006397,GO:0005634,GO:0016607,GO:0005794,GO:0046872,GO:0005829,GO:0005654,GO:0016491,GO:0055114,GO:0051213,GO:0030154,GO:0006406,GO:0007283,GO:0035515,GO:0035553,GO:0016706,GO:0001666,GO:0006307,GO:1990931,GO:0043488	RNA binding|mRNA processing|nucleus|nuclear speck|Golgi apparatus|metal ion binding|cytosol|nucleoplasm|oxidoreductase activity|oxidation-reduction process|dioxygenase activity|cell differentiation|mRNA export from nucleus|spermatogenesis|oxidative RNA demethylase activity|oxidative single-stranded RNA demethylation|2-oxoglutarate-dependent dioxygenase activity|response to hypoxia|DNA dealkylatio…
ALKBH5	0.000125476	0.0376523	0.253	0.307	1	C4	0.824	ENSG00000091542	54890	protein_coding	alkB homolog 5, RNA demethylase [Source:HGNC Symbol;Acc:HGNC:25996]		GO:0003723,GO:0006397,GO:0005634,GO:0016607,GO:0005794,GO:0046872,GO:0005829,GO:0005654,GO:0016491,GO:0055114,GO:0051213,GO:0030154,GO:0006406,GO:0007283,GO:0035515,GO:0035553,GO:0016706,GO:0001666,GO:0006307,GO:1990931,GO:0043488	RNA binding|mRNA processing|nucleus|nuclear speck|Golgi apparatus|metal ion binding|cytosol|nucleoplasm|oxidoreductase activity|oxidation-reduction process|dioxygenase activity|cell differentiation|mRNA export from nucleus|spermatogenesis|oxidative RNA demethylase activity|oxidative single-stranded RNA demethylation|2-oxoglutarate-dependent dioxygenase activity|response to hypoxia|DNA dealkylatio…
ALYREF	2.72e-89	0.0039702	0.362	0.204	1.44e-84	C2	1.775	ENSG00000183684	10189	protein_coding	Aly/REF export factor [Source:HGNC Symbol;Acc:HGNC:19071]		GO:0003676,GO:0003723,GO:0016607	nucleic acid binding|RNA binding|nuclear speck	path:hsa03013,path:hsa03015,path:hsa03040,path:hsa05168	RNA transport|mRNA surveillance pathway|Spliceosome|Herpes simplex infection
ALYREF	2.78e-11	0.171882	0.263	0.258	1.48e-06	C3	1.019	ENSG00000183684	10189	protein_coding	Aly/REF export factor [Source:HGNC Symbol;Acc:HGNC:19071]		GO:0003676,GO:0003723,GO:0016607	nucleic acid binding|RNA binding|nuclear speck	path:hsa03013,path:hsa03015,path:hsa03040,path:hsa05168	RNA transport|mRNA surveillance pathway|Spliceosome|Herpes simplex infection
AMD1	9.15e-147	0.551411	0.594	0.497	4.85e-142	C1	1.195	ENSG00000123505	262	protein_coding	adenosylmethionine decarboxylase 1 [Source:HGNC Symbol;Acc:HGNC:457]		GO:0004014,GO:0006597,GO:0008295,GO:0016829,GO:0016831,GO:0005829,GO:0006596,GO:0006595,GO:0019810,GO:0006557,GO:0046500	adenosylmethionine decarboxylase activity|spermine biosynthetic process|spermidine biosynthetic process|lyase activity|carboxy-lyase activity|cytosol|polyamine biosynthetic process|polyamine metabolic process|putrescine binding|S-adenosylmethioninamine biosynthetic process|S-adenosylmethionine metabolic process	path:hsa00270,path:hsa00330	Cysteine and methionine metabolism|Arginine and proline metabolism
AMD1	3.31e-28	0.341481	0.691	0.523	1.75e-23	C3	1.321	ENSG00000123505	262	protein_coding	adenosylmethionine decarboxylase 1 [Source:HGNC Symbol;Acc:HGNC:457]		GO:0004014,GO:0006597,GO:0008295,GO:0016829,GO:0016831,GO:0005829,GO:0006596,GO:0006595,GO:0019810,GO:0006557,GO:0046500	adenosylmethionine decarboxylase activity|spermine biosynthetic process|spermidine biosynthetic process|lyase activity|carboxy-lyase activity|cytosol|polyamine biosynthetic process|polyamine metabolic process|putrescine binding|S-adenosylmethioninamine biosynthetic process|S-adenosylmethionine metabolic process	path:hsa00270,path:hsa00330	Cysteine and methionine metabolism|Arginine and proline metabolism
AMOTL2	1.49e-56	0.0825548	0.33	0.179	7.89e-52	C2	1.844	ENSG00000114019	51421	protein_coding	angiomotin like 2 [Source:HGNC Symbol;Acc:HGNC:17812]		GO:0005515,GO:0016055,GO:0005768,GO:0030334,GO:0005829,GO:0055037,GO:0030036,GO:0031410,GO:0035329,GO:0001525,GO:0005923,GO:0003365,GO:0042802,GO:0016324	protein binding|Wnt signaling pathway|endosome|regulation of cell migration|cytosol|recycling endosome|actin cytoskeleton organization|cytoplasmic vesicle|hippo signaling|angiogenesis|bicellular tight junction|establishment of cell polarity involved in ameboidal cell migration|identical protein binding|apical plasma membrane	path:hsa04530	Tight junction
ANAPC11	1.92e-87	0.20391	0.336	0.127	1.02e-82	C2	2.646	ENSG00000141552	51529	protein_coding	anaphase promoting complex subunit 11 [Source:HGNC Symbol;Acc:HGNC:14452]		GO:0005634,GO:0005737,GO:0046872,GO:0005730,GO:0005654,GO:0016567,GO:0051301,GO:0004842,GO:0007049,GO:0005680,GO:0006511,GO:0061630,GO:0005829,GO:0031145,GO:1901990,GO:0070979,GO:0000278,GO:0097602,GO:0034450,GO:0031461,GO:0045842	nucleus|cytoplasm|metal ion binding|nucleolus|nucleoplasm|protein ubiquitination|cell division|ubiquitin-protein transferase activity|cell cycle|anaphase-promoting complex|ubiquitin-dependent protein catabolic process|ubiquitin protein ligase activity|cytosol|anaphase-promoting complex-dependent catabolic process|regulation of mitotic cell cycle phase transition|protein K11-linked ubiquitination|…	path:hsa04110,path:hsa04114,path:hsa04120,path:hsa04914,path:hsa05166	Cell cycle|Oocyte meiosis|Ubiquitin mediated proteolysis|Progesterone-mediated oocyte maturation|Human T-cell leukemia virus 1 infection
ANAPC11	2.69e-11	0.071787	0.325	0.191	1.43e-06	C5	1.702	ENSG00000141552	51529	protein_coding	anaphase promoting complex subunit 11 [Source:HGNC Symbol;Acc:HGNC:14452]		GO:0005634,GO:0005737,GO:0046872,GO:0005730,GO:0005654,GO:0016567,GO:0051301,GO:0004842,GO:0007049,GO:0005680,GO:0006511,GO:0061630,GO:0005829,GO:0031145,GO:1901990,GO:0070979,GO:0000278,GO:0097602,GO:0034450,GO:0031461,GO:0045842	nucleus|cytoplasm|metal ion binding|nucleolus|nucleoplasm|protein ubiquitination|cell division|ubiquitin-protein transferase activity|cell cycle|anaphase-promoting complex|ubiquitin-dependent protein catabolic process|ubiquitin protein ligase activity|cytosol|anaphase-promoting complex-dependent catabolic process|regulation of mitotic cell cycle phase transition|protein K11-linked ubiquitination|…	path:hsa04110,path:hsa04114,path:hsa04120,path:hsa04914,path:hsa05166	Cell cycle|Oocyte meiosis|Ubiquitin mediated proteolysis|Progesterone-mediated oocyte maturation|Human T-cell leukemia virus 1 infection
ANAPC5	1.27e-90	0.185678	0.397	0.183	6.72e-86	C2	2.169	ENSG00000089053	51433	protein_coding	anaphase promoting complex subunit 5 [Source:HGNC Symbol;Acc:HGNC:15713]		GO:0005680,GO:0005634,GO:0016567,GO:0051301,GO:0007049,GO:0070979,GO:0061630,GO:0005654,GO:0005829,GO:0031145,GO:1901990,GO:0006511,GO:0019903,GO:0045842,GO:0005515	anaphase-promoting complex|nucleus|protein ubiquitination|cell division|cell cycle|protein K11-linked ubiquitination|ubiquitin protein ligase activity|nucleoplasm|cytosol|anaphase-promoting complex-dependent catabolic process|regulation of mitotic cell cycle phase transition|ubiquitin-dependent protein catabolic process|protein phosphatase binding|positive regulation of mitotic metaphase/anaphase…	path:hsa04110,path:hsa04114,path:hsa04120,path:hsa04657,path:hsa04914,path:hsa05166	Cell cycle|Oocyte meiosis|Ubiquitin mediated proteolysis|IL-17 signaling pathway|Progesterone-mediated oocyte maturation|Human T-cell leukemia virus 1 infection
ANAPC5	0.000228154	0.00236692	0.203	0.262	1	C4	0.775	ENSG00000089053	51433	protein_coding	anaphase promoting complex subunit 5 [Source:HGNC Symbol;Acc:HGNC:15713]		GO:0005680,GO:0005634,GO:0016567,GO:0051301,GO:0007049,GO:0070979,GO:0061630,GO:0005654,GO:0005829,GO:0031145,GO:1901990,GO:0006511,GO:0019903,GO:0045842,GO:0005515	anaphase-promoting complex|nucleus|protein ubiquitination|cell division|cell cycle|protein K11-linked ubiquitination|ubiquitin protein ligase activity|nucleoplasm|cytosol|anaphase-promoting complex-dependent catabolic process|regulation of mitotic cell cycle phase transition|ubiquitin-dependent protein catabolic process|protein phosphatase binding|positive regulation of mitotic metaphase/anaphase…	path:hsa04110,path:hsa04114,path:hsa04120,path:hsa04657,path:hsa04914,path:hsa05166	Cell cycle|Oocyte meiosis|Ubiquitin mediated proteolysis|IL-17 signaling pathway|Progesterone-mediated oocyte maturation|Human T-cell leukemia virus 1 infection
ANAPC5	2.2e-12	0.0736898	0.404	0.247	1.17e-07	C5	1.636	ENSG00000089053	51433	protein_coding	anaphase promoting complex subunit 5 [Source:HGNC Symbol;Acc:HGNC:15713]		GO:0005680,GO:0005634,GO:0016567,GO:0051301,GO:0007049,GO:0070979,GO:0061630,GO:0005654,GO:0005829,GO:0031145,GO:1901990,GO:0006511,GO:0019903,GO:0045842,GO:0005515	anaphase-promoting complex|nucleus|protein ubiquitination|cell division|cell cycle|protein K11-linked ubiquitination|ubiquitin protein ligase activity|nucleoplasm|cytosol|anaphase-promoting complex-dependent catabolic process|regulation of mitotic cell cycle phase transition|ubiquitin-dependent protein catabolic process|protein phosphatase binding|positive regulation of mitotic metaphase/anaphase…	path:hsa04110,path:hsa04114,path:hsa04120,path:hsa04657,path:hsa04914,path:hsa05166	Cell cycle|Oocyte meiosis|Ubiquitin mediated proteolysis|IL-17 signaling pathway|Progesterone-mediated oocyte maturation|Human T-cell leukemia virus 1 infection
ANGPT2	5.1e-145	0.983984	0.319	0.008	2.7e-140	C4	39.875	ENSG00000091879	285	protein_coding	angiopoietin 2 [Source:HGNC Symbol;Acc:HGNC:485]		GO:0046872,GO:0005615,GO:0005515,GO:0005576,GO:0007275,GO:0030154,GO:0050900,GO:0030971,GO:0001525,GO:0007165,GO:0005102,GO:0001666,GO:0007281,GO:0009314,GO:0009612,GO:0009749,GO:0010812,GO:0014070,GO:0014823,GO:0016525,GO:0031100,GO:0043537,GO:0045766,GO:0048014,GO:0048514,GO:0050928,GO:0060135,GO:0071363,GO:0072012,GO:0005634,GO:0005886,GO:0042995	metal ion binding|extracellular space|protein binding|extracellular region|multicellular organism development|cell differentiation|leukocyte migration|receptor tyrosine kinase binding|angiogenesis|signal transduction|signaling receptor binding|response to hypoxia|germ cell development|response to radiation|response to mechanical stimulus|response to glucose|negative regulation of cell-substrate a…	path:hsa04010,path:hsa04014,path:hsa04015,path:hsa04066,path:hsa04151,path:hsa05167	MAPK signaling pathway|Ras signaling pathway|Rap1 signaling pathway|HIF-1 signaling pathway|PI3K-Akt signaling pathway|Kaposi sarcoma-associated herpesvirus infection
ANGPTL1	1.34e-21	0.201212	0.344	0.137	7.11e-17	C5	2.511	ENSG00000116194	9068	protein_coding	angiopoietin like 1 [Source:HGNC Symbol;Acc:HGNC:489]		GO:0005576,GO:0005102,GO:0007169,GO:0070062,GO:0005615	extracellular region|signaling receptor binding|transmembrane receptor protein tyrosine kinase signaling pathway|extracellular exosome|extracellular space
ANGPTL2	1.06e-46	0.0252037	0.281	0.185	5.64e-42	C2	1.519	ENSG00000136859	23452	protein_coding	angiopoietin like 2 [Source:HGNC Symbol;Acc:HGNC:490]		GO:0005515,GO:0005576,GO:0070062,GO:0062023,GO:0007275,GO:0005615,GO:0005102	protein binding|extracellular region|extracellular exosome|collagen-containing extracellular matrix|multicellular organism development|extracellular space|signaling receptor binding
ANGPTL2	6.76e-27	0.376673	0.49	0.201	3.58e-22	C5	2.438	ENSG00000136859	23452	protein_coding	angiopoietin like 2 [Source:HGNC Symbol;Acc:HGNC:490]		GO:0005515,GO:0005576,GO:0070062,GO:0062023,GO:0007275,GO:0005615,GO:0005102	protein binding|extracellular region|extracellular exosome|collagen-containing extracellular matrix|multicellular organism development|extracellular space|signaling receptor binding
ANGPTL4	6.22e-77	0.666797	0.259	0.081	3.3e-72	C2	3.198	ENSG00000167772	51129	protein_coding	angiopoietin like 4 [Source:HGNC Symbol;Acc:HGNC:16039]		GO:0005615,GO:0043066,GO:0001525,GO:0051005,GO:0070328,GO:0006629,GO:0005515,GO:0005576,GO:0042802,GO:0072562,GO:0001666,GO:0045766,GO:0004857,GO:0019216,GO:0043335,GO:0051260,GO:2000352	extracellular space|negative regulation of apoptotic process|angiogenesis|negative regulation of lipoprotein lipase activity|triglyceride homeostasis|lipid metabolic process|protein binding|extracellular region|identical protein binding|blood microparticle|response to hypoxia|positive regulation of angiogenesis|enzyme inhibitor activity|regulation of lipid metabolic process|protein unfolding|prot…	path:hsa03320,path:hsa04979	PPAR signaling pathway|Cholesterol metabolism
ANGPTL4	9.18e-41	0.29348	0.404	0.126	4.86e-36	C5	3.206	ENSG00000167772	51129	protein_coding	angiopoietin like 4 [Source:HGNC Symbol;Acc:HGNC:16039]		GO:0005615,GO:0043066,GO:0001525,GO:0051005,GO:0070328,GO:0006629,GO:0005515,GO:0005576,GO:0042802,GO:0072562,GO:0001666,GO:0045766,GO:0004857,GO:0019216,GO:0043335,GO:0051260,GO:2000352	extracellular space|negative regulation of apoptotic process|angiogenesis|negative regulation of lipoprotein lipase activity|triglyceride homeostasis|lipid metabolic process|protein binding|extracellular region|identical protein binding|blood microparticle|response to hypoxia|positive regulation of angiogenesis|enzyme inhibitor activity|regulation of lipid metabolic process|protein unfolding|prot…	path:hsa03320,path:hsa04979	PPAR signaling pathway|Cholesterol metabolism
ANK2	8.71e-60	0.794329	0.458	0.148	4.62e-55	C3	3.095	ENSG00000145362	287	protein_coding	ankyrin 2 [Source:HGNC Symbol;Acc:HGNC:493]		GO:0005515,GO:0007165,GO:0010628,GO:0050821,GO:0010881,GO:0060307,GO:0002027,GO:0005737,GO:0016020,GO:0015031,GO:0005739,GO:0005886,GO:0005856,GO:0007010,GO:0030054,GO:0045202,GO:0045211,GO:0005764,GO:0044325,GO:0005768,GO:0005769,GO:0005829,GO:0006897,GO:0016323,GO:0055037,GO:0031430,GO:0016324,GO:0030018,GO:0030315,GO:0042383,GO:0019899,GO:0006888,GO:0051117,GO:0019901,GO:0072659,GO:0031647,GO:…	protein binding|signal transduction|positive regulation of gene expression|protein stabilization|regulation of cardiac muscle contraction by regulation of the release of sequestered calcium ion|regulation of ventricular cardiac muscle cell membrane repolarization|regulation of heart rate|cytoplasm|membrane|protein transport|mitochondrion|plasma membrane|cytoskeleton|cytoskeleton organization|cell…	path:hsa05205	Proteoglycans in cancer
ANK2	3.71e-21	0.251913	0.379	0.161	1.97e-16	C5	2.354	ENSG00000145362	287	protein_coding	ankyrin 2 [Source:HGNC Symbol;Acc:HGNC:493]		GO:0005515,GO:0007165,GO:0010628,GO:0050821,GO:0010881,GO:0060307,GO:0002027,GO:0005737,GO:0016020,GO:0015031,GO:0005739,GO:0005886,GO:0005856,GO:0007010,GO:0030054,GO:0045202,GO:0045211,GO:0005764,GO:0044325,GO:0005768,GO:0005769,GO:0005829,GO:0006897,GO:0016323,GO:0055037,GO:0031430,GO:0016324,GO:0030018,GO:0030315,GO:0042383,GO:0019899,GO:0006888,GO:0051117,GO:0019901,GO:0072659,GO:0031647,GO:…	protein binding|signal transduction|positive regulation of gene expression|protein stabilization|regulation of cardiac muscle contraction by regulation of the release of sequestered calcium ion|regulation of ventricular cardiac muscle cell membrane repolarization|regulation of heart rate|cytoplasm|membrane|protein transport|mitochondrion|plasma membrane|cytoskeleton|cytoskeleton organization|cell…	path:hsa05205	Proteoglycans in cancer
ANKIB1	7.53e-47	0.00129196	0.257	0.154	3.99e-42	C2	1.669	ENSG00000001629	54467	protein_coding	ankyrin repeat and IBR domain containing 1 [Source:HGNC Symbol;Acc:HGNC:22215]		GO:0046872,GO:0016740,GO:0004842,GO:0005515,GO:0016567,GO:0005737,GO:0006511,GO:0000151,GO:0061630,GO:0032436,GO:0000209,GO:0031624	metal ion binding|transferase activity|ubiquitin-protein transferase activity|protein binding|protein ubiquitination|cytoplasm|ubiquitin-dependent protein catabolic process|ubiquitin ligase complex|ubiquitin protein ligase activity|positive regulation of proteasomal ubiquitin-dependent protein catabolic process|protein polyubiquitination|ubiquitin conjugating enzyme binding
ANKLE2	1.79e-68	0.182263	0.345	0.156	9.46e-64	C2	2.212	ENSG00000176915	23141	protein_coding	ankyrin repeat and LEM domain containing 2 [Source:HGNC Symbol;Acc:HGNC:29101]		GO:0016020,GO:0016021,GO:0043066,GO:0005783,GO:0005789,GO:0051301,GO:0005515,GO:0007049,GO:0019888,GO:0043666,GO:0051721,GO:0035307,GO:0007084,GO:0030176,GO:0050790,GO:0007417,GO:0042326	membrane|integral component of membrane|negative regulation of apoptotic process|endoplasmic reticulum|endoplasmic reticulum membrane|cell division|protein binding|cell cycle|protein phosphatase regulator activity|regulation of phosphoprotein phosphatase activity|protein phosphatase 2A binding|positive regulation of protein dephosphorylation|mitotic nuclear envelope reassembly|integral component …
ANKRD10	4.07e-17	0.376705	0.303	0.244	2.16e-12	C4	1.242	ENSG00000088448	55608	protein_coding	ankyrin repeat domain 10 [Source:HGNC Symbol;Acc:HGNC:20265]		GO:0005515	protein binding
ANKRD10	3.83e-07	0.0873896	0.373	0.242	0.0203024	C5	1.541	ENSG00000088448	55608	protein_coding	ankyrin repeat domain 10 [Source:HGNC Symbol;Acc:HGNC:20265]		GO:0005515	protein binding
ANKRD11	1.33e-66	0.00952693	0.24	0.368	7.05e-62	C1	0.652	ENSG00000167522	29123	protein_coding	ankyrin repeat domain 11 [Source:HGNC Symbol;Acc:HGNC:21316]		GO:0005634,GO:0005829,GO:0005654,GO:0005886,GO:0001701,GO:0001894,GO:0035264,GO:0042475,GO:0048705,GO:0060323,GO:0060325,GO:0060348,GO:0005515	nucleus|cytosol|nucleoplasm|plasma membrane|in utero embryonic development|tissue homeostasis|multicellular organism growth|odontogenesis of dentin-containing tooth|skeletal system morphogenesis|head morphogenesis|face morphogenesis|bone development|protein binding
ANKRD11	0.000718108	0.0525392	0.269	0.318	1	C4	0.846	ENSG00000167522	29123	protein_coding	ankyrin repeat domain 11 [Source:HGNC Symbol;Acc:HGNC:21316]		GO:0005634,GO:0005829,GO:0005654,GO:0005886,GO:0001701,GO:0001894,GO:0035264,GO:0042475,GO:0048705,GO:0060323,GO:0060325,GO:0060348,GO:0005515	nucleus|cytosol|nucleoplasm|plasma membrane|in utero embryonic development|tissue homeostasis|multicellular organism growth|odontogenesis of dentin-containing tooth|skeletal system morphogenesis|head morphogenesis|face morphogenesis|bone development|protein binding
ANKRD12	2.23e-56	0.160319	0.298	0.348	1.18e-51	C1	0.856	ENSG00000101745	23253	protein_coding	ankyrin repeat domain 12 [Source:HGNC Symbol;Acc:HGNC:29135]		GO:0005634,GO:0005829,GO:0005654,GO:0005515	nucleus|cytosol|nucleoplasm|protein binding
ANKRD12	5.56e-06	0.0824051	0.364	0.323	0.294722	C3	1.127	ENSG00000101745	23253	protein_coding	ankyrin repeat domain 12 [Source:HGNC Symbol;Acc:HGNC:29135]		GO:0005634,GO:0005829,GO:0005654,GO:0005515	nucleus|cytosol|nucleoplasm|protein binding
ANKRD12	4.61e-05	0.175822	0.327	0.327	1	C4	1	ENSG00000101745	23253	protein_coding	ankyrin repeat domain 12 [Source:HGNC Symbol;Acc:HGNC:29135]		GO:0005634,GO:0005829,GO:0005654,GO:0005515	nucleus|cytosol|nucleoplasm|protein binding
ANKRD28	6.77e-44	0.103304	0.287	0.16	3.59e-39	C2	1.794	ENSG00000206560	23243	protein_coding	ankyrin repeat domain 28 [Source:HGNC Symbol;Acc:HGNC:29024]		GO:0005634,GO:0005515,GO:0005654,GO:0000139,GO:0005829,GO:0048208	nucleus|protein binding|nucleoplasm|Golgi membrane|cytosol|COPII vesicle coating
ANO1	5.48e-81	0.728626	0.263	0.027	2.9e-76	C4	9.741	ENSG00000131620	55107	protein_coding	anoctamin 1 [Source:HGNC Symbol;Acc:HGNC:21625]		GO:0005737,GO:0016020,GO:0016021,GO:0046872,GO:0046983,GO:0005886,GO:0042803,GO:0006811,GO:0007275,GO:0005254,GO:0006821,GO:0034707,GO:1902476,GO:0005247,GO:0005887,GO:0005515,GO:0070062,GO:0005229,GO:0034220,GO:0016324,GO:0034605,GO:0035774,GO:0007200,GO:0006812,GO:0050965,GO:0005227,GO:0015111,GO:0015705	cytoplasm|membrane|integral component of membrane|metal ion binding|protein dimerization activity|plasma membrane|protein homodimerization activity|ion transport|multicellular organism development|chloride channel activity|chloride transport|chloride channel complex|chloride transmembrane transport|voltage-gated chloride channel activity|integral component of plasma membrane|protein binding|extra…
ANP32A	2.24e-74	0.081056	0.332	0.166	1.19e-69	C2	2	ENSG00000140350	8125	protein_coding	acidic nuclear phosphoprotein 32 family member A [Source:HGNC Symbol;Acc:HGNC:13233]		GO:0003723,GO:0005634,GO:0005737,GO:0005783,GO:0005515,GO:0048471,GO:0042393,GO:0005654,GO:0043488,GO:0035556,GO:0006913	RNA binding|nucleus|cytoplasm|endoplasmic reticulum|protein binding|perinuclear region of cytoplasm|histone binding|nucleoplasm|regulation of mRNA stability|intracellular signal transduction|nucleocytoplasmic transport
ANP32A	5.33e-05	0.184789	0.271	0.218	1	C4	1.243	ENSG00000140350	8125	protein_coding	acidic nuclear phosphoprotein 32 family member A [Source:HGNC Symbol;Acc:HGNC:13233]		GO:0003723,GO:0005634,GO:0005737,GO:0005783,GO:0005515,GO:0048471,GO:0042393,GO:0005654,GO:0043488,GO:0035556,GO:0006913	RNA binding|nucleus|cytoplasm|endoplasmic reticulum|protein binding|perinuclear region of cytoplasm|histone binding|nucleoplasm|regulation of mRNA stability|intracellular signal transduction|nucleocytoplasmic transport
ANP32B	3.45e-71	0.254168	0.549	0.548	1.83e-66	C1	1.002	ENSG00000136938	10541	protein_coding	acidic nuclear phosphoprotein 32 family member B [Source:HGNC Symbol;Acc:HGNC:16677]		GO:0005634,GO:0005737,GO:0006334,GO:0005515,GO:0005730,GO:0042393,GO:0070062,GO:0045596,GO:0006919,GO:0070063,GO:0046827,GO:0001944,GO:0021591,GO:0048839,GO:0060021	nucleus|cytoplasm|nucleosome assembly|protein binding|nucleolus|histone binding|extracellular exosome|negative regulation of cell differentiation|activation of cysteine-type endopeptidase activity involved in apoptotic process|RNA polymerase binding|positive regulation of protein export from nucleus|vasculature development|ventricular system development|inner ear development|roof of mouth develop…
ANP32B	0.000421308	0.0381318	0.557	0.548	1	C3	1.016	ENSG00000136938	10541	protein_coding	acidic nuclear phosphoprotein 32 family member B [Source:HGNC Symbol;Acc:HGNC:16677]		GO:0005634,GO:0005737,GO:0006334,GO:0005515,GO:0005730,GO:0042393,GO:0070062,GO:0045596,GO:0006919,GO:0070063,GO:0046827,GO:0001944,GO:0021591,GO:0048839,GO:0060021	nucleus|cytoplasm|nucleosome assembly|protein binding|nucleolus|histone binding|extracellular exosome|negative regulation of cell differentiation|activation of cysteine-type endopeptidase activity involved in apoptotic process|RNA polymerase binding|positive regulation of protein export from nucleus|vasculature development|ventricular system development|inner ear development|roof of mouth develop…
ANTXR1	2.58e-44	0.23083	0.559	0.438	1.37e-39	C2	1.276	ENSG00000169604	84168	protein_coding	ANTXR cell adhesion molecule 1 [Source:HGNC Symbol;Acc:HGNC:21014]		GO:0016020,GO:0016021,GO:0046872,GO:0005886,GO:0042995,GO:0005515,GO:0009986,GO:0038023,GO:0051015,GO:0010008,GO:0004888,GO:1901998,GO:0031532,GO:0005518,GO:0034446,GO:0009897,GO:0031527,GO:0031258,GO:0001568,GO:0022414,GO:1901202,GO:1905050	membrane|integral component of membrane|metal ion binding|plasma membrane|cell projection|protein binding|cell surface|signaling receptor activity|actin filament binding|endosome membrane|transmembrane signaling receptor activity|toxin transport|actin cytoskeleton reorganization|collagen binding|substrate adhesion-dependent cell spreading|external side of plasma membrane|filopodium membrane|lamel…	path:hsa04621	NOD-like receptor signaling pathway
ANTXR1	8.15e-16	0.0442182	0.666	0.468	4.32e-11	C5	1.423	ENSG00000169604	84168	protein_coding	ANTXR cell adhesion molecule 1 [Source:HGNC Symbol;Acc:HGNC:21014]		GO:0016020,GO:0016021,GO:0046872,GO:0005886,GO:0042995,GO:0005515,GO:0009986,GO:0038023,GO:0051015,GO:0010008,GO:0004888,GO:1901998,GO:0031532,GO:0005518,GO:0034446,GO:0009897,GO:0031527,GO:0031258,GO:0001568,GO:0022414,GO:1901202,GO:1905050	membrane|integral component of membrane|metal ion binding|plasma membrane|cell projection|protein binding|cell surface|signaling receptor activity|actin filament binding|endosome membrane|transmembrane signaling receptor activity|toxin transport|actin cytoskeleton reorganization|collagen binding|substrate adhesion-dependent cell spreading|external side of plasma membrane|filopodium membrane|lamel…	path:hsa04621	NOD-like receptor signaling pathway
ANXA1	2.52e-77	0.517948	0.82	0.634	1.34e-72	C2	1.293	ENSG00000135046	301	protein_coding	annexin A1 [Source:HGNC Symbol;Acc:HGNC:533]		GO:0035924,GO:0090050,GO:0005737,GO:0005634,GO:0016020,GO:0046872,GO:0043066,GO:0005829,GO:0005654,GO:0031514,GO:0005509,GO:0005886,GO:0005615,GO:0042995,GO:0005515,GO:0007165,GO:0005576,GO:0031410,GO:0006954,GO:0030659,GO:0004859,GO:0005544,GO:0002376,GO:0045087,GO:0005925,GO:0002250,GO:0005768,GO:0005769,GO:0007166,GO:0042102,GO:0005929,GO:0070062,GO:0001891,GO:0031313,GO:0031901,GO:0016323,GO:…	cellular response to vascular endothelial growth factor stimulus|positive regulation of cell migration involved in sprouting angiogenesis|cytoplasm|nucleus|membrane|metal ion binding|negative regulation of apoptotic process|cytosol|nucleoplasm|motile cilium|calcium ion binding|plasma membrane|extracellular space|cell projection|protein binding|signal transduction|extracellular region|cytoplasmic …
ANXA1	1.04e-30	0.507996	0.849	0.683	5.52e-26	C3	1.243	ENSG00000135046	301	protein_coding	annexin A1 [Source:HGNC Symbol;Acc:HGNC:533]		GO:0035924,GO:0090050,GO:0005737,GO:0005634,GO:0016020,GO:0046872,GO:0043066,GO:0005829,GO:0005654,GO:0031514,GO:0005509,GO:0005886,GO:0005615,GO:0042995,GO:0005515,GO:0007165,GO:0005576,GO:0031410,GO:0006954,GO:0030659,GO:0004859,GO:0005544,GO:0002376,GO:0045087,GO:0005925,GO:0002250,GO:0005768,GO:0005769,GO:0007166,GO:0042102,GO:0005929,GO:0070062,GO:0001891,GO:0031313,GO:0031901,GO:0016323,GO:…	cellular response to vascular endothelial growth factor stimulus|positive regulation of cell migration involved in sprouting angiogenesis|cytoplasm|nucleus|membrane|metal ion binding|negative regulation of apoptotic process|cytosol|nucleoplasm|motile cilium|calcium ion binding|plasma membrane|extracellular space|cell projection|protein binding|signal transduction|extracellular region|cytoplasmic …
ANXA1	1.53e-09	0.226418	0.854	0.688	8.12e-05	C5	1.241	ENSG00000135046	301	protein_coding	annexin A1 [Source:HGNC Symbol;Acc:HGNC:533]		GO:0035924,GO:0090050,GO:0005737,GO:0005634,GO:0016020,GO:0046872,GO:0043066,GO:0005829,GO:0005654,GO:0031514,GO:0005509,GO:0005886,GO:0005615,GO:0042995,GO:0005515,GO:0007165,GO:0005576,GO:0031410,GO:0006954,GO:0030659,GO:0004859,GO:0005544,GO:0002376,GO:0045087,GO:0005925,GO:0002250,GO:0005768,GO:0005769,GO:0007166,GO:0042102,GO:0005929,GO:0070062,GO:0001891,GO:0031313,GO:0031901,GO:0016323,GO:…	cellular response to vascular endothelial growth factor stimulus|positive regulation of cell migration involved in sprouting angiogenesis|cytoplasm|nucleus|membrane|metal ion binding|negative regulation of apoptotic process|cytosol|nucleoplasm|motile cilium|calcium ion binding|plasma membrane|extracellular space|cell projection|protein binding|signal transduction|extracellular region|cytoplasmic …
ANXA11	1.25e-94	0.134963	0.41	0.192	6.6e-90	C2	2.135	ENSG00000122359	311	protein_coding	annexin A11 [Source:HGNC Symbol;Acc:HGNC:535]		GO:0003723,GO:0005634,GO:0005737,GO:0016020,GO:0005829,GO:0005654,GO:0005509,GO:0051301,GO:0005856,GO:0005515,GO:0042470,GO:0007049,GO:0005544,GO:0005819,GO:0030496,GO:0032506,GO:0008429,GO:0070062,GO:0048306,GO:0062023,GO:0042581,GO:0042582,GO:0006909,GO:0005635,GO:0044548,GO:0051592,GO:0045335,GO:0023026	RNA binding|nucleus|cytoplasm|membrane|cytosol|nucleoplasm|calcium ion binding|cell division|cytoskeleton|protein binding|melanosome|cell cycle|calcium-dependent phospholipid binding|spindle|midbody|cytokinetic process|phosphatidylethanolamine binding|extracellular exosome|calcium-dependent protein binding|collagen-containing extracellular matrix|specific granule|azurophil granule|phagocytosis|nu…
ANXA11	3.13e-05	0.164967	0.281	0.265	1	C4	1.06	ENSG00000122359	311	protein_coding	annexin A11 [Source:HGNC Symbol;Acc:HGNC:535]		GO:0003723,GO:0005634,GO:0005737,GO:0016020,GO:0005829,GO:0005654,GO:0005509,GO:0051301,GO:0005856,GO:0005515,GO:0042470,GO:0007049,GO:0005544,GO:0005819,GO:0030496,GO:0032506,GO:0008429,GO:0070062,GO:0048306,GO:0062023,GO:0042581,GO:0042582,GO:0006909,GO:0005635,GO:0044548,GO:0051592,GO:0045335,GO:0023026	RNA binding|nucleus|cytoplasm|membrane|cytosol|nucleoplasm|calcium ion binding|cell division|cytoskeleton|protein binding|melanosome|cell cycle|calcium-dependent phospholipid binding|spindle|midbody|cytokinetic process|phosphatidylethanolamine binding|extracellular exosome|calcium-dependent protein binding|collagen-containing extracellular matrix|specific granule|azurophil granule|phagocytosis|nu…
ANXA11	9.43e-10	0.133456	0.42	0.257	5e-05	C5	1.634	ENSG00000122359	311	protein_coding	annexin A11 [Source:HGNC Symbol;Acc:HGNC:535]		GO:0003723,GO:0005634,GO:0005737,GO:0016020,GO:0005829,GO:0005654,GO:0005509,GO:0051301,GO:0005856,GO:0005515,GO:0042470,GO:0007049,GO:0005544,GO:0005819,GO:0030496,GO:0032506,GO:0008429,GO:0070062,GO:0048306,GO:0062023,GO:0042581,GO:0042582,GO:0006909,GO:0005635,GO:0044548,GO:0051592,GO:0045335,GO:0023026	RNA binding|nucleus|cytoplasm|membrane|cytosol|nucleoplasm|calcium ion binding|cell division|cytoskeleton|protein binding|melanosome|cell cycle|calcium-dependent phospholipid binding|spindle|midbody|cytokinetic process|phosphatidylethanolamine binding|extracellular exosome|calcium-dependent protein binding|collagen-containing extracellular matrix|specific granule|azurophil granule|phagocytosis|nu…
ANXA2	7.5e-185	0.751915	0.872	0.634	3.98e-180	C2	1.375	ENSG00000182718	302	protein_coding	annexin A2 [Source:HGNC Symbol;Acc:HGNC:537]		GO:0003723,GO:0005634,GO:0005737,GO:0016020,GO:0005509,GO:0005765,GO:0005615,GO:0005515,GO:0008092,GO:0005576,GO:0042470,GO:0043086,GO:0070588,GO:0004859,GO:0005544,GO:0045121,GO:0009986,GO:0030496,GO:0042802,GO:0017137,GO:0005768,GO:0031902,GO:0005886,GO:0005546,GO:0070062,GO:0005604,GO:0062023,GO:0002020,GO:0001525,GO:0043312,GO:0098641,GO:0098609,GO:0005913,GO:0035722,GO:0031982,GO:0001786,GO:…	RNA binding|nucleus|cytoplasm|membrane|calcium ion binding|lysosomal membrane|extracellular space|protein binding|cytoskeletal protein binding|extracellular region|melanosome|negative regulation of catalytic activity|calcium ion transmembrane transport|phospholipase inhibitor activity|calcium-dependent phospholipid binding|membrane raft|cell surface|midbody|identical protein binding|Rab GTPase bi…
ANXA2	5.57e-15	0.155371	0.842	0.703	2.95e-10	C3	1.198	ENSG00000182718	302	protein_coding	annexin A2 [Source:HGNC Symbol;Acc:HGNC:537]		GO:0003723,GO:0005634,GO:0005737,GO:0016020,GO:0005509,GO:0005765,GO:0005615,GO:0005515,GO:0008092,GO:0005576,GO:0042470,GO:0043086,GO:0070588,GO:0004859,GO:0005544,GO:0045121,GO:0009986,GO:0030496,GO:0042802,GO:0017137,GO:0005768,GO:0031902,GO:0005886,GO:0005546,GO:0070062,GO:0005604,GO:0062023,GO:0002020,GO:0001525,GO:0043312,GO:0098641,GO:0098609,GO:0005913,GO:0035722,GO:0031982,GO:0001786,GO:…	RNA binding|nucleus|cytoplasm|membrane|calcium ion binding|lysosomal membrane|extracellular space|protein binding|cytoskeletal protein binding|extracellular region|melanosome|negative regulation of catalytic activity|calcium ion transmembrane transport|phospholipase inhibitor activity|calcium-dependent phospholipid binding|membrane raft|cell surface|midbody|identical protein binding|Rab GTPase bi…
ANXA2	5.37e-23	0.418848	0.917	0.702	2.85e-18	C5	1.306	ENSG00000182718	302	protein_coding	annexin A2 [Source:HGNC Symbol;Acc:HGNC:537]		GO:0003723,GO:0005634,GO:0005737,GO:0016020,GO:0005509,GO:0005765,GO:0005615,GO:0005515,GO:0008092,GO:0005576,GO:0042470,GO:0043086,GO:0070588,GO:0004859,GO:0005544,GO:0045121,GO:0009986,GO:0030496,GO:0042802,GO:0017137,GO:0005768,GO:0031902,GO:0005886,GO:0005546,GO:0070062,GO:0005604,GO:0062023,GO:0002020,GO:0001525,GO:0043312,GO:0098641,GO:0098609,GO:0005913,GO:0035722,GO:0031982,GO:0001786,GO:…	RNA binding|nucleus|cytoplasm|membrane|calcium ion binding|lysosomal membrane|extracellular space|protein binding|cytoskeletal protein binding|extracellular region|melanosome|negative regulation of catalytic activity|calcium ion transmembrane transport|phospholipase inhibitor activity|calcium-dependent phospholipid binding|membrane raft|cell surface|midbody|identical protein binding|Rab GTPase bi…
ANXA4	2.89e-08	0.168454	0.296	0.157	0.00152952	C5	1.885	ENSG00000196975	307	protein_coding	annexin A4 [Source:HGNC Symbol;Acc:HGNC:542]		GO:0005509,GO:0005544,GO:0050819,GO:0048471,GO:0005737,GO:0005634,GO:0032088,GO:0043066,GO:0005515,GO:0007165,GO:0043086,GO:0005829,GO:0005886,GO:0070062,GO:0062023,GO:0009986,GO:0030855,GO:0007219,GO:0008201,GO:0006357,GO:0042802,GO:0012506,GO:0031965,GO:0048306,GO:2000483,GO:0035374,GO:0004859,GO:0051059	calcium ion binding|calcium-dependent phospholipid binding|negative regulation of coagulation|perinuclear region of cytoplasm|cytoplasm|nucleus|negative regulation of NF-kappaB transcription factor activity|negative regulation of apoptotic process|protein binding|signal transduction|negative regulation of catalytic activity|cytosol|plasma membrane|extracellular exosome|collagen-containing extrace…
ANXA5	8.03e-77	0.44333	0.807	0.627	4.26e-72	C2	1.287	ENSG00000164111	308	protein_coding	annexin A5 [Source:HGNC Symbol;Acc:HGNC:543]		GO:0005737,GO:0016020,GO:0043066,GO:0005509,GO:0005515,GO:0007165,GO:0043086,GO:0070588,GO:0005544,GO:0005925,GO:0005576,GO:0007596,GO:0007599,GO:0005829,GO:0070062,GO:0062023,GO:0050819,GO:0002576,GO:0043065,GO:0008201,GO:0005388,GO:0005622,GO:0017046,GO:0030971,GO:0005543,GO:0010033,GO:0030195,GO:0051283,GO:0004859,GO:0051592,GO:0071284,GO:0097066,GO:0097211,GO:1901317,GO:1902721,GO:0009897,GO:…	cytoplasm|membrane|negative regulation of apoptotic process|calcium ion binding|protein binding|signal transduction|negative regulation of catalytic activity|calcium ion transmembrane transport|calcium-dependent phospholipid binding|focal adhesion|extracellular region|blood coagulation|hemostasis|cytosol|extracellular exosome|collagen-containing extracellular matrix|negative regulation of coagula…
ANXA5	2.43e-05	0.055496	0.776	0.681	1	C3	1.14	ENSG00000164111	308	protein_coding	annexin A5 [Source:HGNC Symbol;Acc:HGNC:543]		GO:0005737,GO:0016020,GO:0043066,GO:0005509,GO:0005515,GO:0007165,GO:0043086,GO:0070588,GO:0005544,GO:0005925,GO:0005576,GO:0007596,GO:0007599,GO:0005829,GO:0070062,GO:0062023,GO:0050819,GO:0002576,GO:0043065,GO:0008201,GO:0005388,GO:0005622,GO:0017046,GO:0030971,GO:0005543,GO:0010033,GO:0030195,GO:0051283,GO:0004859,GO:0051592,GO:0071284,GO:0097066,GO:0097211,GO:1901317,GO:1902721,GO:0009897,GO:…	cytoplasm|membrane|negative regulation of apoptotic process|calcium ion binding|protein binding|signal transduction|negative regulation of catalytic activity|calcium ion transmembrane transport|calcium-dependent phospholipid binding|focal adhesion|extracellular region|blood coagulation|hemostasis|cytosol|extracellular exosome|collagen-containing extracellular matrix|negative regulation of coagula…
ANXA5	1e-07	0.0859582	0.825	0.68	0.00530894	C5	1.213	ENSG00000164111	308	protein_coding	annexin A5 [Source:HGNC Symbol;Acc:HGNC:543]		GO:0005737,GO:0016020,GO:0043066,GO:0005509,GO:0005515,GO:0007165,GO:0043086,GO:0070588,GO:0005544,GO:0005925,GO:0005576,GO:0007596,GO:0007599,GO:0005829,GO:0070062,GO:0062023,GO:0050819,GO:0002576,GO:0043065,GO:0008201,GO:0005388,GO:0005622,GO:0017046,GO:0030971,GO:0005543,GO:0010033,GO:0030195,GO:0051283,GO:0004859,GO:0051592,GO:0071284,GO:0097066,GO:0097211,GO:1901317,GO:1902721,GO:0009897,GO:…	cytoplasm|membrane|negative regulation of apoptotic process|calcium ion binding|protein binding|signal transduction|negative regulation of catalytic activity|calcium ion transmembrane transport|calcium-dependent phospholipid binding|focal adhesion|extracellular region|blood coagulation|hemostasis|cytosol|extracellular exosome|collagen-containing extracellular matrix|negative regulation of coagula…
ANXA6	4e-24	0.40173	0.329	0.287	2.12e-19	C4	1.146	ENSG00000197043	309	protein_coding	annexin A6 [Source:HGNC Symbol;Acc:HGNC:544]		GO:0005509,GO:0005544,GO:0005739,GO:0005737,GO:0016020,GO:0005765,GO:0005525,GO:0042803,GO:0005515,GO:0042470,GO:0070588,GO:0005925,GO:0008289,GO:0031902,GO:0006816,GO:0006937,GO:0051560,GO:0097190,GO:0048471,GO:0051015,GO:0070062,GO:0051260,GO:0062023,GO:0001786,GO:0034220,GO:0015485,GO:0005262,GO:0048306,GO:0035374,GO:0015276,GO:0001778,GO:0003418,GO:0051283,GO:0050819	calcium ion binding|calcium-dependent phospholipid binding|mitochondrion|cytoplasm|membrane|lysosomal membrane|GTP binding|protein homodimerization activity|protein binding|melanosome|calcium ion transmembrane transport|focal adhesion|lipid binding|late endosome membrane|calcium ion transport|regulation of muscle contraction|mitochondrial calcium ion homeostasis|apoptotic signaling pathway|perinu…
ANXA6	7.19e-13	0.0140588	0.433	0.282	3.81e-08	C5	1.535	ENSG00000197043	309	protein_coding	annexin A6 [Source:HGNC Symbol;Acc:HGNC:544]		GO:0005509,GO:0005544,GO:0005739,GO:0005737,GO:0016020,GO:0005765,GO:0005525,GO:0042803,GO:0005515,GO:0042470,GO:0070588,GO:0005925,GO:0008289,GO:0031902,GO:0006816,GO:0006937,GO:0051560,GO:0097190,GO:0048471,GO:0051015,GO:0070062,GO:0051260,GO:0062023,GO:0001786,GO:0034220,GO:0015485,GO:0005262,GO:0048306,GO:0035374,GO:0015276,GO:0001778,GO:0003418,GO:0051283,GO:0050819	calcium ion binding|calcium-dependent phospholipid binding|mitochondrion|cytoplasm|membrane|lysosomal membrane|GTP binding|protein homodimerization activity|protein binding|melanosome|calcium ion transmembrane transport|focal adhesion|lipid binding|late endosome membrane|calcium ion transport|regulation of muscle contraction|mitochondrial calcium ion homeostasis|apoptotic signaling pathway|perinu…
AOC3	5.19e-78	0.667036	0.281	0.036	2.75e-73	C4	7.806	ENSG00000131471	8639	protein_coding	amine oxidase copper containing 3 [Source:HGNC Symbol;Acc:HGNC:550]		GO:0005737,GO:0016020,GO:0016021,GO:0046872,GO:0016491,GO:0055114,GO:0007155,GO:0042803,GO:0005886,GO:0006954,GO:0005509,GO:0009986,GO:0005507,GO:0005783,GO:0005794,GO:0005515,GO:0005769,GO:0005902,GO:0006805,GO:0048038,GO:0009308,GO:0046982,GO:0046677,GO:0008131,GO:0052593,GO:0052594,GO:0052595,GO:0052596,GO:1902283	cytoplasm|membrane|integral component of membrane|metal ion binding|oxidoreductase activity|oxidation-reduction process|cell adhesion|protein homodimerization activity|plasma membrane|inflammatory response|calcium ion binding|cell surface|copper ion binding|endoplasmic reticulum|Golgi apparatus|protein binding|early endosome|microvillus|xenobiotic metabolic process|quinone binding|amine metabolic…	path:hsa00260,path:hsa00350,path:hsa00360,path:hsa00410	Glycine, serine and threonine metabolism|Tyrosine metabolism|Phenylalanine metabolism|beta-Alanine metabolism
AOX1	4.59e-22	0.392726	0.285	0.113	2.43e-17	C3	2.522	ENSG00000138356	316	protein_coding	aldehyde oxidase 1 [Source:HGNC Symbol;Acc:HGNC:553]		GO:0005737,GO:0046872,GO:0016491,GO:0050660,GO:0055114,GO:0051537,GO:0005829,GO:0042803,GO:0005506,GO:0051287,GO:0051536,GO:0009055,GO:0022900,GO:0043546,GO:0071949,GO:0042802,GO:0070062,GO:0042816,GO:0017144,GO:0004031,GO:0004854,GO:0009115,GO:0102797,GO:0102798	cytoplasm|metal ion binding|oxidoreductase activity|flavin adenine dinucleotide binding|oxidation-reduction process|2 iron, 2 sulfur cluster binding|cytosol|protein homodimerization activity|iron ion binding|NAD binding|iron-sulfur cluster binding|electron transfer activity|electron transport chain|molybdopterin cofactor binding|FAD binding|identical protein binding|extracellular exosome|vitamin …	path:hsa00280,path:hsa00350,path:hsa00380,path:hsa00750,path:hsa00760,path:hsa00830,path:hsa00982,path:hsa04630	Valine, leucine and isoleucine degradation|Tyrosine metabolism|Tryptophan metabolism|Vitamin B6 metabolism|Nicotinate and nicotinamide metabolism|Retinol metabolism|Drug metabolism - cytochrome P450|Jak-STAT signaling pathway
AOX1	1.45e-13	0.161623	0.255	0.12	7.66e-09	C5	2.125	ENSG00000138356	316	protein_coding	aldehyde oxidase 1 [Source:HGNC Symbol;Acc:HGNC:553]		GO:0005737,GO:0046872,GO:0016491,GO:0050660,GO:0055114,GO:0051537,GO:0005829,GO:0042803,GO:0005506,GO:0051287,GO:0051536,GO:0009055,GO:0022900,GO:0043546,GO:0071949,GO:0042802,GO:0070062,GO:0042816,GO:0017144,GO:0004031,GO:0004854,GO:0009115,GO:0102797,GO:0102798	cytoplasm|metal ion binding|oxidoreductase activity|flavin adenine dinucleotide binding|oxidation-reduction process|2 iron, 2 sulfur cluster binding|cytosol|protein homodimerization activity|iron ion binding|NAD binding|iron-sulfur cluster binding|electron transfer activity|electron transport chain|molybdopterin cofactor binding|FAD binding|identical protein binding|extracellular exosome|vitamin …	path:hsa00280,path:hsa00350,path:hsa00380,path:hsa00750,path:hsa00760,path:hsa00830,path:hsa00982,path:hsa04630	Valine, leucine and isoleucine degradation|Tyrosine metabolism|Tryptophan metabolism|Vitamin B6 metabolism|Nicotinate and nicotinamide metabolism|Retinol metabolism|Drug metabolism - cytochrome P450|Jak-STAT signaling pathway
AP000902.1	1.89e-141	0.407216	0.289	0.234	1e-136	C1	1.235	--	--	--	--	--	--	--	--	--
AP000902.1	1.12e-10	0.0389739	0.252	0.258	5.95e-06	C3	0.977	--	--	--	--	--	--	--	--	--
AP001324.1	2.25e-200	0.574214	0.744	0.678	1.19e-195	C1	1.097	--	--	--	--	--	--	--	--	--
AP2A1	3.53e-10	0.0942189	0.271	0.141	1.87e-05	C5	1.922	ENSG00000196961	160	protein_coding	adaptor related protein complex 2 subunit alpha 1 [Source:HGNC Symbol;Acc:HGNC:561]		GO:0016020,GO:0006886,GO:0015031,GO:0016192,GO:0030117,GO:0030131,GO:0005886,GO:0005905,GO:0072583,GO:0035615,GO:0030122,GO:0005515,GO:0005829,GO:0006897,GO:0060071,GO:0019886,GO:0006895,GO:0061024,GO:0048013,GO:0030666,GO:0034383,GO:0036020,GO:0050690,GO:0019901,GO:0032802,GO:0030669,GO:0045334,GO:0050750,GO:1900126,GO:0030130,GO:0008022,GO:0044877,GO:0010976,GO:0048260,GO:0016323,GO:0016324,GO:…	membrane|intracellular protein transport|protein transport|vesicle-mediated transport|membrane coat|clathrin adaptor complex|plasma membrane|clathrin-coated pit|clathrin-dependent endocytosis|clathrin adaptor activity|AP-2 adaptor complex|protein binding|cytosol|endocytosis|Wnt signaling pathway, planar cell polarity pathway|antigen processing and presentation of exogenous peptide antigen via MHC…	path:hsa04144,path:hsa04721,path:hsa04961,path:hsa05016	Endocytosis|Synaptic vesicle cycle|Endocrine and other factor-regulated calcium reabsorption|Huntington disease
AP2B1	1.4e-75	0.0438025	0.183	0.288	7.42e-71	C1	0.635	ENSG00000006125	163	protein_coding	adaptor related protein complex 2 subunit beta 1 [Source:HGNC Symbol;Acc:HGNC:563]		GO:0016020,GO:0006886,GO:0015031,GO:0016192,GO:0030117,GO:0030276,GO:0005515,GO:0030131,GO:0005886,GO:0005905,GO:0098794,GO:0005829,GO:0006897,GO:0060071,GO:0019886,GO:0061024,GO:0048013,GO:0030666,GO:0072583,GO:0034383,GO:0036020,GO:0050690,GO:0035615,GO:0032802,GO:0030122,GO:0030669,GO:0045334,GO:0005048,GO:0005737,GO:0044877,GO:0003279,GO:0003281,GO:0007507,GO:0035904,GO:0045807,GO:0048268,GO:…	membrane|intracellular protein transport|protein transport|vesicle-mediated transport|membrane coat|clathrin binding|protein binding|clathrin adaptor complex|plasma membrane|clathrin-coated pit|postsynapse|cytosol|endocytosis|Wnt signaling pathway, planar cell polarity pathway|antigen processing and presentation of exogenous peptide antigen via MHC class II|membrane organization|ephrin receptor s…	path:hsa04144,path:hsa04721,path:hsa04961,path:hsa05016	Endocytosis|Synaptic vesicle cycle|Endocrine and other factor-regulated calcium reabsorption|Huntington disease
AP2M1	4.94e-83	0.286777	0.533	0.275	2.62e-78	C2	1.938	ENSG00000161203	1173	protein_coding	adaptor related protein complex 2 subunit mu 1 [Source:HGNC Symbol;Acc:HGNC:564]		GO:0016020,GO:0006886,GO:0015031,GO:0016192,GO:0005886,GO:0030131,GO:0005515,GO:0005905,GO:0008289,GO:0005829,GO:0006897,GO:0070062,GO:0060071,GO:0044325,GO:0019886,GO:0061024,GO:0048013,GO:0030666,GO:0072583,GO:0005765,GO:0034383,GO:0036020,GO:0050690,GO:0035615,GO:0032802,GO:0030122,GO:0030669,GO:0045334,GO:0050750,GO:1903077,GO:0005048,GO:0031623,GO:0034622,GO:0006900,GO:0097494,GO:0098793,GO:…	membrane|intracellular protein transport|protein transport|vesicle-mediated transport|plasma membrane|clathrin adaptor complex|protein binding|clathrin-coated pit|lipid binding|cytosol|endocytosis|extracellular exosome|Wnt signaling pathway, planar cell polarity pathway|ion channel binding|antigen processing and presentation of exogenous peptide antigen via MHC class II|membrane organization|ephr…	path:hsa04144,path:hsa04721,path:hsa04961,path:hsa05016	Endocytosis|Synaptic vesicle cycle|Endocrine and other factor-regulated calcium reabsorption|Huntington disease
AP2M1	6.8e-05	0.0548102	0.333	0.367	1	C4	0.907	ENSG00000161203	1173	protein_coding	adaptor related protein complex 2 subunit mu 1 [Source:HGNC Symbol;Acc:HGNC:564]		GO:0016020,GO:0006886,GO:0015031,GO:0016192,GO:0005886,GO:0030131,GO:0005515,GO:0005905,GO:0008289,GO:0005829,GO:0006897,GO:0070062,GO:0060071,GO:0044325,GO:0019886,GO:0061024,GO:0048013,GO:0030666,GO:0072583,GO:0005765,GO:0034383,GO:0036020,GO:0050690,GO:0035615,GO:0032802,GO:0030122,GO:0030669,GO:0045334,GO:0050750,GO:1903077,GO:0005048,GO:0031623,GO:0034622,GO:0006900,GO:0097494,GO:0098793,GO:…	membrane|intracellular protein transport|protein transport|vesicle-mediated transport|plasma membrane|clathrin adaptor complex|protein binding|clathrin-coated pit|lipid binding|cytosol|endocytosis|extracellular exosome|Wnt signaling pathway, planar cell polarity pathway|ion channel binding|antigen processing and presentation of exogenous peptide antigen via MHC class II|membrane organization|ephr…	path:hsa04144,path:hsa04721,path:hsa04961,path:hsa05016	Endocytosis|Synaptic vesicle cycle|Endocrine and other factor-regulated calcium reabsorption|Huntington disease
AP2M1	3.09e-17	0.134288	0.573	0.351	1.63e-12	C5	1.632	ENSG00000161203	1173	protein_coding	adaptor related protein complex 2 subunit mu 1 [Source:HGNC Symbol;Acc:HGNC:564]		GO:0016020,GO:0006886,GO:0015031,GO:0016192,GO:0005886,GO:0030131,GO:0005515,GO:0005905,GO:0008289,GO:0005829,GO:0006897,GO:0070062,GO:0060071,GO:0044325,GO:0019886,GO:0061024,GO:0048013,GO:0030666,GO:0072583,GO:0005765,GO:0034383,GO:0036020,GO:0050690,GO:0035615,GO:0032802,GO:0030122,GO:0030669,GO:0045334,GO:0050750,GO:1903077,GO:0005048,GO:0031623,GO:0034622,GO:0006900,GO:0097494,GO:0098793,GO:…	membrane|intracellular protein transport|protein transport|vesicle-mediated transport|plasma membrane|clathrin adaptor complex|protein binding|clathrin-coated pit|lipid binding|cytosol|endocytosis|extracellular exosome|Wnt signaling pathway, planar cell polarity pathway|ion channel binding|antigen processing and presentation of exogenous peptide antigen via MHC class II|membrane organization|ephr…	path:hsa04144,path:hsa04721,path:hsa04961,path:hsa05016	Endocytosis|Synaptic vesicle cycle|Endocrine and other factor-regulated calcium reabsorption|Huntington disease
AP2S1	8.65e-146	0.325125	0.417	0.113	4.59e-141	C2	3.69	ENSG00000042753	1175	protein_coding	adaptor related protein complex 2 subunit sigma 1 [Source:HGNC Symbol;Acc:HGNC:565]		GO:0016020,GO:0006886,GO:0015031,GO:0016192,GO:0030117,GO:0072583,GO:0035615,GO:0030122,GO:0008565,GO:0005886,GO:0005515,GO:0005905,GO:0043231,GO:0005829,GO:0006897,GO:0060071,GO:0019886,GO:0048268,GO:0061024,GO:0048013,GO:0030666,GO:0034383,GO:0036020,GO:0050690,GO:0032802,GO:0030669,GO:0045334,GO:0030100	membrane|intracellular protein transport|protein transport|vesicle-mediated transport|membrane coat|clathrin-dependent endocytosis|clathrin adaptor activity|AP-2 adaptor complex|obsolete protein transporter activity|plasma membrane|protein binding|clathrin-coated pit|intracellular membrane-bounded organelle|cytosol|endocytosis|Wnt signaling pathway, planar cell polarity pathway|antigen processing…	path:hsa04144,path:hsa04721,path:hsa04961,path:hsa05016	Endocytosis|Synaptic vesicle cycle|Endocrine and other factor-regulated calcium reabsorption|Huntington disease
AP2S1	4.23e-07	0.11882	0.341	0.209	0.0224084	C5	1.632	ENSG00000042753	1175	protein_coding	adaptor related protein complex 2 subunit sigma 1 [Source:HGNC Symbol;Acc:HGNC:565]		GO:0016020,GO:0006886,GO:0015031,GO:0016192,GO:0030117,GO:0072583,GO:0035615,GO:0030122,GO:0008565,GO:0005886,GO:0005515,GO:0005905,GO:0043231,GO:0005829,GO:0006897,GO:0060071,GO:0019886,GO:0048268,GO:0061024,GO:0048013,GO:0030666,GO:0034383,GO:0036020,GO:0050690,GO:0032802,GO:0030669,GO:0045334,GO:0030100	membrane|intracellular protein transport|protein transport|vesicle-mediated transport|membrane coat|clathrin-dependent endocytosis|clathrin adaptor activity|AP-2 adaptor complex|obsolete protein transporter activity|plasma membrane|protein binding|clathrin-coated pit|intracellular membrane-bounded organelle|cytosol|endocytosis|Wnt signaling pathway, planar cell polarity pathway|antigen processing…	path:hsa04144,path:hsa04721,path:hsa04961,path:hsa05016	Endocytosis|Synaptic vesicle cycle|Endocrine and other factor-regulated calcium reabsorption|Huntington disease
AP3D1	1.48e-64	0.0150212	0.281	0.154	7.84e-60	C2	1.825	ENSG00000065000	8943	protein_coding	adaptor related protein complex 3 subunit delta 1 [Source:HGNC Symbol;Acc:HGNC:568]		GO:0005737,GO:0016020,GO:0006886,GO:0015031,GO:0016192,GO:0030117,GO:0005794,GO:0005765,GO:1904115,GO:0000139,GO:0030123,GO:0006623,GO:0010008,GO:0006896,GO:0008089,GO:0048490,GO:0016182,GO:0032438,GO:0035646,GO:0048499,GO:0061088,GO:0072657,GO:0098943,GO:0043195,GO:0098830,GO:0019882,GO:0033365,GO:0048007,GO:0051138,GO:0099003,GO:0030424,GO:0098793,GO:0098794,GO:0098978	cytoplasm|membrane|intracellular protein transport|protein transport|vesicle-mediated transport|membrane coat|Golgi apparatus|lysosomal membrane|axon cytoplasm|Golgi membrane|AP-3 adaptor complex|protein targeting to vacuole|endosome membrane|Golgi to vacuole transport|anterograde axonal transport|anterograde synaptic vesicle transport|synaptic vesicle budding from endosome|melanosome organizatio…	path:hsa04142	Lysosome
AP3S1	7.66e-90	0.263459	0.49	0.237	4.06e-85	C2	2.068	ENSG00000177879	1176	protein_coding	adaptor related protein complex 3 subunit sigma 1 [Source:HGNC Symbol;Acc:HGNC:2013]		GO:0016020,GO:0006886,GO:0015031,GO:0016192,GO:0030117,GO:0043231,GO:0005794,GO:1904115,GO:0031410,GO:0030659,GO:0005515,GO:0008089,GO:0048490,GO:0030133,GO:0008286,GO:0030119,GO:0030123	membrane|intracellular protein transport|protein transport|vesicle-mediated transport|membrane coat|intracellular membrane-bounded organelle|Golgi apparatus|axon cytoplasm|cytoplasmic vesicle|cytoplasmic vesicle membrane|protein binding|anterograde axonal transport|anterograde synaptic vesicle transport|transport vesicle|insulin receptor signaling pathway|AP-type membrane coat adaptor complex|AP-…	path:hsa04142	Lysosome
AP3S1	1.48e-06	0.0590406	0.279	0.328	0.078304	C4	0.851	ENSG00000177879	1176	protein_coding	adaptor related protein complex 3 subunit sigma 1 [Source:HGNC Symbol;Acc:HGNC:2013]		GO:0016020,GO:0006886,GO:0015031,GO:0016192,GO:0030117,GO:0043231,GO:0005794,GO:1904115,GO:0031410,GO:0030659,GO:0005515,GO:0008089,GO:0048490,GO:0030133,GO:0008286,GO:0030119,GO:0030123	membrane|intracellular protein transport|protein transport|vesicle-mediated transport|membrane coat|intracellular membrane-bounded organelle|Golgi apparatus|axon cytoplasm|cytoplasmic vesicle|cytoplasmic vesicle membrane|protein binding|anterograde axonal transport|anterograde synaptic vesicle transport|transport vesicle|insulin receptor signaling pathway|AP-type membrane coat adaptor complex|AP-…	path:hsa04142	Lysosome
AP3S1	2.07e-12	0.136012	0.5	0.313	1.1e-07	C5	1.597	ENSG00000177879	1176	protein_coding	adaptor related protein complex 3 subunit sigma 1 [Source:HGNC Symbol;Acc:HGNC:2013]		GO:0016020,GO:0006886,GO:0015031,GO:0016192,GO:0030117,GO:0043231,GO:0005794,GO:1904115,GO:0031410,GO:0030659,GO:0005515,GO:0008089,GO:0048490,GO:0030133,GO:0008286,GO:0030119,GO:0030123	membrane|intracellular protein transport|protein transport|vesicle-mediated transport|membrane coat|intracellular membrane-bounded organelle|Golgi apparatus|axon cytoplasm|cytoplasmic vesicle|cytoplasmic vesicle membrane|protein binding|anterograde axonal transport|anterograde synaptic vesicle transport|transport vesicle|insulin receptor signaling pathway|AP-type membrane coat adaptor complex|AP-…	path:hsa04142	Lysosome
APBB2	2.29e-10	0.0326825	0.296	0.176	1.21e-05	C5	1.682	ENSG00000163697	323	protein_coding	amyloid beta precursor protein binding family B member 2 [Source:HGNC Symbol;Acc:HGNC:582]		GO:0005634,GO:0016020,GO:0005515,GO:0045202,GO:0001540,GO:0005737,GO:0006355,GO:0008134,GO:0030027,GO:0030426,GO:0007050,GO:0030308,GO:0035556,GO:0001764,GO:0007411,GO:0030198,GO:0043065,GO:0043066	nucleus|membrane|protein binding|synapse|amyloid-beta binding|cytoplasm|regulation of transcription, DNA-templated|transcription factor binding|lamellipodium|growth cone|cell cycle arrest|negative regulation of cell growth|intracellular signal transduction|neuron migration|axon guidance|extracellular matrix organization|positive regulation of apoptotic process|negative regulation of apoptotic pro…
APEX1	6.52e-63	0.0539126	0.218	0.316	3.45e-58	C1	0.69	ENSG00000100823	328	protein_coding	apurinic/apyrimidinic endodeoxyribonuclease 1 [Source:HGNC Symbol;Acc:HGNC:587]		GO:0003723,GO:0005634,GO:0005737,GO:0016607,GO:0046872,GO:0005813,GO:0016491,GO:0005783,GO:0016787,GO:0003677,GO:0016829,GO:0005739,GO:0005840,GO:1903508,GO:0031490,GO:0004519,GO:0006281,GO:0090305,GO:0055114,GO:0005515,GO:0006310,GO:0006974,GO:0004518,GO:0090502,GO:0004527,GO:0048471,GO:1903507,GO:0003713,GO:0005654,GO:0005730,GO:0140078,GO:0004523,GO:0000784,GO:0003906,GO:0004528,GO:0006284,GO:…	RNA binding|nucleus|cytoplasm|nuclear speck|metal ion binding|centrosome|oxidoreductase activity|endoplasmic reticulum|hydrolase activity|DNA binding|lyase activity|mitochondrion|ribosome|positive regulation of nucleic acid-templated transcription|chromatin DNA binding|endonuclease activity|DNA repair|nucleic acid phosphodiester bond hydrolysis|oxidation-reduction process|protein binding|DNA reco…	path:hsa03410	Base excision repair
APEX1	6.29e-73	0.0194183	0.381	0.22	3.33e-68	C2	1.732	ENSG00000100823	328	protein_coding	apurinic/apyrimidinic endodeoxyribonuclease 1 [Source:HGNC Symbol;Acc:HGNC:587]		GO:0003723,GO:0005634,GO:0005737,GO:0016607,GO:0046872,GO:0005813,GO:0016491,GO:0005783,GO:0016787,GO:0003677,GO:0016829,GO:0005739,GO:0005840,GO:1903508,GO:0031490,GO:0004519,GO:0006281,GO:0090305,GO:0055114,GO:0005515,GO:0006310,GO:0006974,GO:0004518,GO:0090502,GO:0004527,GO:0048471,GO:1903507,GO:0003713,GO:0005654,GO:0005730,GO:0140078,GO:0004523,GO:0000784,GO:0003906,GO:0004528,GO:0006284,GO:…	RNA binding|nucleus|cytoplasm|nuclear speck|metal ion binding|centrosome|oxidoreductase activity|endoplasmic reticulum|hydrolase activity|DNA binding|lyase activity|mitochondrion|ribosome|positive regulation of nucleic acid-templated transcription|chromatin DNA binding|endonuclease activity|DNA repair|nucleic acid phosphodiester bond hydrolysis|oxidation-reduction process|protein binding|DNA reco…	path:hsa03410	Base excision repair
APH1A	8.2e-84	0.0875156	0.183	0.274	4.34e-79	C1	0.668	ENSG00000117362	51107	protein_coding	aph-1 homolog A, gamma-secretase subunit [Source:HGNC Symbol;Acc:HGNC:29509]		GO:0016020,GO:0016021,GO:0005783,GO:0005789,GO:0005794,GO:0005515,GO:0007219,GO:0016485,GO:0005886,GO:0043085,GO:0005887,GO:0032580,GO:0044267,GO:0010008,GO:0004175,GO:0007220,GO:0070765,GO:0048013,GO:0035333,GO:0042987,GO:0043065,GO:0042982,GO:0031293,GO:0006509,GO:0034205,GO:0001656,GO:0005739,GO:0005769,GO:0008021,GO:0097060,GO:0099056	membrane|integral component of membrane|endoplasmic reticulum|endoplasmic reticulum membrane|Golgi apparatus|protein binding|Notch signaling pathway|protein processing|plasma membrane|positive regulation of catalytic activity|integral component of plasma membrane|Golgi cisterna membrane|cellular protein metabolic process|endosome membrane|endopeptidase activity|Notch receptor processing|gamma-sec…	path:hsa04330,path:hsa05010	Notch signaling pathway|Alzheimer disease
APH1A	0.00291993	0.0445809	0.309	0.231	1	C5	1.338	ENSG00000117362	51107	protein_coding	aph-1 homolog A, gamma-secretase subunit [Source:HGNC Symbol;Acc:HGNC:29509]		GO:0016020,GO:0016021,GO:0005783,GO:0005789,GO:0005794,GO:0005515,GO:0007219,GO:0016485,GO:0005886,GO:0043085,GO:0005887,GO:0032580,GO:0044267,GO:0010008,GO:0004175,GO:0007220,GO:0070765,GO:0048013,GO:0035333,GO:0042987,GO:0043065,GO:0042982,GO:0031293,GO:0006509,GO:0034205,GO:0001656,GO:0005739,GO:0005769,GO:0008021,GO:0097060,GO:0099056	membrane|integral component of membrane|endoplasmic reticulum|endoplasmic reticulum membrane|Golgi apparatus|protein binding|Notch signaling pathway|protein processing|plasma membrane|positive regulation of catalytic activity|integral component of plasma membrane|Golgi cisterna membrane|cellular protein metabolic process|endosome membrane|endopeptidase activity|Notch receptor processing|gamma-sec…	path:hsa04330,path:hsa05010	Notch signaling pathway|Alzheimer disease
APLP2	1.48e-68	0.0638673	0.51	0.597	7.84e-64	C1	0.854	ENSG00000084234	334	protein_coding	amyloid beta precursor like protein 2 [Source:HGNC Symbol;Acc:HGNC:598]		GO:0005634,GO:0016020,GO:0016021,GO:0046872,GO:0003677,GO:0004867,GO:0010951,GO:0005886,GO:0005515,GO:0007186,GO:0008201,GO:0042802,GO:0046914,GO:0030414,GO:0010466,GO:0070062,GO:0044267,GO:0043687,GO:0002576,GO:0005788,GO:0031092	nucleus|membrane|integral component of membrane|metal ion binding|DNA binding|serine-type endopeptidase inhibitor activity|negative regulation of endopeptidase activity|plasma membrane|protein binding|G protein-coupled receptor signaling pathway|heparin binding|identical protein binding|transition metal ion binding|peptidase inhibitor activity|negative regulation of peptidase activity|extracellul…
APLP2	1.72e-08	0.0583205	0.601	0.556	0.00091144	C3	1.081	ENSG00000084234	334	protein_coding	amyloid beta precursor like protein 2 [Source:HGNC Symbol;Acc:HGNC:598]		GO:0005634,GO:0016020,GO:0016021,GO:0046872,GO:0003677,GO:0004867,GO:0010951,GO:0005886,GO:0005515,GO:0007186,GO:0008201,GO:0042802,GO:0046914,GO:0030414,GO:0010466,GO:0070062,GO:0044267,GO:0043687,GO:0002576,GO:0005788,GO:0031092	nucleus|membrane|integral component of membrane|metal ion binding|DNA binding|serine-type endopeptidase inhibitor activity|negative regulation of endopeptidase activity|plasma membrane|protein binding|G protein-coupled receptor signaling pathway|heparin binding|identical protein binding|transition metal ion binding|peptidase inhibitor activity|negative regulation of peptidase activity|extracellul…
APMAP	7.54e-60	0.129933	0.258	0.104	3.99e-55	C2	2.481	ENSG00000101474	57136	protein_coding	adipocyte plasma membrane associated protein [Source:HGNC Symbol;Acc:HGNC:13238]		GO:0016020,GO:0016021,GO:0009058,GO:0016844,GO:0009986,GO:0005783,GO:0008150,GO:0004064	membrane|integral component of membrane|biosynthetic process|strictosidine synthase activity|cell surface|endoplasmic reticulum|biological_process|arylesterase activity
APMAP	9.6e-10	0.104772	0.283	0.149	5.09e-05	C5	1.899	ENSG00000101474	57136	protein_coding	adipocyte plasma membrane associated protein [Source:HGNC Symbol;Acc:HGNC:13238]		GO:0016020,GO:0016021,GO:0009058,GO:0016844,GO:0009986,GO:0005783,GO:0008150,GO:0004064	membrane|integral component of membrane|biosynthetic process|strictosidine synthase activity|cell surface|endoplasmic reticulum|biological_process|arylesterase activity
APOBEC3C	8.92e-58	0.021909	0.26	0.138	4.73e-53	C2	1.884	ENSG00000244509	27350	protein_coding	apolipoprotein B mRNA editing enzyme catalytic subunit 3C [Source:HGNC Symbol;Acc:HGNC:17353]		GO:0003723,GO:0005634,GO:0005737,GO:0008270,GO:0046872,GO:0016787,GO:0003824,GO:0005515,GO:0002376,GO:0045087,GO:0051607,GO:0004126,GO:0047844,GO:0010529,GO:0016554,GO:0045869,GO:0070383,GO:0080111,GO:0000932,GO:0045071,GO:0016032,GO:0009972	RNA binding|nucleus|cytoplasm|zinc ion binding|metal ion binding|hydrolase activity|catalytic activity|protein binding|immune system process|innate immune response|defense response to virus|cytidine deaminase activity|deoxycytidine deaminase activity|negative regulation of transposition|cytidine to uridine editing|negative regulation of single stranded viral RNA replication via double stranded DN…	path:hsa05170	Human immunodeficiency virus 1 infection
APOBEC3C	6.03e-09	0.106355	0.303	0.172	0.000319778	C5	1.762	ENSG00000244509	27350	protein_coding	apolipoprotein B mRNA editing enzyme catalytic subunit 3C [Source:HGNC Symbol;Acc:HGNC:17353]		GO:0003723,GO:0005634,GO:0005737,GO:0008270,GO:0046872,GO:0016787,GO:0003824,GO:0005515,GO:0002376,GO:0045087,GO:0051607,GO:0004126,GO:0047844,GO:0010529,GO:0016554,GO:0045869,GO:0070383,GO:0080111,GO:0000932,GO:0045071,GO:0016032,GO:0009972	RNA binding|nucleus|cytoplasm|zinc ion binding|metal ion binding|hydrolase activity|catalytic activity|protein binding|immune system process|innate immune response|defense response to virus|cytidine deaminase activity|deoxycytidine deaminase activity|negative regulation of transposition|cytidine to uridine editing|negative regulation of single stranded viral RNA replication via double stranded DN…	path:hsa05170	Human immunodeficiency virus 1 infection
APOD	1.67678534628123e-313	2.21442	0.893	0.247	0	C3	3.615	ENSG00000189058	347	protein_coding	apolipoprotein D [Source:HGNC Symbol;Acc:HGNC:612]		GO:0005615,GO:0005783,GO:0006629,GO:0006869,GO:0005515,GO:0008289,GO:0005576,GO:0048471,GO:0030425,GO:0005737,GO:0006006,GO:0070062,GO:0001525,GO:0007568,GO:0007420,GO:0051895,GO:0010642,GO:0015485,GO:1900016,GO:0043025,GO:0042493,GO:0048662,GO:0048678,GO:0000302,GO:0005319,GO:0014012,GO:0042246,GO:0042308,GO:0060588,GO:0071638,GO:2000098,GO:2000405,GO:0022626	extracellular space|endoplasmic reticulum|lipid metabolic process|lipid transport|protein binding|lipid binding|extracellular region|perinuclear region of cytoplasm|dendrite|cytoplasm|glucose metabolic process|extracellular exosome|angiogenesis|aging|brain development|negative regulation of focal adhesion assembly|negative regulation of platelet-derived growth factor receptor signaling pathway|ch…
APOD	8.56e-19	0.466886	0.548	0.287	4.53e-14	C5	1.909	ENSG00000189058	347	protein_coding	apolipoprotein D [Source:HGNC Symbol;Acc:HGNC:612]		GO:0005615,GO:0005783,GO:0006629,GO:0006869,GO:0005515,GO:0008289,GO:0005576,GO:0048471,GO:0030425,GO:0005737,GO:0006006,GO:0070062,GO:0001525,GO:0007568,GO:0007420,GO:0051895,GO:0010642,GO:0015485,GO:1900016,GO:0043025,GO:0042493,GO:0048662,GO:0048678,GO:0000302,GO:0005319,GO:0014012,GO:0042246,GO:0042308,GO:0060588,GO:0071638,GO:2000098,GO:2000405,GO:0022626	extracellular space|endoplasmic reticulum|lipid metabolic process|lipid transport|protein binding|lipid binding|extracellular region|perinuclear region of cytoplasm|dendrite|cytoplasm|glucose metabolic process|extracellular exosome|angiogenesis|aging|brain development|negative regulation of focal adhesion assembly|negative regulation of platelet-derived growth factor receptor signaling pathway|ch…
APOE	4.52e-52	0.388782	0.281	0.124	2.4e-47	C2	2.266	ENSG00000130203	348	protein_coding	apolipoprotein E [Source:HGNC Symbol;Acc:HGNC:613]		GO:0005615,GO:0010629,GO:0042632,GO:0043537,GO:0050728,GO:0001937,GO:0010976,GO:0045541,GO:0005737,GO:0043407,GO:0070328,GO:0005623,GO:1900272,GO:0010977,GO:0005634,GO:0016020,GO:0005576,GO:0006629,GO:0008202,GO:0042157,GO:0006869,GO:0043085,GO:0005515,GO:0008289,GO:0005783,GO:0098869,GO:0045893,GO:0008203,GO:0006898,GO:0005886,GO:0043395,GO:0060228,GO:0071813,GO:0120020,GO:0002021,GO:0006707,GO:…	extracellular space|negative regulation of gene expression|cholesterol homeostasis|negative regulation of blood vessel endothelial cell migration|negative regulation of inflammatory response|negative regulation of endothelial cell proliferation|positive regulation of neuron projection development|negative regulation of cholesterol biosynthetic process|cytoplasm|negative regulation of MAP kinase a…	path:hsa04979,path:hsa05010	Cholesterol metabolism|Alzheimer disease
APOE	2.2e-08	0.101659	0.296	0.171	0.00116635	C5	1.731	ENSG00000130203	348	protein_coding	apolipoprotein E [Source:HGNC Symbol;Acc:HGNC:613]		GO:0005615,GO:0010629,GO:0042632,GO:0043537,GO:0050728,GO:0001937,GO:0010976,GO:0045541,GO:0005737,GO:0043407,GO:0070328,GO:0005623,GO:1900272,GO:0010977,GO:0005634,GO:0016020,GO:0005576,GO:0006629,GO:0008202,GO:0042157,GO:0006869,GO:0043085,GO:0005515,GO:0008289,GO:0005783,GO:0098869,GO:0045893,GO:0008203,GO:0006898,GO:0005886,GO:0043395,GO:0060228,GO:0071813,GO:0120020,GO:0002021,GO:0006707,GO:…	extracellular space|negative regulation of gene expression|cholesterol homeostasis|negative regulation of blood vessel endothelial cell migration|negative regulation of inflammatory response|negative regulation of endothelial cell proliferation|positive regulation of neuron projection development|negative regulation of cholesterol biosynthetic process|cytoplasm|negative regulation of MAP kinase a…	path:hsa04979,path:hsa05010	Cholesterol metabolism|Alzheimer disease
APOL1	3.1e-132	0.443017	0.474	0.162	1.64e-127	C2	2.926	ENSG00000100342	8542	protein_coding	apolipoprotein L1 [Source:HGNC Symbol;Acc:HGNC:618]		GO:0005615,GO:0005576,GO:0006629,GO:0008202,GO:0042157,GO:0006869,GO:0005515,GO:0008289,GO:0008203,GO:0006898,GO:0034364,GO:0044267,GO:0072562,GO:0043687,GO:0045087,GO:0005788,GO:0005254,GO:0019835,GO:0031640,GO:1902476,GO:0031224,GO:0034361	extracellular space|extracellular region|lipid metabolic process|steroid metabolic process|lipoprotein metabolic process|lipid transport|protein binding|lipid binding|cholesterol metabolic process|receptor-mediated endocytosis|high-density lipoprotein particle|cellular protein metabolic process|blood microparticle|post-translational protein modification|innate immune response|endoplasmic reticulu…	path:hsa05143	African trypanosomiasis
APOL1	3.74e-35	0.479531	0.599	0.248	1.98e-30	C5	2.415	ENSG00000100342	8542	protein_coding	apolipoprotein L1 [Source:HGNC Symbol;Acc:HGNC:618]		GO:0005615,GO:0005576,GO:0006629,GO:0008202,GO:0042157,GO:0006869,GO:0005515,GO:0008289,GO:0008203,GO:0006898,GO:0034364,GO:0044267,GO:0072562,GO:0043687,GO:0045087,GO:0005788,GO:0005254,GO:0019835,GO:0031640,GO:1902476,GO:0031224,GO:0034361	extracellular space|extracellular region|lipid metabolic process|steroid metabolic process|lipoprotein metabolic process|lipid transport|protein binding|lipid binding|cholesterol metabolic process|receptor-mediated endocytosis|high-density lipoprotein particle|cellular protein metabolic process|blood microparticle|post-translational protein modification|innate immune response|endoplasmic reticulu…	path:hsa05143	African trypanosomiasis
APOLD1	2.68e-109	0.838164	0.277	0.014	1.42e-104	C4	19.786	ENSG00000178878	81575	protein_coding	apolipoprotein L domain containing 1 [Source:HGNC Symbol;Acc:HGNC:25268]		GO:0016020,GO:0016021,GO:0005829,GO:0005654,GO:0005576,GO:0005886,GO:0042157,GO:0006869,GO:0008289,GO:0007275,GO:0030154,GO:0001525,GO:0001666,GO:0042118,GO:0045601	membrane|integral component of membrane|cytosol|nucleoplasm|extracellular region|plasma membrane|lipoprotein metabolic process|lipid transport|lipid binding|multicellular organism development|cell differentiation|angiogenesis|response to hypoxia|endothelial cell activation|regulation of endothelial cell differentiation
APP	4.71e-05	0.0481727	0.693	0.629	1	C3	1.102	ENSG00000142192	351	protein_coding	amyloid beta precursor protein [Source:HGNC Symbol;Acc:HGNC:620]		GO:0010629,GO:1904646,GO:0070555,GO:0001774,GO:1901224,GO:0005886,GO:0001934,GO:0010628,GO:1902004,GO:1900272,GO:0005634,GO:0005737,GO:0007399,GO:0016020,GO:0016021,GO:0046872,GO:0003677,GO:0007155,GO:0005794,GO:0005615,GO:0004867,GO:0010951,GO:0042995,GO:0005515,GO:0005576,GO:0006915,GO:0048471,GO:0031410,GO:0010952,GO:0007219,GO:0005790,GO:0005905,GO:0009986,GO:0008201,GO:0042802,GO:0005768,GO:…	negative regulation of gene expression|cellular response to amyloid-beta|response to interleukin-1|microglial cell activation|positive regulation of NIK/NF-kappaB signaling|plasma membrane|positive regulation of protein phosphorylation|positive regulation of gene expression|positive regulation of amyloid-beta formation|negative regulation of long-term synaptic potentiation|nucleus|cytoplasm|nervo…	path:hsa04726,path:hsa05010	Serotonergic synapse|Alzheimer disease
APP	4.75e-08	0.115122	0.586	0.64	0.00251824	C4	0.916	ENSG00000142192	351	protein_coding	amyloid beta precursor protein [Source:HGNC Symbol;Acc:HGNC:620]		GO:0010629,GO:1904646,GO:0070555,GO:0001774,GO:1901224,GO:0005886,GO:0001934,GO:0010628,GO:1902004,GO:1900272,GO:0005634,GO:0005737,GO:0007399,GO:0016020,GO:0016021,GO:0046872,GO:0003677,GO:0007155,GO:0005794,GO:0005615,GO:0004867,GO:0010951,GO:0042995,GO:0005515,GO:0005576,GO:0006915,GO:0048471,GO:0031410,GO:0010952,GO:0007219,GO:0005790,GO:0005905,GO:0009986,GO:0008201,GO:0042802,GO:0005768,GO:…	negative regulation of gene expression|cellular response to amyloid-beta|response to interleukin-1|microglial cell activation|positive regulation of NIK/NF-kappaB signaling|plasma membrane|positive regulation of protein phosphorylation|positive regulation of gene expression|positive regulation of amyloid-beta formation|negative regulation of long-term synaptic potentiation|nucleus|cytoplasm|nervo…	path:hsa04726,path:hsa05010	Serotonergic synapse|Alzheimer disease
APP	1.13e-11	0.193739	0.809	0.624	6.01e-07	C5	1.296	ENSG00000142192	351	protein_coding	amyloid beta precursor protein [Source:HGNC Symbol;Acc:HGNC:620]		GO:0010629,GO:1904646,GO:0070555,GO:0001774,GO:1901224,GO:0005886,GO:0001934,GO:0010628,GO:1902004,GO:1900272,GO:0005634,GO:0005737,GO:0007399,GO:0016020,GO:0016021,GO:0046872,GO:0003677,GO:0007155,GO:0005794,GO:0005615,GO:0004867,GO:0010951,GO:0042995,GO:0005515,GO:0005576,GO:0006915,GO:0048471,GO:0031410,GO:0010952,GO:0007219,GO:0005790,GO:0005905,GO:0009986,GO:0008201,GO:0042802,GO:0005768,GO:…	negative regulation of gene expression|cellular response to amyloid-beta|response to interleukin-1|microglial cell activation|positive regulation of NIK/NF-kappaB signaling|plasma membrane|positive regulation of protein phosphorylation|positive regulation of gene expression|positive regulation of amyloid-beta formation|negative regulation of long-term synaptic potentiation|nucleus|cytoplasm|nervo…	path:hsa04726,path:hsa05010	Serotonergic synapse|Alzheimer disease
APRT	3.5e-81	0.183044	0.294	0.103	1.86e-76	C2	2.854	ENSG00000198931	353	protein_coding	adenine phosphoribosyltransferase [Source:HGNC Symbol;Acc:HGNC:626]		GO:0005737,GO:0016740,GO:0005829,GO:0005654,GO:0009116,GO:0016757,GO:0005576,GO:0006166,GO:0070062,GO:0043312,GO:0034774,GO:0043101,GO:0006168,GO:0002055,GO:0003999,GO:0016208,GO:0007595,GO:0007625,GO:0032869,GO:0044209,GO:0046083	cytoplasm|transferase activity|cytosol|nucleoplasm|nucleoside metabolic process|transferase activity, transferring glycosyl groups|extracellular region|purine ribonucleoside salvage|extracellular exosome|neutrophil degranulation|secretory granule lumen|purine-containing compound salvage|adenine salvage|adenine binding|adenine phosphoribosyltransferase activity|AMP binding|lactation|grooming behav…	path:hsa00230	Purine metabolism
APRT	3.94e-05	0.0850738	0.261	0.163	1	C5	1.601	ENSG00000198931	353	protein_coding	adenine phosphoribosyltransferase [Source:HGNC Symbol;Acc:HGNC:626]		GO:0005737,GO:0016740,GO:0005829,GO:0005654,GO:0009116,GO:0016757,GO:0005576,GO:0006166,GO:0070062,GO:0043312,GO:0034774,GO:0043101,GO:0006168,GO:0002055,GO:0003999,GO:0016208,GO:0007595,GO:0007625,GO:0032869,GO:0044209,GO:0046083	cytoplasm|transferase activity|cytosol|nucleoplasm|nucleoside metabolic process|transferase activity, transferring glycosyl groups|extracellular region|purine ribonucleoside salvage|extracellular exosome|neutrophil degranulation|secretory granule lumen|purine-containing compound salvage|adenine salvage|adenine binding|adenine phosphoribosyltransferase activity|AMP binding|lactation|grooming behav…	path:hsa00230	Purine metabolism
ARC	2.28e-92	0.292091	0.541	0.318	1.21e-87	C2	1.701	ENSG00000198576	23237	protein_coding	activity regulated cytoskeleton associated protein [Source:HGNC Symbol;Acc:HGNC:648]		GO:0043025,GO:0003723,GO:0051028,GO:0005737,GO:0016020,GO:0005886,GO:0005856,GO:0042995,GO:0007275,GO:0030054,GO:0031410,GO:0045202,GO:0045211,GO:0045121,GO:0030425,GO:0005768,GO:0003729,GO:0006897,GO:0007010,GO:0031901,GO:0016477,GO:0001669,GO:0005938,GO:0051260,GO:0022604,GO:0014069,GO:0015629,GO:0043197,GO:0007616,GO:1903561,GO:1900271,GO:0050804,GO:0007492,GO:0007612,GO:0009952,GO:0048168,GO:…	neuronal cell body|RNA binding|mRNA transport|cytoplasm|membrane|plasma membrane|cytoskeleton|cell projection|multicellular organism development|cell junction|cytoplasmic vesicle|synapse|postsynaptic membrane|membrane raft|dendrite|endosome|mRNA binding|endocytosis|cytoskeleton organization|early endosome membrane|cell migration|acrosomal vesicle|cell cortex|protein homooligomerization|regulation…	path:hsa05031	Amphetamine addiction
ARC	7.02e-30	0.549203	0.564	0.379	3.72e-25	C3	1.488	ENSG00000198576	23237	protein_coding	activity regulated cytoskeleton associated protein [Source:HGNC Symbol;Acc:HGNC:648]		GO:0043025,GO:0003723,GO:0051028,GO:0005737,GO:0016020,GO:0005886,GO:0005856,GO:0042995,GO:0007275,GO:0030054,GO:0031410,GO:0045202,GO:0045211,GO:0045121,GO:0030425,GO:0005768,GO:0003729,GO:0006897,GO:0007010,GO:0031901,GO:0016477,GO:0001669,GO:0005938,GO:0051260,GO:0022604,GO:0014069,GO:0015629,GO:0043197,GO:0007616,GO:1903561,GO:1900271,GO:0050804,GO:0007492,GO:0007612,GO:0009952,GO:0048168,GO:…	neuronal cell body|RNA binding|mRNA transport|cytoplasm|membrane|plasma membrane|cytoskeleton|cell projection|multicellular organism development|cell junction|cytoplasmic vesicle|synapse|postsynaptic membrane|membrane raft|dendrite|endosome|mRNA binding|endocytosis|cytoskeleton organization|early endosome membrane|cell migration|acrosomal vesicle|cell cortex|protein homooligomerization|regulation…	path:hsa05031	Amphetamine addiction
ARCN1	1.2e-59	0.1008	0.302	0.148	6.37e-55	C2	2.041	ENSG00000095139	372	protein_coding	archain 1 [Source:HGNC Symbol;Acc:HGNC:649]		GO:0003723,GO:0005737,GO:0016020,GO:0015031,GO:0005794,GO:0000139,GO:0006890,GO:0031410,GO:0030126,GO:0016192,GO:0006888,GO:0005829,GO:0030663,GO:0005789,GO:0006886,GO:0030133,GO:0051645,GO:0030137,GO:0008344,GO:0021691,GO:0043473,GO:0048193,GO:0005783	RNA binding|cytoplasm|membrane|protein transport|Golgi apparatus|Golgi membrane|retrograde vesicle-mediated transport, Golgi to endoplasmic reticulum|cytoplasmic vesicle|COPI vesicle coat|vesicle-mediated transport|endoplasmic reticulum to Golgi vesicle-mediated transport|cytosol|COPI-coated vesicle membrane|endoplasmic reticulum membrane|intracellular protein transport|transport vesicle|Golgi lo…
ARF1	1.49e-107	0.42827	0.827	0.548	7.92e-103	C2	1.509	ENSG00000143761	375	protein_coding	ADP ribosylation factor 1 [Source:HGNC Symbol;Acc:HGNC:652]		GO:0003723,GO:0005737,GO:0016020,GO:0015031,GO:0000166,GO:0005525,GO:0005794,GO:0005886,GO:0043085,GO:0005515,GO:0048471,GO:0030054,GO:0045202,GO:0045211,GO:0005925,GO:0006886,GO:0016192,GO:0005829,GO:0031252,GO:0070062,GO:0098586,GO:0014069,GO:0019886,GO:0043005,GO:0035722,GO:0032991,GO:0019904,GO:0006661,GO:0000139,GO:0003924,GO:0046982,GO:0050690,GO:0006878,GO:0002090,GO:0034315,GO:0060292,GO:…	RNA binding|cytoplasm|membrane|protein transport|nucleotide binding|GTP binding|Golgi apparatus|plasma membrane|positive regulation of catalytic activity|protein binding|perinuclear region of cytoplasm|cell junction|synapse|postsynaptic membrane|focal adhesion|intracellular protein transport|vesicle-mediated transport|cytosol|cell leading edge|extracellular exosome|cellular response to virus|post…	path:hsa04072,path:hsa04144,path:hsa05110,path:hsa05134	Phospholipase D signaling pathway|Endocytosis|Vibrio cholerae infection|Legionellosis
ARF1	9.54e-05	0.000947734	0.588	0.649	1	C4	0.906	ENSG00000143761	375	protein_coding	ADP ribosylation factor 1 [Source:HGNC Symbol;Acc:HGNC:652]		GO:0003723,GO:0005737,GO:0016020,GO:0015031,GO:0000166,GO:0005525,GO:0005794,GO:0005886,GO:0043085,GO:0005515,GO:0048471,GO:0030054,GO:0045202,GO:0045211,GO:0005925,GO:0006886,GO:0016192,GO:0005829,GO:0031252,GO:0070062,GO:0098586,GO:0014069,GO:0019886,GO:0043005,GO:0035722,GO:0032991,GO:0019904,GO:0006661,GO:0000139,GO:0003924,GO:0046982,GO:0050690,GO:0006878,GO:0002090,GO:0034315,GO:0060292,GO:…	RNA binding|cytoplasm|membrane|protein transport|nucleotide binding|GTP binding|Golgi apparatus|plasma membrane|positive regulation of catalytic activity|protein binding|perinuclear region of cytoplasm|cell junction|synapse|postsynaptic membrane|focal adhesion|intracellular protein transport|vesicle-mediated transport|cytosol|cell leading edge|extracellular exosome|cellular response to virus|post…	path:hsa04072,path:hsa04144,path:hsa05110,path:hsa05134	Phospholipase D signaling pathway|Endocytosis|Vibrio cholerae infection|Legionellosis
ARF1	4.18e-11	0.0817546	0.806	0.633	2.21e-06	C5	1.273	ENSG00000143761	375	protein_coding	ADP ribosylation factor 1 [Source:HGNC Symbol;Acc:HGNC:652]		GO:0003723,GO:0005737,GO:0016020,GO:0015031,GO:0000166,GO:0005525,GO:0005794,GO:0005886,GO:0043085,GO:0005515,GO:0048471,GO:0030054,GO:0045202,GO:0045211,GO:0005925,GO:0006886,GO:0016192,GO:0005829,GO:0031252,GO:0070062,GO:0098586,GO:0014069,GO:0019886,GO:0043005,GO:0035722,GO:0032991,GO:0019904,GO:0006661,GO:0000139,GO:0003924,GO:0046982,GO:0050690,GO:0006878,GO:0002090,GO:0034315,GO:0060292,GO:…	RNA binding|cytoplasm|membrane|protein transport|nucleotide binding|GTP binding|Golgi apparatus|plasma membrane|positive regulation of catalytic activity|protein binding|perinuclear region of cytoplasm|cell junction|synapse|postsynaptic membrane|focal adhesion|intracellular protein transport|vesicle-mediated transport|cytosol|cell leading edge|extracellular exosome|cellular response to virus|post…	path:hsa04072,path:hsa04144,path:hsa05110,path:hsa05134	Phospholipase D signaling pathway|Endocytosis|Vibrio cholerae infection|Legionellosis
ARF3	1.88e-91	0.101611	0.379	0.175	9.94e-87	C2	2.166	ENSG00000134287	377	protein_coding	ADP ribosylation factor 3 [Source:HGNC Symbol;Acc:HGNC:654]		GO:0005737,GO:0015031,GO:0000166,GO:0005525,GO:0005794,GO:0048471,GO:0006886,GO:0016192,GO:0005886,GO:0070062,GO:0003924,GO:0006661,GO:0000139,GO:0006890	cytoplasm|protein transport|nucleotide binding|GTP binding|Golgi apparatus|perinuclear region of cytoplasm|intracellular protein transport|vesicle-mediated transport|plasma membrane|extracellular exosome|GTPase activity|phosphatidylinositol biosynthetic process|Golgi membrane|retrograde vesicle-mediated transport, Golgi to endoplasmic reticulum	path:hsa04144	Endocytosis
ARF3	2.08e-08	0.15963	0.392	0.236	0.00110328	C5	1.661	ENSG00000134287	377	protein_coding	ADP ribosylation factor 3 [Source:HGNC Symbol;Acc:HGNC:654]		GO:0005737,GO:0015031,GO:0000166,GO:0005525,GO:0005794,GO:0048471,GO:0006886,GO:0016192,GO:0005886,GO:0070062,GO:0003924,GO:0006661,GO:0000139,GO:0006890	cytoplasm|protein transport|nucleotide binding|GTP binding|Golgi apparatus|perinuclear region of cytoplasm|intracellular protein transport|vesicle-mediated transport|plasma membrane|extracellular exosome|GTPase activity|phosphatidylinositol biosynthetic process|Golgi membrane|retrograde vesicle-mediated transport, Golgi to endoplasmic reticulum	path:hsa04144	Endocytosis
ARF4	5.45e-76	0.377063	0.747	0.503	2.89e-71	C2	1.485	ENSG00000168374	378	protein_coding	ADP ribosylation factor 4 [Source:HGNC Symbol;Acc:HGNC:655]		GO:0016020,GO:0015031,GO:0000166,GO:0043066,GO:0005525,GO:0005794,GO:0005829,GO:0005515,GO:0006886,GO:0016192,GO:0005737,GO:0045944,GO:0070062,GO:0006890,GO:0016477,GO:0032587,GO:0006888,GO:0003924,GO:0005154,GO:2000377,GO:0043197,GO:0006471,GO:0005086,GO:0007173,GO:0007420,GO:0007612,GO:0031584,GO:0045176,GO:0045197,GO:0048678,GO:0050807,GO:0060996,GO:0061512,GO:0099175,GO:0005886,GO:0098978,GO:…	membrane|protein transport|nucleotide binding|negative regulation of apoptotic process|GTP binding|Golgi apparatus|cytosol|protein binding|intracellular protein transport|vesicle-mediated transport|cytoplasm|positive regulation of transcription by RNA polymerase II|extracellular exosome|retrograde vesicle-mediated transport, Golgi to endoplasmic reticulum|cell migration|ruffle membrane|endoplasmi…
ARF4	1.02e-15	0.308279	0.803	0.573	5.39e-11	C5	1.401	ENSG00000168374	378	protein_coding	ADP ribosylation factor 4 [Source:HGNC Symbol;Acc:HGNC:655]		GO:0016020,GO:0015031,GO:0000166,GO:0043066,GO:0005525,GO:0005794,GO:0005829,GO:0005515,GO:0006886,GO:0016192,GO:0005737,GO:0045944,GO:0070062,GO:0006890,GO:0016477,GO:0032587,GO:0006888,GO:0003924,GO:0005154,GO:2000377,GO:0043197,GO:0006471,GO:0005086,GO:0007173,GO:0007420,GO:0007612,GO:0031584,GO:0045176,GO:0045197,GO:0048678,GO:0050807,GO:0060996,GO:0061512,GO:0099175,GO:0005886,GO:0098978,GO:…	membrane|protein transport|nucleotide binding|negative regulation of apoptotic process|GTP binding|Golgi apparatus|cytosol|protein binding|intracellular protein transport|vesicle-mediated transport|cytoplasm|positive regulation of transcription by RNA polymerase II|extracellular exosome|retrograde vesicle-mediated transport, Golgi to endoplasmic reticulum|cell migration|ruffle membrane|endoplasmi…
ARF6	6.6e-102	0.11703	0.526	0.293	3.5e-97	C2	1.795	ENSG00000165527	382	protein_coding	ADP ribosylation factor 6 [Source:HGNC Symbol;Acc:HGNC:659]		GO:1903078,GO:0005737,GO:0016020,GO:0015031,GO:0000166,GO:0098793,GO:0003924,GO:0005525,GO:0007155,GO:0005794,GO:0051301,GO:0005829,GO:0005886,GO:0042995,GO:0005515,GO:0007049,GO:0030154,GO:0005925,GO:0006886,GO:0016192,GO:0005768,GO:0007399,GO:0070062,GO:0031901,GO:0005938,GO:0032154,GO:0010008,GO:0055038,GO:0090543,GO:0001726,GO:0050714,GO:0031996,GO:0030838,GO:0030866,GO:0032456,GO:0035020,GO:…	positive regulation of protein localization to plasma membrane|cytoplasm|membrane|protein transport|nucleotide binding|presynapse|GTPase activity|GTP binding|cell adhesion|Golgi apparatus|cell division|cytosol|plasma membrane|cell projection|protein binding|cell cycle|cell differentiation|focal adhesion|intracellular protein transport|vesicle-mediated transport|endosome|nervous system development…	path:hsa04014,path:hsa04072,path:hsa04144,path:hsa04666	Ras signaling pathway|Phospholipase D signaling pathway|Endocytosis|Fc gamma R-mediated phagocytosis
ARF6	2.89e-08	0.00258916	0.333	0.376	0.00152948	C3	0.886	ENSG00000165527	382	protein_coding	ADP ribosylation factor 6 [Source:HGNC Symbol;Acc:HGNC:659]		GO:1903078,GO:0005737,GO:0016020,GO:0015031,GO:0000166,GO:0098793,GO:0003924,GO:0005525,GO:0007155,GO:0005794,GO:0051301,GO:0005829,GO:0005886,GO:0042995,GO:0005515,GO:0007049,GO:0030154,GO:0005925,GO:0006886,GO:0016192,GO:0005768,GO:0007399,GO:0070062,GO:0031901,GO:0005938,GO:0032154,GO:0010008,GO:0055038,GO:0090543,GO:0001726,GO:0050714,GO:0031996,GO:0030838,GO:0030866,GO:0032456,GO:0035020,GO:…	positive regulation of protein localization to plasma membrane|cytoplasm|membrane|protein transport|nucleotide binding|presynapse|GTPase activity|GTP binding|cell adhesion|Golgi apparatus|cell division|cytosol|plasma membrane|cell projection|protein binding|cell cycle|cell differentiation|focal adhesion|intracellular protein transport|vesicle-mediated transport|endosome|nervous system development…	path:hsa04014,path:hsa04072,path:hsa04144,path:hsa04666	Ras signaling pathway|Phospholipase D signaling pathway|Endocytosis|Fc gamma R-mediated phagocytosis
ARF6	4.31e-05	0.145579	0.369	0.373	1	C4	0.989	ENSG00000165527	382	protein_coding	ADP ribosylation factor 6 [Source:HGNC Symbol;Acc:HGNC:659]		GO:1903078,GO:0005737,GO:0016020,GO:0015031,GO:0000166,GO:0098793,GO:0003924,GO:0005525,GO:0007155,GO:0005794,GO:0051301,GO:0005829,GO:0005886,GO:0042995,GO:0005515,GO:0007049,GO:0030154,GO:0005925,GO:0006886,GO:0016192,GO:0005768,GO:0007399,GO:0070062,GO:0031901,GO:0005938,GO:0032154,GO:0010008,GO:0055038,GO:0090543,GO:0001726,GO:0050714,GO:0031996,GO:0030838,GO:0030866,GO:0032456,GO:0035020,GO:…	positive regulation of protein localization to plasma membrane|cytoplasm|membrane|protein transport|nucleotide binding|presynapse|GTPase activity|GTP binding|cell adhesion|Golgi apparatus|cell division|cytosol|plasma membrane|cell projection|protein binding|cell cycle|cell differentiation|focal adhesion|intracellular protein transport|vesicle-mediated transport|endosome|nervous system development…	path:hsa04014,path:hsa04072,path:hsa04144,path:hsa04666	Ras signaling pathway|Phospholipase D signaling pathway|Endocytosis|Fc gamma R-mediated phagocytosis
ARF6	1.22e-10	0.00821328	0.5	0.365	6.44e-06	C5	1.37	ENSG00000165527	382	protein_coding	ADP ribosylation factor 6 [Source:HGNC Symbol;Acc:HGNC:659]		GO:1903078,GO:0005737,GO:0016020,GO:0015031,GO:0000166,GO:0098793,GO:0003924,GO:0005525,GO:0007155,GO:0005794,GO:0051301,GO:0005829,GO:0005886,GO:0042995,GO:0005515,GO:0007049,GO:0030154,GO:0005925,GO:0006886,GO:0016192,GO:0005768,GO:0007399,GO:0070062,GO:0031901,GO:0005938,GO:0032154,GO:0010008,GO:0055038,GO:0090543,GO:0001726,GO:0050714,GO:0031996,GO:0030838,GO:0030866,GO:0032456,GO:0035020,GO:…	positive regulation of protein localization to plasma membrane|cytoplasm|membrane|protein transport|nucleotide binding|presynapse|GTPase activity|GTP binding|cell adhesion|Golgi apparatus|cell division|cytosol|plasma membrane|cell projection|protein binding|cell cycle|cell differentiation|focal adhesion|intracellular protein transport|vesicle-mediated transport|endosome|nervous system development…	path:hsa04014,path:hsa04072,path:hsa04144,path:hsa04666	Ras signaling pathway|Phospholipase D signaling pathway|Endocytosis|Fc gamma R-mediated phagocytosis
ARFGAP1	2.25e-97	0.291771	0.269	0.064	1.19e-92	C2	4.203	ENSG00000101199	55738	protein_coding	ADP ribosylation factor GTPase activating protein 1 [Source:HGNC Symbol;Acc:HGNC:15852]		GO:0005737,GO:0015031,GO:0046872,GO:0005794,GO:0005096,GO:0043547,GO:0005515,GO:0016192,GO:0000139,GO:0005829,GO:0006890,GO:0006888,GO:0036498,GO:0030100,GO:0032012,GO:0045202,GO:0014069	cytoplasm|protein transport|metal ion binding|Golgi apparatus|GTPase activator activity|positive regulation of GTPase activity|protein binding|vesicle-mediated transport|Golgi membrane|cytosol|retrograde vesicle-mediated transport, Golgi to endoplasmic reticulum|endoplasmic reticulum to Golgi vesicle-mediated transport|IRE1-mediated unfolded protein response|regulation of endocytosis|regulation o…	path:hsa04144	Endocytosis
ARFGAP3	1.33e-57	0.0942688	0.268	0.125	7.05e-53	C2	2.144	ENSG00000242247	26286	protein_coding	ADP ribosylation factor GTPase activating protein 3 [Source:HGNC Symbol;Acc:HGNC:661]		GO:0005737,GO:0016020,GO:0006886,GO:0015031,GO:0005794,GO:0046872,GO:0005829,GO:0005096,GO:0043547,GO:0005515,GO:0000139,GO:0016192,GO:0006890,GO:0006888,GO:0030126,GO:0009306,GO:0048205	cytoplasm|membrane|intracellular protein transport|protein transport|Golgi apparatus|metal ion binding|cytosol|GTPase activator activity|positive regulation of GTPase activity|protein binding|Golgi membrane|vesicle-mediated transport|retrograde vesicle-mediated transport, Golgi to endoplasmic reticulum|endoplasmic reticulum to Golgi vesicle-mediated transport|COPI vesicle coat|protein secretion|C…	path:hsa04144	Endocytosis
ARFIP2	3.15e-85	0.177074	0.284	0.094	1.67e-80	C2	3.021	ENSG00000132254	23647	protein_coding	ADP ribosylation factor interacting protein 2 [Source:HGNC Symbol;Acc:HGNC:17160]		GO:0005737,GO:0005886,GO:0019904,GO:0005515,GO:0042802,GO:0006886,GO:0005829,GO:0045296,GO:0005938,GO:0030036,GO:0005543,GO:0001726,GO:0005525,GO:0030032,GO:0007264,GO:0030742,GO:0032588,GO:0048365,GO:0031529,GO:0070273	cytoplasm|plasma membrane|protein domain specific binding|protein binding|identical protein binding|intracellular protein transport|cytosol|cadherin binding|cell cortex|actin cytoskeleton organization|phospholipid binding|ruffle|GTP binding|lamellipodium assembly|small GTPase mediated signal transduction|GTP-dependent protein binding|trans-Golgi network membrane|Rac GTPase binding|ruffle organiza…
ARGLU1	1.65e-85	0.163355	0.557	0.324	8.75e-81	C2	1.719	ENSG00000134884	55082	protein_coding	arginine and glutamate rich 1 [Source:HGNC Symbol;Acc:HGNC:25482]		GO:0005634,GO:0005654,GO:0005739,GO:0005515,GO:0045296	nucleus|nucleoplasm|mitochondrion|protein binding|cadherin binding
ARGLU1	5.31e-07	0.0718202	0.401	0.404	0.0281427	C3	0.993	ENSG00000134884	55082	protein_coding	arginine and glutamate rich 1 [Source:HGNC Symbol;Acc:HGNC:25482]		GO:0005634,GO:0005654,GO:0005739,GO:0005515,GO:0045296	nucleus|nucleoplasm|mitochondrion|protein binding|cadherin binding
ARGLU1	2.55e-12	0.0932906	0.576	0.393	1.35e-07	C5	1.466	ENSG00000134884	55082	protein_coding	arginine and glutamate rich 1 [Source:HGNC Symbol;Acc:HGNC:25482]		GO:0005634,GO:0005654,GO:0005739,GO:0005515,GO:0045296	nucleus|nucleoplasm|mitochondrion|protein binding|cadherin binding
ARHGAP1	2e-76	0.123385	0.333	0.149	1.06e-71	C2	2.235	ENSG00000175220	392	protein_coding	Rho GTPase activating protein 1 [Source:HGNC Symbol;Acc:HGNC:673]		GO:0005737,GO:0007165,GO:0009967,GO:0043547,GO:0005515,GO:0005096,GO:0005829,GO:0045296,GO:0070062,GO:0051056,GO:0017124,GO:0007266,GO:0005070,GO:0010008,GO:0048471,GO:0097443,GO:0017137,GO:0007264,GO:0016197,GO:0033572,GO:2001136,GO:0016020,GO:0016021	cytoplasm|signal transduction|positive regulation of signal transduction|positive regulation of GTPase activity|protein binding|GTPase activator activity|cytosol|cadherin binding|extracellular exosome|regulation of small GTPase mediated signal transduction|SH3 domain binding|Rho protein signal transduction|SH3/SH2 adaptor activity|endosome membrane|perinuclear region of cytoplasm|sorting endosome…
ARHGAP1	1.97e-17	0.37208	0.303	0.202	1.04e-12	C4	1.5	ENSG00000175220	392	protein_coding	Rho GTPase activating protein 1 [Source:HGNC Symbol;Acc:HGNC:673]		GO:0005737,GO:0007165,GO:0009967,GO:0043547,GO:0005515,GO:0005096,GO:0005829,GO:0045296,GO:0070062,GO:0051056,GO:0017124,GO:0007266,GO:0005070,GO:0010008,GO:0048471,GO:0097443,GO:0017137,GO:0007264,GO:0016197,GO:0033572,GO:2001136,GO:0016020,GO:0016021	cytoplasm|signal transduction|positive regulation of signal transduction|positive regulation of GTPase activity|protein binding|GTPase activator activity|cytosol|cadherin binding|extracellular exosome|regulation of small GTPase mediated signal transduction|SH3 domain binding|Rho protein signal transduction|SH3/SH2 adaptor activity|endosome membrane|perinuclear region of cytoplasm|sorting endosome…
ARHGAP1	1.92e-10	0.0957915	0.347	0.203	1.02e-05	C5	1.709	ENSG00000175220	392	protein_coding	Rho GTPase activating protein 1 [Source:HGNC Symbol;Acc:HGNC:673]		GO:0005737,GO:0007165,GO:0009967,GO:0043547,GO:0005515,GO:0005096,GO:0005829,GO:0045296,GO:0070062,GO:0051056,GO:0017124,GO:0007266,GO:0005070,GO:0010008,GO:0048471,GO:0097443,GO:0017137,GO:0007264,GO:0016197,GO:0033572,GO:2001136,GO:0016020,GO:0016021	cytoplasm|signal transduction|positive regulation of signal transduction|positive regulation of GTPase activity|protein binding|GTPase activator activity|cytosol|cadherin binding|extracellular exosome|regulation of small GTPase mediated signal transduction|SH3 domain binding|Rho protein signal transduction|SH3/SH2 adaptor activity|endosome membrane|perinuclear region of cytoplasm|sorting endosome…
ARHGAP21	1.32e-56	0.247089	0.258	0.248	6.99e-52	C1	1.04	ENSG00000107863	57584	protein_coding	Rho GTPase activating protein 21 [Source:HGNC Symbol;Acc:HGNC:23725]		GO:0005737,GO:0016020,GO:0007165,GO:0005794,GO:0005886,GO:0030054,GO:0043547,GO:0015629,GO:0005856,GO:0005515,GO:0000139,GO:0031410,GO:0030659,GO:0005096,GO:0005829,GO:0051056,GO:0007030,GO:0051683,GO:0072384,GO:0051684	cytoplasm|membrane|signal transduction|Golgi apparatus|plasma membrane|cell junction|positive regulation of GTPase activity|actin cytoskeleton|cytoskeleton|protein binding|Golgi membrane|cytoplasmic vesicle|cytoplasmic vesicle membrane|GTPase activator activity|cytosol|regulation of small GTPase mediated signal transduction|Golgi organization|establishment of Golgi localization|organelle transpor…
ARHGAP21	1.21e-10	0.210165	0.309	0.247	6.43e-06	C3	1.251	ENSG00000107863	57584	protein_coding	Rho GTPase activating protein 21 [Source:HGNC Symbol;Acc:HGNC:23725]		GO:0005737,GO:0016020,GO:0007165,GO:0005794,GO:0005886,GO:0030054,GO:0043547,GO:0015629,GO:0005856,GO:0005515,GO:0000139,GO:0031410,GO:0030659,GO:0005096,GO:0005829,GO:0051056,GO:0007030,GO:0051683,GO:0072384,GO:0051684	cytoplasm|membrane|signal transduction|Golgi apparatus|plasma membrane|cell junction|positive regulation of GTPase activity|actin cytoskeleton|cytoskeleton|protein binding|Golgi membrane|cytoplasmic vesicle|cytoplasmic vesicle membrane|GTPase activator activity|cytosol|regulation of small GTPase mediated signal transduction|Golgi organization|establishment of Golgi localization|organelle transpor…
ARHGAP23	1.44e-52	0.0851327	0.255	0.122	7.63e-48	C2	2.09	ENSG00000275832	57636	protein_coding	Rho GTPase activating protein 23 [Source:HGNC Symbol;Acc:HGNC:29293]		GO:0007165,GO:0043547,GO:0005096,GO:0005829,GO:0070062,GO:0051056,GO:0005515	signal transduction|positive regulation of GTPase activity|GTPase activator activity|cytosol|extracellular exosome|regulation of small GTPase mediated signal transduction|protein binding
ARHGAP23	1.2e-06	0.0281415	0.255	0.162	0.0636173	C5	1.574	ENSG00000275832	57636	protein_coding	Rho GTPase activating protein 23 [Source:HGNC Symbol;Acc:HGNC:29293]		GO:0007165,GO:0043547,GO:0005096,GO:0005829,GO:0070062,GO:0051056,GO:0005515	signal transduction|positive regulation of GTPase activity|GTPase activator activity|cytosol|extracellular exosome|regulation of small GTPase mediated signal transduction|protein binding
ARHGAP5	4.28e-67	0.138779	0.254	0.323	2.27e-62	C1	0.786	ENSG00000100852	394	protein_coding	Rho GTPase activating protein 5 [Source:HGNC Symbol;Acc:HGNC:675]		GO:0005737,GO:0016020,GO:0005783,GO:0005829,GO:0007165,GO:0003924,GO:0005525,GO:0005886,GO:0043547,GO:0005515,GO:0005096,GO:0051056,GO:0042169,GO:0007155,GO:0007266,GO:0030879	cytoplasm|membrane|endoplasmic reticulum|cytosol|signal transduction|GTPase activity|GTP binding|plasma membrane|positive regulation of GTPase activity|protein binding|GTPase activator activity|regulation of small GTPase mediated signal transduction|SH2 domain binding|cell adhesion|Rho protein signal transduction|mammary gland development	path:hsa04510,path:hsa04670	Focal adhesion|Leukocyte transendothelial migration
ARHGDIA	1.1e-113	0.234495	0.615	0.322	5.84e-109	C2	1.91	ENSG00000141522	396	protein_coding	Rho GDP dissociation inhibitor alpha [Source:HGNC Symbol;Acc:HGNC:678]		GO:0005737,GO:0043066,GO:0050790,GO:0043547,GO:0005856,GO:0005515,GO:0005096,GO:0005094,GO:0005829,GO:0016020,GO:0070062,GO:0051056,GO:0007266,GO:0071526,GO:2000249,GO:0048365,GO:0050772,GO:0035023,GO:0050771,GO:0007162,GO:0005504,GO:0017048,GO:0019901,GO:0051879,GO:0008360,GO:0030336,GO:0032880,GO:0071260,GO:0071407,GO:0071461,GO:0001772,GO:0005615,GO:0005634,GO:0045202	cytoplasm|negative regulation of apoptotic process|regulation of catalytic activity|positive regulation of GTPase activity|cytoskeleton|protein binding|GTPase activator activity|Rho GDP-dissociation inhibitor activity|cytosol|membrane|extracellular exosome|regulation of small GTPase mediated signal transduction|Rho protein signal transduction|semaphorin-plexin signaling pathway|regulation of acti…	path:hsa04722,path:hsa04962	Neurotrophin signaling pathway|Vasopressin-regulated water reabsorption
ARHGDIA	2.9e-07	0.0293449	0.419	0.423	0.015388	C3	0.991	ENSG00000141522	396	protein_coding	Rho GDP dissociation inhibitor alpha [Source:HGNC Symbol;Acc:HGNC:678]		GO:0005737,GO:0043066,GO:0050790,GO:0043547,GO:0005856,GO:0005515,GO:0005096,GO:0005094,GO:0005829,GO:0016020,GO:0070062,GO:0051056,GO:0007266,GO:0071526,GO:2000249,GO:0048365,GO:0050772,GO:0035023,GO:0050771,GO:0007162,GO:0005504,GO:0017048,GO:0019901,GO:0051879,GO:0008360,GO:0030336,GO:0032880,GO:0071260,GO:0071407,GO:0071461,GO:0001772,GO:0005615,GO:0005634,GO:0045202	cytoplasm|negative regulation of apoptotic process|regulation of catalytic activity|positive regulation of GTPase activity|cytoskeleton|protein binding|GTPase activator activity|Rho GDP-dissociation inhibitor activity|cytosol|membrane|extracellular exosome|regulation of small GTPase mediated signal transduction|Rho protein signal transduction|semaphorin-plexin signaling pathway|regulation of acti…	path:hsa04722,path:hsa04962	Neurotrophin signaling pathway|Vasopressin-regulated water reabsorption
ARHGDIA	0.00409554	0.0752307	0.398	0.425	1	C4	0.936	ENSG00000141522	396	protein_coding	Rho GDP dissociation inhibitor alpha [Source:HGNC Symbol;Acc:HGNC:678]		GO:0005737,GO:0043066,GO:0050790,GO:0043547,GO:0005856,GO:0005515,GO:0005096,GO:0005094,GO:0005829,GO:0016020,GO:0070062,GO:0051056,GO:0007266,GO:0071526,GO:2000249,GO:0048365,GO:0050772,GO:0035023,GO:0050771,GO:0007162,GO:0005504,GO:0017048,GO:0019901,GO:0051879,GO:0008360,GO:0030336,GO:0032880,GO:0071260,GO:0071407,GO:0071461,GO:0001772,GO:0005615,GO:0005634,GO:0045202	cytoplasm|negative regulation of apoptotic process|regulation of catalytic activity|positive regulation of GTPase activity|cytoskeleton|protein binding|GTPase activator activity|Rho GDP-dissociation inhibitor activity|cytosol|membrane|extracellular exosome|regulation of small GTPase mediated signal transduction|Rho protein signal transduction|semaphorin-plexin signaling pathway|regulation of acti…	path:hsa04722,path:hsa04962	Neurotrophin signaling pathway|Vasopressin-regulated water reabsorption
ARHGDIA	3.96e-09	0.0778353	0.57	0.413	0.000209863	C5	1.38	ENSG00000141522	396	protein_coding	Rho GDP dissociation inhibitor alpha [Source:HGNC Symbol;Acc:HGNC:678]		GO:0005737,GO:0043066,GO:0050790,GO:0043547,GO:0005856,GO:0005515,GO:0005096,GO:0005094,GO:0005829,GO:0016020,GO:0070062,GO:0051056,GO:0007266,GO:0071526,GO:2000249,GO:0048365,GO:0050772,GO:0035023,GO:0050771,GO:0007162,GO:0005504,GO:0017048,GO:0019901,GO:0051879,GO:0008360,GO:0030336,GO:0032880,GO:0071260,GO:0071407,GO:0071461,GO:0001772,GO:0005615,GO:0005634,GO:0045202	cytoplasm|negative regulation of apoptotic process|regulation of catalytic activity|positive regulation of GTPase activity|cytoskeleton|protein binding|GTPase activator activity|Rho GDP-dissociation inhibitor activity|cytosol|membrane|extracellular exosome|regulation of small GTPase mediated signal transduction|Rho protein signal transduction|semaphorin-plexin signaling pathway|regulation of acti…	path:hsa04722,path:hsa04962	Neurotrophin signaling pathway|Vasopressin-regulated water reabsorption
ARHGDIB	9.49e-88	0.9584	0.373	0.088	5.03e-83	C4	4.239	ENSG00000111348	397	protein_coding	Rho GDP dissociation inhibitor beta [Source:HGNC Symbol;Acc:HGNC:679]		GO:0005737,GO:0005829,GO:0050790,GO:0043547,GO:0005856,GO:0005096,GO:0005094,GO:0071461,GO:0016020,GO:0005515,GO:0070062,GO:0051056,GO:0007266,GO:0007275,GO:2000249,GO:0048365,GO:0031410,GO:0035023,GO:0007162,GO:0003924,GO:1901164	cytoplasm|cytosol|regulation of catalytic activity|positive regulation of GTPase activity|cytoskeleton|GTPase activator activity|Rho GDP-dissociation inhibitor activity|cellular response to redox state|membrane|protein binding|extracellular exosome|regulation of small GTPase mediated signal transduction|Rho protein signal transduction|multicellular organism development|regulation of actin cytoske…	path:hsa04722,path:hsa04962	Neurotrophin signaling pathway|Vasopressin-regulated water reabsorption
ARHGEF1	7.81e-09	0.113473	0.264	0.143	0.00041368	C5	1.846	ENSG00000076928	9138	protein_coding	Rho guanine nucleotide exchange factor 1 [Source:HGNC Symbol;Acc:HGNC:681]		GO:0003723,GO:0005737,GO:0016020,GO:0007186,GO:0005829,GO:0005886,GO:0001664,GO:0005085,GO:0005089,GO:0005096,GO:0035023,GO:0043547,GO:0005515,GO:0051056,GO:0007266,GO:0043065	RNA binding|cytoplasm|membrane|G protein-coupled receptor signaling pathway|cytosol|plasma membrane|G protein-coupled receptor binding|guanyl-nucleotide exchange factor activity|Rho guanyl-nucleotide exchange factor activity|GTPase activator activity|regulation of Rho protein signal transduction|positive regulation of GTPase activity|protein binding|regulation of small GTPase mediated signal tran…	path:hsa04270,path:hsa04611,path:hsa04810,path:hsa04928,path:hsa05163,path:hsa05200,path:hsa05205	Vascular smooth muscle contraction|Platelet activation|Regulation of actin cytoskeleton|Parathyroid hormone synthesis, secretion and action|Human cytomegalovirus infection|Pathways in cancer|Proteoglycans in cancer
ARHGEF12	3.67e-45	0.07411	0.195	0.251	1.94e-40	C1	0.777	ENSG00000196914	23365	protein_coding	Rho guanine nucleotide exchange factor 12 [Source:HGNC Symbol;Acc:HGNC:14193]		GO:0005737,GO:0016020,GO:0007186,GO:0035556,GO:0001664,GO:0005085,GO:0005089,GO:0005096,GO:0035023,GO:0043547,GO:0005515,GO:0007266,GO:0005829,GO:0070062,GO:0051056,GO:0043065	cytoplasm|membrane|G protein-coupled receptor signaling pathway|intracellular signal transduction|G protein-coupled receptor binding|guanyl-nucleotide exchange factor activity|Rho guanyl-nucleotide exchange factor activity|GTPase activator activity|regulation of Rho protein signal transduction|positive regulation of GTPase activity|protein binding|Rho protein signal transduction|cytosol|extracell…	path:hsa04270,path:hsa04360,path:hsa04611,path:hsa04625,path:hsa04810,path:hsa05152,path:hsa05163,path:hsa05200,path:hsa05205	Vascular smooth muscle contraction|Axon guidance|Platelet activation|C-type lectin receptor signaling pathway|Regulation of actin cytoskeleton|Tuberculosis|Human cytomegalovirus infection|Pathways in cancer|Proteoglycans in cancer
ARHGEF12	1.63e-05	0.174171	0.276	0.223	0.862338	C3	1.238	ENSG00000196914	23365	protein_coding	Rho guanine nucleotide exchange factor 12 [Source:HGNC Symbol;Acc:HGNC:14193]		GO:0005737,GO:0016020,GO:0007186,GO:0035556,GO:0001664,GO:0005085,GO:0005089,GO:0005096,GO:0035023,GO:0043547,GO:0005515,GO:0007266,GO:0005829,GO:0070062,GO:0051056,GO:0043065	cytoplasm|membrane|G protein-coupled receptor signaling pathway|intracellular signal transduction|G protein-coupled receptor binding|guanyl-nucleotide exchange factor activity|Rho guanyl-nucleotide exchange factor activity|GTPase activator activity|regulation of Rho protein signal transduction|positive regulation of GTPase activity|protein binding|Rho protein signal transduction|cytosol|extracell…	path:hsa04270,path:hsa04360,path:hsa04611,path:hsa04625,path:hsa04810,path:hsa05152,path:hsa05163,path:hsa05200,path:hsa05205	Vascular smooth muscle contraction|Axon guidance|Platelet activation|C-type lectin receptor signaling pathway|Regulation of actin cytoskeleton|Tuberculosis|Human cytomegalovirus infection|Pathways in cancer|Proteoglycans in cancer
ARHGEF12	4.96e-12	0.327637	0.307	0.219	2.63e-07	C4	1.402	ENSG00000196914	23365	protein_coding	Rho guanine nucleotide exchange factor 12 [Source:HGNC Symbol;Acc:HGNC:14193]		GO:0005737,GO:0016020,GO:0007186,GO:0035556,GO:0001664,GO:0005085,GO:0005089,GO:0005096,GO:0035023,GO:0043547,GO:0005515,GO:0007266,GO:0005829,GO:0070062,GO:0051056,GO:0043065	cytoplasm|membrane|G protein-coupled receptor signaling pathway|intracellular signal transduction|G protein-coupled receptor binding|guanyl-nucleotide exchange factor activity|Rho guanyl-nucleotide exchange factor activity|GTPase activator activity|regulation of Rho protein signal transduction|positive regulation of GTPase activity|protein binding|Rho protein signal transduction|cytosol|extracell…	path:hsa04270,path:hsa04360,path:hsa04611,path:hsa04625,path:hsa04810,path:hsa05152,path:hsa05163,path:hsa05200,path:hsa05205	Vascular smooth muscle contraction|Axon guidance|Platelet activation|C-type lectin receptor signaling pathway|Regulation of actin cytoskeleton|Tuberculosis|Human cytomegalovirus infection|Pathways in cancer|Proteoglycans in cancer
ARHGEF17	3.39e-42	0.581149	0.287	0.095	1.8e-37	C4	3.021	ENSG00000110237	9828	protein_coding	Rho guanine nucleotide exchange factor 17 [Source:HGNC Symbol;Acc:HGNC:21726]		GO:0005089,GO:0035023,GO:0005085,GO:0005829,GO:0051056,GO:0007186,GO:0030036,GO:0043065,GO:0005515	Rho guanyl-nucleotide exchange factor activity|regulation of Rho protein signal transduction|guanyl-nucleotide exchange factor activity|cytosol|regulation of small GTPase mediated signal transduction|G protein-coupled receptor signaling pathway|actin cytoskeleton organization|positive regulation of apoptotic process|protein binding
ARID1A	9.26e-07	0.0703547	0.252	0.245	0.0490817	C3	1.029	ENSG00000117713	8289	protein_coding	AT-rich interaction domain 1A [Source:HGNC Symbol;Acc:HGNC:11110]	ARID	GO:0005634,GO:0005654,GO:0003677,GO:0016514,GO:0006338,GO:0035060,GO:0070603,GO:0006325,GO:0005515,GO:0045893,GO:0007399,GO:0003713,GO:0000790,GO:0030521,GO:0016922,GO:0031491,GO:0000122,GO:0001704,GO:0001843,GO:0003205,GO:0003408,GO:0006337,GO:0006344,GO:0006357,GO:0007369,GO:0007566,GO:0019827,GO:0030520,GO:0030900,GO:0042766,GO:0042921,GO:0043044,GO:0048096,GO:0055007,GO:0060674,GO:1901998,GO:…	nucleus|nucleoplasm|DNA binding|SWI/SNF complex|chromatin remodeling|brahma complex|SWI/SNF superfamily-type complex|chromatin organization|protein binding|positive regulation of transcription, DNA-templated|nervous system development|transcription coactivator activity|nuclear chromatin|androgen receptor signaling pathway|nuclear receptor binding|nucleosome binding|negative regulation of transcri…	path:hsa04714,path:hsa05225	Thermogenesis|Hepatocellular carcinoma
ARID1A	2.42e-07	0.246126	0.295	0.241	0.0128065	C4	1.224	ENSG00000117713	8289	protein_coding	AT-rich interaction domain 1A [Source:HGNC Symbol;Acc:HGNC:11110]	ARID	GO:0005634,GO:0005654,GO:0003677,GO:0016514,GO:0006338,GO:0035060,GO:0070603,GO:0006325,GO:0005515,GO:0045893,GO:0007399,GO:0003713,GO:0000790,GO:0030521,GO:0016922,GO:0031491,GO:0000122,GO:0001704,GO:0001843,GO:0003205,GO:0003408,GO:0006337,GO:0006344,GO:0006357,GO:0007369,GO:0007566,GO:0019827,GO:0030520,GO:0030900,GO:0042766,GO:0042921,GO:0043044,GO:0048096,GO:0055007,GO:0060674,GO:1901998,GO:…	nucleus|nucleoplasm|DNA binding|SWI/SNF complex|chromatin remodeling|brahma complex|SWI/SNF superfamily-type complex|chromatin organization|protein binding|positive regulation of transcription, DNA-templated|nervous system development|transcription coactivator activity|nuclear chromatin|androgen receptor signaling pathway|nuclear receptor binding|nucleosome binding|negative regulation of transcri…	path:hsa04714,path:hsa05225	Thermogenesis|Hepatocellular carcinoma
ARID1A	6.24e-07	0.00362123	0.338	0.24	0.0330565	C5	1.408	ENSG00000117713	8289	protein_coding	AT-rich interaction domain 1A [Source:HGNC Symbol;Acc:HGNC:11110]	ARID	GO:0005634,GO:0005654,GO:0003677,GO:0016514,GO:0006338,GO:0035060,GO:0070603,GO:0006325,GO:0005515,GO:0045893,GO:0007399,GO:0003713,GO:0000790,GO:0030521,GO:0016922,GO:0031491,GO:0000122,GO:0001704,GO:0001843,GO:0003205,GO:0003408,GO:0006337,GO:0006344,GO:0006357,GO:0007369,GO:0007566,GO:0019827,GO:0030520,GO:0030900,GO:0042766,GO:0042921,GO:0043044,GO:0048096,GO:0055007,GO:0060674,GO:1901998,GO:…	nucleus|nucleoplasm|DNA binding|SWI/SNF complex|chromatin remodeling|brahma complex|SWI/SNF superfamily-type complex|chromatin organization|protein binding|positive regulation of transcription, DNA-templated|nervous system development|transcription coactivator activity|nuclear chromatin|androgen receptor signaling pathway|nuclear receptor binding|nucleosome binding|negative regulation of transcri…	path:hsa04714,path:hsa05225	Thermogenesis|Hepatocellular carcinoma
ARID1B	2.27e-64	0.0713244	0.208	0.285	1.2e-59	C1	0.73	ENSG00000049618	57492	protein_coding	AT-rich interaction domain 1B [Source:HGNC Symbol;Acc:HGNC:18040]	ARID	GO:0005634,GO:0005829,GO:0005654,GO:0003677,GO:0005886,GO:0006325,GO:0005515,GO:0016514,GO:0006338,GO:0003713,GO:0071565,GO:0035060,GO:0007399,GO:0048096,GO:0070603,GO:0002931,GO:0007270,GO:0060996,GO:0097026,GO:1904385,GO:0005737	nucleus|cytosol|nucleoplasm|DNA binding|plasma membrane|chromatin organization|protein binding|SWI/SNF complex|chromatin remodeling|transcription coactivator activity|nBAF complex|brahma complex|nervous system development|chromatin-mediated maintenance of transcription|SWI/SNF superfamily-type complex|response to ischemia|neuron-neuron synaptic transmission|dendritic spine development|dendritic c…	path:hsa04714,path:hsa05225	Thermogenesis|Hepatocellular carcinoma
ARID1B	0.00121854	0.0415352	0.217	0.256	1	C4	0.848	ENSG00000049618	57492	protein_coding	AT-rich interaction domain 1B [Source:HGNC Symbol;Acc:HGNC:18040]	ARID	GO:0005634,GO:0005829,GO:0005654,GO:0003677,GO:0005886,GO:0006325,GO:0005515,GO:0016514,GO:0006338,GO:0003713,GO:0071565,GO:0035060,GO:0007399,GO:0048096,GO:0070603,GO:0002931,GO:0007270,GO:0060996,GO:0097026,GO:1904385,GO:0005737	nucleus|cytosol|nucleoplasm|DNA binding|plasma membrane|chromatin organization|protein binding|SWI/SNF complex|chromatin remodeling|transcription coactivator activity|nBAF complex|brahma complex|nervous system development|chromatin-mediated maintenance of transcription|SWI/SNF superfamily-type complex|response to ischemia|neuron-neuron synaptic transmission|dendritic spine development|dendritic c…	path:hsa04714,path:hsa05225	Thermogenesis|Hepatocellular carcinoma
ARID4B	1.22e-05	0.133575	0.333	0.324	0.645792	C3	1.028	ENSG00000054267	51742	protein_coding	AT-rich interaction domain 4B [Source:HGNC Symbol;Acc:HGNC:15550]	ARID	GO:0006355,GO:0005634,GO:0005737,GO:0003677,GO:0006325,GO:0005515,GO:0006357,GO:0005654,GO:0003674,GO:0008150,GO:0005575,GO:0044212,GO:0006349,GO:0007283,GO:0034773,GO:0036124,GO:0045944,GO:0097368	regulation of transcription, DNA-templated|nucleus|cytoplasm|DNA binding|chromatin organization|protein binding|regulation of transcription by RNA polymerase II|nucleoplasm|molecular_function|biological_process|cellular_component|transcription regulatory region DNA binding|regulation of gene expression by genetic imprinting|spermatogenesis|histone H4-K20 trimethylation|histone H3-K9 trimethylatio…
ARID4B	2.7e-11	0.345608	0.376	0.32	1.43e-06	C4	1.175	ENSG00000054267	51742	protein_coding	AT-rich interaction domain 4B [Source:HGNC Symbol;Acc:HGNC:15550]	ARID	GO:0006355,GO:0005634,GO:0005737,GO:0003677,GO:0006325,GO:0005515,GO:0006357,GO:0005654,GO:0003674,GO:0008150,GO:0005575,GO:0044212,GO:0006349,GO:0007283,GO:0034773,GO:0036124,GO:0045944,GO:0097368	regulation of transcription, DNA-templated|nucleus|cytoplasm|DNA binding|chromatin organization|protein binding|regulation of transcription by RNA polymerase II|nucleoplasm|molecular_function|biological_process|cellular_component|transcription regulatory region DNA binding|regulation of gene expression by genetic imprinting|spermatogenesis|histone H4-K20 trimethylation|histone H3-K9 trimethylatio…
ARID5B	1.85e-60	0.240436	0.509	0.557	9.79e-56	C1	0.914	ENSG00000150347	84159	protein_coding	AT-rich interaction domain 5B [Source:HGNC Symbol;Acc:HGNC:17362]	ARID	GO:0005634,GO:0003713,GO:0003677,GO:1903508,GO:0005515,GO:0006357,GO:0051091,GO:0060612,GO:0001227,GO:0000122,GO:0005654,GO:0044212,GO:0000977,GO:0001889,GO:0045892,GO:0001822,GO:0006807,GO:0008584,GO:0008585,GO:0009791,GO:0010761,GO:0030325,GO:0035264,GO:0045444,GO:0048008,GO:0048468,GO:0048644,GO:0048705,GO:0060021,GO:0060325,GO:0060613,GO:1990830,GO:0006355	nucleus|transcription coactivator activity|DNA binding|positive regulation of nucleic acid-templated transcription|protein binding|regulation of transcription by RNA polymerase II|positive regulation of DNA-binding transcription factor activity|adipose tissue development|DNA-binding transcription repressor activity, RNA polymerase II-specific|negative regulation of transcription by RNA polymerase…
ARID5B	0.000501011	0.0119242	0.533	0.537	1	C3	0.993	ENSG00000150347	84159	protein_coding	AT-rich interaction domain 5B [Source:HGNC Symbol;Acc:HGNC:17362]	ARID	GO:0005634,GO:0003713,GO:0003677,GO:1903508,GO:0005515,GO:0006357,GO:0051091,GO:0060612,GO:0001227,GO:0000122,GO:0005654,GO:0044212,GO:0000977,GO:0001889,GO:0045892,GO:0001822,GO:0006807,GO:0008584,GO:0008585,GO:0009791,GO:0010761,GO:0030325,GO:0035264,GO:0045444,GO:0048008,GO:0048468,GO:0048644,GO:0048705,GO:0060021,GO:0060325,GO:0060613,GO:1990830,GO:0006355	nucleus|transcription coactivator activity|DNA binding|positive regulation of nucleic acid-templated transcription|protein binding|regulation of transcription by RNA polymerase II|positive regulation of DNA-binding transcription factor activity|adipose tissue development|DNA-binding transcription repressor activity, RNA polymerase II-specific|negative regulation of transcription by RNA polymerase…
ARID5B	3.7e-05	0.119054	0.504	0.54	1	C4	0.933	ENSG00000150347	84159	protein_coding	AT-rich interaction domain 5B [Source:HGNC Symbol;Acc:HGNC:17362]	ARID	GO:0005634,GO:0003713,GO:0003677,GO:1903508,GO:0005515,GO:0006357,GO:0051091,GO:0060612,GO:0001227,GO:0000122,GO:0005654,GO:0044212,GO:0000977,GO:0001889,GO:0045892,GO:0001822,GO:0006807,GO:0008584,GO:0008585,GO:0009791,GO:0010761,GO:0030325,GO:0035264,GO:0045444,GO:0048008,GO:0048468,GO:0048644,GO:0048705,GO:0060021,GO:0060325,GO:0060613,GO:1990830,GO:0006355	nucleus|transcription coactivator activity|DNA binding|positive regulation of nucleic acid-templated transcription|protein binding|regulation of transcription by RNA polymerase II|positive regulation of DNA-binding transcription factor activity|adipose tissue development|DNA-binding transcription repressor activity, RNA polymerase II-specific|negative regulation of transcription by RNA polymerase…
ARIH1	9.84e-64	0.122778	0.245	0.298	5.21e-59	C1	0.822	ENSG00000166233	25820	protein_coding	ariadne RBR E3 ubiquitin protein ligase 1 [Source:HGNC Symbol;Acc:HGNC:689]		GO:0005634,GO:0005737,GO:0046872,GO:0016740,GO:0016567,GO:0008270,GO:0004842,GO:0005515,GO:0006511,GO:0000151,GO:0061630,GO:0005829,GO:0031625,GO:0032436,GO:0000209,GO:0031463,GO:0015030,GO:0031624,GO:0016604,GO:0019005,GO:0031462,GO:0031464,GO:0019787,GO:0097413	nucleus|cytoplasm|metal ion binding|transferase activity|protein ubiquitination|zinc ion binding|ubiquitin-protein transferase activity|protein binding|ubiquitin-dependent protein catabolic process|ubiquitin ligase complex|ubiquitin protein ligase activity|cytosol|ubiquitin protein ligase binding|positive regulation of proteasomal ubiquitin-dependent protein catabolic process|protein polyubiquiti…
ARIH1	1e-09	0.182874	0.338	0.27	5.31e-05	C3	1.252	ENSG00000166233	25820	protein_coding	ariadne RBR E3 ubiquitin protein ligase 1 [Source:HGNC Symbol;Acc:HGNC:689]		GO:0005634,GO:0005737,GO:0046872,GO:0016740,GO:0016567,GO:0008270,GO:0004842,GO:0005515,GO:0006511,GO:0000151,GO:0061630,GO:0005829,GO:0031625,GO:0032436,GO:0000209,GO:0031463,GO:0015030,GO:0031624,GO:0016604,GO:0019005,GO:0031462,GO:0031464,GO:0019787,GO:0097413	nucleus|cytoplasm|metal ion binding|transferase activity|protein ubiquitination|zinc ion binding|ubiquitin-protein transferase activity|protein binding|ubiquitin-dependent protein catabolic process|ubiquitin ligase complex|ubiquitin protein ligase activity|cytosol|ubiquitin protein ligase binding|positive regulation of proteasomal ubiquitin-dependent protein catabolic process|protein polyubiquiti…
ARIH1	8.89e-05	0.116315	0.259	0.277	1	C4	0.935	ENSG00000166233	25820	protein_coding	ariadne RBR E3 ubiquitin protein ligase 1 [Source:HGNC Symbol;Acc:HGNC:689]		GO:0005634,GO:0005737,GO:0046872,GO:0016740,GO:0016567,GO:0008270,GO:0004842,GO:0005515,GO:0006511,GO:0000151,GO:0061630,GO:0005829,GO:0031625,GO:0032436,GO:0000209,GO:0031463,GO:0015030,GO:0031624,GO:0016604,GO:0019005,GO:0031462,GO:0031464,GO:0019787,GO:0097413	nucleus|cytoplasm|metal ion binding|transferase activity|protein ubiquitination|zinc ion binding|ubiquitin-protein transferase activity|protein binding|ubiquitin-dependent protein catabolic process|ubiquitin ligase complex|ubiquitin protein ligase activity|cytosol|ubiquitin protein ligase binding|positive regulation of proteasomal ubiquitin-dependent protein catabolic process|protein polyubiquiti…
ARL1	1.33e-78	0.103401	0.432	0.243	7.06e-74	C2	1.778	ENSG00000120805	400	protein_coding	ADP ribosylation factor like GTPase 1 [Source:HGNC Symbol;Acc:HGNC:692]		GO:0005737,GO:0016020,GO:0005794,GO:0046872,GO:0000166,GO:0005525,GO:0000139,GO:0003924,GO:0006886,GO:0016192,GO:0005829,GO:0005802,GO:0042147,GO:0019904,GO:0032588,GO:0007030,GO:0008047,GO:0034067,GO:0031584,GO:0009404,GO:0048193	cytoplasm|membrane|Golgi apparatus|metal ion binding|nucleotide binding|GTP binding|Golgi membrane|GTPase activity|intracellular protein transport|vesicle-mediated transport|cytosol|trans-Golgi network|retrograde transport, endosome to Golgi|protein domain specific binding|trans-Golgi network membrane|Golgi organization|enzyme activator activity|protein localization to Golgi apparatus|activation …
ARL2	9.91e-59	0.107525	0.257	0.11	5.25e-54	C2	2.336	ENSG00000213465	402	protein_coding	ADP ribosylation factor like GTPase 2 [Source:HGNC Symbol;Acc:HGNC:693]		GO:0005634,GO:0005737,GO:0005794,GO:0000166,GO:0005730,GO:0005829,GO:0005525,GO:0005739,GO:0005925,GO:0005856,GO:0005515,GO:0007049,GO:0003924,GO:0005813,GO:0005815,GO:0005758,GO:0005759,GO:0015630,GO:0007098,GO:0016328,GO:0005095,GO:0050796,GO:0070830,GO:0010811,GO:0031113,GO:0031116,GO:0051457,GO:0034260,GO:0019003,GO:0007021	nucleus|cytoplasm|Golgi apparatus|nucleotide binding|nucleolus|cytosol|GTP binding|mitochondrion|focal adhesion|cytoskeleton|protein binding|cell cycle|GTPase activity|centrosome|microtubule organizing center|mitochondrial intermembrane space|mitochondrial matrix|microtubule cytoskeleton|centrosome cycle|lateral plasma membrane|GTPase inhibitor activity|regulation of insulin secretion|bicellular …
ARL2	6.36e-13	0.142668	0.309	0.151	3.37e-08	C5	2.046	ENSG00000213465	402	protein_coding	ADP ribosylation factor like GTPase 2 [Source:HGNC Symbol;Acc:HGNC:693]		GO:0005634,GO:0005737,GO:0005794,GO:0000166,GO:0005730,GO:0005829,GO:0005525,GO:0005739,GO:0005925,GO:0005856,GO:0005515,GO:0007049,GO:0003924,GO:0005813,GO:0005815,GO:0005758,GO:0005759,GO:0015630,GO:0007098,GO:0016328,GO:0005095,GO:0050796,GO:0070830,GO:0010811,GO:0031113,GO:0031116,GO:0051457,GO:0034260,GO:0019003,GO:0007021	nucleus|cytoplasm|Golgi apparatus|nucleotide binding|nucleolus|cytosol|GTP binding|mitochondrion|focal adhesion|cytoskeleton|protein binding|cell cycle|GTPase activity|centrosome|microtubule organizing center|mitochondrial intermembrane space|mitochondrial matrix|microtubule cytoskeleton|centrosome cycle|lateral plasma membrane|GTPase inhibitor activity|regulation of insulin secretion|bicellular …
ARL2BP	1.82e-73	0.203446	0.362	0.159	9.66e-69	C2	2.277	ENSG00000102931	23568	protein_coding	ADP ribosylation factor like GTPase 2 binding protein [Source:HGNC Symbol;Acc:HGNC:17146]		GO:0005634,GO:0005737,GO:0005739,GO:1903508,GO:0050790,GO:0005856,GO:0042995,GO:0005515,GO:0003713,GO:0005813,GO:0005815,GO:0005819,GO:0030496,GO:0005929,GO:0005758,GO:0005829,GO:0005759,GO:0007165,GO:0030695,GO:0050796,GO:0042531,GO:0051457	nucleus|cytoplasm|mitochondrion|positive regulation of nucleic acid-templated transcription|regulation of catalytic activity|cytoskeleton|cell projection|protein binding|transcription coactivator activity|centrosome|microtubule organizing center|spindle|midbody|cilium|mitochondrial intermembrane space|cytosol|mitochondrial matrix|signal transduction|GTPase regulator activity|regulation of insulin…
ARL2BP	7.79e-11	0.0634547	0.357	0.221	4.13e-06	C5	1.615	ENSG00000102931	23568	protein_coding	ADP ribosylation factor like GTPase 2 binding protein [Source:HGNC Symbol;Acc:HGNC:17146]		GO:0005634,GO:0005737,GO:0005739,GO:1903508,GO:0050790,GO:0005856,GO:0042995,GO:0005515,GO:0003713,GO:0005813,GO:0005815,GO:0005819,GO:0030496,GO:0005929,GO:0005758,GO:0005829,GO:0005759,GO:0007165,GO:0030695,GO:0050796,GO:0042531,GO:0051457	nucleus|cytoplasm|mitochondrion|positive regulation of nucleic acid-templated transcription|regulation of catalytic activity|cytoskeleton|cell projection|protein binding|transcription coactivator activity|centrosome|microtubule organizing center|spindle|midbody|cilium|mitochondrial intermembrane space|cytosol|mitochondrial matrix|signal transduction|GTPase regulator activity|regulation of insulin…
ARL4A	1.05e-83	0.132902	0.29	0.11	5.55e-79	C2	2.636	ENSG00000122644	10124	protein_coding	ADP ribosylation factor like GTPase 4A [Source:HGNC Symbol;Acc:HGNC:695]		GO:0005634,GO:0005737,GO:0016020,GO:0000166,GO:0005829,GO:0005654,GO:0005525,GO:0005886,GO:0005515,GO:0005730,GO:0006886,GO:0016192,GO:0050873	nucleus|cytoplasm|membrane|nucleotide binding|cytosol|nucleoplasm|GTP binding|plasma membrane|protein binding|nucleolus|intracellular protein transport|vesicle-mediated transport|brown fat cell differentiation
ARL4C	4.36e-217	0.75234	0.579	0.168	2.31e-212	C2	3.446	ENSG00000188042	10123	protein_coding	ADP ribosylation factor like GTPase 4C [Source:HGNC Symbol;Acc:HGNC:698]		GO:0005737,GO:0016020,GO:0000166,GO:0005829,GO:0005525,GO:0005886,GO:0042995,GO:0006886,GO:0016192,GO:0005515,GO:0030175,GO:0043014,GO:0005634,GO:0003924,GO:0032456	cytoplasm|membrane|nucleotide binding|cytosol|GTP binding|plasma membrane|cell projection|intracellular protein transport|vesicle-mediated transport|protein binding|filopodium|alpha-tubulin binding|nucleus|GTPase activity|endocytic recycling
ARL4D	2.47e-08	0.179594	0.272	0.225	0.0013068	C3	1.209	ENSG00000175906	379	protein_coding	ADP ribosylation factor like GTPase 4D [Source:HGNC Symbol;Acc:HGNC:656]		GO:0005634,GO:0005737,GO:0016020,GO:0000166,GO:0005525,GO:0005886,GO:0005515,GO:0005730,GO:0006886,GO:0016192,GO:0003924,GO:0009306	nucleus|cytoplasm|membrane|nucleotide binding|GTP binding|plasma membrane|protein binding|nucleolus|intracellular protein transport|vesicle-mediated transport|GTPase activity|protein secretion
ARL5B	8.3e-64	0.000351496	0.223	0.334	4.4e-59	C1	0.668	ENSG00000165997	221079	protein_coding	ADP ribosylation factor like GTPase 5B [Source:HGNC Symbol;Acc:HGNC:23052]		GO:0000166,GO:0005525,GO:0006886,GO:0005737,GO:0016192,GO:1903292,GO:0005802	nucleotide binding|GTP binding|intracellular protein transport|cytoplasm|vesicle-mediated transport|protein localization to Golgi membrane|trans-Golgi network
ARL5B	1.02e-61	0.0846456	0.395	0.231	5.4e-57	C2	1.71	ENSG00000165997	221079	protein_coding	ADP ribosylation factor like GTPase 5B [Source:HGNC Symbol;Acc:HGNC:23052]		GO:0000166,GO:0005525,GO:0006886,GO:0005737,GO:0016192,GO:1903292,GO:0005802	nucleotide binding|GTP binding|intracellular protein transport|cytoplasm|vesicle-mediated transport|protein localization to Golgi membrane|trans-Golgi network
ARL5B	0.00181467	0.184657	0.315	0.284	1	C4	1.109	ENSG00000165997	221079	protein_coding	ADP ribosylation factor like GTPase 5B [Source:HGNC Symbol;Acc:HGNC:23052]		GO:0000166,GO:0005525,GO:0006886,GO:0005737,GO:0016192,GO:1903292,GO:0005802	nucleotide binding|GTP binding|intracellular protein transport|cytoplasm|vesicle-mediated transport|protein localization to Golgi membrane|trans-Golgi network
ARL6IP1	3.16e-120	0.393231	0.527	0.52	1.67e-115	C1	1.013	ENSG00000170540	23204	protein_coding	ADP ribosylation factor like GTPase 6 interacting protein 1 [Source:HGNC Symbol;Acc:HGNC:697]		GO:0016020,GO:0016021,GO:0002038,GO:0006613,GO:0005737,GO:0005783,GO:0005784,GO:0005829,GO:0043066,GO:0005789,GO:0005515,GO:0006915,GO:0042802,GO:0012505,GO:0030176,GO:0043154,GO:0071787,GO:1990809	membrane|integral component of membrane|positive regulation of L-glutamate import across plasma membrane|cotranslational protein targeting to membrane|cytoplasm|endoplasmic reticulum|Sec61 translocon complex|cytosol|negative regulation of apoptotic process|endoplasmic reticulum membrane|protein binding|apoptotic process|identical protein binding|endomembrane system|integral component of endoplasm…
ARL6IP1	7.92e-16	0.176637	0.588	0.517	4.2e-11	C3	1.137	ENSG00000170540	23204	protein_coding	ADP ribosylation factor like GTPase 6 interacting protein 1 [Source:HGNC Symbol;Acc:HGNC:697]		GO:0016020,GO:0016021,GO:0002038,GO:0006613,GO:0005737,GO:0005783,GO:0005784,GO:0005829,GO:0043066,GO:0005789,GO:0005515,GO:0006915,GO:0042802,GO:0012505,GO:0030176,GO:0043154,GO:0071787,GO:1990809	membrane|integral component of membrane|positive regulation of L-glutamate import across plasma membrane|cotranslational protein targeting to membrane|cytoplasm|endoplasmic reticulum|Sec61 translocon complex|cytosol|negative regulation of apoptotic process|endoplasmic reticulum membrane|protein binding|apoptotic process|identical protein binding|endomembrane system|integral component of endoplasm…
ARL6IP5	1.37e-85	0.0392957	0.53	0.331	7.27e-81	C2	1.601	ENSG00000144746	10550	protein_coding	ADP ribosylation factor like GTPase 6 interacting protein 5 [Source:HGNC Symbol;Acc:HGNC:16937]		GO:0005737,GO:0016020,GO:0016021,GO:0005783,GO:0005789,GO:0005886,GO:0005856,GO:0005515,GO:0002037,GO:0015813,GO:0003674,GO:0043065,GO:0032874,GO:0043280,GO:0008631,GO:0010917	cytoplasm|membrane|integral component of membrane|endoplasmic reticulum|endoplasmic reticulum membrane|plasma membrane|cytoskeleton|protein binding|negative regulation of L-glutamate import across plasma membrane|L-glutamate transmembrane transport|molecular_function|positive regulation of apoptotic process|positive regulation of stress-activated MAPK cascade|positive regulation of cysteine-type …
ARL6IP5	9.41e-09	0.16387	0.432	0.396	0.000498494	C3	1.091	ENSG00000144746	10550	protein_coding	ADP ribosylation factor like GTPase 6 interacting protein 5 [Source:HGNC Symbol;Acc:HGNC:16937]		GO:0005737,GO:0016020,GO:0016021,GO:0005783,GO:0005789,GO:0005886,GO:0005856,GO:0005515,GO:0002037,GO:0015813,GO:0003674,GO:0043065,GO:0032874,GO:0043280,GO:0008631,GO:0010917	cytoplasm|membrane|integral component of membrane|endoplasmic reticulum|endoplasmic reticulum membrane|plasma membrane|cytoskeleton|protein binding|negative regulation of L-glutamate import across plasma membrane|L-glutamate transmembrane transport|molecular_function|positive regulation of apoptotic process|positive regulation of stress-activated MAPK cascade|positive regulation of cysteine-type …
ARL6IP5	6.06e-22	0.425846	0.669	0.382	3.21e-17	C5	1.751	ENSG00000144746	10550	protein_coding	ADP ribosylation factor like GTPase 6 interacting protein 5 [Source:HGNC Symbol;Acc:HGNC:16937]		GO:0005737,GO:0016020,GO:0016021,GO:0005783,GO:0005789,GO:0005886,GO:0005856,GO:0005515,GO:0002037,GO:0015813,GO:0003674,GO:0043065,GO:0032874,GO:0043280,GO:0008631,GO:0010917	cytoplasm|membrane|integral component of membrane|endoplasmic reticulum|endoplasmic reticulum membrane|plasma membrane|cytoskeleton|protein binding|negative regulation of L-glutamate import across plasma membrane|L-glutamate transmembrane transport|molecular_function|positive regulation of apoptotic process|positive regulation of stress-activated MAPK cascade|positive regulation of cysteine-type …
ARL8A	1.44e-76	0.126617	0.272	0.104	7.62e-72	C2	2.615	ENSG00000143862	127829	protein_coding	ADP ribosylation factor like GTPase 8A [Source:HGNC Symbol;Acc:HGNC:25192]		GO:0005737,GO:0016020,GO:0015031,GO:0000166,GO:0005525,GO:0005765,GO:0051301,GO:1904115,GO:0005856,GO:0042995,GO:0005515,GO:0007049,GO:0030054,GO:0045202,GO:0003924,GO:0008089,GO:0005764,GO:0005819,GO:0030496,GO:0005886,GO:0005768,GO:0031902,GO:0007059,GO:0030424,GO:0070062,GO:0051233,GO:0043014,GO:0043312,GO:0005774,GO:0035577,GO:0048487,GO:0101003	cytoplasm|membrane|protein transport|nucleotide binding|GTP binding|lysosomal membrane|cell division|axon cytoplasm|cytoskeleton|cell projection|protein binding|cell cycle|cell junction|synapse|GTPase activity|anterograde axonal transport|lysosome|spindle|midbody|plasma membrane|endosome|late endosome membrane|chromosome segregation|axon|extracellular exosome|spindle midzone|alpha-tubulin binding…
ARL8B	3.93e-65	0.111721	0.321	0.161	2.08e-60	C2	1.994	ENSG00000134108	55207	protein_coding	ADP ribosylation factor like GTPase 8B [Source:HGNC Symbol;Acc:HGNC:25564]		GO:0005737,GO:0016020,GO:0015031,GO:0000166,GO:0005525,GO:0005765,GO:0051301,GO:1904115,GO:0005856,GO:0042995,GO:0007049,GO:0030054,GO:0045202,GO:0003924,GO:0005764,GO:0005819,GO:0030496,GO:0005768,GO:0031902,GO:0007059,GO:0005515,GO:0030424,GO:0070062,GO:0051233,GO:0043014,GO:0005774,GO:0019003,GO:0048487,GO:0032418,GO:0008089	cytoplasm|membrane|protein transport|nucleotide binding|GTP binding|lysosomal membrane|cell division|axon cytoplasm|cytoskeleton|cell projection|cell cycle|cell junction|synapse|GTPase activity|lysosome|spindle|midbody|endosome|late endosome membrane|chromosome segregation|protein binding|axon|extracellular exosome|spindle midzone|alpha-tubulin binding|vacuolar membrane|GDP binding|beta-tubulin b…
ARMCX3	4.37e-05	0.00673157	0.28	0.204	1	C5	1.373	ENSG00000102401	51566	protein_coding	armadillo repeat containing X-linked 3 [Source:HGNC Symbol;Acc:HGNC:24065]		GO:0005634,GO:0005737,GO:0016020,GO:0016021,GO:0005739,GO:0005515,GO:0005741,GO:0034613,GO:0045944,GO:0031307	nucleus|cytoplasm|membrane|integral component of membrane|mitochondrion|protein binding|mitochondrial outer membrane|cellular protein localization|positive regulation of transcription by RNA polymerase II|integral component of mitochondrial outer membrane
ARPC1A	3.47e-64	0.114474	0.261	0.109	1.84e-59	C2	2.394	ENSG00000241685	10552	protein_coding	actin related protein 2/3 complex subunit 1A [Source:HGNC Symbol;Acc:HGNC:703]		GO:0005634,GO:0005737,GO:0003779,GO:0015629,GO:0005856,GO:0030833,GO:0034314,GO:0005885,GO:0038096,GO:0051015,GO:0005829,GO:0070062,GO:0035861,GO:0061024,GO:0048013,GO:0030036,GO:0005515	nucleus|cytoplasm|actin binding|actin cytoskeleton|cytoskeleton|regulation of actin filament polymerization|Arp2/3 complex-mediated actin nucleation|Arp2/3 protein complex|Fc-gamma receptor signaling pathway involved in phagocytosis|actin filament binding|cytosol|extracellular exosome|site of double-strand break|membrane organization|ephrin receptor signaling pathway|actin cytoskeleton organizati…	path:hsa04144,path:hsa04666,path:hsa04810,path:hsa05100,path:hsa05130,path:hsa05131,path:hsa05132	Endocytosis|Fc gamma R-mediated phagocytosis|Regulation of actin cytoskeleton|Bacterial invasion of epithelial cells|Pathogenic Escherichia coli infection|Shigellosis|Salmonella infection
ARPC2	4.1e-83	0.343548	0.74	0.475	2.17e-78	C2	1.558	ENSG00000163466	10109	protein_coding	actin related protein 2/3 complex subunit 2 [Source:HGNC Symbol;Acc:HGNC:705]		GO:0005634,GO:0005737,GO:0003779,GO:0015629,GO:0005856,GO:0042995,GO:0005515,GO:0030054,GO:0045202,GO:0030041,GO:0030833,GO:0034314,GO:0005885,GO:0005925,GO:0038096,GO:0005200,GO:0051015,GO:0005829,GO:0030027,GO:0070062,GO:0035861,GO:0043005,GO:0061024,GO:0048013,GO:0010592,GO:0070358,GO:0030838,GO:0005768,GO:0005886,GO:0031252,GO:0036195,GO:0098978	nucleus|cytoplasm|actin binding|actin cytoskeleton|cytoskeleton|cell projection|protein binding|cell junction|synapse|actin filament polymerization|regulation of actin filament polymerization|Arp2/3 complex-mediated actin nucleation|Arp2/3 protein complex|focal adhesion|Fc-gamma receptor signaling pathway involved in phagocytosis|structural constituent of cytoskeleton|actin filament binding|cytos…	path:hsa04144,path:hsa04666,path:hsa04810,path:hsa05100,path:hsa05130,path:hsa05131,path:hsa05132	Endocytosis|Fc gamma R-mediated phagocytosis|Regulation of actin cytoskeleton|Bacterial invasion of epithelial cells|Pathogenic Escherichia coli infection|Shigellosis|Salmonella infection
ARPC2	4.4e-12	0.251573	0.572	0.565	2.33e-07	C4	1.012	ENSG00000163466	10109	protein_coding	actin related protein 2/3 complex subunit 2 [Source:HGNC Symbol;Acc:HGNC:705]		GO:0005634,GO:0005737,GO:0003779,GO:0015629,GO:0005856,GO:0042995,GO:0005515,GO:0030054,GO:0045202,GO:0030041,GO:0030833,GO:0034314,GO:0005885,GO:0005925,GO:0038096,GO:0005200,GO:0051015,GO:0005829,GO:0030027,GO:0070062,GO:0035861,GO:0043005,GO:0061024,GO:0048013,GO:0010592,GO:0070358,GO:0030838,GO:0005768,GO:0005886,GO:0031252,GO:0036195,GO:0098978	nucleus|cytoplasm|actin binding|actin cytoskeleton|cytoskeleton|cell projection|protein binding|cell junction|synapse|actin filament polymerization|regulation of actin filament polymerization|Arp2/3 complex-mediated actin nucleation|Arp2/3 protein complex|focal adhesion|Fc-gamma receptor signaling pathway involved in phagocytosis|structural constituent of cytoskeleton|actin filament binding|cytos…	path:hsa04144,path:hsa04666,path:hsa04810,path:hsa05100,path:hsa05130,path:hsa05131,path:hsa05132	Endocytosis|Fc gamma R-mediated phagocytosis|Regulation of actin cytoskeleton|Bacterial invasion of epithelial cells|Pathogenic Escherichia coli infection|Shigellosis|Salmonella infection
ARPC3	6.42e-207	0.575813	0.614	0.196	3.4e-202	C2	3.133	ENSG00000111229	10094	protein_coding	actin related protein 2/3 complex subunit 3 [Source:HGNC Symbol;Acc:HGNC:706]		GO:0005634,GO:0005737,GO:0016020,GO:0003779,GO:0005856,GO:0042995,GO:0005515,GO:0030833,GO:0034314,GO:0005885,GO:0005925,GO:0038096,GO:0051015,GO:0005829,GO:0030027,GO:0070062,GO:0035861,GO:0005200,GO:0061024,GO:0048013,GO:0015629,GO:0070358,GO:1990090,GO:0031252,GO:0031941,GO:0061850	nucleus|cytoplasm|membrane|actin binding|cytoskeleton|cell projection|protein binding|regulation of actin filament polymerization|Arp2/3 complex-mediated actin nucleation|Arp2/3 protein complex|focal adhesion|Fc-gamma receptor signaling pathway involved in phagocytosis|actin filament binding|cytosol|lamellipodium|extracellular exosome|site of double-strand break|structural constituent of cytoskel…	path:hsa04144,path:hsa04666,path:hsa04810,path:hsa05100,path:hsa05130,path:hsa05131,path:hsa05132	Endocytosis|Fc gamma R-mediated phagocytosis|Regulation of actin cytoskeleton|Bacterial invasion of epithelial cells|Pathogenic Escherichia coli infection|Shigellosis|Salmonella infection
ARPC3	1.13e-05	0.143148	0.331	0.34	0.59764	C4	0.974	ENSG00000111229	10094	protein_coding	actin related protein 2/3 complex subunit 3 [Source:HGNC Symbol;Acc:HGNC:706]		GO:0005634,GO:0005737,GO:0016020,GO:0003779,GO:0005856,GO:0042995,GO:0005515,GO:0030833,GO:0034314,GO:0005885,GO:0005925,GO:0038096,GO:0051015,GO:0005829,GO:0030027,GO:0070062,GO:0035861,GO:0005200,GO:0061024,GO:0048013,GO:0015629,GO:0070358,GO:1990090,GO:0031252,GO:0031941,GO:0061850	nucleus|cytoplasm|membrane|actin binding|cytoskeleton|cell projection|protein binding|regulation of actin filament polymerization|Arp2/3 complex-mediated actin nucleation|Arp2/3 protein complex|focal adhesion|Fc-gamma receptor signaling pathway involved in phagocytosis|actin filament binding|cytosol|lamellipodium|extracellular exosome|site of double-strand break|structural constituent of cytoskel…	path:hsa04144,path:hsa04666,path:hsa04810,path:hsa05100,path:hsa05130,path:hsa05131,path:hsa05132	Endocytosis|Fc gamma R-mediated phagocytosis|Regulation of actin cytoskeleton|Bacterial invasion of epithelial cells|Pathogenic Escherichia coli infection|Shigellosis|Salmonella infection
ARPC3	1.44e-13	0.08042	0.506	0.328	7.62e-09	C5	1.543	ENSG00000111229	10094	protein_coding	actin related protein 2/3 complex subunit 3 [Source:HGNC Symbol;Acc:HGNC:706]		GO:0005634,GO:0005737,GO:0016020,GO:0003779,GO:0005856,GO:0042995,GO:0005515,GO:0030833,GO:0034314,GO:0005885,GO:0005925,GO:0038096,GO:0051015,GO:0005829,GO:0030027,GO:0070062,GO:0035861,GO:0005200,GO:0061024,GO:0048013,GO:0015629,GO:0070358,GO:1990090,GO:0031252,GO:0031941,GO:0061850	nucleus|cytoplasm|membrane|actin binding|cytoskeleton|cell projection|protein binding|regulation of actin filament polymerization|Arp2/3 complex-mediated actin nucleation|Arp2/3 protein complex|focal adhesion|Fc-gamma receptor signaling pathway involved in phagocytosis|actin filament binding|cytosol|lamellipodium|extracellular exosome|site of double-strand break|structural constituent of cytoskel…	path:hsa04144,path:hsa04666,path:hsa04810,path:hsa05100,path:hsa05130,path:hsa05131,path:hsa05132	Endocytosis|Fc gamma R-mediated phagocytosis|Regulation of actin cytoskeleton|Bacterial invasion of epithelial cells|Pathogenic Escherichia coli infection|Shigellosis|Salmonella infection
ARPC4	5.98e-92	0.176804	0.467	0.238	3.17e-87	C2	1.962	ENSG00000241553	10093	protein_coding	actin related protein 2/3 complex subunit 4 [Source:HGNC Symbol;Acc:HGNC:707]		GO:0005634,GO:0005737,GO:0003779,GO:0015629,GO:0005856,GO:0042995,GO:0005515,GO:0030041,GO:0030833,GO:0034314,GO:0005885,GO:0038096,GO:0005829,GO:0051015,GO:0070062,GO:0035861,GO:0030674,GO:0061024,GO:0048013,GO:0019899,GO:0005200,GO:0045010	nucleus|cytoplasm|actin binding|actin cytoskeleton|cytoskeleton|cell projection|protein binding|actin filament polymerization|regulation of actin filament polymerization|Arp2/3 complex-mediated actin nucleation|Arp2/3 protein complex|Fc-gamma receptor signaling pathway involved in phagocytosis|cytosol|actin filament binding|extracellular exosome|site of double-strand break|protein binding, bridgi…	path:hsa04144,path:hsa04666,path:hsa04810,path:hsa05100,path:hsa05130,path:hsa05131,path:hsa05132	Endocytosis|Fc gamma R-mediated phagocytosis|Regulation of actin cytoskeleton|Bacterial invasion of epithelial cells|Pathogenic Escherichia coli infection|Shigellosis|Salmonella infection
ARPC4	5.3e-09	0.00172196	0.276	0.32	0.000280974	C3	0.862	ENSG00000241553	10093	protein_coding	actin related protein 2/3 complex subunit 4 [Source:HGNC Symbol;Acc:HGNC:707]		GO:0005634,GO:0005737,GO:0003779,GO:0015629,GO:0005856,GO:0042995,GO:0005515,GO:0030041,GO:0030833,GO:0034314,GO:0005885,GO:0038096,GO:0005829,GO:0051015,GO:0070062,GO:0035861,GO:0030674,GO:0061024,GO:0048013,GO:0019899,GO:0005200,GO:0045010	nucleus|cytoplasm|actin binding|actin cytoskeleton|cytoskeleton|cell projection|protein binding|actin filament polymerization|regulation of actin filament polymerization|Arp2/3 complex-mediated actin nucleation|Arp2/3 protein complex|Fc-gamma receptor signaling pathway involved in phagocytosis|cytosol|actin filament binding|extracellular exosome|site of double-strand break|protein binding, bridgi…	path:hsa04144,path:hsa04666,path:hsa04810,path:hsa05100,path:hsa05130,path:hsa05131,path:hsa05132	Endocytosis|Fc gamma R-mediated phagocytosis|Regulation of actin cytoskeleton|Bacterial invasion of epithelial cells|Pathogenic Escherichia coli infection|Shigellosis|Salmonella infection
ARPC4	0.00768308	0.0781424	0.299	0.318	1	C4	0.94	ENSG00000241553	10093	protein_coding	actin related protein 2/3 complex subunit 4 [Source:HGNC Symbol;Acc:HGNC:707]		GO:0005634,GO:0005737,GO:0003779,GO:0015629,GO:0005856,GO:0042995,GO:0005515,GO:0030041,GO:0030833,GO:0034314,GO:0005885,GO:0038096,GO:0005829,GO:0051015,GO:0070062,GO:0035861,GO:0030674,GO:0061024,GO:0048013,GO:0019899,GO:0005200,GO:0045010	nucleus|cytoplasm|actin binding|actin cytoskeleton|cytoskeleton|cell projection|protein binding|actin filament polymerization|regulation of actin filament polymerization|Arp2/3 complex-mediated actin nucleation|Arp2/3 protein complex|Fc-gamma receptor signaling pathway involved in phagocytosis|cytosol|actin filament binding|extracellular exosome|site of double-strand break|protein binding, bridgi…	path:hsa04144,path:hsa04666,path:hsa04810,path:hsa05100,path:hsa05130,path:hsa05131,path:hsa05132	Endocytosis|Fc gamma R-mediated phagocytosis|Regulation of actin cytoskeleton|Bacterial invasion of epithelial cells|Pathogenic Escherichia coli infection|Shigellosis|Salmonella infection
ARPC4	2.32e-12	0.105548	0.484	0.306	1.23e-07	C5	1.582	ENSG00000241553	10093	protein_coding	actin related protein 2/3 complex subunit 4 [Source:HGNC Symbol;Acc:HGNC:707]		GO:0005634,GO:0005737,GO:0003779,GO:0015629,GO:0005856,GO:0042995,GO:0005515,GO:0030041,GO:0030833,GO:0034314,GO:0005885,GO:0038096,GO:0005829,GO:0051015,GO:0070062,GO:0035861,GO:0030674,GO:0061024,GO:0048013,GO:0019899,GO:0005200,GO:0045010	nucleus|cytoplasm|actin binding|actin cytoskeleton|cytoskeleton|cell projection|protein binding|actin filament polymerization|regulation of actin filament polymerization|Arp2/3 complex-mediated actin nucleation|Arp2/3 protein complex|Fc-gamma receptor signaling pathway involved in phagocytosis|cytosol|actin filament binding|extracellular exosome|site of double-strand break|protein binding, bridgi…	path:hsa04144,path:hsa04666,path:hsa04810,path:hsa05100,path:hsa05130,path:hsa05131,path:hsa05132	Endocytosis|Fc gamma R-mediated phagocytosis|Regulation of actin cytoskeleton|Bacterial invasion of epithelial cells|Pathogenic Escherichia coli infection|Shigellosis|Salmonella infection
ARPC5	4.21e-83	0.231663	0.489	0.251	2.23e-78	C2	1.948	ENSG00000162704	10092	protein_coding	actin related protein 2/3 complex subunit 5 [Source:HGNC Symbol;Acc:HGNC:708]		GO:0005634,GO:0005737,GO:0003779,GO:0015629,GO:0005856,GO:0042995,GO:0030833,GO:0034314,GO:0005885,GO:0005925,GO:0038096,GO:0005576,GO:0005515,GO:0051015,GO:0005829,GO:0070062,GO:0016477,GO:0035861,GO:0043312,GO:0034774,GO:1904813,GO:0005200,GO:0061024,GO:0048013,GO:0030036,GO:0014909,GO:0021769,GO:0030011,GO:0051639,GO:0061842,GO:0097581,GO:0005768,GO:0030027,GO:0030426,GO:0043005	nucleus|cytoplasm|actin binding|actin cytoskeleton|cytoskeleton|cell projection|regulation of actin filament polymerization|Arp2/3 complex-mediated actin nucleation|Arp2/3 protein complex|focal adhesion|Fc-gamma receptor signaling pathway involved in phagocytosis|extracellular region|protein binding|actin filament binding|cytosol|extracellular exosome|cell migration|site of double-strand break|ne…	path:hsa04144,path:hsa04666,path:hsa04810,path:hsa05100,path:hsa05130,path:hsa05131,path:hsa05132	Endocytosis|Fc gamma R-mediated phagocytosis|Regulation of actin cytoskeleton|Bacterial invasion of epithelial cells|Pathogenic Escherichia coli infection|Shigellosis|Salmonella infection
ARPC5	7.58e-30	0.484571	0.418	0.324	4.02e-25	C4	1.29	ENSG00000162704	10092	protein_coding	actin related protein 2/3 complex subunit 5 [Source:HGNC Symbol;Acc:HGNC:708]		GO:0005634,GO:0005737,GO:0003779,GO:0015629,GO:0005856,GO:0042995,GO:0030833,GO:0034314,GO:0005885,GO:0005925,GO:0038096,GO:0005576,GO:0005515,GO:0051015,GO:0005829,GO:0070062,GO:0016477,GO:0035861,GO:0043312,GO:0034774,GO:1904813,GO:0005200,GO:0061024,GO:0048013,GO:0030036,GO:0014909,GO:0021769,GO:0030011,GO:0051639,GO:0061842,GO:0097581,GO:0005768,GO:0030027,GO:0030426,GO:0043005	nucleus|cytoplasm|actin binding|actin cytoskeleton|cytoskeleton|cell projection|regulation of actin filament polymerization|Arp2/3 complex-mediated actin nucleation|Arp2/3 protein complex|focal adhesion|Fc-gamma receptor signaling pathway involved in phagocytosis|extracellular region|protein binding|actin filament binding|cytosol|extracellular exosome|cell migration|site of double-strand break|ne…	path:hsa04144,path:hsa04666,path:hsa04810,path:hsa05100,path:hsa05130,path:hsa05131,path:hsa05132	Endocytosis|Fc gamma R-mediated phagocytosis|Regulation of actin cytoskeleton|Bacterial invasion of epithelial cells|Pathogenic Escherichia coli infection|Shigellosis|Salmonella infection
ARPC5	8.98e-14	0.0547408	0.494	0.323	4.76e-09	C5	1.529	ENSG00000162704	10092	protein_coding	actin related protein 2/3 complex subunit 5 [Source:HGNC Symbol;Acc:HGNC:708]		GO:0005634,GO:0005737,GO:0003779,GO:0015629,GO:0005856,GO:0042995,GO:0030833,GO:0034314,GO:0005885,GO:0005925,GO:0038096,GO:0005576,GO:0005515,GO:0051015,GO:0005829,GO:0070062,GO:0016477,GO:0035861,GO:0043312,GO:0034774,GO:1904813,GO:0005200,GO:0061024,GO:0048013,GO:0030036,GO:0014909,GO:0021769,GO:0030011,GO:0051639,GO:0061842,GO:0097581,GO:0005768,GO:0030027,GO:0030426,GO:0043005	nucleus|cytoplasm|actin binding|actin cytoskeleton|cytoskeleton|cell projection|regulation of actin filament polymerization|Arp2/3 complex-mediated actin nucleation|Arp2/3 protein complex|focal adhesion|Fc-gamma receptor signaling pathway involved in phagocytosis|extracellular region|protein binding|actin filament binding|cytosol|extracellular exosome|cell migration|site of double-strand break|ne…	path:hsa04144,path:hsa04666,path:hsa04810,path:hsa05100,path:hsa05130,path:hsa05131,path:hsa05132	Endocytosis|Fc gamma R-mediated phagocytosis|Regulation of actin cytoskeleton|Bacterial invasion of epithelial cells|Pathogenic Escherichia coli infection|Shigellosis|Salmonella infection
ARPC5L	5.06e-69	0.146899	0.272	0.103	2.68e-64	C2	2.641	ENSG00000136950	81873	protein_coding	actin related protein 2/3 complex subunit 5 like [Source:HGNC Symbol;Acc:HGNC:23366]		GO:0005737,GO:0003779,GO:0015629,GO:0005856,GO:0005515,GO:0030833,GO:0034314,GO:0005885,GO:0045202,GO:0098978,GO:0005925,GO:0051015,GO:0070062,GO:0003674,GO:0008150,GO:0016477	cytoplasm|actin binding|actin cytoskeleton|cytoskeleton|protein binding|regulation of actin filament polymerization|Arp2/3 complex-mediated actin nucleation|Arp2/3 protein complex|synapse|glutamatergic synapse|focal adhesion|actin filament binding|extracellular exosome|molecular_function|biological_process|cell migration	path:hsa04144,path:hsa04666,path:hsa04810,path:hsa05100,path:hsa05130,path:hsa05131,path:hsa05132	Endocytosis|Fc gamma R-mediated phagocytosis|Regulation of actin cytoskeleton|Bacterial invasion of epithelial cells|Pathogenic Escherichia coli infection|Shigellosis|Salmonella infection
ARRDC3	2.67e-130	0.73492	0.403	0.237	1.41e-125	C1	1.7	ENSG00000113369	57561	protein_coding	arrestin domain containing 3 [Source:HGNC Symbol;Acc:HGNC:29263]		GO:0005737,GO:0016020,GO:0005886,GO:0005515,GO:0005764,GO:0005768,GO:0005769,GO:0120163,GO:0051443,GO:0031699,GO:0001659,GO:0031651,GO:0043588,GO:0060613,GO:0071878,GO:0090327	cytoplasm|membrane|plasma membrane|protein binding|lysosome|endosome|early endosome|negative regulation of cold-induced thermogenesis|positive regulation of ubiquitin-protein transferase activity|beta-3 adrenergic receptor binding|temperature homeostasis|negative regulation of heat generation|skin development|fat pad development|negative regulation of adenylate cyclase-activating adrenergic recep…
ASAH1	3.2e-12	0.318954	0.299	0.223	1.69e-07	C4	1.341	ENSG00000104763	427	protein_coding	N-acylsphingosine amidohydrolase 1 [Source:HGNC Symbol;Acc:HGNC:735]		GO:0005634,GO:0005737,GO:0016787,GO:0006629,GO:0005615,GO:0005764,GO:0005576,GO:0006665,GO:0017040,GO:0102121,GO:0006687,GO:0070062,GO:0071356,GO:0043312,GO:1904813,GO:1904724,GO:0043202,GO:0030216,GO:0046513,GO:0016811,GO:0016810,GO:0050810,GO:0046512,GO:0046514,GO:0062098,GO:0016020,GO:0016021	nucleus|cytoplasm|hydrolase activity|lipid metabolic process|extracellular space|lysosome|extracellular region|sphingolipid metabolic process|N-acylsphingosine amidohydrolase activity|ceramidase activity|glycosphingolipid metabolic process|extracellular exosome|cellular response to tumor necrosis factor|neutrophil degranulation|ficolin-1-rich granule lumen|tertiary granule lumen|lysosomal lumen|k…	path:hsa00600,path:hsa04071,path:hsa04142	Sphingolipid metabolism|Sphingolipid signaling pathway|Lysosome
ASAH1	5.87e-11	0.114381	0.382	0.221	3.11e-06	C5	1.729	ENSG00000104763	427	protein_coding	N-acylsphingosine amidohydrolase 1 [Source:HGNC Symbol;Acc:HGNC:735]		GO:0005634,GO:0005737,GO:0016787,GO:0006629,GO:0005615,GO:0005764,GO:0005576,GO:0006665,GO:0017040,GO:0102121,GO:0006687,GO:0070062,GO:0071356,GO:0043312,GO:1904813,GO:1904724,GO:0043202,GO:0030216,GO:0046513,GO:0016811,GO:0016810,GO:0050810,GO:0046512,GO:0046514,GO:0062098,GO:0016020,GO:0016021	nucleus|cytoplasm|hydrolase activity|lipid metabolic process|extracellular space|lysosome|extracellular region|sphingolipid metabolic process|N-acylsphingosine amidohydrolase activity|ceramidase activity|glycosphingolipid metabolic process|extracellular exosome|cellular response to tumor necrosis factor|neutrophil degranulation|ficolin-1-rich granule lumen|tertiary granule lumen|lysosomal lumen|k…	path:hsa00600,path:hsa04071,path:hsa04142	Sphingolipid metabolism|Sphingolipid signaling pathway|Lysosome
ASH1L	4.35e-06	0.0316648	0.252	0.227	0.230284	C3	1.11	ENSG00000116539	55870	protein_coding	ASH1 like histone lysine methyltransferase [Source:HGNC Symbol;Acc:HGNC:19088]	Others	GO:0005634,GO:0005794,GO:0046872,GO:0016740,GO:0005654,GO:0008168,GO:0032259,GO:0003677,GO:0006325,GO:0005694,GO:0030054,GO:0003682,GO:0018024,GO:0005923,GO:0000981,GO:0007267,GO:0006366,GO:0006323,GO:0046974,GO:0051567,GO:0046975,GO:0097676,GO:0005515,GO:0042800,GO:0001501,GO:0002674,GO:0007338,GO:0009791,GO:0010468,GO:0030317,GO:0032635,GO:0043124,GO:0043409,GO:0045944,GO:0046697,GO:0048733,GO:…	nucleus|Golgi apparatus|metal ion binding|transferase activity|nucleoplasm|methyltransferase activity|methylation|DNA binding|chromatin organization|chromosome|cell junction|chromatin binding|histone-lysine N-methyltransferase activity|bicellular tight junction|DNA-binding transcription factor activity, RNA polymerase II-specific|cell-cell signaling|transcription by RNA polymerase II|DNA packagin…	path:hsa00310	Lysine degradation
ASPH	3.16e-72	0.0178284	0.266	0.398	1.68e-67	C1	0.668	ENSG00000198363	444	protein_coding	aspartate beta-hydroxylase [Source:HGNC Symbol;Acc:HGNC:757]		GO:0016020,GO:0016021,GO:0046872,GO:0005783,GO:0016491,GO:0055114,GO:0005789,GO:0005886,GO:0005515,GO:0018193,GO:0051213,GO:0005509,GO:0022900,GO:0004597,GO:0042264,GO:0034220,GO:0016529,GO:0006936,GO:1903779,GO:0005198,GO:0033017,GO:0009055,GO:0032541,GO:0008307,GO:0062101,GO:0007389,GO:0008285,GO:0031647,GO:0035108,GO:0045862,GO:0060021,GO:0060325,GO:0097202,GO:1901879,GO:0005737	membrane|integral component of membrane|metal ion binding|endoplasmic reticulum|oxidoreductase activity|oxidation-reduction process|endoplasmic reticulum membrane|plasma membrane|protein binding|peptidyl-amino acid modification|dioxygenase activity|calcium ion binding|electron transport chain|peptide-aspartate beta-dioxygenase activity|peptidyl-aspartic acid hydroxylation|ion transmembrane transp…
ASPH	7.02e-07	0.0756671	0.368	0.34	0.037202	C3	1.082	ENSG00000198363	444	protein_coding	aspartate beta-hydroxylase [Source:HGNC Symbol;Acc:HGNC:757]		GO:0016020,GO:0016021,GO:0046872,GO:0005783,GO:0016491,GO:0055114,GO:0005789,GO:0005886,GO:0005515,GO:0018193,GO:0051213,GO:0005509,GO:0022900,GO:0004597,GO:0042264,GO:0034220,GO:0016529,GO:0006936,GO:1903779,GO:0005198,GO:0033017,GO:0009055,GO:0032541,GO:0008307,GO:0062101,GO:0007389,GO:0008285,GO:0031647,GO:0035108,GO:0045862,GO:0060021,GO:0060325,GO:0097202,GO:1901879,GO:0005737	membrane|integral component of membrane|metal ion binding|endoplasmic reticulum|oxidoreductase activity|oxidation-reduction process|endoplasmic reticulum membrane|plasma membrane|protein binding|peptidyl-amino acid modification|dioxygenase activity|calcium ion binding|electron transport chain|peptide-aspartate beta-dioxygenase activity|peptidyl-aspartic acid hydroxylation|ion transmembrane transp…
ASPN	1.37e-59	0.607184	0.43	0.123	7.28e-55	C3	3.496	ENSG00000106819	54829	protein_coding	asporin [Source:HGNC Symbol;Acc:HGNC:14872]		GO:0005509,GO:0005576,GO:0005518,GO:0031214,GO:0062023,GO:0030282,GO:0031012,GO:0030512,GO:0030021,GO:0070171,GO:0005515	calcium ion binding|extracellular region|collagen binding|biomineral tissue development|collagen-containing extracellular matrix|bone mineralization|extracellular matrix|negative regulation of transforming growth factor beta receptor signaling pathway|extracellular matrix structural constituent conferring compression resistance|negative regulation of tooth mineralization|protein binding
ASPN	4.09e-74	1.10686	0.573	0.123	2.17e-69	C5	4.659	ENSG00000106819	54829	protein_coding	asporin [Source:HGNC Symbol;Acc:HGNC:14872]		GO:0005509,GO:0005576,GO:0005518,GO:0031214,GO:0062023,GO:0030282,GO:0031012,GO:0030512,GO:0030021,GO:0070171,GO:0005515	calcium ion binding|extracellular region|collagen binding|biomineral tissue development|collagen-containing extracellular matrix|bone mineralization|extracellular matrix|negative regulation of transforming growth factor beta receptor signaling pathway|extracellular matrix structural constituent conferring compression resistance|negative regulation of tooth mineralization|protein binding
ASS1	1.63e-91	0.192013	0.251	0.063	8.62e-87	C2	3.984	ENSG00000130707	445	protein_coding	argininosuccinate synthase 1 [Source:HGNC Symbol;Acc:HGNC:758]		GO:0071499,GO:0003723,GO:0005737,GO:0000166,GO:0005524,GO:0005829,GO:0016874,GO:0005515,GO:0008652,GO:0007623,GO:0000050,GO:0042802,GO:0070062,GO:0006526,GO:0045429,GO:0004055,GO:0016597,GO:0000052,GO:0000053,GO:0006531,GO:1903038,GO:0015643,GO:0001822,GO:0001889,GO:0006953,GO:0007494,GO:0007568,GO:0007584,GO:0009636,GO:0010043,GO:0010046,GO:0014075,GO:0032355,GO:0032496,GO:0042493,GO:0043200,GO:…	cellular response to laminar fluid shear stress|RNA binding|cytoplasm|nucleotide binding|ATP binding|cytosol|ligase activity|protein binding|cellular amino acid biosynthetic process|circadian rhythm|urea cycle|identical protein binding|extracellular exosome|arginine biosynthetic process|positive regulation of nitric oxide biosynthetic process|argininosuccinate synthase activity|amino acid binding…	path:hsa00220,path:hsa00250,path:hsa05418	Arginine biosynthesis|Alanine, aspartate and glutamate metabolism|Fluid shear stress and atherosclerosis
ATF3	1.85e-17	0.0129482	0.912	0.862	9.82e-13	C2	1.058	ENSG00000162772	467	protein_coding	activating transcription factor 3 [Source:HGNC Symbol;Acc:HGNC:785]	TF_bZIP	GO:0005634,GO:0005730,GO:0006355,GO:0003677,GO:0006357,GO:0003700,GO:0005515,GO:0042802,GO:0000978,GO:0000981,GO:0000790,GO:0005654,GO:0001228,GO:0045944,GO:0003714,GO:0042803,GO:0046982,GO:0000977,GO:1990440,GO:0000976,GO:0000122,GO:0044212,GO:0036499,GO:0001227,GO:0006094,GO:0008284,GO:0010628,GO:0030968,GO:0034198,GO:0035914,GO:0045892,GO:0061394,GO:0070373,GO:1903984,GO:1990622	nucleus|nucleolus|regulation of transcription, DNA-templated|DNA binding|regulation of transcription by RNA polymerase II|DNA-binding transcription factor activity|protein binding|identical protein binding|RNA polymerase II proximal promoter sequence-specific DNA binding|DNA-binding transcription factor activity, RNA polymerase II-specific|nuclear chromatin|nucleoplasm|DNA-binding transcription a…	path:hsa05166	Human T-cell leukemia virus 1 infection
ATF3	6.07e-06	0.0355031	0.899	0.877	0.321583	C3	1.025	ENSG00000162772	467	protein_coding	activating transcription factor 3 [Source:HGNC Symbol;Acc:HGNC:785]	TF_bZIP	GO:0005634,GO:0005730,GO:0006355,GO:0003677,GO:0006357,GO:0003700,GO:0005515,GO:0042802,GO:0000978,GO:0000981,GO:0000790,GO:0005654,GO:0001228,GO:0045944,GO:0003714,GO:0042803,GO:0046982,GO:0000977,GO:1990440,GO:0000976,GO:0000122,GO:0044212,GO:0036499,GO:0001227,GO:0006094,GO:0008284,GO:0010628,GO:0030968,GO:0034198,GO:0035914,GO:0045892,GO:0061394,GO:0070373,GO:1903984,GO:1990622	nucleus|nucleolus|regulation of transcription, DNA-templated|DNA binding|regulation of transcription by RNA polymerase II|DNA-binding transcription factor activity|protein binding|identical protein binding|RNA polymerase II proximal promoter sequence-specific DNA binding|DNA-binding transcription factor activity, RNA polymerase II-specific|nuclear chromatin|nucleoplasm|DNA-binding transcription a…	path:hsa05166	Human T-cell leukemia virus 1 infection
ATF3	2.44e-34	0.548388	0.918	0.875	1.29e-29	C4	1.049	ENSG00000162772	467	protein_coding	activating transcription factor 3 [Source:HGNC Symbol;Acc:HGNC:785]	TF_bZIP	GO:0005634,GO:0005730,GO:0006355,GO:0003677,GO:0006357,GO:0003700,GO:0005515,GO:0042802,GO:0000978,GO:0000981,GO:0000790,GO:0005654,GO:0001228,GO:0045944,GO:0003714,GO:0042803,GO:0046982,GO:0000977,GO:1990440,GO:0000976,GO:0000122,GO:0044212,GO:0036499,GO:0001227,GO:0006094,GO:0008284,GO:0010628,GO:0030968,GO:0034198,GO:0035914,GO:0045892,GO:0061394,GO:0070373,GO:1903984,GO:1990622	nucleus|nucleolus|regulation of transcription, DNA-templated|DNA binding|regulation of transcription by RNA polymerase II|DNA-binding transcription factor activity|protein binding|identical protein binding|RNA polymerase II proximal promoter sequence-specific DNA binding|DNA-binding transcription factor activity, RNA polymerase II-specific|nuclear chromatin|nucleoplasm|DNA-binding transcription a…	path:hsa05166	Human T-cell leukemia virus 1 infection
ATF4	1.23e-50	0.131849	0.789	0.851	6.49e-46	C1	0.927	ENSG00000128272	468	protein_coding	activating transcription factor 4 [Source:HGNC Symbol;Acc:HGNC:786]	TF_bZIP	GO:0043065,GO:0005634,GO:0005737,GO:0016020,GO:0006355,GO:0006357,GO:0003677,GO:0003700,GO:0005886,GO:0005856,GO:0005515,GO:0048511,GO:0032922,GO:0045893,GO:0005813,GO:0005815,GO:0006094,GO:0000981,GO:0000977,GO:0000790,GO:0045944,GO:0005654,GO:0019901,GO:0006366,GO:0032991,GO:0120163,GO:0046982,GO:0000980,GO:0043005,GO:0070059,GO:0034976,GO:0034644,GO:1990440,GO:0043525,GO:0010628,GO:0034198,GO:…	positive regulation of apoptotic process|nucleus|cytoplasm|membrane|regulation of transcription, DNA-templated|regulation of transcription by RNA polymerase II|DNA binding|DNA-binding transcription factor activity|plasma membrane|cytoskeleton|protein binding|rhythmic process|circadian regulation of gene expression|positive regulation of transcription, DNA-templated|centrosome|microtubule organizi…	path:hsa04010,path:hsa04022,path:hsa04137,path:hsa04141,path:hsa04151,path:hsa04210,path:hsa04211,path:hsa04261,path:hsa04668,path:hsa04720,path:hsa04722,path:hsa04725,path:hsa04728,path:hsa04911,path:hsa04912,path:hsa04915,path:hsa04918,path:hsa04922,path:hsa04925,path:hsa04926,path:hsa04927,path:hsa04928,path:hsa04932,path:hsa04934,path:hsa05030,path:hsa05031,path:hsa05034,path:hsa05161,path:hs…	MAPK signaling pathway|cGMP-PKG signaling pathway|Mitophagy - animal|Protein processing in endoplasmic reticulum|PI3K-Akt signaling pathway|Apoptosis|Longevity regulating pathway|Adrenergic signaling in cardiomyocytes|TNF signaling pathway|Long-term potentiation|Neurotrophin signaling pathway|Cholinergic synapse|Dopaminergic synapse|Insulin secretion|GnRH signaling pathway|Estrogen signaling path…
ATF4	2.64e-08	0.191603	0.86	0.822	0.00139956	C3	1.046	ENSG00000128272	468	protein_coding	activating transcription factor 4 [Source:HGNC Symbol;Acc:HGNC:786]	TF_bZIP	GO:0043065,GO:0005634,GO:0005737,GO:0016020,GO:0006355,GO:0006357,GO:0003677,GO:0003700,GO:0005886,GO:0005856,GO:0005515,GO:0048511,GO:0032922,GO:0045893,GO:0005813,GO:0005815,GO:0006094,GO:0000981,GO:0000977,GO:0000790,GO:0045944,GO:0005654,GO:0019901,GO:0006366,GO:0032991,GO:0120163,GO:0046982,GO:0000980,GO:0043005,GO:0070059,GO:0034976,GO:0034644,GO:1990440,GO:0043525,GO:0010628,GO:0034198,GO:…	positive regulation of apoptotic process|nucleus|cytoplasm|membrane|regulation of transcription, DNA-templated|regulation of transcription by RNA polymerase II|DNA binding|DNA-binding transcription factor activity|plasma membrane|cytoskeleton|protein binding|rhythmic process|circadian regulation of gene expression|positive regulation of transcription, DNA-templated|centrosome|microtubule organizi…	path:hsa04010,path:hsa04022,path:hsa04137,path:hsa04141,path:hsa04151,path:hsa04210,path:hsa04211,path:hsa04261,path:hsa04668,path:hsa04720,path:hsa04722,path:hsa04725,path:hsa04728,path:hsa04911,path:hsa04912,path:hsa04915,path:hsa04918,path:hsa04922,path:hsa04925,path:hsa04926,path:hsa04927,path:hsa04928,path:hsa04932,path:hsa04934,path:hsa05030,path:hsa05031,path:hsa05034,path:hsa05161,path:hs…	MAPK signaling pathway|cGMP-PKG signaling pathway|Mitophagy - animal|Protein processing in endoplasmic reticulum|PI3K-Akt signaling pathway|Apoptosis|Longevity regulating pathway|Adrenergic signaling in cardiomyocytes|TNF signaling pathway|Long-term potentiation|Neurotrophin signaling pathway|Cholinergic synapse|Dopaminergic synapse|Insulin secretion|GnRH signaling pathway|Estrogen signaling path…
ATF4	0.000554936	0.0686139	0.785	0.829	1	C4	0.947	ENSG00000128272	468	protein_coding	activating transcription factor 4 [Source:HGNC Symbol;Acc:HGNC:786]	TF_bZIP	GO:0043065,GO:0005634,GO:0005737,GO:0016020,GO:0006355,GO:0006357,GO:0003677,GO:0003700,GO:0005886,GO:0005856,GO:0005515,GO:0048511,GO:0032922,GO:0045893,GO:0005813,GO:0005815,GO:0006094,GO:0000981,GO:0000977,GO:0000790,GO:0045944,GO:0005654,GO:0019901,GO:0006366,GO:0032991,GO:0120163,GO:0046982,GO:0000980,GO:0043005,GO:0070059,GO:0034976,GO:0034644,GO:1990440,GO:0043525,GO:0010628,GO:0034198,GO:…	positive regulation of apoptotic process|nucleus|cytoplasm|membrane|regulation of transcription, DNA-templated|regulation of transcription by RNA polymerase II|DNA binding|DNA-binding transcription factor activity|plasma membrane|cytoskeleton|protein binding|rhythmic process|circadian regulation of gene expression|positive regulation of transcription, DNA-templated|centrosome|microtubule organizi…	path:hsa04010,path:hsa04022,path:hsa04137,path:hsa04141,path:hsa04151,path:hsa04210,path:hsa04211,path:hsa04261,path:hsa04668,path:hsa04720,path:hsa04722,path:hsa04725,path:hsa04728,path:hsa04911,path:hsa04912,path:hsa04915,path:hsa04918,path:hsa04922,path:hsa04925,path:hsa04926,path:hsa04927,path:hsa04928,path:hsa04932,path:hsa04934,path:hsa05030,path:hsa05031,path:hsa05034,path:hsa05161,path:hs…	MAPK signaling pathway|cGMP-PKG signaling pathway|Mitophagy - animal|Protein processing in endoplasmic reticulum|PI3K-Akt signaling pathway|Apoptosis|Longevity regulating pathway|Adrenergic signaling in cardiomyocytes|TNF signaling pathway|Long-term potentiation|Neurotrophin signaling pathway|Cholinergic synapse|Dopaminergic synapse|Insulin secretion|GnRH signaling pathway|Estrogen signaling path…
ATF7	5.94e-06	0.0653447	0.261	0.164	0.314784	C5	1.591	ENSG00000170653	11016	protein_coding	activating transcription factor 7 [Source:HGNC Symbol;Acc:HGNC:792]	TF_bZIP	GO:0003676,GO:0005634,GO:0005737,GO:0046872,GO:0006355,GO:0003677,GO:0003700,GO:0005515,GO:0005654,GO:0006357,GO:0000981,GO:0000790,GO:0016032,GO:0019899,GO:0008134,GO:0051019,GO:0034399	nucleic acid binding|nucleus|cytoplasm|metal ion binding|regulation of transcription, DNA-templated|DNA binding|DNA-binding transcription factor activity|protein binding|nucleoplasm|regulation of transcription by RNA polymerase II|DNA-binding transcription factor activity, RNA polymerase II-specific|nuclear chromatin|viral process|enzyme binding|transcription factor binding|mitogen-activated prot…
ATG101	1.74e-72	0.073237	0.31	0.148	9.22e-68	C2	2.095	ENSG00000123395	60673	protein_coding	autophagy related 101 [Source:HGNC Symbol;Acc:HGNC:25679]		GO:0005737,GO:0006914,GO:0005515,GO:0042802,GO:0005789,GO:0005829,GO:0000045,GO:0000407,GO:0044877,GO:0016241,GO:0016236	cytoplasm|autophagy|protein binding|identical protein binding|endoplasmic reticulum membrane|cytosol|autophagosome assembly|phagophore assembly site|protein-containing complex binding|regulation of macroautophagy|macroautophagy	path:hsa04136,path:hsa04140,path:hsa04211	Autophagy - other|Autophagy - animal|Longevity regulating pathway
ATG101	5.59e-09	0.00493857	0.296	0.198	0.000296388	C5	1.495	ENSG00000123395	60673	protein_coding	autophagy related 101 [Source:HGNC Symbol;Acc:HGNC:25679]		GO:0005737,GO:0006914,GO:0005515,GO:0042802,GO:0005789,GO:0005829,GO:0000045,GO:0000407,GO:0044877,GO:0016241,GO:0016236	cytoplasm|autophagy|protein binding|identical protein binding|endoplasmic reticulum membrane|cytosol|autophagosome assembly|phagophore assembly site|protein-containing complex binding|regulation of macroautophagy|macroautophagy	path:hsa04136,path:hsa04140,path:hsa04211	Autophagy - other|Autophagy - animal|Longevity regulating pathway
ATG12	2.06e-75	0.0693654	0.312	0.149	1.09e-70	C2	2.094	ENSG00000145782	9140	protein_coding	autophagy related 12 [Source:HGNC Symbol;Acc:HGNC:588]		GO:0005737,GO:0016020,GO:0005515,GO:0006914,GO:0000045,GO:0034045,GO:0005829,GO:0000422,GO:0030670,GO:0016236,GO:0005776,GO:0019776,GO:0006501,GO:0032991,GO:0034274	cytoplasm|membrane|protein binding|autophagy|autophagosome assembly|phagophore assembly site membrane|cytosol|autophagy of mitochondrion|phagocytic vesicle membrane|macroautophagy|autophagosome|Atg8 ligase activity|C-terminal protein lipidation|protein-containing complex|Atg12-Atg5-Atg16 complex	path:hsa04068,path:hsa04136,path:hsa04140,path:hsa04621,path:hsa04622	FoxO signaling pathway|Autophagy - other|Autophagy - animal|NOD-like receptor signaling pathway|RIG-I-like receptor signaling pathway
ATG12	2.01e-09	0.036558	0.318	0.198	0.000106311	C5	1.606	ENSG00000145782	9140	protein_coding	autophagy related 12 [Source:HGNC Symbol;Acc:HGNC:588]		GO:0005737,GO:0016020,GO:0005515,GO:0006914,GO:0000045,GO:0034045,GO:0005829,GO:0000422,GO:0030670,GO:0016236,GO:0005776,GO:0019776,GO:0006501,GO:0032991,GO:0034274	cytoplasm|membrane|protein binding|autophagy|autophagosome assembly|phagophore assembly site membrane|cytosol|autophagy of mitochondrion|phagocytic vesicle membrane|macroautophagy|autophagosome|Atg8 ligase activity|C-terminal protein lipidation|protein-containing complex|Atg12-Atg5-Atg16 complex	path:hsa04068,path:hsa04136,path:hsa04140,path:hsa04621,path:hsa04622	FoxO signaling pathway|Autophagy - other|Autophagy - animal|NOD-like receptor signaling pathway|RIG-I-like receptor signaling pathway
ATN1	5.39e-96	0.153344	0.606	0.702	2.86e-91	C1	0.863	ENSG00000111676	1822	protein_coding	atrophin 1 [Source:HGNC Symbol;Acc:HGNC:3033]		GO:0005634,GO:0005737,GO:0005654,GO:0005515,GO:0048471,GO:0030054,GO:0003677,GO:0000122,GO:0003714,GO:0019904,GO:0007417,GO:0016363,GO:0051402,GO:0001085	nucleus|cytoplasm|nucleoplasm|protein binding|perinuclear region of cytoplasm|cell junction|DNA binding|negative regulation of transcription by RNA polymerase II|transcription corepressor activity|protein domain specific binding|central nervous system development|nuclear matrix|neuron apoptotic process|RNA polymerase II transcription factor binding
ATN1	3.99e-09	0.11599	0.693	0.659	0.000211641	C3	1.052	ENSG00000111676	1822	protein_coding	atrophin 1 [Source:HGNC Symbol;Acc:HGNC:3033]		GO:0005634,GO:0005737,GO:0005654,GO:0005515,GO:0048471,GO:0030054,GO:0003677,GO:0000122,GO:0003714,GO:0019904,GO:0007417,GO:0016363,GO:0051402,GO:0001085	nucleus|cytoplasm|nucleoplasm|protein binding|perinuclear region of cytoplasm|cell junction|DNA binding|negative regulation of transcription by RNA polymerase II|transcription corepressor activity|protein domain specific binding|central nervous system development|nuclear matrix|neuron apoptotic process|RNA polymerase II transcription factor binding
ATN1	4.68e-05	0.0765476	0.61	0.667	1	C4	0.915	ENSG00000111676	1822	protein_coding	atrophin 1 [Source:HGNC Symbol;Acc:HGNC:3033]		GO:0005634,GO:0005737,GO:0005654,GO:0005515,GO:0048471,GO:0030054,GO:0003677,GO:0000122,GO:0003714,GO:0019904,GO:0007417,GO:0016363,GO:0051402,GO:0001085	nucleus|cytoplasm|nucleoplasm|protein binding|perinuclear region of cytoplasm|cell junction|DNA binding|negative regulation of transcription by RNA polymerase II|transcription corepressor activity|protein domain specific binding|central nervous system development|nuclear matrix|neuron apoptotic process|RNA polymerase II transcription factor binding
ATOX1	2.67e-106	0.20617	0.289	0.069	1.41e-101	C2	4.188	ENSG00000177556	475	protein_coding	antioxidant 1 copper chaperone [Source:HGNC Symbol;Acc:HGNC:798]		GO:0046872,GO:0030001,GO:0005829,GO:0006811,GO:0005515,GO:0006979,GO:0005507,GO:0016530,GO:0016531,GO:0032767,GO:0051117,GO:0006825,GO:0006878,GO:0043066,GO:0060003	metal ion binding|metal ion transport|cytosol|ion transport|protein binding|response to oxidative stress|copper ion binding|metallochaperone activity|copper chaperone activity|copper-dependent protein binding|ATPase binding|copper ion transport|cellular copper ion homeostasis|negative regulation of apoptotic process|copper ion export	path:hsa04978	Mineral absorption
ATP13A3	6.42e-64	0.0859521	0.308	0.16	3.4e-59	C2	1.925	ENSG00000133657	79572	protein_coding	ATPase 13A3 [Source:HGNC Symbol;Acc:HGNC:24113]		GO:0005623,GO:0016020,GO:0016021,GO:0046872,GO:0000166,GO:0005524,GO:0016787,GO:0006812,GO:0016887,GO:0006874	cell|membrane|integral component of membrane|metal ion binding|nucleotide binding|ATP binding|hydrolase activity|cation transport|ATPase activity|cellular calcium ion homeostasis
ATP13A3	3.67e-11	0.228681	0.272	0.205	1.94e-06	C3	1.327	ENSG00000133657	79572	protein_coding	ATPase 13A3 [Source:HGNC Symbol;Acc:HGNC:24113]		GO:0005623,GO:0016020,GO:0016021,GO:0046872,GO:0000166,GO:0005524,GO:0016787,GO:0006812,GO:0016887,GO:0006874	cell|membrane|integral component of membrane|metal ion binding|nucleotide binding|ATP binding|hydrolase activity|cation transport|ATPase activity|cellular calcium ion homeostasis
ATP1A1	1.03e-69	0.128252	0.429	0.513	5.48e-65	C1	0.836	ENSG00000163399	476	protein_coding	ATPase Na+/K+ transporting subunit alpha 1 [Source:HGNC Symbol;Acc:HGNC:799]		GO:0016020,GO:0016021,GO:0046872,GO:0000166,GO:0005524,GO:0016311,GO:0006811,GO:0006813,GO:0005886,GO:0005515,GO:0006814,GO:0042470,GO:0008556,GO:0010248,GO:1990573,GO:0070062,GO:0034220,GO:0042383,GO:0032991,GO:0005783,GO:1903779,GO:0005890,GO:1903561,GO:0051087,GO:0002028,GO:0086002,GO:0005794,GO:0005391,GO:0030955,GO:0031402,GO:1990239,GO:0006883,GO:0030007,GO:0036376,GO:0055119,GO:0071383,GO:…	membrane|integral component of membrane|metal ion binding|nucleotide binding|ATP binding|dephosphorylation|ion transport|potassium ion transport|plasma membrane|protein binding|sodium ion transport|melanosome|potassium transmembrane transporter activity, phosphorylative mechanism|establishment or maintenance of transmembrane electrochemical gradient|potassium ion import across plasma membrane|ext…	path:hsa04022,path:hsa04024,path:hsa04260,path:hsa04261,path:hsa04911,path:hsa04918,path:hsa04919,path:hsa04925,path:hsa04960,path:hsa04961,path:hsa04964,path:hsa04970,path:hsa04971,path:hsa04972,path:hsa04973,path:hsa04974,path:hsa04976,path:hsa04978	cGMP-PKG signaling pathway|cAMP signaling pathway|Cardiac muscle contraction|Adrenergic signaling in cardiomyocytes|Insulin secretion|Thyroid hormone synthesis|Thyroid hormone signaling pathway|Aldosterone synthesis and secretion|Aldosterone-regulated sodium reabsorption|Endocrine and other factor-regulated calcium reabsorption|Proximal tubule bicarbonate reclamation|Salivary secretion|Gastric ac…
ATP1A1	1.27e-20	0.393895	0.627	0.464	6.75e-16	C3	1.351	ENSG00000163399	476	protein_coding	ATPase Na+/K+ transporting subunit alpha 1 [Source:HGNC Symbol;Acc:HGNC:799]		GO:0016020,GO:0016021,GO:0046872,GO:0000166,GO:0005524,GO:0016311,GO:0006811,GO:0006813,GO:0005886,GO:0005515,GO:0006814,GO:0042470,GO:0008556,GO:0010248,GO:1990573,GO:0070062,GO:0034220,GO:0042383,GO:0032991,GO:0005783,GO:1903779,GO:0005890,GO:1903561,GO:0051087,GO:0002028,GO:0086002,GO:0005794,GO:0005391,GO:0030955,GO:0031402,GO:1990239,GO:0006883,GO:0030007,GO:0036376,GO:0055119,GO:0071383,GO:…	membrane|integral component of membrane|metal ion binding|nucleotide binding|ATP binding|dephosphorylation|ion transport|potassium ion transport|plasma membrane|protein binding|sodium ion transport|melanosome|potassium transmembrane transporter activity, phosphorylative mechanism|establishment or maintenance of transmembrane electrochemical gradient|potassium ion import across plasma membrane|ext…	path:hsa04022,path:hsa04024,path:hsa04260,path:hsa04261,path:hsa04911,path:hsa04918,path:hsa04919,path:hsa04925,path:hsa04960,path:hsa04961,path:hsa04964,path:hsa04970,path:hsa04971,path:hsa04972,path:hsa04973,path:hsa04974,path:hsa04976,path:hsa04978	cGMP-PKG signaling pathway|cAMP signaling pathway|Cardiac muscle contraction|Adrenergic signaling in cardiomyocytes|Insulin secretion|Thyroid hormone synthesis|Thyroid hormone signaling pathway|Aldosterone synthesis and secretion|Aldosterone-regulated sodium reabsorption|Endocrine and other factor-regulated calcium reabsorption|Proximal tubule bicarbonate reclamation|Salivary secretion|Gastric ac…
ATP1A1	1.07e-05	0.00185845	0.402	0.485	0.566474	C4	0.829	ENSG00000163399	476	protein_coding	ATPase Na+/K+ transporting subunit alpha 1 [Source:HGNC Symbol;Acc:HGNC:799]		GO:0016020,GO:0016021,GO:0046872,GO:0000166,GO:0005524,GO:0016311,GO:0006811,GO:0006813,GO:0005886,GO:0005515,GO:0006814,GO:0042470,GO:0008556,GO:0010248,GO:1990573,GO:0070062,GO:0034220,GO:0042383,GO:0032991,GO:0005783,GO:1903779,GO:0005890,GO:1903561,GO:0051087,GO:0002028,GO:0086002,GO:0005794,GO:0005391,GO:0030955,GO:0031402,GO:1990239,GO:0006883,GO:0030007,GO:0036376,GO:0055119,GO:0071383,GO:…	membrane|integral component of membrane|metal ion binding|nucleotide binding|ATP binding|dephosphorylation|ion transport|potassium ion transport|plasma membrane|protein binding|sodium ion transport|melanosome|potassium transmembrane transporter activity, phosphorylative mechanism|establishment or maintenance of transmembrane electrochemical gradient|potassium ion import across plasma membrane|ext…	path:hsa04022,path:hsa04024,path:hsa04260,path:hsa04261,path:hsa04911,path:hsa04918,path:hsa04919,path:hsa04925,path:hsa04960,path:hsa04961,path:hsa04964,path:hsa04970,path:hsa04971,path:hsa04972,path:hsa04973,path:hsa04974,path:hsa04976,path:hsa04978	cGMP-PKG signaling pathway|cAMP signaling pathway|Cardiac muscle contraction|Adrenergic signaling in cardiomyocytes|Insulin secretion|Thyroid hormone synthesis|Thyroid hormone signaling pathway|Aldosterone synthesis and secretion|Aldosterone-regulated sodium reabsorption|Endocrine and other factor-regulated calcium reabsorption|Proximal tubule bicarbonate reclamation|Salivary secretion|Gastric ac…
ATP1B1	2.13e-114	0.417634	0.471	0.441	1.13e-109	C1	1.068	ENSG00000143153	481	protein_coding	ATPase Na+/K+ transporting subunit beta 1 [Source:HGNC Symbol;Acc:HGNC:804]		GO:0050821,GO:0016020,GO:0016021,GO:0007155,GO:0006811,GO:0006813,GO:0005886,GO:0005515,GO:0006814,GO:0050900,GO:0010248,GO:1990573,GO:0070062,GO:0034220,GO:0042383,GO:0005391,GO:0008022,GO:0019901,GO:0001666,GO:0006874,GO:0010468,GO:0010882,GO:0030001,GO:0055119,GO:0060048,GO:1903169,GO:1903281,GO:0005890,GO:0005901,GO:0014704,GO:0016323,GO:0016324,GO:1903278,GO:1903779,GO:1903561,GO:0051117,GO:…	protein stabilization|membrane|integral component of membrane|cell adhesion|ion transport|potassium ion transport|plasma membrane|protein binding|sodium ion transport|leukocyte migration|establishment or maintenance of transmembrane electrochemical gradient|potassium ion import across plasma membrane|extracellular exosome|ion transmembrane transport|sarcolemma|sodium:potassium-exchanging ATPase a…	path:hsa04022,path:hsa04024,path:hsa04260,path:hsa04261,path:hsa04911,path:hsa04918,path:hsa04919,path:hsa04925,path:hsa04960,path:hsa04961,path:hsa04964,path:hsa04970,path:hsa04971,path:hsa04972,path:hsa04973,path:hsa04974,path:hsa04976,path:hsa04978	cGMP-PKG signaling pathway|cAMP signaling pathway|Cardiac muscle contraction|Adrenergic signaling in cardiomyocytes|Insulin secretion|Thyroid hormone synthesis|Thyroid hormone signaling pathway|Aldosterone synthesis and secretion|Aldosterone-regulated sodium reabsorption|Endocrine and other factor-regulated calcium reabsorption|Proximal tubule bicarbonate reclamation|Salivary secretion|Gastric ac…
ATP1B2	2.21e-39	0.628042	0.279	0.074	1.17e-34	C4	3.77	ENSG00000129244	482	protein_coding	ATPase Na+/K+ transporting subunit beta 2 [Source:HGNC Symbol;Acc:HGNC:805]		GO:0016020,GO:0006811,GO:0006813,GO:0006814,GO:0005890,GO:0050821,GO:0016021,GO:0007155,GO:0005886,GO:0050900,GO:0005515,GO:0010248,GO:1990573,GO:0034220,GO:1903278,GO:1903779,GO:0051117,GO:0005391,GO:0006883,GO:0030007,GO:0036376,GO:0086009,GO:0086064,GO:0001671,GO:0032781,GO:1901018,GO:1903288,GO:0005737,GO:0016324	membrane|ion transport|potassium ion transport|sodium ion transport|sodium:potassium-exchanging ATPase complex|protein stabilization|integral component of membrane|cell adhesion|plasma membrane|leukocyte migration|protein binding|establishment or maintenance of transmembrane electrochemical gradient|potassium ion import across plasma membrane|ion transmembrane transport|positive regulation of sod…	path:hsa04022,path:hsa04024,path:hsa04260,path:hsa04261,path:hsa04911,path:hsa04918,path:hsa04919,path:hsa04925,path:hsa04960,path:hsa04961,path:hsa04964,path:hsa04970,path:hsa04971,path:hsa04972,path:hsa04973,path:hsa04974,path:hsa04976,path:hsa04978	cGMP-PKG signaling pathway|cAMP signaling pathway|Cardiac muscle contraction|Adrenergic signaling in cardiomyocytes|Insulin secretion|Thyroid hormone synthesis|Thyroid hormone signaling pathway|Aldosterone synthesis and secretion|Aldosterone-regulated sodium reabsorption|Endocrine and other factor-regulated calcium reabsorption|Proximal tubule bicarbonate reclamation|Salivary secretion|Gastric ac…
ATP1B3	1.68e-84	0.00913722	0.238	0.394	8.89e-80	C1	0.604	ENSG00000069849	483	protein_coding	ATPase Na+/K+ transporting subunit beta 3 [Source:HGNC Symbol;Acc:HGNC:806]		GO:0005886,GO:0006813,GO:0006814,GO:0005890,GO:0050821,GO:0016020,GO:0016021,GO:0006811,GO:0042470,GO:0050900,GO:0010248,GO:1990573,GO:0070062,GO:0034220,GO:1903278,GO:1903779,GO:0051117,GO:0005391,GO:0006883,GO:0030007,GO:0036376,GO:0086009,GO:0001671,GO:0032781,GO:0072659,GO:1901018,GO:1903288,GO:0030001,GO:0005737,GO:0005901	plasma membrane|potassium ion transport|sodium ion transport|sodium:potassium-exchanging ATPase complex|protein stabilization|membrane|integral component of membrane|ion transport|melanosome|leukocyte migration|establishment or maintenance of transmembrane electrochemical gradient|potassium ion import across plasma membrane|extracellular exosome|ion transmembrane transport|positive regulation of …	path:hsa04022,path:hsa04024,path:hsa04260,path:hsa04261,path:hsa04911,path:hsa04918,path:hsa04919,path:hsa04925,path:hsa04960,path:hsa04961,path:hsa04964,path:hsa04970,path:hsa04971,path:hsa04972,path:hsa04973,path:hsa04974,path:hsa04976,path:hsa04978	cGMP-PKG signaling pathway|cAMP signaling pathway|Cardiac muscle contraction|Adrenergic signaling in cardiomyocytes|Insulin secretion|Thyroid hormone synthesis|Thyroid hormone signaling pathway|Aldosterone synthesis and secretion|Aldosterone-regulated sodium reabsorption|Endocrine and other factor-regulated calcium reabsorption|Proximal tubule bicarbonate reclamation|Salivary secretion|Gastric ac…
ATP1B3	6.99e-05	0.145093	0.331	0.328	1	C3	1.009	ENSG00000069849	483	protein_coding	ATPase Na+/K+ transporting subunit beta 3 [Source:HGNC Symbol;Acc:HGNC:806]		GO:0005886,GO:0006813,GO:0006814,GO:0005890,GO:0050821,GO:0016020,GO:0016021,GO:0006811,GO:0042470,GO:0050900,GO:0010248,GO:1990573,GO:0070062,GO:0034220,GO:1903278,GO:1903779,GO:0051117,GO:0005391,GO:0006883,GO:0030007,GO:0036376,GO:0086009,GO:0001671,GO:0032781,GO:0072659,GO:1901018,GO:1903288,GO:0030001,GO:0005737,GO:0005901	plasma membrane|potassium ion transport|sodium ion transport|sodium:potassium-exchanging ATPase complex|protein stabilization|membrane|integral component of membrane|ion transport|melanosome|leukocyte migration|establishment or maintenance of transmembrane electrochemical gradient|potassium ion import across plasma membrane|extracellular exosome|ion transmembrane transport|positive regulation of …	path:hsa04022,path:hsa04024,path:hsa04260,path:hsa04261,path:hsa04911,path:hsa04918,path:hsa04919,path:hsa04925,path:hsa04960,path:hsa04961,path:hsa04964,path:hsa04970,path:hsa04971,path:hsa04972,path:hsa04973,path:hsa04974,path:hsa04976,path:hsa04978	cGMP-PKG signaling pathway|cAMP signaling pathway|Cardiac muscle contraction|Adrenergic signaling in cardiomyocytes|Insulin secretion|Thyroid hormone synthesis|Thyroid hormone signaling pathway|Aldosterone synthesis and secretion|Aldosterone-regulated sodium reabsorption|Endocrine and other factor-regulated calcium reabsorption|Proximal tubule bicarbonate reclamation|Salivary secretion|Gastric ac…
ATP1B3	3.87e-11	0.324957	0.384	0.323	2.05e-06	C4	1.189	ENSG00000069849	483	protein_coding	ATPase Na+/K+ transporting subunit beta 3 [Source:HGNC Symbol;Acc:HGNC:806]		GO:0005886,GO:0006813,GO:0006814,GO:0005890,GO:0050821,GO:0016020,GO:0016021,GO:0006811,GO:0042470,GO:0050900,GO:0010248,GO:1990573,GO:0070062,GO:0034220,GO:1903278,GO:1903779,GO:0051117,GO:0005391,GO:0006883,GO:0030007,GO:0036376,GO:0086009,GO:0001671,GO:0032781,GO:0072659,GO:1901018,GO:1903288,GO:0030001,GO:0005737,GO:0005901	plasma membrane|potassium ion transport|sodium ion transport|sodium:potassium-exchanging ATPase complex|protein stabilization|membrane|integral component of membrane|ion transport|melanosome|leukocyte migration|establishment or maintenance of transmembrane electrochemical gradient|potassium ion import across plasma membrane|extracellular exosome|ion transmembrane transport|positive regulation of …	path:hsa04022,path:hsa04024,path:hsa04260,path:hsa04261,path:hsa04911,path:hsa04918,path:hsa04919,path:hsa04925,path:hsa04960,path:hsa04961,path:hsa04964,path:hsa04970,path:hsa04971,path:hsa04972,path:hsa04973,path:hsa04974,path:hsa04976,path:hsa04978	cGMP-PKG signaling pathway|cAMP signaling pathway|Cardiac muscle contraction|Adrenergic signaling in cardiomyocytes|Insulin secretion|Thyroid hormone synthesis|Thyroid hormone signaling pathway|Aldosterone synthesis and secretion|Aldosterone-regulated sodium reabsorption|Endocrine and other factor-regulated calcium reabsorption|Proximal tubule bicarbonate reclamation|Salivary secretion|Gastric ac…
ATP2A2	4.81e-68	0.0980261	0.57	0.379	2.55e-63	C2	1.504	ENSG00000174437	488	protein_coding	ATPase sarcoplasmic/endoplasmic reticulum Ca2+ transporting 2 [Source:HGNC Symbol;Acc:HGNC:812]		GO:0010460,GO:0016020,GO:0016021,GO:0046872,GO:0000166,GO:0005524,GO:0005654,GO:0005783,GO:0005789,GO:0006811,GO:0005515,GO:1902600,GO:0005388,GO:0006816,GO:0070588,GO:0034220,GO:0016529,GO:0033017,GO:0008553,GO:0005887,GO:0086036,GO:1903779,GO:0007155,GO:0019899,GO:0044548,GO:0005509,GO:0006874,GO:0032470,GO:0031095,GO:0008544,GO:0034976,GO:0032469,GO:0086039,GO:0010882,GO:0070296,GO:0098909,GO:…	positive regulation of heart rate|membrane|integral component of membrane|metal ion binding|nucleotide binding|ATP binding|nucleoplasm|endoplasmic reticulum|endoplasmic reticulum membrane|ion transport|protein binding|proton transmembrane transport|calcium transmembrane transporter activity, phosphorylative mechanism|calcium ion transport|calcium ion transmembrane transport|ion transmembrane tran…	path:hsa04020,path:hsa04022,path:hsa04024,path:hsa04260,path:hsa04261,path:hsa04919,path:hsa04972,path:hsa05010,path:hsa05410,path:hsa05412,path:hsa05414	Calcium signaling pathway|cGMP-PKG signaling pathway|cAMP signaling pathway|Cardiac muscle contraction|Adrenergic signaling in cardiomyocytes|Thyroid hormone signaling pathway|Pancreatic secretion|Alzheimer disease|Hypertrophic cardiomyopathy (HCM)|Arrhythmogenic right ventricular cardiomyopathy (ARVC)|Dilated cardiomyopathy (DCM)
ATP2A2	0.000992655	0.0128988	0.445	0.445	1	C3	1	ENSG00000174437	488	protein_coding	ATPase sarcoplasmic/endoplasmic reticulum Ca2+ transporting 2 [Source:HGNC Symbol;Acc:HGNC:812]		GO:0010460,GO:0016020,GO:0016021,GO:0046872,GO:0000166,GO:0005524,GO:0005654,GO:0005783,GO:0005789,GO:0006811,GO:0005515,GO:1902600,GO:0005388,GO:0006816,GO:0070588,GO:0034220,GO:0016529,GO:0033017,GO:0008553,GO:0005887,GO:0086036,GO:1903779,GO:0007155,GO:0019899,GO:0044548,GO:0005509,GO:0006874,GO:0032470,GO:0031095,GO:0008544,GO:0034976,GO:0032469,GO:0086039,GO:0010882,GO:0070296,GO:0098909,GO:…	positive regulation of heart rate|membrane|integral component of membrane|metal ion binding|nucleotide binding|ATP binding|nucleoplasm|endoplasmic reticulum|endoplasmic reticulum membrane|ion transport|protein binding|proton transmembrane transport|calcium transmembrane transporter activity, phosphorylative mechanism|calcium ion transport|calcium ion transmembrane transport|ion transmembrane tran…	path:hsa04020,path:hsa04022,path:hsa04024,path:hsa04260,path:hsa04261,path:hsa04919,path:hsa04972,path:hsa05010,path:hsa05410,path:hsa05412,path:hsa05414	Calcium signaling pathway|cGMP-PKG signaling pathway|cAMP signaling pathway|Cardiac muscle contraction|Adrenergic signaling in cardiomyocytes|Thyroid hormone signaling pathway|Pancreatic secretion|Alzheimer disease|Hypertrophic cardiomyopathy (HCM)|Arrhythmogenic right ventricular cardiomyopathy (ARVC)|Dilated cardiomyopathy (DCM)
ATP2A2	3.58e-08	0.208829	0.45	0.444	0.00189925	C4	1.014	ENSG00000174437	488	protein_coding	ATPase sarcoplasmic/endoplasmic reticulum Ca2+ transporting 2 [Source:HGNC Symbol;Acc:HGNC:812]		GO:0010460,GO:0016020,GO:0016021,GO:0046872,GO:0000166,GO:0005524,GO:0005654,GO:0005783,GO:0005789,GO:0006811,GO:0005515,GO:1902600,GO:0005388,GO:0006816,GO:0070588,GO:0034220,GO:0016529,GO:0033017,GO:0008553,GO:0005887,GO:0086036,GO:1903779,GO:0007155,GO:0019899,GO:0044548,GO:0005509,GO:0006874,GO:0032470,GO:0031095,GO:0008544,GO:0034976,GO:0032469,GO:0086039,GO:0010882,GO:0070296,GO:0098909,GO:…	positive regulation of heart rate|membrane|integral component of membrane|metal ion binding|nucleotide binding|ATP binding|nucleoplasm|endoplasmic reticulum|endoplasmic reticulum membrane|ion transport|protein binding|proton transmembrane transport|calcium transmembrane transporter activity, phosphorylative mechanism|calcium ion transport|calcium ion transmembrane transport|ion transmembrane tran…	path:hsa04020,path:hsa04022,path:hsa04024,path:hsa04260,path:hsa04261,path:hsa04919,path:hsa04972,path:hsa05010,path:hsa05410,path:hsa05412,path:hsa05414	Calcium signaling pathway|cGMP-PKG signaling pathway|cAMP signaling pathway|Cardiac muscle contraction|Adrenergic signaling in cardiomyocytes|Thyroid hormone signaling pathway|Pancreatic secretion|Alzheimer disease|Hypertrophic cardiomyopathy (HCM)|Arrhythmogenic right ventricular cardiomyopathy (ARVC)|Dilated cardiomyopathy (DCM)
ATP2A2	6.56e-12	0.105197	0.621	0.434	3.48e-07	C5	1.431	ENSG00000174437	488	protein_coding	ATPase sarcoplasmic/endoplasmic reticulum Ca2+ transporting 2 [Source:HGNC Symbol;Acc:HGNC:812]		GO:0010460,GO:0016020,GO:0016021,GO:0046872,GO:0000166,GO:0005524,GO:0005654,GO:0005783,GO:0005789,GO:0006811,GO:0005515,GO:1902600,GO:0005388,GO:0006816,GO:0070588,GO:0034220,GO:0016529,GO:0033017,GO:0008553,GO:0005887,GO:0086036,GO:1903779,GO:0007155,GO:0019899,GO:0044548,GO:0005509,GO:0006874,GO:0032470,GO:0031095,GO:0008544,GO:0034976,GO:0032469,GO:0086039,GO:0010882,GO:0070296,GO:0098909,GO:…	positive regulation of heart rate|membrane|integral component of membrane|metal ion binding|nucleotide binding|ATP binding|nucleoplasm|endoplasmic reticulum|endoplasmic reticulum membrane|ion transport|protein binding|proton transmembrane transport|calcium transmembrane transporter activity, phosphorylative mechanism|calcium ion transport|calcium ion transmembrane transport|ion transmembrane tran…	path:hsa04020,path:hsa04022,path:hsa04024,path:hsa04260,path:hsa04261,path:hsa04919,path:hsa04972,path:hsa05010,path:hsa05410,path:hsa05412,path:hsa05414	Calcium signaling pathway|cGMP-PKG signaling pathway|cAMP signaling pathway|Cardiac muscle contraction|Adrenergic signaling in cardiomyocytes|Thyroid hormone signaling pathway|Pancreatic secretion|Alzheimer disease|Hypertrophic cardiomyopathy (HCM)|Arrhythmogenic right ventricular cardiomyopathy (ARVC)|Dilated cardiomyopathy (DCM)
ATP2B1	7.08e-69	0.0640243	0.335	0.18	3.75e-64	C2	1.861	ENSG00000070961	490	protein_coding	ATPase plasma membrane Ca2+ transporting 1 [Source:HGNC Symbol;Acc:HGNC:814]		GO:0016020,GO:0016021,GO:0046872,GO:0005634,GO:0000166,GO:0005524,GO:0005886,GO:0006811,GO:0005515,GO:0005388,GO:0006816,GO:0070588,GO:0030054,GO:0045202,GO:0099509,GO:0005516,GO:0070062,GO:0034220,GO:0016887,GO:0016323,GO:0051928,GO:0030165,GO:0008217,GO:0030501,GO:0005887,GO:1903779,GO:0098978,GO:0006874,GO:0001772,GO:0098982,GO:0001818,GO:0051480,GO:0015085,GO:1905056,GO:0003056,GO:0051481,GO:…	membrane|integral component of membrane|metal ion binding|nucleus|nucleotide binding|ATP binding|plasma membrane|ion transport|protein binding|calcium transmembrane transporter activity, phosphorylative mechanism|calcium ion transport|calcium ion transmembrane transport|cell junction|synapse|regulation of presynaptic cytosolic calcium ion concentration|calmodulin binding|extracellular exosome|ion…	path:hsa04020,path:hsa04022,path:hsa04024,path:hsa04261,path:hsa04925,path:hsa04961,path:hsa04970,path:hsa04972,path:hsa04978	Calcium signaling pathway|cGMP-PKG signaling pathway|cAMP signaling pathway|Adrenergic signaling in cardiomyocytes|Aldosterone synthesis and secretion|Endocrine and other factor-regulated calcium reabsorption|Salivary secretion|Pancreatic secretion|Mineral absorption
ATP2B4	5.04e-16	0.39416	0.359	0.251	2.67e-11	C4	1.43	ENSG00000058668	493	protein_coding	ATPase plasma membrane Ca2+ transporting 4 [Source:HGNC Symbol;Acc:HGNC:817]		GO:0051001,GO:0070885,GO:0045019,GO:1900082,GO:0140199,GO:1903243,GO:0016020,GO:0016021,GO:0046872,GO:0000166,GO:0005524,GO:0031514,GO:0005886,GO:0006811,GO:0042995,GO:0005515,GO:0005388,GO:0006816,GO:0070588,GO:0019901,GO:0030165,GO:0003407,GO:0006874,GO:0007283,GO:0014832,GO:0021766,GO:0030317,GO:1901660,GO:1905145,GO:0016323,GO:0030315,GO:0036126,GO:0042383,GO:0043005,GO:0097228,GO:0098978,GO:…	negative regulation of nitric-oxide synthase activity|negative regulation of calcineurin-NFAT signaling cascade|negative regulation of nitric oxide biosynthetic process|negative regulation of arginine catabolic process|negative regulation of adenylate cyclase-activating adrenergic receptor signaling pathway involved in heart process|negative regulation of cardiac muscle hypertrophy in response to…	path:hsa04020,path:hsa04022,path:hsa04024,path:hsa04261,path:hsa04925,path:hsa04970,path:hsa04972	Calcium signaling pathway|cGMP-PKG signaling pathway|cAMP signaling pathway|Adrenergic signaling in cardiomyocytes|Aldosterone synthesis and secretion|Salivary secretion|Pancreatic secretion
ATP5F1A	2.21e-68	0.0943326	0.285	0.365	1.17e-63	C1	0.781	ENSG00000152234	498	protein_coding	ATP synthase F1 subunit alpha [Source:HGNC Symbol;Acc:HGNC:823]		GO:0003723,GO:0016020,GO:0000166,GO:0005524,GO:0005743,GO:0005739,GO:0006629,GO:1902600,GO:0006811,GO:0005886,GO:0005515,GO:0032559,GO:0046933,GO:0015986,GO:0045261,GO:0016887,GO:0046034,GO:0070062,GO:0008180,GO:0005759,GO:0006754,GO:0001937,GO:0042288,GO:0022857,GO:0042407,GO:0042776,GO:0005753,GO:0043531,GO:0043532,GO:0043536,GO:0045259	RNA binding|membrane|nucleotide binding|ATP binding|mitochondrial inner membrane|mitochondrion|lipid metabolic process|proton transmembrane transport|ion transport|plasma membrane|protein binding|adenyl ribonucleotide binding|proton-transporting ATP synthase activity, rotational mechanism|ATP synthesis coupled proton transport|proton-transporting ATP synthase complex, catalytic core F(1)|ATPase a…	path:hsa00190,path:hsa04714,path:hsa05010,path:hsa05012,path:hsa05016	Oxidative phosphorylation|Thermogenesis|Alzheimer disease|Parkinson disease|Huntington disease
ATP5F1A	0.00164851	0.092279	0.319	0.333	1	C4	0.958	ENSG00000152234	498	protein_coding	ATP synthase F1 subunit alpha [Source:HGNC Symbol;Acc:HGNC:823]		GO:0003723,GO:0016020,GO:0000166,GO:0005524,GO:0005743,GO:0005739,GO:0006629,GO:1902600,GO:0006811,GO:0005886,GO:0005515,GO:0032559,GO:0046933,GO:0015986,GO:0045261,GO:0016887,GO:0046034,GO:0070062,GO:0008180,GO:0005759,GO:0006754,GO:0001937,GO:0042288,GO:0022857,GO:0042407,GO:0042776,GO:0005753,GO:0043531,GO:0043532,GO:0043536,GO:0045259	RNA binding|membrane|nucleotide binding|ATP binding|mitochondrial inner membrane|mitochondrion|lipid metabolic process|proton transmembrane transport|ion transport|plasma membrane|protein binding|adenyl ribonucleotide binding|proton-transporting ATP synthase activity, rotational mechanism|ATP synthesis coupled proton transport|proton-transporting ATP synthase complex, catalytic core F(1)|ATPase a…	path:hsa00190,path:hsa04714,path:hsa05010,path:hsa05012,path:hsa05016	Oxidative phosphorylation|Thermogenesis|Alzheimer disease|Parkinson disease|Huntington disease
ATP5F1B	2.49e-88	0.0414555	0.568	0.366	1.32e-83	C2	1.552	ENSG00000110955	506	protein_coding	ATP synthase F1 subunit beta [Source:HGNC Symbol;Acc:HGNC:830]		GO:0005524,GO:1902600,GO:0046034,GO:0000166,GO:0005739,GO:0046933,GO:0015986,GO:0045261,GO:0006754,GO:0005634,GO:0016020,GO:0005743,GO:0005759,GO:0006811,GO:0005886,GO:0005515,GO:0046961,GO:0009986,GO:0031966,GO:0016887,GO:0070062,GO:0001525,GO:0007005,GO:0042645,GO:0042288,GO:0001649,GO:0022857,GO:0042407,GO:0042776,GO:0005753,GO:0051453,GO:0006091,GO:0043532,GO:0006629,GO:0006933,GO:0043536,GO:…	ATP binding|proton transmembrane transport|ATP metabolic process|nucleotide binding|mitochondrion|proton-transporting ATP synthase activity, rotational mechanism|ATP synthesis coupled proton transport|proton-transporting ATP synthase complex, catalytic core F(1)|ATP biosynthetic process|nucleus|membrane|mitochondrial inner membrane|mitochondrial matrix|ion transport|plasma membrane|protein bindin…	path:hsa00190,path:hsa04714,path:hsa05010,path:hsa05012,path:hsa05016	Oxidative phosphorylation|Thermogenesis|Alzheimer disease|Parkinson disease|Huntington disease
ATP5F1B	1.21e-10	0.117942	0.458	0.433	6.42e-06	C3	1.058	ENSG00000110955	506	protein_coding	ATP synthase F1 subunit beta [Source:HGNC Symbol;Acc:HGNC:830]		GO:0005524,GO:1902600,GO:0046034,GO:0000166,GO:0005739,GO:0046933,GO:0015986,GO:0045261,GO:0006754,GO:0005634,GO:0016020,GO:0005743,GO:0005759,GO:0006811,GO:0005886,GO:0005515,GO:0046961,GO:0009986,GO:0031966,GO:0016887,GO:0070062,GO:0001525,GO:0007005,GO:0042645,GO:0042288,GO:0001649,GO:0022857,GO:0042407,GO:0042776,GO:0005753,GO:0051453,GO:0006091,GO:0043532,GO:0006629,GO:0006933,GO:0043536,GO:…	ATP binding|proton transmembrane transport|ATP metabolic process|nucleotide binding|mitochondrion|proton-transporting ATP synthase activity, rotational mechanism|ATP synthesis coupled proton transport|proton-transporting ATP synthase complex, catalytic core F(1)|ATP biosynthetic process|nucleus|membrane|mitochondrial inner membrane|mitochondrial matrix|ion transport|plasma membrane|protein bindin…	path:hsa00190,path:hsa04714,path:hsa05010,path:hsa05012,path:hsa05016	Oxidative phosphorylation|Thermogenesis|Alzheimer disease|Parkinson disease|Huntington disease
ATP5F1B	1.86e-14	0.302307	0.476	0.43	9.85e-10	C4	1.107	ENSG00000110955	506	protein_coding	ATP synthase F1 subunit beta [Source:HGNC Symbol;Acc:HGNC:830]		GO:0005524,GO:1902600,GO:0046034,GO:0000166,GO:0005739,GO:0046933,GO:0015986,GO:0045261,GO:0006754,GO:0005634,GO:0016020,GO:0005743,GO:0005759,GO:0006811,GO:0005886,GO:0005515,GO:0046961,GO:0009986,GO:0031966,GO:0016887,GO:0070062,GO:0001525,GO:0007005,GO:0042645,GO:0042288,GO:0001649,GO:0022857,GO:0042407,GO:0042776,GO:0005753,GO:0051453,GO:0006091,GO:0043532,GO:0006629,GO:0006933,GO:0043536,GO:…	ATP binding|proton transmembrane transport|ATP metabolic process|nucleotide binding|mitochondrion|proton-transporting ATP synthase activity, rotational mechanism|ATP synthesis coupled proton transport|proton-transporting ATP synthase complex, catalytic core F(1)|ATP biosynthetic process|nucleus|membrane|mitochondrial inner membrane|mitochondrial matrix|ion transport|plasma membrane|protein bindin…	path:hsa00190,path:hsa04714,path:hsa05010,path:hsa05012,path:hsa05016	Oxidative phosphorylation|Thermogenesis|Alzheimer disease|Parkinson disease|Huntington disease
ATP5F1C	3.14e-106	0.193695	0.49	0.232	1.66e-101	C2	2.112	ENSG00000165629	509	protein_coding	ATP synthase F1 subunit gamma [Source:HGNC Symbol;Acc:HGNC:833]		GO:0003723,GO:0016020,GO:0005743,GO:0005739,GO:0006811,GO:0046933,GO:0015986,GO:0045261,GO:0005759,GO:0016887,GO:0006754,GO:0022857,GO:0042407,GO:0042776,GO:0005753,GO:0006119,GO:0000275	RNA binding|membrane|mitochondrial inner membrane|mitochondrion|ion transport|proton-transporting ATP synthase activity, rotational mechanism|ATP synthesis coupled proton transport|proton-transporting ATP synthase complex, catalytic core F(1)|mitochondrial matrix|ATPase activity|ATP biosynthetic process|transmembrane transporter activity|cristae formation|mitochondrial ATP synthesis coupled proto…	path:hsa00190,path:hsa04714,path:hsa05010,path:hsa05012,path:hsa05016	Oxidative phosphorylation|Thermogenesis|Alzheimer disease|Parkinson disease|Huntington disease
ATP5F1C	1.3e-07	0.136322	0.303	0.322	0.00688731	C4	0.941	ENSG00000165629	509	protein_coding	ATP synthase F1 subunit gamma [Source:HGNC Symbol;Acc:HGNC:833]		GO:0003723,GO:0016020,GO:0005743,GO:0005739,GO:0006811,GO:0046933,GO:0015986,GO:0045261,GO:0005759,GO:0016887,GO:0006754,GO:0022857,GO:0042407,GO:0042776,GO:0005753,GO:0006119,GO:0000275	RNA binding|membrane|mitochondrial inner membrane|mitochondrion|ion transport|proton-transporting ATP synthase activity, rotational mechanism|ATP synthesis coupled proton transport|proton-transporting ATP synthase complex, catalytic core F(1)|mitochondrial matrix|ATPase activity|ATP biosynthetic process|transmembrane transporter activity|cristae formation|mitochondrial ATP synthesis coupled proto…	path:hsa00190,path:hsa04714,path:hsa05010,path:hsa05012,path:hsa05016	Oxidative phosphorylation|Thermogenesis|Alzheimer disease|Parkinson disease|Huntington disease
ATP5F1C	2.81e-10	0.0254519	0.449	0.312	1.49e-05	C5	1.439	ENSG00000165629	509	protein_coding	ATP synthase F1 subunit gamma [Source:HGNC Symbol;Acc:HGNC:833]		GO:0003723,GO:0016020,GO:0005743,GO:0005739,GO:0006811,GO:0046933,GO:0015986,GO:0045261,GO:0005759,GO:0016887,GO:0006754,GO:0022857,GO:0042407,GO:0042776,GO:0005753,GO:0006119,GO:0000275	RNA binding|membrane|mitochondrial inner membrane|mitochondrion|ion transport|proton-transporting ATP synthase activity, rotational mechanism|ATP synthesis coupled proton transport|proton-transporting ATP synthase complex, catalytic core F(1)|mitochondrial matrix|ATPase activity|ATP biosynthetic process|transmembrane transporter activity|cristae formation|mitochondrial ATP synthesis coupled proto…	path:hsa00190,path:hsa04714,path:hsa05010,path:hsa05012,path:hsa05016	Oxidative phosphorylation|Thermogenesis|Alzheimer disease|Parkinson disease|Huntington disease
ATP5F1E	2.61e-160	0.637701	0.869	0.657	1.38e-155	C2	1.323	ENSG00000124172	514	protein_coding	ATP synthase F1 subunit epsilon [Source:HGNC Symbol;Acc:HGNC:838]		GO:0016020,GO:0016787,GO:0005743,GO:0005739,GO:0006811,GO:0005515,GO:0046933,GO:0015986,GO:0016887,GO:0005759,GO:0006754,GO:0045261,GO:0022857,GO:0042407,GO:0042776,GO:0005753,GO:0000275	membrane|hydrolase activity|mitochondrial inner membrane|mitochondrion|ion transport|protein binding|proton-transporting ATP synthase activity, rotational mechanism|ATP synthesis coupled proton transport|ATPase activity|mitochondrial matrix|ATP biosynthetic process|proton-transporting ATP synthase complex, catalytic core F(1)|transmembrane transporter activity|cristae formation|mitochondrial ATP …	path:hsa00190,path:hsa04714,path:hsa05010,path:hsa05012,path:hsa05016	Oxidative phosphorylation|Thermogenesis|Alzheimer disease|Parkinson disease|Huntington disease
ATP5F1E	7.01e-07	0.1871	0.727	0.73	0.0371408	C4	0.996	ENSG00000124172	514	protein_coding	ATP synthase F1 subunit epsilon [Source:HGNC Symbol;Acc:HGNC:838]		GO:0016020,GO:0016787,GO:0005743,GO:0005739,GO:0006811,GO:0005515,GO:0046933,GO:0015986,GO:0016887,GO:0005759,GO:0006754,GO:0045261,GO:0022857,GO:0042407,GO:0042776,GO:0005753,GO:0000275	membrane|hydrolase activity|mitochondrial inner membrane|mitochondrion|ion transport|protein binding|proton-transporting ATP synthase activity, rotational mechanism|ATP synthesis coupled proton transport|ATPase activity|mitochondrial matrix|ATP biosynthetic process|proton-transporting ATP synthase complex, catalytic core F(1)|transmembrane transporter activity|cristae formation|mitochondrial ATP …	path:hsa00190,path:hsa04714,path:hsa05010,path:hsa05012,path:hsa05016	Oxidative phosphorylation|Thermogenesis|Alzheimer disease|Parkinson disease|Huntington disease
ATP5F1E	1.51e-14	0.106815	0.901	0.719	8.01e-10	C5	1.253	ENSG00000124172	514	protein_coding	ATP synthase F1 subunit epsilon [Source:HGNC Symbol;Acc:HGNC:838]		GO:0016020,GO:0016787,GO:0005743,GO:0005739,GO:0006811,GO:0005515,GO:0046933,GO:0015986,GO:0016887,GO:0005759,GO:0006754,GO:0045261,GO:0022857,GO:0042407,GO:0042776,GO:0005753,GO:0000275	membrane|hydrolase activity|mitochondrial inner membrane|mitochondrion|ion transport|protein binding|proton-transporting ATP synthase activity, rotational mechanism|ATP synthesis coupled proton transport|ATPase activity|mitochondrial matrix|ATP biosynthetic process|proton-transporting ATP synthase complex, catalytic core F(1)|transmembrane transporter activity|cristae formation|mitochondrial ATP …	path:hsa00190,path:hsa04714,path:hsa05010,path:hsa05012,path:hsa05016	Oxidative phosphorylation|Thermogenesis|Alzheimer disease|Parkinson disease|Huntington disease
ATP5IF1	1.35e-87	0.214928	0.445	0.213	7.16e-83	C2	2.089	ENSG00000130770	93974	protein_coding	ATP synthase inhibitory factor subunit 1 [Source:HGNC Symbol;Acc:HGNC:871]		GO:0005739,GO:0042803,GO:0005515,GO:0030218,GO:0009986,GO:0005516,GO:0042030,GO:0032780,GO:0051260,GO:0001525,GO:0006783,GO:1903214,GO:0051289,GO:0001937,GO:0006091,GO:0004857,GO:0051117,GO:0051882,GO:0019899,GO:1903052,GO:0051346,GO:1904925,GO:0043532,GO:0140260,GO:1903578,GO:0072593,GO:1901030	mitochondrion|protein homodimerization activity|protein binding|erythrocyte differentiation|cell surface|calmodulin binding|ATPase inhibitor activity|negative regulation of ATPase activity|protein homooligomerization|angiogenesis|heme biosynthetic process|regulation of protein targeting to mitochondrion|protein homotetramerization|negative regulation of endothelial cell proliferation|generation o…
ATP5IF1	3.21e-06	0.200438	0.315	0.29	0.169862	C4	1.086	ENSG00000130770	93974	protein_coding	ATP synthase inhibitory factor subunit 1 [Source:HGNC Symbol;Acc:HGNC:871]		GO:0005739,GO:0042803,GO:0005515,GO:0030218,GO:0009986,GO:0005516,GO:0042030,GO:0032780,GO:0051260,GO:0001525,GO:0006783,GO:1903214,GO:0051289,GO:0001937,GO:0006091,GO:0004857,GO:0051117,GO:0051882,GO:0019899,GO:1903052,GO:0051346,GO:1904925,GO:0043532,GO:0140260,GO:1903578,GO:0072593,GO:1901030	mitochondrion|protein homodimerization activity|protein binding|erythrocyte differentiation|cell surface|calmodulin binding|ATPase inhibitor activity|negative regulation of ATPase activity|protein homooligomerization|angiogenesis|heme biosynthetic process|regulation of protein targeting to mitochondrion|protein homotetramerization|negative regulation of endothelial cell proliferation|generation o…
ATP5IF1	1.3e-05	0.0952349	0.404	0.285	0.691371	C5	1.418	ENSG00000130770	93974	protein_coding	ATP synthase inhibitory factor subunit 1 [Source:HGNC Symbol;Acc:HGNC:871]		GO:0005739,GO:0042803,GO:0005515,GO:0030218,GO:0009986,GO:0005516,GO:0042030,GO:0032780,GO:0051260,GO:0001525,GO:0006783,GO:1903214,GO:0051289,GO:0001937,GO:0006091,GO:0004857,GO:0051117,GO:0051882,GO:0019899,GO:1903052,GO:0051346,GO:1904925,GO:0043532,GO:0140260,GO:1903578,GO:0072593,GO:1901030	mitochondrion|protein homodimerization activity|protein binding|erythrocyte differentiation|cell surface|calmodulin binding|ATPase inhibitor activity|negative regulation of ATPase activity|protein homooligomerization|angiogenesis|heme biosynthetic process|regulation of protein targeting to mitochondrion|protein homotetramerization|negative regulation of endothelial cell proliferation|generation o…
ATP5MC1	9.08e-77	0.193744	0.347	0.144	4.81e-72	C2	2.41	ENSG00000159199	516	protein_coding	ATP synthase membrane subunit c locus 1 [Source:HGNC Symbol;Acc:HGNC:841]		GO:0016020,GO:0016021,GO:0005739,GO:1902600,GO:0006811,GO:0005515,GO:0015078,GO:0008289,GO:0015986,GO:0031966,GO:0045263,GO:0033177,GO:0005743,GO:0046933,GO:0006754,GO:0042407,GO:0042776,GO:0005753,GO:0000276	membrane|integral component of membrane|mitochondrion|proton transmembrane transport|ion transport|protein binding|proton transmembrane transporter activity|lipid binding|ATP synthesis coupled proton transport|mitochondrial membrane|proton-transporting ATP synthase complex, coupling factor F(o)|proton-transporting two-sector ATPase complex, proton-transporting domain|mitochondrial inner membrane|…	path:hsa00190,path:hsa04714,path:hsa05010,path:hsa05012,path:hsa05016	Oxidative phosphorylation|Thermogenesis|Alzheimer disease|Parkinson disease|Huntington disease
ATP5MC1	4.66e-08	0.081416	0.334	0.206	0.00246845	C5	1.621	ENSG00000159199	516	protein_coding	ATP synthase membrane subunit c locus 1 [Source:HGNC Symbol;Acc:HGNC:841]		GO:0016020,GO:0016021,GO:0005739,GO:1902600,GO:0006811,GO:0005515,GO:0015078,GO:0008289,GO:0015986,GO:0031966,GO:0045263,GO:0033177,GO:0005743,GO:0046933,GO:0006754,GO:0042407,GO:0042776,GO:0005753,GO:0000276	membrane|integral component of membrane|mitochondrion|proton transmembrane transport|ion transport|protein binding|proton transmembrane transporter activity|lipid binding|ATP synthesis coupled proton transport|mitochondrial membrane|proton-transporting ATP synthase complex, coupling factor F(o)|proton-transporting two-sector ATPase complex, proton-transporting domain|mitochondrial inner membrane|…	path:hsa00190,path:hsa04714,path:hsa05010,path:hsa05012,path:hsa05016	Oxidative phosphorylation|Thermogenesis|Alzheimer disease|Parkinson disease|Huntington disease
ATP5MC2	6.21e-69	0.271591	0.801	0.575	3.29e-64	C2	1.393	ENSG00000135390	517	protein_coding	ATP synthase membrane subunit c locus 2 [Source:HGNC Symbol;Acc:HGNC:842]		GO:0016020,GO:0016021,GO:0005739,GO:1902600,GO:0006811,GO:0015078,GO:0008289,GO:0015986,GO:0031966,GO:0005515,GO:0045263,GO:0033177,GO:0005741,GO:0046933,GO:0006754,GO:0042407,GO:0042776,GO:0000276	membrane|integral component of membrane|mitochondrion|proton transmembrane transport|ion transport|proton transmembrane transporter activity|lipid binding|ATP synthesis coupled proton transport|mitochondrial membrane|protein binding|proton-transporting ATP synthase complex, coupling factor F(o)|proton-transporting two-sector ATPase complex, proton-transporting domain|mitochondrial outer membrane|…	path:hsa00190,path:hsa04714,path:hsa05010,path:hsa05012,path:hsa05016	Oxidative phosphorylation|Thermogenesis|Alzheimer disease|Parkinson disease|Huntington disease
ATP5MC2	0.000328649	0.0858175	0.622	0.655	1	C4	0.95	ENSG00000135390	517	protein_coding	ATP synthase membrane subunit c locus 2 [Source:HGNC Symbol;Acc:HGNC:842]		GO:0016020,GO:0016021,GO:0005739,GO:1902600,GO:0006811,GO:0015078,GO:0008289,GO:0015986,GO:0031966,GO:0005515,GO:0045263,GO:0033177,GO:0005741,GO:0046933,GO:0006754,GO:0042407,GO:0042776,GO:0000276	membrane|integral component of membrane|mitochondrion|proton transmembrane transport|ion transport|proton transmembrane transporter activity|lipid binding|ATP synthesis coupled proton transport|mitochondrial membrane|protein binding|proton-transporting ATP synthase complex, coupling factor F(o)|proton-transporting two-sector ATPase complex, proton-transporting domain|mitochondrial outer membrane|…	path:hsa00190,path:hsa04714,path:hsa05010,path:hsa05012,path:hsa05016	Oxidative phosphorylation|Thermogenesis|Alzheimer disease|Parkinson disease|Huntington disease
ATP5MC3	2.4e-97	0.155964	0.617	0.364	1.27e-92	C2	1.695	ENSG00000154518	518	protein_coding	ATP synthase membrane subunit c locus 3 [Source:HGNC Symbol;Acc:HGNC:843]		GO:0016020,GO:0016021,GO:0005739,GO:1902600,GO:0006811,GO:0015078,GO:0008289,GO:0015986,GO:0031966,GO:0045263,GO:0033177,GO:0005741,GO:0046933,GO:0006754,GO:0042407,GO:0042776,GO:0000276	membrane|integral component of membrane|mitochondrion|proton transmembrane transport|ion transport|proton transmembrane transporter activity|lipid binding|ATP synthesis coupled proton transport|mitochondrial membrane|proton-transporting ATP synthase complex, coupling factor F(o)|proton-transporting two-sector ATPase complex, proton-transporting domain|mitochondrial outer membrane|proton-transport…	path:hsa00190,path:hsa04714,path:hsa05010,path:hsa05012,path:hsa05016	Oxidative phosphorylation|Thermogenesis|Alzheimer disease|Parkinson disease|Huntington disease
ATP5MC3	1e-08	0.210696	0.448	0.451	0.000531266	C4	0.993	ENSG00000154518	518	protein_coding	ATP synthase membrane subunit c locus 3 [Source:HGNC Symbol;Acc:HGNC:843]		GO:0016020,GO:0016021,GO:0005739,GO:1902600,GO:0006811,GO:0015078,GO:0008289,GO:0015986,GO:0031966,GO:0045263,GO:0033177,GO:0005741,GO:0046933,GO:0006754,GO:0042407,GO:0042776,GO:0000276	membrane|integral component of membrane|mitochondrion|proton transmembrane transport|ion transport|proton transmembrane transporter activity|lipid binding|ATP synthesis coupled proton transport|mitochondrial membrane|proton-transporting ATP synthase complex, coupling factor F(o)|proton-transporting two-sector ATPase complex, proton-transporting domain|mitochondrial outer membrane|proton-transport…	path:hsa00190,path:hsa04714,path:hsa05010,path:hsa05012,path:hsa05016	Oxidative phosphorylation|Thermogenesis|Alzheimer disease|Parkinson disease|Huntington disease
ATP5MC3	8.05e-16	0.0217974	0.631	0.439	4.27e-11	C5	1.437	ENSG00000154518	518	protein_coding	ATP synthase membrane subunit c locus 3 [Source:HGNC Symbol;Acc:HGNC:843]		GO:0016020,GO:0016021,GO:0005739,GO:1902600,GO:0006811,GO:0015078,GO:0008289,GO:0015986,GO:0031966,GO:0045263,GO:0033177,GO:0005741,GO:0046933,GO:0006754,GO:0042407,GO:0042776,GO:0000276	membrane|integral component of membrane|mitochondrion|proton transmembrane transport|ion transport|proton transmembrane transporter activity|lipid binding|ATP synthesis coupled proton transport|mitochondrial membrane|proton-transporting ATP synthase complex, coupling factor F(o)|proton-transporting two-sector ATPase complex, proton-transporting domain|mitochondrial outer membrane|proton-transport…	path:hsa00190,path:hsa04714,path:hsa05010,path:hsa05012,path:hsa05016	Oxidative phosphorylation|Thermogenesis|Alzheimer disease|Parkinson disease|Huntington disease
ATP5MD	4.07e-139	0.37361	0.566	0.231	2.16e-134	C2	2.45	ENSG00000173915	84833	protein_coding	ATP synthase membrane subunit DAPIT [Source:HGNC Symbol;Acc:HGNC:30889]		GO:0016020,GO:0016021,GO:0005739,GO:0031966,GO:0005753	membrane|integral component of membrane|mitochondrion|mitochondrial membrane|mitochondrial proton-transporting ATP synthase complex
ATP5MD	1.06e-07	0.228902	0.386	0.342	0.00564252	C4	1.129	ENSG00000173915	84833	protein_coding	ATP synthase membrane subunit DAPIT [Source:HGNC Symbol;Acc:HGNC:30889]		GO:0016020,GO:0016021,GO:0005739,GO:0031966,GO:0005753	membrane|integral component of membrane|mitochondrion|mitochondrial membrane|mitochondrial proton-transporting ATP synthase complex
ATP5MD	2.08e-05	0.0117282	0.436	0.34	1	C5	1.282	ENSG00000173915	84833	protein_coding	ATP synthase membrane subunit DAPIT [Source:HGNC Symbol;Acc:HGNC:30889]		GO:0016020,GO:0016021,GO:0005739,GO:0031966,GO:0005753	membrane|integral component of membrane|mitochondrion|mitochondrial membrane|mitochondrial proton-transporting ATP synthase complex
ATP5ME	2.16e-124	0.389014	0.694	0.371	1.15e-119	C2	1.871	ENSG00000169020	521	protein_coding	ATP synthase membrane subunit e [Source:HGNC Symbol;Acc:HGNC:846]		GO:0016020,GO:0005739,GO:0005743,GO:0006811,GO:0015078,GO:0015986,GO:0000276,GO:0016887,GO:0006754,GO:0022857,GO:0042407,GO:0042776,GO:0005753,GO:0045263,GO:0044877,GO:0046034	membrane|mitochondrion|mitochondrial inner membrane|ion transport|proton transmembrane transporter activity|ATP synthesis coupled proton transport|mitochondrial proton-transporting ATP synthase complex, coupling factor F(o)|ATPase activity|ATP biosynthetic process|transmembrane transporter activity|cristae formation|mitochondrial ATP synthesis coupled proton transport|mitochondrial proton-transpo…	path:hsa00190,path:hsa04714	Oxidative phosphorylation|Thermogenesis
ATP5ME	1.52e-07	0.179274	0.474	0.482	0.00806037	C4	0.983	ENSG00000169020	521	protein_coding	ATP synthase membrane subunit e [Source:HGNC Symbol;Acc:HGNC:846]		GO:0016020,GO:0005739,GO:0005743,GO:0006811,GO:0015078,GO:0015986,GO:0000276,GO:0016887,GO:0006754,GO:0022857,GO:0042407,GO:0042776,GO:0005753,GO:0045263,GO:0044877,GO:0046034	membrane|mitochondrion|mitochondrial inner membrane|ion transport|proton transmembrane transporter activity|ATP synthesis coupled proton transport|mitochondrial proton-transporting ATP synthase complex, coupling factor F(o)|ATPase activity|ATP biosynthetic process|transmembrane transporter activity|cristae formation|mitochondrial ATP synthesis coupled proton transport|mitochondrial proton-transpo…	path:hsa00190,path:hsa04714	Oxidative phosphorylation|Thermogenesis
ATP5MF	8.54e-200	0.562074	0.642	0.227	4.53e-195	C2	2.828	ENSG00000241468	9551	protein_coding	ATP synthase membrane subunit f [Source:HGNC Symbol;Acc:HGNC:848]		GO:0005634,GO:0016020,GO:0016021,GO:0005739,GO:0005743,GO:0006811,GO:1902600,GO:0016887,GO:0006754,GO:0022857,GO:0042407,GO:0042776,GO:0005753,GO:0045263,GO:0046034,GO:0000276	nucleus|membrane|integral component of membrane|mitochondrion|mitochondrial inner membrane|ion transport|proton transmembrane transport|ATPase activity|ATP biosynthetic process|transmembrane transporter activity|cristae formation|mitochondrial ATP synthesis coupled proton transport|mitochondrial proton-transporting ATP synthase complex|proton-transporting ATP synthase complex, coupling factor F(o…	path:hsa00190,path:hsa04714	Oxidative phosphorylation|Thermogenesis
ATP5MF	0.00140911	0.129746	0.363	0.37	1	C4	0.981	ENSG00000241468	9551	protein_coding	ATP synthase membrane subunit f [Source:HGNC Symbol;Acc:HGNC:848]		GO:0005634,GO:0016020,GO:0016021,GO:0005739,GO:0005743,GO:0006811,GO:1902600,GO:0016887,GO:0006754,GO:0022857,GO:0042407,GO:0042776,GO:0005753,GO:0045263,GO:0046034,GO:0000276	nucleus|membrane|integral component of membrane|mitochondrion|mitochondrial inner membrane|ion transport|proton transmembrane transport|ATPase activity|ATP biosynthetic process|transmembrane transporter activity|cristae formation|mitochondrial ATP synthesis coupled proton transport|mitochondrial proton-transporting ATP synthase complex|proton-transporting ATP synthase complex, coupling factor F(o…	path:hsa00190,path:hsa04714	Oxidative phosphorylation|Thermogenesis
ATP5MF	4.41e-16	0.119673	0.573	0.357	2.34e-11	C5	1.605	ENSG00000241468	9551	protein_coding	ATP synthase membrane subunit f [Source:HGNC Symbol;Acc:HGNC:848]		GO:0005634,GO:0016020,GO:0016021,GO:0005739,GO:0005743,GO:0006811,GO:1902600,GO:0016887,GO:0006754,GO:0022857,GO:0042407,GO:0042776,GO:0005753,GO:0045263,GO:0046034,GO:0000276	nucleus|membrane|integral component of membrane|mitochondrion|mitochondrial inner membrane|ion transport|proton transmembrane transport|ATPase activity|ATP biosynthetic process|transmembrane transporter activity|cristae formation|mitochondrial ATP synthesis coupled proton transport|mitochondrial proton-transporting ATP synthase complex|proton-transporting ATP synthase complex, coupling factor F(o…	path:hsa00190,path:hsa04714	Oxidative phosphorylation|Thermogenesis
ATP5MG	3.24e-135	0.0985647	0.346	0.502	1.72e-130	C1	0.689	ENSG00000167283	10632	protein_coding	ATP synthase membrane subunit g [Source:HGNC Symbol;Acc:HGNC:14247]		GO:0016020,GO:0005739,GO:0005743,GO:0006811,GO:0015078,GO:0015986,GO:0000276,GO:0016887,GO:0006754,GO:0046933,GO:0022857,GO:0042407,GO:0042776,GO:0005753,GO:0045263	membrane|mitochondrion|mitochondrial inner membrane|ion transport|proton transmembrane transporter activity|ATP synthesis coupled proton transport|mitochondrial proton-transporting ATP synthase complex, coupling factor F(o)|ATPase activity|ATP biosynthetic process|proton-transporting ATP synthase activity, rotational mechanism|transmembrane transporter activity|cristae formation|mitochondrial ATP…	path:hsa00190,path:hsa04714	Oxidative phosphorylation|Thermogenesis
ATP5MG	0.000133079	0.0250397	0.378	0.442	1	C4	0.855	ENSG00000167283	10632	protein_coding	ATP synthase membrane subunit g [Source:HGNC Symbol;Acc:HGNC:14247]		GO:0016020,GO:0005739,GO:0005743,GO:0006811,GO:0015078,GO:0015986,GO:0000276,GO:0016887,GO:0006754,GO:0046933,GO:0022857,GO:0042407,GO:0042776,GO:0005753,GO:0045263	membrane|mitochondrion|mitochondrial inner membrane|ion transport|proton transmembrane transporter activity|ATP synthesis coupled proton transport|mitochondrial proton-transporting ATP synthase complex, coupling factor F(o)|ATPase activity|ATP biosynthetic process|proton-transporting ATP synthase activity, rotational mechanism|transmembrane transporter activity|cristae formation|mitochondrial ATP…	path:hsa00190,path:hsa04714	Oxidative phosphorylation|Thermogenesis
ATP5MPL	4.44e-113	0.233178	0.505	0.228	2.35e-108	C2	2.215	ENSG00000156411	9556	protein_coding	ATP synthase membrane subunit 6.8PL [Source:HGNC Symbol;Acc:HGNC:1188]		GO:0016020,GO:0016021,GO:0005739,GO:0031966,GO:0003674,GO:0008150,GO:0005575,GO:0005753	membrane|integral component of membrane|mitochondrion|mitochondrial membrane|molecular_function|biological_process|cellular_component|mitochondrial proton-transporting ATP synthase complex
ATP5MPL	9.9e-11	0.171876	0.291	0.326	5.24e-06	C4	0.893	ENSG00000156411	9556	protein_coding	ATP synthase membrane subunit 6.8PL [Source:HGNC Symbol;Acc:HGNC:1188]		GO:0016020,GO:0016021,GO:0005739,GO:0031966,GO:0003674,GO:0008150,GO:0005575,GO:0005753	membrane|integral component of membrane|mitochondrion|mitochondrial membrane|molecular_function|biological_process|cellular_component|mitochondrial proton-transporting ATP synthase complex
ATP5MPL	7.87e-08	0.0593519	0.443	0.315	0.00417056	C5	1.406	ENSG00000156411	9556	protein_coding	ATP synthase membrane subunit 6.8PL [Source:HGNC Symbol;Acc:HGNC:1188]		GO:0016020,GO:0016021,GO:0005739,GO:0031966,GO:0003674,GO:0008150,GO:0005575,GO:0005753	membrane|integral component of membrane|mitochondrion|mitochondrial membrane|molecular_function|biological_process|cellular_component|mitochondrial proton-transporting ATP synthase complex
ATP5PB	1.31e-83	0.0447769	0.409	0.23	6.95e-79	C2	1.778	ENSG00000116459	515	protein_coding	ATP synthase peripheral stalk-membrane subunit b [Source:HGNC Symbol;Acc:HGNC:840]		GO:0005634,GO:0016020,GO:0005654,GO:0005739,GO:0005743,GO:0005759,GO:0006811,GO:0005515,GO:0015078,GO:0015986,GO:0000276,GO:0016887,GO:0021762,GO:0046933,GO:0022857,GO:0006754,GO:0042407,GO:0042776,GO:0005753,GO:0045263,GO:0016021	nucleus|membrane|nucleoplasm|mitochondrion|mitochondrial inner membrane|mitochondrial matrix|ion transport|protein binding|proton transmembrane transporter activity|ATP synthesis coupled proton transport|mitochondrial proton-transporting ATP synthase complex, coupling factor F(o)|ATPase activity|substantia nigra development|proton-transporting ATP synthase activity, rotational mechanism|transmemb…	path:hsa00190,path:hsa04714,path:hsa05010,path:hsa05012,path:hsa05016	Oxidative phosphorylation|Thermogenesis|Alzheimer disease|Parkinson disease|Huntington disease
ATP5PB	6.9e-08	0.0345887	0.248	0.295	0.00365405	C3	0.841	ENSG00000116459	515	protein_coding	ATP synthase peripheral stalk-membrane subunit b [Source:HGNC Symbol;Acc:HGNC:840]		GO:0005634,GO:0016020,GO:0005654,GO:0005739,GO:0005743,GO:0005759,GO:0006811,GO:0005515,GO:0015078,GO:0015986,GO:0000276,GO:0016887,GO:0021762,GO:0046933,GO:0022857,GO:0006754,GO:0042407,GO:0042776,GO:0005753,GO:0045263,GO:0016021	nucleus|membrane|nucleoplasm|mitochondrion|mitochondrial inner membrane|mitochondrial matrix|ion transport|protein binding|proton transmembrane transporter activity|ATP synthesis coupled proton transport|mitochondrial proton-transporting ATP synthase complex, coupling factor F(o)|ATPase activity|substantia nigra development|proton-transporting ATP synthase activity, rotational mechanism|transmemb…	path:hsa00190,path:hsa04714,path:hsa05010,path:hsa05012,path:hsa05016	Oxidative phosphorylation|Thermogenesis|Alzheimer disease|Parkinson disease|Huntington disease
ATP5PB	1.31e-08	0.121631	0.436	0.282	0.000694566	C5	1.546	ENSG00000116459	515	protein_coding	ATP synthase peripheral stalk-membrane subunit b [Source:HGNC Symbol;Acc:HGNC:840]		GO:0005634,GO:0016020,GO:0005654,GO:0005739,GO:0005743,GO:0005759,GO:0006811,GO:0005515,GO:0015078,GO:0015986,GO:0000276,GO:0016887,GO:0021762,GO:0046933,GO:0022857,GO:0006754,GO:0042407,GO:0042776,GO:0005753,GO:0045263,GO:0016021	nucleus|membrane|nucleoplasm|mitochondrion|mitochondrial inner membrane|mitochondrial matrix|ion transport|protein binding|proton transmembrane transporter activity|ATP synthesis coupled proton transport|mitochondrial proton-transporting ATP synthase complex, coupling factor F(o)|ATPase activity|substantia nigra development|proton-transporting ATP synthase activity, rotational mechanism|transmemb…	path:hsa00190,path:hsa04714,path:hsa05010,path:hsa05012,path:hsa05016	Oxidative phosphorylation|Thermogenesis|Alzheimer disease|Parkinson disease|Huntington disease
ATP5PD	1.64e-128	0.405067	0.634	0.302	8.68e-124	C2	2.099	ENSG00000167863	10476	protein_coding	ATP synthase peripheral stalk subunit d [Source:HGNC Symbol;Acc:HGNC:845]		GO:0016020,GO:0005654,GO:0005739,GO:0005743,GO:0006811,GO:0005515,GO:0015078,GO:0015986,GO:0000276,GO:0016887,GO:0046933,GO:0022857,GO:0006754,GO:0042407,GO:0042776,GO:0000274,GO:0005753,GO:0045263	membrane|nucleoplasm|mitochondrion|mitochondrial inner membrane|ion transport|protein binding|proton transmembrane transporter activity|ATP synthesis coupled proton transport|mitochondrial proton-transporting ATP synthase complex, coupling factor F(o)|ATPase activity|proton-transporting ATP synthase activity, rotational mechanism|transmembrane transporter activity|ATP biosynthetic process|cristae…	path:hsa00190,path:hsa04714,path:hsa05010,path:hsa05012,path:hsa05016	Oxidative phosphorylation|Thermogenesis|Alzheimer disease|Parkinson disease|Huntington disease
ATP5PD	1.13e-09	0.194036	0.414	0.415	5.98e-05	C4	0.998	ENSG00000167863	10476	protein_coding	ATP synthase peripheral stalk subunit d [Source:HGNC Symbol;Acc:HGNC:845]		GO:0016020,GO:0005654,GO:0005739,GO:0005743,GO:0006811,GO:0005515,GO:0015078,GO:0015986,GO:0000276,GO:0016887,GO:0046933,GO:0022857,GO:0006754,GO:0042407,GO:0042776,GO:0000274,GO:0005753,GO:0045263	membrane|nucleoplasm|mitochondrion|mitochondrial inner membrane|ion transport|protein binding|proton transmembrane transporter activity|ATP synthesis coupled proton transport|mitochondrial proton-transporting ATP synthase complex, coupling factor F(o)|ATPase activity|proton-transporting ATP synthase activity, rotational mechanism|transmembrane transporter activity|ATP biosynthetic process|cristae…	path:hsa00190,path:hsa04714,path:hsa05010,path:hsa05012,path:hsa05016	Oxidative phosphorylation|Thermogenesis|Alzheimer disease|Parkinson disease|Huntington disease
ATP5PD	1.02e-18	0.0406569	0.602	0.404	5.42e-14	C5	1.49	ENSG00000167863	10476	protein_coding	ATP synthase peripheral stalk subunit d [Source:HGNC Symbol;Acc:HGNC:845]		GO:0016020,GO:0005654,GO:0005739,GO:0005743,GO:0006811,GO:0005515,GO:0015078,GO:0015986,GO:0000276,GO:0016887,GO:0046933,GO:0022857,GO:0006754,GO:0042407,GO:0042776,GO:0000274,GO:0005753,GO:0045263	membrane|nucleoplasm|mitochondrion|mitochondrial inner membrane|ion transport|protein binding|proton transmembrane transporter activity|ATP synthesis coupled proton transport|mitochondrial proton-transporting ATP synthase complex, coupling factor F(o)|ATPase activity|proton-transporting ATP synthase activity, rotational mechanism|transmembrane transporter activity|ATP biosynthetic process|cristae…	path:hsa00190,path:hsa04714,path:hsa05010,path:hsa05012,path:hsa05016	Oxidative phosphorylation|Thermogenesis|Alzheimer disease|Parkinson disease|Huntington disease
ATP5PF	1.86e-97	0.245581	0.552	0.285	9.84e-93	C2	1.937	ENSG00000154723	522	protein_coding	ATP synthase peripheral stalk subunit F6 [Source:HGNC Symbol;Acc:HGNC:847]		GO:0016020,GO:0005739,GO:0005743,GO:0006811,GO:0015078,GO:0015986,GO:0000276,GO:0016887,GO:0021762,GO:0022857,GO:0006754,GO:0042407,GO:0042776,GO:0005753,GO:0045263,GO:0044877,GO:0010460,GO:0014850,GO:0032307,GO:0045777,GO:0046034,GO:1900139,GO:0005615,GO:0009986	membrane|mitochondrion|mitochondrial inner membrane|ion transport|proton transmembrane transporter activity|ATP synthesis coupled proton transport|mitochondrial proton-transporting ATP synthase complex, coupling factor F(o)|ATPase activity|substantia nigra development|transmembrane transporter activity|ATP biosynthetic process|cristae formation|mitochondrial ATP synthesis coupled proton transport…	path:hsa00190,path:hsa04714,path:hsa05010,path:hsa05012,path:hsa05016	Oxidative phosphorylation|Thermogenesis|Alzheimer disease|Parkinson disease|Huntington disease
ATP5PF	3.88e-05	0.11336	0.361	0.378	1	C4	0.955	ENSG00000154723	522	protein_coding	ATP synthase peripheral stalk subunit F6 [Source:HGNC Symbol;Acc:HGNC:847]		GO:0016020,GO:0005739,GO:0005743,GO:0006811,GO:0015078,GO:0015986,GO:0000276,GO:0016887,GO:0021762,GO:0022857,GO:0006754,GO:0042407,GO:0042776,GO:0005753,GO:0045263,GO:0044877,GO:0010460,GO:0014850,GO:0032307,GO:0045777,GO:0046034,GO:1900139,GO:0005615,GO:0009986	membrane|mitochondrion|mitochondrial inner membrane|ion transport|proton transmembrane transporter activity|ATP synthesis coupled proton transport|mitochondrial proton-transporting ATP synthase complex, coupling factor F(o)|ATPase activity|substantia nigra development|transmembrane transporter activity|ATP biosynthetic process|cristae formation|mitochondrial ATP synthesis coupled proton transport…	path:hsa00190,path:hsa04714,path:hsa05010,path:hsa05012,path:hsa05016	Oxidative phosphorylation|Thermogenesis|Alzheimer disease|Parkinson disease|Huntington disease
ATP5PF	8.77e-12	0.0331811	0.519	0.367	4.65e-07	C5	1.414	ENSG00000154723	522	protein_coding	ATP synthase peripheral stalk subunit F6 [Source:HGNC Symbol;Acc:HGNC:847]		GO:0016020,GO:0005739,GO:0005743,GO:0006811,GO:0015078,GO:0015986,GO:0000276,GO:0016887,GO:0021762,GO:0022857,GO:0006754,GO:0042407,GO:0042776,GO:0005753,GO:0045263,GO:0044877,GO:0010460,GO:0014850,GO:0032307,GO:0045777,GO:0046034,GO:1900139,GO:0005615,GO:0009986	membrane|mitochondrion|mitochondrial inner membrane|ion transport|proton transmembrane transporter activity|ATP synthesis coupled proton transport|mitochondrial proton-transporting ATP synthase complex, coupling factor F(o)|ATPase activity|substantia nigra development|transmembrane transporter activity|ATP biosynthetic process|cristae formation|mitochondrial ATP synthesis coupled proton transport…	path:hsa00190,path:hsa04714,path:hsa05010,path:hsa05012,path:hsa05016	Oxidative phosphorylation|Thermogenesis|Alzheimer disease|Parkinson disease|Huntington disease
ATP5PO	2.71e-83	0.0555152	0.197	0.313	1.44e-78	C1	0.629	ENSG00000241837	539	protein_coding	ATP synthase peripheral stalk subunit OSCP [Source:HGNC Symbol;Acc:HGNC:850]		GO:0046933,GO:0015986,GO:0005634,GO:0016020,GO:0005743,GO:0005739,GO:0006811,GO:0005886,GO:0005515,GO:1902600,GO:0016887,GO:0006754,GO:0008144,GO:0022857,GO:0042407,GO:0042776,GO:0005753	proton-transporting ATP synthase activity, rotational mechanism|ATP synthesis coupled proton transport|nucleus|membrane|mitochondrial inner membrane|mitochondrion|ion transport|plasma membrane|protein binding|proton transmembrane transport|ATPase activity|ATP biosynthetic process|drug binding|transmembrane transporter activity|cristae formation|mitochondrial ATP synthesis coupled proton transport…	path:hsa00190,path:hsa04714,path:hsa05010,path:hsa05012,path:hsa05016	Oxidative phosphorylation|Thermogenesis|Alzheimer disease|Parkinson disease|Huntington disease
ATP5PO	0.000661436	0.108325	0.259	0.265	1	C4	0.977	ENSG00000241837	539	protein_coding	ATP synthase peripheral stalk subunit OSCP [Source:HGNC Symbol;Acc:HGNC:850]		GO:0046933,GO:0015986,GO:0005634,GO:0016020,GO:0005743,GO:0005739,GO:0006811,GO:0005886,GO:0005515,GO:1902600,GO:0016887,GO:0006754,GO:0008144,GO:0022857,GO:0042407,GO:0042776,GO:0005753	proton-transporting ATP synthase activity, rotational mechanism|ATP synthesis coupled proton transport|nucleus|membrane|mitochondrial inner membrane|mitochondrion|ion transport|plasma membrane|protein binding|proton transmembrane transport|ATPase activity|ATP biosynthetic process|drug binding|transmembrane transporter activity|cristae formation|mitochondrial ATP synthesis coupled proton transport…	path:hsa00190,path:hsa04714,path:hsa05010,path:hsa05012,path:hsa05016	Oxidative phosphorylation|Thermogenesis|Alzheimer disease|Parkinson disease|Huntington disease
ATP6AP1	1.07e-89	0.175558	0.345	0.136	5.69e-85	C2	2.537	ENSG00000071553	537	protein_coding	ATPase H+ transporting accessory protein 1 [Source:HGNC Symbol;Acc:HGNC:868]		GO:0016020,GO:0016021,GO:0000166,GO:0005524,GO:0005783,GO:0005789,GO:1902600,GO:0006811,GO:0006879,GO:0046961,GO:0033180,GO:0046933,GO:0005515,GO:0017137,GO:0045669,GO:0045780,GO:0045851,GO:0045921,GO:0051656,GO:0070374,GO:2001206,GO:0070062,GO:0034220,GO:0010008,GO:0033116,GO:0008286,GO:0033572,GO:0036295,GO:0005215,GO:0016469,GO:0033181,GO:0030641	membrane|integral component of membrane|nucleotide binding|ATP binding|endoplasmic reticulum|endoplasmic reticulum membrane|proton transmembrane transport|ion transport|cellular iron ion homeostasis|proton-transporting ATPase activity, rotational mechanism|proton-transporting V-type ATPase, V1 domain|proton-transporting ATP synthase activity, rotational mechanism|protein binding|Rab GTPase bindin…	path:hsa00190,path:hsa04142,path:hsa04145,path:hsa05110,path:hsa05120,path:hsa05152,path:hsa05161,path:hsa05165,path:hsa05323	Oxidative phosphorylation|Lysosome|Phagosome|Vibrio cholerae infection|Epithelial cell signaling in Helicobacter pylori infection|Tuberculosis|Hepatitis B|Human papillomavirus infection|Rheumatoid arthritis
ATP6AP1	9.82e-15	0.21709	0.398	0.195	5.2e-10	C5	2.041	ENSG00000071553	537	protein_coding	ATPase H+ transporting accessory protein 1 [Source:HGNC Symbol;Acc:HGNC:868]		GO:0016020,GO:0016021,GO:0000166,GO:0005524,GO:0005783,GO:0005789,GO:1902600,GO:0006811,GO:0006879,GO:0046961,GO:0033180,GO:0046933,GO:0005515,GO:0017137,GO:0045669,GO:0045780,GO:0045851,GO:0045921,GO:0051656,GO:0070374,GO:2001206,GO:0070062,GO:0034220,GO:0010008,GO:0033116,GO:0008286,GO:0033572,GO:0036295,GO:0005215,GO:0016469,GO:0033181,GO:0030641	membrane|integral component of membrane|nucleotide binding|ATP binding|endoplasmic reticulum|endoplasmic reticulum membrane|proton transmembrane transport|ion transport|cellular iron ion homeostasis|proton-transporting ATPase activity, rotational mechanism|proton-transporting V-type ATPase, V1 domain|proton-transporting ATP synthase activity, rotational mechanism|protein binding|Rab GTPase bindin…	path:hsa00190,path:hsa04142,path:hsa04145,path:hsa05110,path:hsa05120,path:hsa05152,path:hsa05161,path:hsa05165,path:hsa05323	Oxidative phosphorylation|Lysosome|Phagosome|Vibrio cholerae infection|Epithelial cell signaling in Helicobacter pylori infection|Tuberculosis|Hepatitis B|Human papillomavirus infection|Rheumatoid arthritis
ATP6AP2	7.77e-65	0.0867623	0.45	0.272	4.12e-60	C2	1.654	ENSG00000182220	10159	protein_coding	ATPase H+ transporting accessory protein 2 [Source:HGNC Symbol;Acc:HGNC:18305]		GO:0016021,GO:0038023,GO:0016020,GO:0005783,GO:0005789,GO:0005765,GO:0005886,GO:0042995,GO:0031410,GO:0030177,GO:0005764,GO:0009897,GO:0005515,GO:0030424,GO:0070062,GO:0000421,GO:0032591,GO:0043312,GO:0070821,GO:0101003,GO:0002003,GO:0021903,GO:0032914,GO:0043408,GO:0048069,GO:0060323,GO:0005615,GO:0016324,GO:0016471,GO:0043005,GO:0044297,GO:0003824	integral component of membrane|signaling receptor activity|membrane|endoplasmic reticulum|endoplasmic reticulum membrane|lysosomal membrane|plasma membrane|cell projection|cytoplasmic vesicle|positive regulation of Wnt signaling pathway|lysosome|external side of plasma membrane|protein binding|axon|extracellular exosome|autophagosome membrane|dendritic spine membrane|neutrophil degranulation|tert…	path:hsa04614	Renin-angiotensin system
ATP6AP2	2.66e-10	0.179737	0.327	0.334	1.41e-05	C4	0.979	ENSG00000182220	10159	protein_coding	ATPase H+ transporting accessory protein 2 [Source:HGNC Symbol;Acc:HGNC:18305]		GO:0016021,GO:0038023,GO:0016020,GO:0005783,GO:0005789,GO:0005765,GO:0005886,GO:0042995,GO:0031410,GO:0030177,GO:0005764,GO:0009897,GO:0005515,GO:0030424,GO:0070062,GO:0000421,GO:0032591,GO:0043312,GO:0070821,GO:0101003,GO:0002003,GO:0021903,GO:0032914,GO:0043408,GO:0048069,GO:0060323,GO:0005615,GO:0016324,GO:0016471,GO:0043005,GO:0044297,GO:0003824	integral component of membrane|signaling receptor activity|membrane|endoplasmic reticulum|endoplasmic reticulum membrane|lysosomal membrane|plasma membrane|cell projection|cytoplasmic vesicle|positive regulation of Wnt signaling pathway|lysosome|external side of plasma membrane|protein binding|axon|extracellular exosome|autophagosome membrane|dendritic spine membrane|neutrophil degranulation|tert…	path:hsa04614	Renin-angiotensin system
ATP6AP2	4.29e-13	0.188685	0.529	0.321	2.28e-08	C5	1.648	ENSG00000182220	10159	protein_coding	ATPase H+ transporting accessory protein 2 [Source:HGNC Symbol;Acc:HGNC:18305]		GO:0016021,GO:0038023,GO:0016020,GO:0005783,GO:0005789,GO:0005765,GO:0005886,GO:0042995,GO:0031410,GO:0030177,GO:0005764,GO:0009897,GO:0005515,GO:0030424,GO:0070062,GO:0000421,GO:0032591,GO:0043312,GO:0070821,GO:0101003,GO:0002003,GO:0021903,GO:0032914,GO:0043408,GO:0048069,GO:0060323,GO:0005615,GO:0016324,GO:0016471,GO:0043005,GO:0044297,GO:0003824	integral component of membrane|signaling receptor activity|membrane|endoplasmic reticulum|endoplasmic reticulum membrane|lysosomal membrane|plasma membrane|cell projection|cytoplasmic vesicle|positive regulation of Wnt signaling pathway|lysosome|external side of plasma membrane|protein binding|axon|extracellular exosome|autophagosome membrane|dendritic spine membrane|neutrophil degranulation|tert…	path:hsa04614	Renin-angiotensin system
ATP6V0B	2.41e-106	0.253949	0.392	0.138	1.28e-101	C2	2.841	ENSG00000117410	533	protein_coding	ATPase H+ transporting V0 subunit b [Source:HGNC Symbol;Acc:HGNC:861]		GO:0016020,GO:0016021,GO:1902600,GO:0006811,GO:0015078,GO:0033179,GO:0033177,GO:0034220,GO:0010008,GO:0005773,GO:0005774,GO:0030670,GO:0008286,GO:0016241,GO:0033572,GO:0090383,GO:0005215,GO:0046961,GO:0005768	membrane|integral component of membrane|proton transmembrane transport|ion transport|proton transmembrane transporter activity|proton-transporting V-type ATPase, V0 domain|proton-transporting two-sector ATPase complex, proton-transporting domain|ion transmembrane transport|endosome membrane|vacuole|vacuolar membrane|phagocytic vesicle membrane|insulin receptor signaling pathway|regulation of macr…	path:hsa00190,path:hsa04142,path:hsa04145,path:hsa04721,path:hsa05110,path:hsa05120,path:hsa05152,path:hsa05165,path:hsa05323	Oxidative phosphorylation|Lysosome|Phagosome|Synaptic vesicle cycle|Vibrio cholerae infection|Epithelial cell signaling in Helicobacter pylori infection|Tuberculosis|Human papillomavirus infection|Rheumatoid arthritis
ATP6V0B	0.000186088	0.0470835	0.309	0.22	1	C5	1.405	ENSG00000117410	533	protein_coding	ATPase H+ transporting V0 subunit b [Source:HGNC Symbol;Acc:HGNC:861]		GO:0016020,GO:0016021,GO:1902600,GO:0006811,GO:0015078,GO:0033179,GO:0033177,GO:0034220,GO:0010008,GO:0005773,GO:0005774,GO:0030670,GO:0008286,GO:0016241,GO:0033572,GO:0090383,GO:0005215,GO:0046961,GO:0005768	membrane|integral component of membrane|proton transmembrane transport|ion transport|proton transmembrane transporter activity|proton-transporting V-type ATPase, V0 domain|proton-transporting two-sector ATPase complex, proton-transporting domain|ion transmembrane transport|endosome membrane|vacuole|vacuolar membrane|phagocytic vesicle membrane|insulin receptor signaling pathway|regulation of macr…	path:hsa00190,path:hsa04142,path:hsa04145,path:hsa04721,path:hsa05110,path:hsa05120,path:hsa05152,path:hsa05165,path:hsa05323	Oxidative phosphorylation|Lysosome|Phagosome|Synaptic vesicle cycle|Vibrio cholerae infection|Epithelial cell signaling in Helicobacter pylori infection|Tuberculosis|Human papillomavirus infection|Rheumatoid arthritis
ATP6V0D1	4.01e-87	0.132357	0.317	0.125	2.12e-82	C2	2.536	ENSG00000159720	9114	protein_coding	ATPase H+ transporting V0 subunit d1 [Source:HGNC Symbol;Acc:HGNC:13724]		GO:0016020,GO:0005765,GO:1902600,GO:0006811,GO:0006879,GO:0015078,GO:0033179,GO:0005813,GO:0005515,GO:0060271,GO:0070062,GO:0034220,GO:0030030,GO:0010008,GO:0005769,GO:0008553,GO:0016471,GO:0030670,GO:0036498,GO:0008286,GO:0016241,GO:0033572,GO:0090383,GO:0036295,GO:0046961,GO:0044877,GO:0007034,GO:0007035,GO:0007420,GO:0008021,GO:0016324,GO:0032991,GO:0033181,GO:0043005,GO:0043679	membrane|lysosomal membrane|proton transmembrane transport|ion transport|cellular iron ion homeostasis|proton transmembrane transporter activity|proton-transporting V-type ATPase, V0 domain|centrosome|protein binding|cilium assembly|extracellular exosome|ion transmembrane transport|cell projection organization|endosome membrane|early endosome|proton-exporting ATPase activity, phosphorylative mech…	path:hsa00190,path:hsa04142,path:hsa04145,path:hsa04721,path:hsa04966,path:hsa05110,path:hsa05120,path:hsa05152,path:hsa05165,path:hsa05203,path:hsa05323	Oxidative phosphorylation|Lysosome|Phagosome|Synaptic vesicle cycle|Collecting duct acid secretion|Vibrio cholerae infection|Epithelial cell signaling in Helicobacter pylori infection|Tuberculosis|Human papillomavirus infection|Viral carcinogenesis|Rheumatoid arthritis
ATP6V0D1	1.48e-06	0.121477	0.306	0.184	0.0784984	C5	1.663	ENSG00000159720	9114	protein_coding	ATPase H+ transporting V0 subunit d1 [Source:HGNC Symbol;Acc:HGNC:13724]		GO:0016020,GO:0005765,GO:1902600,GO:0006811,GO:0006879,GO:0015078,GO:0033179,GO:0005813,GO:0005515,GO:0060271,GO:0070062,GO:0034220,GO:0030030,GO:0010008,GO:0005769,GO:0008553,GO:0016471,GO:0030670,GO:0036498,GO:0008286,GO:0016241,GO:0033572,GO:0090383,GO:0036295,GO:0046961,GO:0044877,GO:0007034,GO:0007035,GO:0007420,GO:0008021,GO:0016324,GO:0032991,GO:0033181,GO:0043005,GO:0043679	membrane|lysosomal membrane|proton transmembrane transport|ion transport|cellular iron ion homeostasis|proton transmembrane transporter activity|proton-transporting V-type ATPase, V0 domain|centrosome|protein binding|cilium assembly|extracellular exosome|ion transmembrane transport|cell projection organization|endosome membrane|early endosome|proton-exporting ATPase activity, phosphorylative mech…	path:hsa00190,path:hsa04142,path:hsa04145,path:hsa04721,path:hsa04966,path:hsa05110,path:hsa05120,path:hsa05152,path:hsa05165,path:hsa05203,path:hsa05323	Oxidative phosphorylation|Lysosome|Phagosome|Synaptic vesicle cycle|Collecting duct acid secretion|Vibrio cholerae infection|Epithelial cell signaling in Helicobacter pylori infection|Tuberculosis|Human papillomavirus infection|Viral carcinogenesis|Rheumatoid arthritis
ATP6V0E1	1.67e-130	0.452324	0.639	0.303	8.85e-126	C2	2.109	ENSG00000113732	8992	protein_coding	ATPase H+ transporting V0 subunit e1 [Source:HGNC Symbol;Acc:HGNC:863]		GO:0016020,GO:0016021,GO:0016787,GO:1902600,GO:0006811,GO:0015078,GO:0033179,GO:0046961,GO:0034220,GO:0010008,GO:0055085,GO:0030670,GO:0042625,GO:0007035,GO:0008286,GO:0016241,GO:0033572,GO:0090383	membrane|integral component of membrane|hydrolase activity|proton transmembrane transport|ion transport|proton transmembrane transporter activity|proton-transporting V-type ATPase, V0 domain|proton-transporting ATPase activity, rotational mechanism|ion transmembrane transport|endosome membrane|transmembrane transport|phagocytic vesicle membrane|ATPase-coupled ion transmembrane transporter activit…	path:hsa00190,path:hsa04145,path:hsa04721,path:hsa04966,path:hsa05110,path:hsa05120,path:hsa05165,path:hsa05323	Oxidative phosphorylation|Phagosome|Synaptic vesicle cycle|Collecting duct acid secretion|Vibrio cholerae infection|Epithelial cell signaling in Helicobacter pylori infection|Human papillomavirus infection|Rheumatoid arthritis
ATP6V0E1	7.45e-29	0.427273	0.729	0.399	3.95e-24	C5	1.827	ENSG00000113732	8992	protein_coding	ATPase H+ transporting V0 subunit e1 [Source:HGNC Symbol;Acc:HGNC:863]		GO:0016020,GO:0016021,GO:0016787,GO:1902600,GO:0006811,GO:0015078,GO:0033179,GO:0046961,GO:0034220,GO:0010008,GO:0055085,GO:0030670,GO:0042625,GO:0007035,GO:0008286,GO:0016241,GO:0033572,GO:0090383	membrane|integral component of membrane|hydrolase activity|proton transmembrane transport|ion transport|proton transmembrane transporter activity|proton-transporting V-type ATPase, V0 domain|proton-transporting ATPase activity, rotational mechanism|ion transmembrane transport|endosome membrane|transmembrane transport|phagocytic vesicle membrane|ATPase-coupled ion transmembrane transporter activit…	path:hsa00190,path:hsa04145,path:hsa04721,path:hsa04966,path:hsa05110,path:hsa05120,path:hsa05165,path:hsa05323	Oxidative phosphorylation|Phagosome|Synaptic vesicle cycle|Collecting duct acid secretion|Vibrio cholerae infection|Epithelial cell signaling in Helicobacter pylori infection|Human papillomavirus infection|Rheumatoid arthritis
ATP6V1D	8.44e-107	0.239157	0.338	0.104	4.47e-102	C2	3.25	ENSG00000100554	51382	protein_coding	ATPase H+ transporting V1 subunit D [Source:HGNC Symbol;Acc:HGNC:13527]		GO:0016020,GO:0005765,GO:0006811,GO:0005515,GO:1902600,GO:0055085,GO:0042626,GO:0005813,GO:0005886,GO:0005929,GO:0060271,GO:0061512,GO:0005829,GO:0070062,GO:0034220,GO:0030030,GO:0043312,GO:0035579,GO:0008286,GO:0016241,GO:0033572,GO:0090383,GO:0046961,GO:0033176	membrane|lysosomal membrane|ion transport|protein binding|proton transmembrane transport|transmembrane transport|ATPase-coupled transmembrane transporter activity|centrosome|plasma membrane|cilium|cilium assembly|protein localization to cilium|cytosol|extracellular exosome|ion transmembrane transport|cell projection organization|neutrophil degranulation|specific granule membrane|insulin receptor …	path:hsa00190,path:hsa04145,path:hsa04150,path:hsa04721,path:hsa04966,path:hsa05110,path:hsa05120,path:hsa05165,path:hsa05323	Oxidative phosphorylation|Phagosome|mTOR signaling pathway|Synaptic vesicle cycle|Collecting duct acid secretion|Vibrio cholerae infection|Epithelial cell signaling in Helicobacter pylori infection|Human papillomavirus infection|Rheumatoid arthritis
ATP6V1D	7.08e-06	0.0340335	0.268	0.178	0.375158	C5	1.506	ENSG00000100554	51382	protein_coding	ATPase H+ transporting V1 subunit D [Source:HGNC Symbol;Acc:HGNC:13527]		GO:0016020,GO:0005765,GO:0006811,GO:0005515,GO:1902600,GO:0055085,GO:0042626,GO:0005813,GO:0005886,GO:0005929,GO:0060271,GO:0061512,GO:0005829,GO:0070062,GO:0034220,GO:0030030,GO:0043312,GO:0035579,GO:0008286,GO:0016241,GO:0033572,GO:0090383,GO:0046961,GO:0033176	membrane|lysosomal membrane|ion transport|protein binding|proton transmembrane transport|transmembrane transport|ATPase-coupled transmembrane transporter activity|centrosome|plasma membrane|cilium|cilium assembly|protein localization to cilium|cytosol|extracellular exosome|ion transmembrane transport|cell projection organization|neutrophil degranulation|specific granule membrane|insulin receptor …	path:hsa00190,path:hsa04145,path:hsa04150,path:hsa04721,path:hsa04966,path:hsa05110,path:hsa05120,path:hsa05165,path:hsa05323	Oxidative phosphorylation|Phagosome|mTOR signaling pathway|Synaptic vesicle cycle|Collecting duct acid secretion|Vibrio cholerae infection|Epithelial cell signaling in Helicobacter pylori infection|Human papillomavirus infection|Rheumatoid arthritis
ATP6V1E1	1.57e-82	0.123985	0.352	0.157	8.33e-78	C2	2.242	ENSG00000131100	529	protein_coding	ATPase H+ transporting V1 subunit E1 [Source:HGNC Symbol;Acc:HGNC:857]		GO:0016787,GO:0005765,GO:0005829,GO:1902600,GO:0006811,GO:0046961,GO:0005768,GO:0005515,GO:0033178,GO:0070062,GO:0034220,GO:0016324,GO:0008286,GO:0016241,GO:0033572,GO:0090383,GO:0051117,GO:0016469,GO:0008553,GO:0005737,GO:0005902	hydrolase activity|lysosomal membrane|cytosol|proton transmembrane transport|ion transport|proton-transporting ATPase activity, rotational mechanism|endosome|protein binding|proton-transporting two-sector ATPase complex, catalytic domain|extracellular exosome|ion transmembrane transport|apical plasma membrane|insulin receptor signaling pathway|regulation of macroautophagy|transferrin transport|ph…	path:hsa00190,path:hsa04145,path:hsa04150,path:hsa04721,path:hsa04966,path:hsa05110,path:hsa05120,path:hsa05165,path:hsa05323	Oxidative phosphorylation|Phagosome|mTOR signaling pathway|Synaptic vesicle cycle|Collecting duct acid secretion|Vibrio cholerae infection|Epithelial cell signaling in Helicobacter pylori infection|Human papillomavirus infection|Rheumatoid arthritis
ATP6V1E1	3.8e-06	0.000324808	0.303	0.219	0.201422	C5	1.384	ENSG00000131100	529	protein_coding	ATPase H+ transporting V1 subunit E1 [Source:HGNC Symbol;Acc:HGNC:857]		GO:0016787,GO:0005765,GO:0005829,GO:1902600,GO:0006811,GO:0046961,GO:0005768,GO:0005515,GO:0033178,GO:0070062,GO:0034220,GO:0016324,GO:0008286,GO:0016241,GO:0033572,GO:0090383,GO:0051117,GO:0016469,GO:0008553,GO:0005737,GO:0005902	hydrolase activity|lysosomal membrane|cytosol|proton transmembrane transport|ion transport|proton-transporting ATPase activity, rotational mechanism|endosome|protein binding|proton-transporting two-sector ATPase complex, catalytic domain|extracellular exosome|ion transmembrane transport|apical plasma membrane|insulin receptor signaling pathway|regulation of macroautophagy|transferrin transport|ph…	path:hsa00190,path:hsa04145,path:hsa04150,path:hsa04721,path:hsa04966,path:hsa05110,path:hsa05120,path:hsa05165,path:hsa05323	Oxidative phosphorylation|Phagosome|mTOR signaling pathway|Synaptic vesicle cycle|Collecting duct acid secretion|Vibrio cholerae infection|Epithelial cell signaling in Helicobacter pylori infection|Human papillomavirus infection|Rheumatoid arthritis
ATP6V1F	1.46e-126	0.314862	0.451	0.166	7.72e-122	C2	2.717	ENSG00000128524	9296	protein_coding	ATPase H+ transporting V1 subunit F [Source:HGNC Symbol;Acc:HGNC:16832]		GO:0016020,GO:1902600,GO:0006811,GO:0046961,GO:0033180,GO:0034220,GO:0005515,GO:0005829,GO:0070062,GO:0016887,GO:0008286,GO:0033572,GO:0090383,GO:0016471,GO:0015078,GO:0042625,GO:0016469	membrane|proton transmembrane transport|ion transport|proton-transporting ATPase activity, rotational mechanism|proton-transporting V-type ATPase, V1 domain|ion transmembrane transport|protein binding|cytosol|extracellular exosome|ATPase activity|insulin receptor signaling pathway|transferrin transport|phagosome acidification|vacuolar proton-transporting V-type ATPase complex|proton transmembrane…	path:hsa00190,path:hsa04145,path:hsa04150,path:hsa04721,path:hsa04966,path:hsa05110,path:hsa05120,path:hsa05165,path:hsa05323	Oxidative phosphorylation|Phagosome|mTOR signaling pathway|Synaptic vesicle cycle|Collecting duct acid secretion|Vibrio cholerae infection|Epithelial cell signaling in Helicobacter pylori infection|Human papillomavirus infection|Rheumatoid arthritis
ATP6V1F	2.29e-09	0.176591	0.424	0.254	0.000121098	C5	1.669	ENSG00000128524	9296	protein_coding	ATPase H+ transporting V1 subunit F [Source:HGNC Symbol;Acc:HGNC:16832]		GO:0016020,GO:1902600,GO:0006811,GO:0046961,GO:0033180,GO:0034220,GO:0005515,GO:0005829,GO:0070062,GO:0016887,GO:0008286,GO:0033572,GO:0090383,GO:0016471,GO:0015078,GO:0042625,GO:0016469	membrane|proton transmembrane transport|ion transport|proton-transporting ATPase activity, rotational mechanism|proton-transporting V-type ATPase, V1 domain|ion transmembrane transport|protein binding|cytosol|extracellular exosome|ATPase activity|insulin receptor signaling pathway|transferrin transport|phagosome acidification|vacuolar proton-transporting V-type ATPase complex|proton transmembrane…	path:hsa00190,path:hsa04145,path:hsa04150,path:hsa04721,path:hsa04966,path:hsa05110,path:hsa05120,path:hsa05165,path:hsa05323	Oxidative phosphorylation|Phagosome|mTOR signaling pathway|Synaptic vesicle cycle|Collecting duct acid secretion|Vibrio cholerae infection|Epithelial cell signaling in Helicobacter pylori infection|Human papillomavirus infection|Rheumatoid arthritis
ATP6V1G1	7.85e-111	0.170721	0.525	0.26	4.16e-106	C2	2.019	ENSG00000136888	9550	protein_coding	ATPase H+ transporting V1 subunit G1 [Source:HGNC Symbol;Acc:HGNC:864]		GO:0005765,GO:0005829,GO:1902600,GO:0006811,GO:0005886,GO:0005515,GO:0006879,GO:0042626,GO:0008553,GO:0016887,GO:0016471,GO:0070062,GO:0034220,GO:0008286,GO:0016241,GO:0033572,GO:0090383,GO:0051117,GO:0036295	lysosomal membrane|cytosol|proton transmembrane transport|ion transport|plasma membrane|protein binding|cellular iron ion homeostasis|ATPase-coupled transmembrane transporter activity|proton-exporting ATPase activity, phosphorylative mechanism|ATPase activity|vacuolar proton-transporting V-type ATPase complex|extracellular exosome|ion transmembrane transport|insulin receptor signaling pathway|reg…	path:hsa00190,path:hsa04145,path:hsa04150,path:hsa04721,path:hsa04966,path:hsa05110,path:hsa05120,path:hsa05165,path:hsa05323	Oxidative phosphorylation|Phagosome|mTOR signaling pathway|Synaptic vesicle cycle|Collecting duct acid secretion|Vibrio cholerae infection|Epithelial cell signaling in Helicobacter pylori infection|Human papillomavirus infection|Rheumatoid arthritis
ATP6V1G1	1.2e-07	0.187269	0.361	0.35	0.00633707	C4	1.031	ENSG00000136888	9550	protein_coding	ATPase H+ transporting V1 subunit G1 [Source:HGNC Symbol;Acc:HGNC:864]		GO:0005765,GO:0005829,GO:1902600,GO:0006811,GO:0005886,GO:0005515,GO:0006879,GO:0042626,GO:0008553,GO:0016887,GO:0016471,GO:0070062,GO:0034220,GO:0008286,GO:0016241,GO:0033572,GO:0090383,GO:0051117,GO:0036295	lysosomal membrane|cytosol|proton transmembrane transport|ion transport|plasma membrane|protein binding|cellular iron ion homeostasis|ATPase-coupled transmembrane transporter activity|proton-exporting ATPase activity, phosphorylative mechanism|ATPase activity|vacuolar proton-transporting V-type ATPase complex|extracellular exosome|ion transmembrane transport|insulin receptor signaling pathway|reg…	path:hsa00190,path:hsa04145,path:hsa04150,path:hsa04721,path:hsa04966,path:hsa05110,path:hsa05120,path:hsa05165,path:hsa05323	Oxidative phosphorylation|Phagosome|mTOR signaling pathway|Synaptic vesicle cycle|Collecting duct acid secretion|Vibrio cholerae infection|Epithelial cell signaling in Helicobacter pylori infection|Human papillomavirus infection|Rheumatoid arthritis
ATP6V1G1	2.01e-06	0.00642212	0.449	0.345	0.106554	C5	1.301	ENSG00000136888	9550	protein_coding	ATPase H+ transporting V1 subunit G1 [Source:HGNC Symbol;Acc:HGNC:864]		GO:0005765,GO:0005829,GO:1902600,GO:0006811,GO:0005886,GO:0005515,GO:0006879,GO:0042626,GO:0008553,GO:0016887,GO:0016471,GO:0070062,GO:0034220,GO:0008286,GO:0016241,GO:0033572,GO:0090383,GO:0051117,GO:0036295	lysosomal membrane|cytosol|proton transmembrane transport|ion transport|plasma membrane|protein binding|cellular iron ion homeostasis|ATPase-coupled transmembrane transporter activity|proton-exporting ATPase activity, phosphorylative mechanism|ATPase activity|vacuolar proton-transporting V-type ATPase complex|extracellular exosome|ion transmembrane transport|insulin receptor signaling pathway|reg…	path:hsa00190,path:hsa04145,path:hsa04150,path:hsa04721,path:hsa04966,path:hsa05110,path:hsa05120,path:hsa05165,path:hsa05323	Oxidative phosphorylation|Phagosome|mTOR signaling pathway|Synaptic vesicle cycle|Collecting duct acid secretion|Vibrio cholerae infection|Epithelial cell signaling in Helicobacter pylori infection|Human papillomavirus infection|Rheumatoid arthritis
ATRAID	2.66e-76	0.0298104	0.362	0.206	1.41e-71	C2	1.757	ENSG00000138085	51374	protein_coding	all-trans retinoic acid induced differentiation factor [Source:HGNC Symbol;Acc:HGNC:24090]		GO:0005634,GO:0016020,GO:0016021,GO:0005886,GO:0005515,GO:0048471,GO:0030154,GO:0003674,GO:0030501,GO:0005635,GO:0045669,GO:0010468,GO:0033689,GO:1903363,GO:0005765	nucleus|membrane|integral component of membrane|plasma membrane|protein binding|perinuclear region of cytoplasm|cell differentiation|molecular_function|positive regulation of bone mineralization|nuclear envelope|positive regulation of osteoblast differentiation|regulation of gene expression|negative regulation of osteoblast proliferation|negative regulation of cellular protein catabolic process|l…
ATRAID	7.44e-11	0.054278	0.25	0.26	3.94e-06	C3	0.962	ENSG00000138085	51374	protein_coding	all-trans retinoic acid induced differentiation factor [Source:HGNC Symbol;Acc:HGNC:24090]		GO:0005634,GO:0016020,GO:0016021,GO:0005886,GO:0005515,GO:0048471,GO:0030154,GO:0003674,GO:0030501,GO:0005635,GO:0045669,GO:0010468,GO:0033689,GO:1903363,GO:0005765	nucleus|membrane|integral component of membrane|plasma membrane|protein binding|perinuclear region of cytoplasm|cell differentiation|molecular_function|positive regulation of bone mineralization|nuclear envelope|positive regulation of osteoblast differentiation|regulation of gene expression|negative regulation of osteoblast proliferation|negative regulation of cellular protein catabolic process|l…
ATRAID	1.42e-07	0.10093	0.385	0.252	0.00750858	C5	1.528	ENSG00000138085	51374	protein_coding	all-trans retinoic acid induced differentiation factor [Source:HGNC Symbol;Acc:HGNC:24090]		GO:0005634,GO:0016020,GO:0016021,GO:0005886,GO:0005515,GO:0048471,GO:0030154,GO:0003674,GO:0030501,GO:0005635,GO:0045669,GO:0010468,GO:0033689,GO:1903363,GO:0005765	nucleus|membrane|integral component of membrane|plasma membrane|protein binding|perinuclear region of cytoplasm|cell differentiation|molecular_function|positive regulation of bone mineralization|nuclear envelope|positive regulation of osteoblast differentiation|regulation of gene expression|negative regulation of osteoblast proliferation|negative regulation of cellular protein catabolic process|l…
ATRX	5.97e-69	0.218867	0.337	0.378	3.16e-64	C1	0.892	ENSG00000085224	546	protein_coding	ATRX chromatin remodeler [Source:HGNC Symbol;Acc:HGNC:886]		GO:0005634,GO:0046872,GO:0000166,GO:0005524,GO:0005654,GO:0016787,GO:0003677,GO:0006325,GO:0006334,GO:0005694,GO:0005515,GO:0032508,GO:0006281,GO:0006974,GO:0016604,GO:0003678,GO:0004386,GO:0000781,GO:0045944,GO:0003682,GO:0042393,GO:0000212,GO:0007283,GO:0010571,GO:0030330,GO:0030900,GO:0031297,GO:0032206,GO:0035128,GO:0035264,GO:0060009,GO:0070192,GO:0070198,GO:0072520,GO:0072711,GO:1901581,GO:…	nucleus|metal ion binding|nucleotide binding|ATP binding|nucleoplasm|hydrolase activity|DNA binding|chromatin organization|nucleosome assembly|chromosome|protein binding|DNA duplex unwinding|DNA repair|cellular response to DNA damage stimulus|nuclear body|DNA helicase activity|helicase activity|chromosome, telomeric region|positive regulation of transcription by RNA polymerase II|chromatin bindin…
ATXN1	6.44e-71	0.0956631	0.288	0.129	3.41e-66	C2	2.233	ENSG00000124788	6310	protein_coding	ataxin 1 [Source:HGNC Symbol;Acc:HGNC:10548]		GO:0005634,GO:0003723,GO:0005737,GO:0005730,GO:0005829,GO:0003677,GO:0005515,GO:0045892,GO:0005654,GO:0042802,GO:0006355,GO:0000122,GO:0007399,GO:0007613,GO:0008022,GO:0048856,GO:0016363,GO:0007420,GO:0007612,GO:0006396,GO:0043621,GO:0035176,GO:0051168,GO:0042405,GO:0008266,GO:0034046	nucleus|RNA binding|cytoplasm|nucleolus|cytosol|DNA binding|protein binding|negative regulation of transcription, DNA-templated|nucleoplasm|identical protein binding|regulation of transcription, DNA-templated|negative regulation of transcription by RNA polymerase II|nervous system development|memory|protein C-terminus binding|anatomical structure development|nuclear matrix|brain development|learn…
ATXN1	4.72e-06	0.00562876	0.261	0.178	0.250304	C5	1.466	ENSG00000124788	6310	protein_coding	ataxin 1 [Source:HGNC Symbol;Acc:HGNC:10548]		GO:0005634,GO:0003723,GO:0005737,GO:0005730,GO:0005829,GO:0003677,GO:0005515,GO:0045892,GO:0005654,GO:0042802,GO:0006355,GO:0000122,GO:0007399,GO:0007613,GO:0008022,GO:0048856,GO:0016363,GO:0007420,GO:0007612,GO:0006396,GO:0043621,GO:0035176,GO:0051168,GO:0042405,GO:0008266,GO:0034046	nucleus|RNA binding|cytoplasm|nucleolus|cytosol|DNA binding|protein binding|negative regulation of transcription, DNA-templated|nucleoplasm|identical protein binding|regulation of transcription, DNA-templated|negative regulation of transcription by RNA polymerase II|nervous system development|memory|protein C-terminus binding|anatomical structure development|nuclear matrix|brain development|learn…
ATXN2L	1.52e-102	0.185666	0.457	0.208	8.06e-98	C2	2.197	ENSG00000168488	11273	protein_coding	ataxin 2 like [Source:HGNC Symbol;Acc:HGNC:31326]		GO:0003723,GO:0005634,GO:0005737,GO:0016607,GO:0016020,GO:0005829,GO:0005515,GO:0045296,GO:0010494,GO:0034063,GO:0010603,GO:0016021	RNA binding|nucleus|cytoplasm|nuclear speck|membrane|cytosol|protein binding|cadherin binding|cytoplasmic stress granule|stress granule assembly|regulation of cytoplasmic mRNA processing body assembly|integral component of membrane
ATXN2L	4.26e-08	0.0713071	0.283	0.294	0.00225909	C3	0.963	ENSG00000168488	11273	protein_coding	ataxin 2 like [Source:HGNC Symbol;Acc:HGNC:31326]		GO:0003723,GO:0005634,GO:0005737,GO:0016607,GO:0016020,GO:0005829,GO:0005515,GO:0045296,GO:0010494,GO:0034063,GO:0010603,GO:0016021	RNA binding|nucleus|cytoplasm|nuclear speck|membrane|cytosol|protein binding|cadherin binding|cytoplasmic stress granule|stress granule assembly|regulation of cytoplasmic mRNA processing body assembly|integral component of membrane
ATXN7L3B	1.14e-65	0.0211162	0.28	0.147	6.03e-61	C2	1.905	ENSG00000253719	552889	protein_coding	ataxin 7 like 3B [Source:HGNC Symbol;Acc:HGNC:37931]		GO:0005737,GO:0005515,GO:0010468	cytoplasm|protein binding|regulation of gene expression
AURKAIP1	6.05e-75	0.208276	0.278	0.093	3.2e-70	C2	2.989	ENSG00000175756	54998	protein_coding	aurora kinase A interacting protein 1 [Source:HGNC Symbol;Acc:HGNC:24114]		GO:0005634,GO:0043231,GO:0016301,GO:0016310,GO:0005654,GO:0005739,GO:0005840,GO:0005515,GO:0006397,GO:0005743,GO:0045839,GO:0070125,GO:0070126,GO:0045862	nucleus|intracellular membrane-bounded organelle|kinase activity|phosphorylation|nucleoplasm|mitochondrion|ribosome|protein binding|mRNA processing|mitochondrial inner membrane|negative regulation of mitotic nuclear division|mitochondrial translational elongation|mitochondrial translational termination|positive regulation of proteolysis
AVPR1A	1.36e-122	0.910978	0.307	0.011	7.19e-118	C4	27.909	ENSG00000166148	552	protein_coding	arginine vasopressin receptor 1A [Source:HGNC Symbol;Acc:HGNC:895]		GO:0016020,GO:0016021,GO:0004930,GO:0007186,GO:0005886,GO:0005515,GO:0007165,GO:0005000,GO:0005887,GO:0045907,GO:0006091,GO:0007204,GO:0032870,GO:0005768,GO:0008015,GO:0007202,GO:0001992,GO:0042711,GO:0005080,GO:0017046,GO:0031894,GO:0002125,GO:0003084,GO:0007621,GO:0007625,GO:0008284,GO:0010033,GO:0010035,GO:0010460,GO:0014049,GO:0014902,GO:0019722,GO:0021537,GO:0030307,GO:0031394,GO:0032849,GO:…	membrane|integral component of membrane|G protein-coupled receptor activity|G protein-coupled receptor signaling pathway|plasma membrane|protein binding|signal transduction|vasopressin receptor activity|integral component of plasma membrane|positive regulation of vasoconstriction|generation of precursor metabolites and energy|positive regulation of cytosolic calcium ion concentration|cellular res…	path:hsa04020,path:hsa04072,path:hsa04080,path:hsa04270	Calcium signaling pathway|Phospholipase D signaling pathway|Neuroactive ligand-receptor interaction|Vascular smooth muscle contraction
[truncated: 5,082 more rows]
